# Supplementary material for: Evidence for microbially-mediated tradeoffs between growth and defense throughout coral evolution
Source: Anim Microbiome. 2025 Jan 3;7:1. doi: 10.1186/s42523-024-00370-z (PMC11697511; doi:10.1186/s42523-024-00370-z)
Supplement: Supplementary file 4 — Supplementary Material 4 [file 42523_2024_370_MOESM4_ESM.xlsx]

## Sheet: Table 1a
Supplementary Data Table 1a
Microbiome and disease data. a) Global Coral Microbiome Project (GCMP) collection metadata collated for each individual coral sample taken for microbiome analysis. For data integration, these data were summarized by coral genus.
SampleID	sample_name_backup	BarcodeSequence	LinkerPrimerSequence	run_lane	run_prefix	sample_name_mf	pcrtubeno	qiita_study_id	sample_type_EMP	sample_name_first_demultiplexing	collection_id	date	concatenated_date	reef_name	collection_time	collection_timestamp	daily_replicate	latitude	longitude	substrate	depth	temperature	surface_temperature	salinity	oxygen	photosynthetically_active_radiation	PAR_method	dna_extracted	physical_samp_avail_now	physical_sample_location	compartment_replicates	sample_type	env_matter	local_colony_name	contact_description	local_sample_id	Symbio_ITS2_sequenced	colony_name	host_scientific_name	host_genus_id	host_species_id	field_host_name	field_host_genus_id	field_host_species_id	dominant_cover_2m	depth_method	colony_height_m	colony_width1	colony_width2
10895.E4.Out.Ent.quad.1.20150312.M	E4.Out.Ent.quad.1.20150312.M	AGTAGTTTCCTT	GTGTGCCAGCMGCCGCGGTAA	Run2 Lane 8	GCMP2_Lane8_S8_L008	E4.Out.Ent.quad.1.20150312.M	1043	10895	coral	10895.E4.Out.Ent.quad.1.20150312.M	Inner Fsar_20150312	2015-03-12	20150312	Inner Fsar	09:52:00	2015-03-12 09:52:00	1	22.2173	39.0262	rock_rubble_sediment	4.88	26.7	Missing: Not collected	Missing: Not collected	Missing: Not collected	6400	PAR meter pointed upwards near coral	y	y	Voolstra Lab, KAUST, Saudi Arabia	1	Entacmaea Mucus	mucus	R8	None	R8_mucus	n	E4.Out.Ent.quad.1.20150312	Entacmaea quadricolor	Entacmaea	quadricolor	Entacmaea quadricolor	Entacmaea	quadricolor	Missing: Not collected	measured	7	10	15
10895.E4.Out.Aip.sp.1.20150310.T	E4.Out.Aip.sp.1.20150310.T	CCTACCATTGTT	GTGTGCCAGCMGCCGCGGTAA	Run2 Lane 8	GCMP2_Lane8_S8_L008	E4.Out.Aip.sp.1.20150310.T	883	10895	coral	10895.E4.Out.Aip.sp.1.20150310.T	KAUST Buoy 0340_20150310	2015-03-10	20150310	KAUST Buoy 0340	13:45:00	2015-03-10 13:45:00	1	20.1238	40.2251	mooring_line	7.62	27.8	Missing: Not collected	Missing: Not collected	Missing: Not collected	Missing: Not collected	PAR meter pointed upwards near coral	y	y	Voolstra Lab, KAUST, Saudi Arabia	1	Aiptasia Tissue	organic material	Aiptasia 1	None	Aiptasia 1_tissue	n	E4.Out.Aip.sp.1.20150310	Aiptasia sp	Aiptasia	sp	Aiptasia sp	Aiptasia	sp	Missing: Not collected	measured	Missing: Not collected	Missing: Not collected	Missing: Not collected
10895.E4.Out.Aip.sp.2.20150310.T	E4.Out.Aip.sp.2.20150310.T	CATTTCGCACTT	GTGTGCCAGCMGCCGCGGTAA	Run2 Lane 8	GCMP2_Lane8_S8_L008	E4.Out.Aip.sp.2.20150310.T	884	10895	coral	10895.E4.Out.Aip.sp.2.20150310.T	KAUST Buoy 0340_20150310	2015-03-10	20150310	KAUST Buoy 0340	13:45:00	2015-03-10 13:45:00	2	20.1238	40.2251	mooring_line	7.62	27.8	Missing: Not collected	Missing: Not collected	Missing: Not collected	Missing: Not collected	PAR meter pointed upwards near coral	y	y	Voolstra Lab, KAUST, Saudi Arabia	1	Aiptasia Tissue	organic material	Aiptasia 2	None	Aiptasia 2_tissue	n	E4.Out.Aip.sp.2.20150310	Aiptasia sp	Aiptasia	sp	Aiptasia sp	Aiptasia	sp	Missing: Not collected	measured	Missing: Not collected	Missing: Not collected	Missing: Not collected
10895.E4.Out.Het.auro.1.20150312.M	E4.Out.Het.auro.1.20150312.M	ACAGTTGTACGC	GTGTGCCAGCMGCCGCGGTAA	Run2 Lane 8	GCMP2_Lane8_S8_L008	E4.Out.Het.auro.1.20150312.M	1022	10895	coral	10895.E4.Out.Het.auro.1.20150312.M	Inner Fsar_20150312	2015-03-12	20150312	Inner Fsar	10:13:00	2015-03-12 10:13:00	1	22.2173	39.0262	rock_sediment	4.88	26.7	Missing: Not collected	Missing: Not collected	Missing: Not collected	10500	PAR meter pointed upwards near coral	y	y	Voolstra Lab, KAUST, Saudi Arabia	1	Coral Mucus	mucus	R1	None	R1_mucus	n	E4.Out.Het.auro.1.20150312	Heteractis aurora	Heteractis	aurora	Heteractis aurora	Heteractis	aurora	Missing: Not collected	measured	10	15	10
10895.E9.Out.Sti.giga.1.20150823.M	E9.Out.Sti.giga.1.20150823.M	AGACTATTTCAT	GTGTGCCAGCMGCCGCGGTAA	Run2 Lane 8	GCMP2_Lane8_S8_L008	E9.Out.Sti.giga.1.20150823.M	1061	10895	coral	10895.E9.Out.Sti.giga.1.20150823.M	Tower_20150823	2015-08-23	20150823	Tower	10:20:00	2015-08-23 10:20:00	1	-21.0253	55.2239	rubble, medium sand	15.54	24.44	24.44	Missing: Not collected	Missing: Not collected	Missing: Not collected	None	n	y	Vega Thurber Lab, OSU, USA	1	Coral Mucus	mucus	REU#45	None	REU#45_M	n	E9.Out.Sti.giga.1.20150823	Stichodactyla gigantea	Stichodactyla	gigantea	Stichodactyla gigantea	Stichodactyla	gigantea	medium sand	measured	30	40	15
10895.E1.Out.Lob.sp.1.20140803.M	E1.Out.Lob.sp.1.20140803.M	AGGACGCCAGCA	GTGTGCCAGCMGCCGCGGTAA	Run2 Lane 7	GCMP1_Lane7_S7_L007	E1.Out.Lob.sp.1.20140803.M	563	10895	coral	10895.E1.Out.Lob.sp.1.20140803.M	Big Vickie_20140803	2014-08-03	20140803	Big Vickie	10:30:00	2014-08-03 10:30:00	1	-14.6846	145.442	rubble	1.2192	23.9	Missing: Not collected	Missing: Not collected	Missing: Not collected	Missing: Not collected	None	y	n	Bourne Lab, AIMS, Australia cannot be reextracted	1	Alcyonacea Mucus	mucus	Lobophytum sp._20140803	None	Sof Muc 140803	n	E1.Out.Lob.sp.1.20140803	Lobophytum sp	Lobophytum	sp	Lobophytum sp	Lobophytum	sp	Missing: Not collected	measured	10	12	10
10895.E1.Out.Lob.sp.1.20140803.S	E1.Out.Lob.sp.1.20140803.S	TATGCTCTCTCA	GTGTGCCAGCMGCCGCGGTAA	Run2 Lane 8	GCMP2_Lane8_S8_L008	E1.Out.Lob.sp.1.20140803.S	1323	10895	coral	10895.E1.Out.Lob.sp.1.20140803.S	Big Vickie_20140803	2014-08-03	20140803	Big Vickie	10:30:00	2014-08-03 10:30:00	1	-14.6846	145.442	rubble	1.2192	23.9	Missing: Not collected	Missing: Not collected	Missing: Not collected	Missing: Not collected	None	y	n	Bourne Lab, AIMS, Australia cannot be reextracted	1	Alcyonacea Skeleton	organic material	Lobophytum sp._20140803	None	Sof Ske 140803	y	E1.Out.Lob.sp.1.20140803	Lobophytum sp	Lobophytum	sp	Lobophytum sp	Lobophytum	sp	Missing: Not collected	measured	10	12	10
10895.E9.Out.Lob.sp.1.20150823.M	E9.Out.Lob.sp.1.20150823.M	TGATTTAATTGC	GTGTGCCAGCMGCCGCGGTAA	Run2 Lane 8	GCMP2_Lane8_S8_L008	E9.Out.Lob.sp.1.20150823.M	1144	10895	coral	10895.E9.Out.Lob.sp.1.20150823.M	Tower_20150823	2015-08-23	20150823	Tower	10:05:00	2015-08-23 10:05:00	1	-21.0253	55.2239	medium sand	14.94	24.44	24.44	Missing: Not collected	Missing: Not collected	Missing: Not collected	None	n	y	Vega Thurber Lab, OSU, USA	1	Coral Mucus	mucus	REU#44	None	REU#44_M	n	E9.Out.Lob.sp.1.20150823	Lobophytum sp	Lobophytum	sp	Lobophytum sp	Lobophytum	sp	medium sand	measured	5	6	8
10895.E9.Out.Lob.sp.1.20150823.S	E9.Out.Lob.sp.1.20150823.S	CGAACGTCTATG	GTGTGCCAGCMGCCGCGGTAA	Run2 Lane 8	GCMP2_Lane8_S8_L008	E9.Out.Lob.sp.1.20150823.S	1142	10895	coral	10895.E9.Out.Lob.sp.1.20150823.S	Tower_20150823	2015-08-23	20150823	Tower	10:05:00	2015-08-23 10:05:00	1	-21.0253	55.2239	medium sand	14.94	24.44	24.44	Missing: Not collected	Missing: Not collected	Missing: Not collected	None	n	y	Vega Thurber Lab, OSU, USA	1	Coral Skeleton	organic material	REU#44	None	REU#44_S	n	E9.Out.Lob.sp.1.20150823	Lobophytum sp	Lobophytum	sp	Lobophytum sp	Lobophytum	sp	medium sand	measured	5	6	8
10895.E9.Out.Lob.sp.1.20150823.T	E9.Out.Lob.sp.1.20150823.T	CCTATTGCGGCC	GTGTGCCAGCMGCCGCGGTAA	Run2 Lane 8	GCMP2_Lane8_S8_L008	E9.Out.Lob.sp.1.20150823.T	1145	10895	coral	10895.E9.Out.Lob.sp.1.20150823.T	Tower_20150823	2015-08-23	20150823	Tower	10:05:00	2015-08-23 10:05:00	1	-21.0253	55.2239	medium sand	14.94	24.44	24.44	Missing: Not collected	Missing: Not collected	Missing: Not collected	None	n	y	Vega Thurber Lab, OSU, USA	1	Coral Tissue	organic material	REU#44	None	REU#44_T	n	E9.Out.Lob.sp.1.20150823	Lobophytum sp	Lobophytum	sp	Lobophytum sp	Lobophytum	sp	medium sand	measured	5	6	8
10895.E9.Out.Sar.sp.1.20150821.M	E9.Out.Sar.sp.1.20150821.M	AGAGGAGTCGAC	GTGTGCCAGCMGCCGCGGTAA	Run2 Lane 8	GCMP2_Lane8_S8_L008	E9.Out.Sar.sp.1.20150821.M	1176	10895	coral	10895.E9.Out.Sar.sp.1.20150821.M	Boucan Canot_20150821	2015-08-21	20150821	Boucan Canot	13:52:00	2015-08-21 13:52:00	1	-21.0175	55.2383	medium sand	9.45	23.89	24.44	Missing: Not collected	Missing: Not collected	Missing: Not collected	None	n	y	Vega Thurber Lab, OSU, USA	1	Coral Mucus	mucus	REU#37	None	REU#37_M	n	E9.Out.Sar.sp.1.20150821	Sarcophyton sp	Sarcophyton	sp	Sarcophyton sp	Sarcophyton	sp	medium sand	measured	10	13	20
10895.E9.Out.Sar.sp.1.20150821.S	E9.Out.Sar.sp.1.20150821.S	TAGGAGAGACAG	GTGTGCCAGCMGCCGCGGTAA	Run2 Lane 8	GCMP2_Lane8_S8_L008	E9.Out.Sar.sp.1.20150821.S	1215	10895	coral	10895.E9.19.Lob.hemp.1.20150821.T	Boucan Canot_20150821	2015-08-21	20150821	Boucan Canot	13:52:00	2015-08-21 13:52:00	1	-21.0175	55.2383	medium sand	9.45	23.89	24.44	Missing: Not collected	Missing: Not collected	Missing: Not collected	None	n	y	Vega Thurber Lab, OSU, USA	1	Coral Skeleton	organic material	REU#37	None	REU#37_S	n	E9.Out.Sar.sp.1.20150821	Sarcophyton sp	Sarcophyton	sp	Sarcophyton sp	Sarcophyton	sp	medium sand	measured	10	13	20
10895.E9.Out.Sar.sp.1.20150821.T	E9.Out.Sar.sp.1.20150821.T	CGGATCTAGTGT	GTGTGCCAGCMGCCGCGGTAA	Run2 Lane 8	GCMP2_Lane8_S8_L008	E9.Out.Sar.sp.1.20150821.T	1179	10895	coral	10895.E9.Out.Sar.sp.1.20150821.T	Boucan Canot_20150821	2015-08-21	20150821	Boucan Canot	13:52:00	2015-08-21 13:52:00	1	-21.0175	55.2383	medium sand	9.45	23.89	24.44	Missing: Not collected	Missing: Not collected	Missing: Not collected	None	n	y	Vega Thurber Lab, OSU, USA	1	Coral Tissue	organic material	REU#37	None	REU#37_T	n	E9.Out.Sar.sp.1.20150821	Sarcophyton sp	Sarcophyton	sp	Sarcophyton sp	Sarcophyton	sp	medium sand	measured	10	13	20
10895.E4.Out.Sin.poly.1.20150311.M	E4.Out.Sin.poly.1.20150311.M	CCGCAGCCGCAG	GTGTGCCAGCMGCCGCGGTAA	Run2 Lane 8	GCMP2_Lane8_S8_L008	E4.Out.Sin.poly.1.20150311.M	922	10895	coral	10895.E4.Out.Sin.poly.1.20150311.M	Al Fahal_20150311	2015-03-11	20150311	Al Fahal	12:58:00	2015-03-11 12:58:00	1	22.2584	38.9554	rock	5.18	26.1	Missing: Not collected	Missing: Not collected	Missing: Not collected	4600	PAR meter pointed upwards near coral	y	y	Voolstra Lab, KAUST, Saudi Arabia	1	Sinularia Mucus	mucus	B11	None	B11_mucus	n	E4.Out.Sin.poly.1.20150311	Sinularia polydactyla	Sinularia	polydactyla	Sinularia polydactyla	Sinularia	polydactyla	Missing: Not collected	measured	10	25	20
10895.E4.Out.Sin.poly.1.20150311.T	E4.Out.Sin.poly.1.20150311.T	GATCTAATCGAG	GTGTGCCAGCMGCCGCGGTAA	Run2 Lane 8	GCMP2_Lane8_S8_L008	E4.Out.Sin.poly.1.20150311.T	921	10895	coral	10895.E4.Out.Sin.poly.1.20150311.T	Al Fahal_20150311	2015-03-11	20150311	Al Fahal	12:58:00	2015-03-11 12:58:00	1	22.2584	38.9554	rock	5.18	26.1	Missing: Not collected	Missing: Not collected	Missing: Not collected	4600	PAR meter pointed upwards near coral	y	y	Voolstra Lab, KAUST, Saudi Arabia	1	Sinularia Tissue	organic material	B11	None	B11_tissue	n	E4.Out.Sin.poly.1.20150311	Sinularia polydactyla	Sinularia	polydactyla	Sinularia polydactyla	Sinularia	polydactyla	Missing: Not collected	measured	10	25	20
10895.E4.Out.Tub.musi.1.20150325.TS	E4.Out.Tub.musi.1.20150325.TS	TTGCCGCTCTGG	GTGTGCCAGCMGCCGCGGTAA	Run2 Lane 8	GCMP2_Lane8_S8_L008	E4.Out.Tub.musi.1.20150325.TS	972	10895	coral	10895.E4.Out.Tub.musi.1.20150325.TS	Al Fahal_20150325	2015-03-25	20150325	Al Fahal	13:45:00	2015-03-25 13:45:00	1	22.2584	38.9554	sediment	8.53	26.1	Missing: Not collected	Missing: Not collected	Missing: Not collected	Missing: Not collected	PAR meter pointed upwards near coral	y	y	Voolstra Lab, KAUST, Saudi Arabia	1	Whole Coral	organic material	Tube_coral	found_lying_partially_upside_down_in_sediment__sampled_clean_side	Tube_coral_tissue_skeleton	n	E4.Out.Tub.musi.1.20150325	Tubipora musica	Tubipora	musica	Tubipora musica	Tubipora	musica	Missing: Not collected	measured	20	25	25
10895.E4.Out.Xen.umbe.1.20150311.M	E4.Out.Xen.umbe.1.20150311.M	CGCGCAAGTATT	GTGTGCCAGCMGCCGCGGTAA	Run2 Lane 8	GCMP2_Lane8_S8_L008	E4.Out.Xen.umbe.1.20150311.M	912	10895	coral	10895.E4.Out.Xen.umbe.1.20150311.M	Al Fahal_20150311	2015-03-11	20150311	Al Fahal	09:00:00	2015-03-11 09:00:00	1	22.2584	38.9554	rock	8.84	26.1	Missing: Not collected	Missing: Not collected	Missing: Not collected	1900	PAR meter pointed upwards near coral	y	y	Voolstra Lab, KAUST, Saudi Arabia	1	Coral Mucus	mucus	Z9	None	Z9_mucus	n	E4.Out.Xen.umbe.1.20150311	Xenia umbellata	Xenia	umbellata	Xenia umbellata	Xenia	umbellata	Missing: Not collected	measured	3	7	9
10895.E4.Out.Xen.umbe.1.20150311.T	E4.Out.Xen.umbe.1.20150311.T	CCTCGCATGACC	GTGTGCCAGCMGCCGCGGTAA	Run2 Lane 8	GCMP2_Lane8_S8_L008	E4.Out.Xen.umbe.1.20150311.T	911	10895	coral	10895.E4.Out.Xen.umbe.1.20150311.T	Al Fahal_20150311	2015-03-11	20150311	Al Fahal	09:00:00	2015-03-11 09:00:00	1	22.2584	38.9554	rock	8.84	26.1	Missing: Not collected	Missing: Not collected	Missing: Not collected	1900	PAR meter pointed upwards near coral	y	y	Voolstra Lab, KAUST, Saudi Arabia	1	Coral Tissue	organic material	Z9	None	Z9_tissue	n	E4.Out.Xen.umbe.1.20150311	Xenia umbellata	Xenia	umbellata	Xenia umbellata	Xenia	umbellata	Missing: Not collected	measured	3	7	9
10895.E4.Out.Xen.umbe.1.20150312.T	E4.Out.Xen.umbe.1.20150312.T	CATTTACATCAC	GTGTGCCAGCMGCCGCGGTAA	Run2 Lane 8	GCMP2_Lane8_S8_L008	E4.Out.Xen.umbe.1.20150312.T	1041	10895	coral	10895.E4.Out.Xen.umbe.1.20150312.T	Inner Fsar_20150312	2015-03-12	20150312	Inner Fsar	10:32:00	2015-03-12 10:32:00	1	22.2173	39.0262	rock	4.27	26.7	Missing: Not collected	Missing: Not collected	Missing: Not collected	7800	PAR meter pointed upwards near coral	y	y	Voolstra Lab, KAUST, Saudi Arabia	1	Xenia Tissue	organic material	R3	None	R3_tissue	n	E4.Out.Xen.umbe.1.20150312	Xenia umbellata	Xenia	umbellata	Xenia umbellata	Xenia	umbellata	Missing: Not collected	measured	5	50	50
10895.E4.Out.Rho.sp.1.20150312.M	E4.Out.Rho.sp.1.20150312.M	GAATATACCTGG	GTGTGCCAGCMGCCGCGGTAA	Run2 Lane 8	GCMP2_Lane8_S8_L008	E4.Out.Rho.sp.1.20150312.M	1029	10895	coral	10895.E4.Out.Rho.sp.1.20150312.M	Inner Fsar_20150312	2015-03-12	20150312	Inner Fsar	12:50:00	2015-03-12 12:50:00	1	22.2173	39.0262	rock	4.88	26.7	Missing: Not collected	Missing: Not collected	Missing: Not collected	1600	PAR meter pointed upwards near coral	y	y	Voolstra Lab, KAUST, Saudi Arabia	1	Rhodactis	organic material	M4	None	M4_mucus	n	E4.Out.Rho.sp.1.20150312	Rhodactis sp	Rhodactis	sp	Rhodactis sp	Rhodactis	sp	Missing: Not collected	measured	20	30	30
10895.E4.Out.Rho.sp.1.20150312.T	E4.Out.Rho.sp.1.20150312.T	CATAAGGGAGGC	GTGTGCCAGCMGCCGCGGTAA	Run2 Lane 8	GCMP2_Lane8_S8_L008	E4.Out.Rho.sp.1.20150312.T	1006	10895	coral	10895.E4.Out.Rho.sp.1.20150312.T	Inner Fsar_20150312	2015-03-12	20150312	Inner Fsar	12:50:00	2015-03-12 12:50:00	1	22.2173	39.0262	rock	4.88	26.7	Missing: Not collected	Missing: Not collected	Missing: Not collected	1600	PAR meter pointed upwards near coral	y	y	Voolstra Lab, KAUST, Saudi Arabia	1	Rhodactis	organic material	M4	None	M4_tissue	n	E4.Out.Rho.sp.1.20150312	Rhodactis sp	Rhodactis	sp	Rhodactis sp	Rhodactis	sp	Missing: Not collected	measured	20	30	30
10895.E1.Out.Hel.coer.1.20140811.M	E1.Out.Hel.coer.1.20140811.M	GTCTGACGGTCT	GTGTGCCAGCMGCCGCGGTAA	Run2 Lane 8	GCMP2_Lane8_S8_L008	E1.Out.Hel.coer.1.20140811.M	1337	10895	coral	10895.E1.Out.Hel.coer.1.20140811.M	Trawler_20140811	2014-08-11	20140811	Trawler	12:45:00	2014-08-11 12:45:00	1	-14.6834	145.466	rock	1.2192	23.9	Missing: Not collected	Missing: Not collected	Missing: Not collected	Missing: Not collected	None	y	n	Bourne Lab, AIMS, Australia cannot be reextracted	1	Heliopora Mucus	mucus	Heliopora coerulea_20140811	None	Blu Muc 140811	y	E1.Out.Hel.coer.1.20140811	Heliopora coerulea	Heliopora	coerulea	Heliopora coerulea	Heliopora	coerulea	Missing: Not collected	measured	40	100	60
10895.E1.Out.Hel.coer.1.20140811.S	E1.Out.Hel.coer.1.20140811.S	TAGGCGGTAGGC	GTGTGCCAGCMGCCGCGGTAA	Run2 Lane 8	GCMP2_Lane8_S8_L008	E1.Out.Hel.coer.1.20140811.S	1331	10895	coral	10895.E1.Out.Hel.coer.1.20140811.S	Trawler_20140811	2014-08-11	20140811	Trawler	12:45:00	2014-08-11 12:45:00	1	-14.6834	145.466	rock	1.2192	23.9	Missing: Not collected	Missing: Not collected	Missing: Not collected	Missing: Not collected	None	y	n	Bourne Lab, AIMS, Australia cannot be reextracted	1	Heliopora Skeleton	organic material	Heliopora coerulea_20140811	None	Blu Ske 140811	y	E1.Out.Hel.coer.1.20140811	Heliopora coerulea	Heliopora	coerulea	Heliopora coerulea	Heliopora	coerulea	Missing: Not collected	measured	40	100	60
10895.E1.Out.Hel.coer.1.20140811.T	E1.Out.Hel.coer.1.20140811.T	GTTTGCTCGAGA	GTGTGCCAGCMGCCGCGGTAA	Run2 Lane 8	GCMP2_Lane8_S8_L008	E1.Out.Hel.coer.1.20140811.T	1336	10895	coral	10895.E1.Out.Hel.coer.1.20140811.T	Trawler_20140811	2014-08-11	20140811	Trawler	12:45:00	2014-08-11 12:45:00	1	-14.6834	145.466	rock	1.2192	23.9	Missing: Not collected	Missing: Not collected	Missing: Not collected	Missing: Not collected	None	y	n	Bourne Lab, AIMS, Australia cannot be reextracted	1	Heliopora Tissue	organic material	Heliopora coerulea_20140811	None	Blu Tis 140811	y	E1.Out.Hel.coer.1.20140811	Heliopora coerulea	Heliopora	coerulea	Heliopora coerulea	Heliopora	coerulea	Missing: Not collected	measured	40	100	60
10895.E1.6.Acr.humi.1.20140731.M	E1.6.Acr.humi.1.20140731.M	GAAGATCTATCG	GTGTGCCAGCMGCCGCGGTAA	Run2 Lane 7	GCMP1_Lane7_S7_L007	E1.6.Acr.humi.1.20140731.M	583	10895	coral	10895.E1.6.Acr.humi.1.20140731.M	Horseshoe_20140731	2014-07-31	20140731	Horseshoe	15:30:00	2014-07-31 15:30:00	1	-14.6872	145.444	rock	1.524	23.9	Missing: Not collected	Missing: Not collected	Missing: Not collected	Missing: Not collected	None	y	n	Bourne Lab, AIMS, Australia cannot be reextracted	1	Coral Mucus	mucus	Acropora humilis_20140731	None	Acr Muc 140731	n	E1.6.Acr.humi.1.20140731	Acropora humilis	Acropora	humilis	Acropora humilis	Acropora	humilis	Missing: Not collected	measured	12	22	22
10895.E1.6.Acr.humi.1.20140731.S	E1.6.Acr.humi.1.20140731.S	GTCCCAGTCCCA	GTGTGCCAGCMGCCGCGGTAA	Run2 Lane 7	GCMP1_Lane7_S7_L007	E1.6.Acr.humi.1.20140731.S	584	10895	coral	10895.E1.6.Acr.humi.1.20140731.S	Horseshoe_20140731	2014-07-31	20140731	Horseshoe	15:30:00	2014-07-31 15:30:00	1	-14.6872	145.444	rock	1.524	23.9	Missing: Not collected	Missing: Not collected	Missing: Not collected	Missing: Not collected	None	y	n	Bourne Lab, AIMS, Australia cannot be reextracted	1	Coral Skeleton	organic material	Acropora humilis_20140731	None	Acr Ske 140731	n	E1.6.Acr.humi.1.20140731	Acropora humilis	Acropora	humilis	Acropora humilis	Acropora	humilis	Missing: Not collected	measured	12	22	22
10895.E1.6.Acr.humi.1.20140731.T	E1.6.Acr.humi.1.20140731.T	CACTAGACCCAC	GTGTGCCAGCMGCCGCGGTAA	Run2 Lane 7	GCMP1_Lane7_S7_L007	E1.6.Acr.humi.1.20140731.T	585	10895	coral	10895.E1.6.Acr.humi.1.20140731.T	Horseshoe_20140731	2014-07-31	20140731	Horseshoe	15:30:00	2014-07-31 15:30:00	1	-14.6872	145.444	rock	1.524	23.9	Missing: Not collected	Missing: Not collected	Missing: Not collected	Missing: Not collected	None	y	n	Bourne Lab, AIMS, Australia cannot be reextracted	1	Coral Tissue	organic material	Acropora humilis_20140731	None	Acr Tis 140731	n	E1.6.Acr.humi.1.20140731	Acropora humilis	Acropora	humilis	Acropora humilis	Acropora	humilis	Missing: Not collected	measured	12	22	22
10895.E1.6.Acr.sp.1.20140726.M	E1.6.Acr.sp.1.20140726.M	CGTGGTGGGAAC	GTGTGCCAGCMGCCGCGGTAA	Run2 Lane 7	GCMP1_Lane7_S7_L007	E1.6.Acr.sp.1.20140726.M	528	10895	coral	10895.E1.6.Acr.sp.1.20140726.M	Trawler_20140726	2014-07-26	20140726	Trawler	10:35:00	2014-07-26 10:35:00	1	-14.6839	145.466	pavement	1.524	22.8	Missing: Not collected	Missing: Not collected	Missing: Not collected	Missing: Not collected	None	y	n	Bourne Lab, AIMS, Australia cannot be reextracted	1	Coral Mucus	mucus	Acropora sp._20140726	None	Acr Muc 140726	n	E1.6.Acr.sp.1.20140726	Acropora sp_bushy	Acropora	sp_bushy	Acropora sp	Acropora	sp	Missing: Not collected	measured	19	28	12
10895.E1.6.Acr.sp.1.20140726.S	E1.6.Acr.sp.1.20140726.S	TTCAGCGATGGT	GTGTGCCAGCMGCCGCGGTAA	Run2 Lane 7	GCMP1_Lane7_S7_L007	E1.6.Acr.sp.1.20140726.S	527	10895	coral	10895.E1.6.Acr.sp.1.20140726.S	Trawler_20140726	2014-07-26	20140726	Trawler	10:35:00	2014-07-26 10:35:00	1	-14.6839	145.466	pavement	1.524	22.8	Missing: Not collected	Missing: Not collected	Missing: Not collected	Missing: Not collected	None	y	n	Bourne Lab, AIMS, Australia cannot be reextracted	1	Coral Skeleton	organic material	Acropora sp._20140726	None	Acr Ske 140726	n	E1.6.Acr.sp.1.20140726	Acropora sp_bushy	Acropora	sp_bushy	Acropora sp	Acropora	sp	Missing: Not collected	measured	19	28	12
10895.E1.6.Acr.sp.1.20140726.T	E1.6.Acr.sp.1.20140726.T	GAACAAAGAGCG	GTGTGCCAGCMGCCGCGGTAA	Run2 Lane 7	GCMP1_Lane7_S7_L007	E1.6.Acr.sp.1.20140726.T	516	10895	coral	10895.E1.6.Acr.sp.1.20140726.T	Trawler_20140726	2014-07-26	20140726	Trawler	10:35:00	2014-07-26 10:35:00	1	-14.6839	145.466	pavement	1.524	22.8	Missing: Not collected	Missing: Not collected	Missing: Not collected	Missing: Not collected	None	y	n	Bourne Lab, AIMS, Australia cannot be reextracted	1	Coral Tissue	organic material	Acropora sp._20140726	None	Acr Tis 140726	n	E1.6.Acr.sp.1.20140726	Acropora sp_bushy	Acropora	sp_bushy	Acropora sp	Acropora	sp	Missing: Not collected	measured	19	28	12
10895.E1.6.Acr.sp.1.20140905.M	E1.6.Acr.sp.1.20140905.M	TCCTAGGTCCGA	GTGTGCCAGCMGCCGCGGTAA	Run2 Lane 8	GCMP2_Lane8_S8_L008	E1.6.Acr.sp.1.20140905.M	1254	10895	coral	10895.E1.5.Gal.astr.1.20140905.T	Broadhurst_20140905	2014-09-05	20140905	Broadhurst	12:45:00	2014-09-05 12:45:00	1	-18.8653	147.694	rock	1.8288	22.8	Missing: Not collected	Missing: Not collected	Missing: Not collected	1846.25	buoy	y	n	Bourne Lab, AIMS, Australia cannot be reextracted	1	Coral Mucus	mucus	Acropora sp._20140905	None	Acr Muc 140905 .7.	y	E1.6.Acr.sp.1.20140905	Acropora sp_bushy	Acropora	sp_bushy	Acropora sp	Acropora	sp	Missing: Not collected	measured	30	40	30
10895.E1.6.Acr.sp.1.20140905.S	E1.6.Acr.sp.1.20140905.S	GGCCTATAAGTC	GTGTGCCAGCMGCCGCGGTAA	Run2 Lane 8	GCMP2_Lane8_S8_L008	E1.6.Acr.sp.1.20140905.S	1262	10895	coral	10895.E1.6.Acr.sp.1.20140905.T	Broadhurst_20140905	2014-09-05	20140905	Broadhurst	12:45:00	2014-09-05 12:45:00	1	-18.8653	147.694	rock	1.8288	22.8	Missing: Not collected	Missing: Not collected	Missing: Not collected	1846.25	buoy	y	n	Bourne Lab, AIMS, Australia cannot be reextracted	1	Coral Skeleton	organic material	Acropora sp._20140905	None	Acr Ske 140905 .7.	y	E1.6.Acr.sp.1.20140905	Acropora sp_bushy	Acropora	sp_bushy	Acropora sp	Acropora	sp	Missing: Not collected	measured	30	40	30
10895.E1.6.Acr.sp.1.20140905.T	E1.6.Acr.sp.1.20140905.T	AGCCCGCAAAGG	GTGTGCCAGCMGCCGCGGTAA	Run2 Lane 8	GCMP2_Lane8_S8_L008	E1.6.Acr.sp.1.20140905.T	1261	10895	coral	10895.E1.5.Gal.astr.1.20140905.S	Broadhurst_20140905	2014-09-05	20140905	Broadhurst	12:45:00	2014-09-05 12:45:00	1	-18.8653	147.694	rock	1.8288	22.8	Missing: Not collected	Missing: Not collected	Missing: Not collected	1846.25	buoy	y	n	Bourne Lab, AIMS, Australia cannot be reextracted	1	Coral Tissue	organic material	Acropora sp._20140905	None	Acr Tis 140905 .7.	y	E1.6.Acr.sp.1.20140905	Acropora sp_bushy	Acropora	sp_bushy	Acropora sp	Acropora	sp	Missing: Not collected	measured	30	40	30
10895.E10.Acr.cyth.1.20150627.M	E10.Acr.cyth.1.20150627.M	TCAGTCAGATGA	GTGTGCCAGCMGCCGCGGTAA	Run2 Lane 7	GCMP1_Lane7_S7_L007	E10.Acr.cyth.1.20150627.M	428	10895	coral	10895.E10.Acr.cyth.1.20150627.M	North Bay_20150627	2015-06-27	20150627	North Bay	08:05:00	2015-06-27 08:05:00	1	-31.5214	159.047	live_coral	1.3	21	Missing: Not collected	Missing: Not collected	Missing: Not collected	Missing: Not collected	None	n	y	Medina Lab, Penn State, USA can be reextracted	1	Coral Mucus	mucus	E10.Acr.cyth.1	None	LH_270_M	n	E10.6.Acr.cyth.1.20150627	Acropora cytherea	Acropora	cytherea	Acropora cytherea	Acropora	cytherea	live coral	measured	15	110	55
10895.E10.Acr.cyth.1.20150627.S	E10.Acr.cyth.1.20150627.S	GCGGTCGGTCAG	GTGTGCCAGCMGCCGCGGTAA	Run2 Lane 7	GCMP1_Lane7_S7_L007	E10.Acr.cyth.1.20150627.S	427	10895	coral	10895.E10.Acr.cyth.1.20150627.S	North Bay_20150627	2015-06-27	20150627	North Bay	08:05:00	2015-06-27 08:05:00	1	-31.5214	159.047	live_coral	1.3	21	Missing: Not collected	Missing: Not collected	Missing: Not collected	Missing: Not collected	None	n	y	Medina Lab, Penn State, USA can be reextracted	1	Coral Skeleton	organic material	E10.Acr.cyth.1	None	LH_270_S	n	E10.6.Acr.cyth.1.20150627	Acropora cytherea	Acropora	cytherea	Acropora cytherea	Acropora	cytherea	live coral	measured	15	110	55
10895.E10.Acr.cyth.1.20150627.T	E10.Acr.cyth.1.20150627.T	CATTCGTGGCGT	GTGTGCCAGCMGCCGCGGTAA	Run2 Lane 7	GCMP1_Lane7_S7_L007	E10.Acr.cyth.1.20150627.T	426	10895	coral	10895.E10.Acr.cyth.1.20150627.T	North Bay_20150627	2015-06-27	20150627	North Bay	08:05:00	2015-06-27 08:05:00	1	-31.5214	159.047	live_coral	1.3	21	Missing: Not collected	Missing: Not collected	Missing: Not collected	Missing: Not collected	None	n	y	Medina Lab, Penn State, USA can be reextracted	1	Coral Tissue	organic material	E10.Acr.cyth.1	None	LH_270_T	n	E10.6.Acr.cyth.1.20150627	Acropora cytherea	Acropora	cytherea	Acropora cytherea	Acropora	cytherea	live coral	measured	15	110	55
10895.E10.Acr.cyth.2.20150627.M	E10.Acr.cyth.2.20150627.M	GTCAGAGTATTG	GTGTGCCAGCMGCCGCGGTAA	Run2 Lane 7	GCMP1_Lane7_S7_L007	E10.Acr.cyth.2.20150627.M	419	10895	coral	10895.E10.Acr.cyth.2.20150627.M	North Bay_20150627	2015-06-27	20150627	North Bay	08:27:00	2015-06-27 08:27:00	2	-31.5214	159.047	live_coral	1.1	21	Missing: Not collected	Missing: Not collected	Missing: Not collected	Missing: Not collected	None	n	y	Medina Lab, Penn State, USA can be reextracted	1	Coral Mucus	mucus	E10.Acr.cyth.2	None	LH_273_M	n	E10.6.Acr.cyth.2.20150627	Acropora cytherea	Acropora	cytherea	Acropora cytherea	Acropora	cytherea	live coral	measured	60	75	200
10895.E10.Acr.cyth.2.20150627.S	E10.Acr.cyth.2.20150627.S	CGACCTCGCATA	GTGTGCCAGCMGCCGCGGTAA	Run2 Lane 7	GCMP1_Lane7_S7_L007	E10.Acr.cyth.2.20150627.S	418	10895	coral	10895.E10.Acr.cyth.2.20150627.S	North Bay_20150627	2015-06-27	20150627	North Bay	08:27:00	2015-06-27 08:27:00	2	-31.5214	159.047	live_coral	1.1	21	Missing: Not collected	Missing: Not collected	Missing: Not collected	Missing: Not collected	None	n	y	Medina Lab, Penn State, USA can be reextracted	1	Coral Skeleton	organic material	E10.Acr.cyth.2	None	LH_273_S	n	E10.6.Acr.cyth.2.20150627	Acropora cytherea	Acropora	cytherea	Acropora cytherea	Acropora	cytherea	live coral	measured	60	75	200
10895.E10.Acr.cyth.2.20150627.T	E10.Acr.cyth.2.20150627.T	CTTCCAACTCAT	GTGTGCCAGCMGCCGCGGTAA	Run2 Lane 7	GCMP1_Lane7_S7_L007	E10.Acr.cyth.2.20150627.T	417	10895	coral	10895.E10.Acr.cyth.2.20150627.T	North Bay_20150627	2015-06-27	20150627	North Bay	08:27:00	2015-06-27 08:27:00	2	-31.5214	159.047	live_coral	1.1	21	Missing: Not collected	Missing: Not collected	Missing: Not collected	Missing: Not collected	None	n	y	Medina Lab, Penn State, USA can be reextracted	1	Coral Tissue	organic material	E10.Acr.cyth.2	None	LH_273_T	n	E10.6.Acr.cyth.2.20150627	Acropora cytherea	Acropora	cytherea	Acropora cytherea	Acropora	cytherea	live coral	measured	60	75	200
10895.E10.Acr.cyth.3.20150627.M	E10.Acr.cyth.3.20150627.M	ACTCTGTAATTA	GTGTGCCAGCMGCCGCGGTAA	Run2 Lane 7	GCMP1_Lane7_S7_L007	E10.Acr.cyth.3.20150627.M	102	10895	coral	10895.E10.Acr.cyth.3.20150627.S	North Bay_20150627	2015-06-27	20150627	North Bay	08:41:00	2015-06-27 08:41:00	3	-31.5214	159.047	live_coral	1.2	21	Missing: Not collected	Missing: Not collected	Missing: Not collected	Missing: Not collected	None	n	y	Medina Lab, Penn State, USA can be reextracted	1	Coral Mucus	mucus	E10.Acr.cyth.3	None	LH_275_M	n	E10.6.Acr.cyth.3.20150627	Acropora cytherea	Acropora	cytherea	Acropora cytherea	Acropora	cytherea	live coral	measured	20	55	30
10895.E10.Acr.cyth.3.20150627.S	E10.Acr.cyth.3.20150627.S	TCGTTATTCAGT	GTGTGCCAGCMGCCGCGGTAA	Run2 Lane 7	GCMP1_Lane7_S7_L007	E10.Acr.cyth.3.20150627.S	101	10895	coral	10895.E10.Acr.cyth.3.20150627.T	North Bay_20150627	2015-06-27	20150627	North Bay	08:41:00	2015-06-27 08:41:00	3	-31.5214	159.047	live_coral	1.2	21	Missing: Not collected	Missing: Not collected	Missing: Not collected	Missing: Not collected	None	n	y	Medina Lab, Penn State, USA can be reextracted	1	Coral Skeleton	organic material	E10.Acr.cyth.3	None	LH_275_S	n	E10.6.Acr.cyth.3.20150627	Acropora cytherea	Acropora	cytherea	Acropora cytherea	Acropora	cytherea	live coral	measured	20	55	30
10895.E10.Acr.cyth.3.20150627.T	E10.Acr.cyth.3.20150627.T	TTCGATGCCGCA	GTGTGCCAGCMGCCGCGGTAA	Run2 Lane 7	GCMP1_Lane7_S7_L007	E10.Acr.cyth.3.20150627.T	100	10895	coral	10895.E10.Acr.pali.1.20150627.M	North Bay_20150627	2015-06-27	20150627	North Bay	08:41:00	2015-06-27 08:41:00	3	-31.5214	159.047	live_coral	1.2	21	Missing: Not collected	Missing: Not collected	Missing: Not collected	Missing: Not collected	None	n	y	Medina Lab, Penn State, USA can be reextracted	1	Coral Tissue	organic material	E10.Acr.cyth.3	None	LH_275_T	n	E10.6.Acr.cyth.3.20150627	Acropora cytherea	Acropora	cytherea	Acropora cytherea	Acropora	cytherea	live coral	measured	20	55	30
10895.E3.6.Acr.hyac.1.20150105.M	E3.6.Acr.hyac.1.20150105.M	TGAGTCATTGAG	GTGTGCCAGCMGCCGCGGTAA	Run2 Lane 7	GCMP1_Lane7_S7_L007	E3.6.Acr.hyac.1.20150105.M	148	10895	coral	10895.E3.6.Acr.hyac.2.20150105.S	Fork _20150105	2015-01-05	20150105	Fork	10:00:00	2015-01-05 10:00:00	1	-18.611	147.575	Rubble on reef flat.	2.5	28	Missing: Not collected	Missing: Not collected	Missing: Not collected	Missing: Not collected	Missing: Not collected	y	y	Medina Lab, Penn State, USA can be reextracted	1	Coral Mucus	mucus	1_M	Rubble on reef flat	GC_6_Acr_hyac_1F_20150105_m	n	E3.6.Acr.hyac.1.20150105	Acropora hyacinthus	Acropora	hyacinthus	Acropora hyacinthus	Acropora	hyacinthus	Missing: Not collected	measured	Missing: Not collected	Missing: Not collected	Missing: Not collected
10895.E3.6.Acr.hyac.1.20150105.S	E3.6.Acr.hyac.1.20150105.S	AGATCGTGCCTA	GTGTGCCAGCMGCCGCGGTAA	Run2 Lane 7	GCMP1_Lane7_S7_L007	E3.6.Acr.hyac.1.20150105.S	150	10895	coral	10895.E3.6.Acr.hyac.1.20150105.T	Fork _20150105	2015-01-05	20150105	Fork	10:00:00	2015-01-05 10:00:00	1	-18.611	147.575	Rubble on reef flat.	2.5	28	Missing: Not collected	Missing: Not collected	Missing: Not collected	Missing: Not collected	Missing: Not collected	y	y	Medina Lab, Penn State, USA can be reextracted	1	Coral Skeleton	organic material	1_S	Rubble on reef flat	GC_6_Acr_hyac_1F_20150105_S	n	E3.6.Acr.hyac.1.20150105	Acropora hyacinthus	Acropora	hyacinthus	Acropora hyacinthus	Acropora	hyacinthus	Missing: Not collected	measured	Missing: Not collected	Missing: Not collected	Missing: Not collected
10895.E3.6.Acr.hyac.1.20150105.T	E3.6.Acr.hyac.1.20150105.T	TCCACAGGGTTC	GTGTGCCAGCMGCCGCGGTAA	Run2 Lane 7	GCMP1_Lane7_S7_L007	E3.6.Acr.hyac.1.20150105.T	149	10895	coral	10895.E3.6.Acr.hyac.1.20150105.M	Fork _20150105	2015-01-05	20150105	Fork	10:00:00	2015-01-05 10:00:00	1	-18.611	147.575	Rubble on reef flat.	2.5	28	Missing: Not collected	Missing: Not collected	Missing: Not collected	Missing: Not collected	Missing: Not collected	y	y	Medina Lab, Penn State, USA can be reextracted	1	Coral Tissue	organic material	1_T	Rubble on reef flat	GC_6_Acr_hyac_1F_20150105_T	n	E3.6.Acr.hyac.1.20150105	Acropora hyacinthus	Acropora	hyacinthus	Acropora hyacinthus	Acropora	hyacinthus	Missing: Not collected	measured	Missing: Not collected	Missing: Not collected	Missing: Not collected
10895.E3.6.Acr.hyac.1.20150106.M	E3.6.Acr.hyac.1.20150106.M	ACCTACTTGTCT	GTGTGCCAGCMGCCGCGGTAA	Run2 Lane 7	GCMP1_Lane7_S7_L007	E3.6.Acr.hyac.1.20150106.M	156	10895	coral	10895.E3.6.Acr.hyac.2.20150106.S	Kelso _20150106	2015-01-06	20150106	Kelso	12:30:00	2015-01-06 12:30:00	1	-18.4239	146.986	Rubble on reef flat.	3	28	Missing: Not collected	Missing: Not collected	Missing: Not collected	Missing: Not collected	Missing: Not collected	y	y	Medina Lab, Penn State, USA can be reextracted	1	Coral Mucus	mucus	9_M	Rubble on reef flat	GC_6_Acr_hyac_1K_20150105_m	n	E3.6.Acr.hyac.1.20150106	Acropora hyacinthus	Acropora	hyacinthus	Acropora hyacinthus	Acropora	hyacinthus	Missing: Not collected	measured	Missing: Not collected	Missing: Not collected	Missing: Not collected
10895.E3.6.Acr.hyac.1.20150106.S	E3.6.Acr.hyac.1.20150106.S	AATTAATATGTA	GTGTGCCAGCMGCCGCGGTAA	Run2 Lane 7	GCMP1_Lane7_S7_L007	E3.6.Acr.hyac.1.20150106.S	158	10895	coral	10895.E3.6.Acr.hyac.1.20150106.T	Kelso _20150106	2015-01-06	20150106	Kelso	12:30:00	2015-01-06 12:30:00	1	-18.4239	146.986	Rubble on reef flat.	3	28	Missing: Not collected	Missing: Not collected	Missing: Not collected	Missing: Not collected	Missing: Not collected	y	y	Medina Lab, Penn State, USA can be reextracted	1	Coral Skeleton	organic material	9_S	Rubble on reef flat	GC_6_Acr_hyac_1K_20150105_S	n	E3.6.Acr.hyac.1.20150106	Acropora hyacinthus	Acropora	hyacinthus	Acropora hyacinthus	Acropora	hyacinthus	Missing: Not collected	measured	Missing: Not collected	Missing: Not collected	Missing: Not collected
10895.E3.6.Acr.hyac.1.20150106.T	E3.6.Acr.hyac.1.20150106.T	GGAGAACGACAC	GTGTGCCAGCMGCCGCGGTAA	Run2 Lane 7	GCMP1_Lane7_S7_L007	E3.6.Acr.hyac.1.20150106.T	157	10895	coral	10895.E3.6.Acr.hyac.1.20150106.M	Kelso _20150106	2015-01-06	20150106	Kelso	12:30:00	2015-01-06 12:30:00	1	-18.4239	146.986	Rubble on reef flat.	3	28	Missing: Not collected	Missing: Not collected	Missing: Not collected	Missing: Not collected	Missing: Not collected	y	y	Medina Lab, Penn State, USA can be reextracted	1	Coral Tissue	organic material	9_T	Rubble on reef flat	GC_6_Acr_hyac_1K_20150105_T	n	E3.6.Acr.hyac.1.20150106	Acropora hyacinthus	Acropora	hyacinthus	Acropora hyacinthus	Acropora	hyacinthus	Missing: Not collected	measured	Missing: Not collected	Missing: Not collected	Missing: Not collected
10895.E3.6.Acr.hyac.1.20150118.M	E3.6.Acr.hyac.1.20150118.M	ACCGAACAATCC	GTGTGCCAGCMGCCGCGGTAA	Run2 Lane 7	GCMP1_Lane7_S7_L007	E3.6.Acr.hyac.1.20150118.M	132	10895	coral	10895.E3.15.Dip.heli.1.20150119.S	Day_20150118	2015-01-18	20150118	Day	12:54:00	2015-01-18 12:54:00	1	-14.4895	145.52	None	2.6	28	Missing: Not collected	Missing: Not collected	Missing: Not collected	Missing: Not collected	Missing: Not collected	y	y	Medina Lab, Penn State, USA can be reextracted	1	Coral Mucus	mucus	42_M	None	GN_15_Acr_hyac_D1_20150118_M	n	E3.6.Acr.hyac.1.20150118	Acropora hyacinthus	Acropora	hyacinthus	Acropora hyacinthus	Acropora	hyacinthus	Missing: Not collected	measured	Missing: Not collected	Missing: Not collected	Missing: Not collected
10895.E3.6.Acr.hyac.1.20150118.S	E3.6.Acr.hyac.1.20150118.S	TCGAGAGTTTGC	GTGTGCCAGCMGCCGCGGTAA	Run2 Lane 7	GCMP1_Lane7_S7_L007	E3.6.Acr.hyac.1.20150118.S	133	10895	coral	10895.E3.6.Acr.hyac.1.20150118.M	Day_20150118	2015-01-18	20150118	Day	12:54:00	2015-01-18 12:54:00	1	-14.4895	145.52	None	2.6	28	Missing: Not collected	Missing: Not collected	Missing: Not collected	Missing: Not collected	Missing: Not collected	y	y	Medina Lab, Penn State, USA can be reextracted	1	Coral Skeleton	organic material	42_S	None	GN_15_Acr_hyac_D1_20150118_S	n	E3.6.Acr.hyac.1.20150118	Acropora hyacinthus	Acropora	hyacinthus	Acropora hyacinthus	Acropora	hyacinthus	Missing: Not collected	measured	Missing: Not collected	Missing: Not collected	Missing: Not collected
10895.E3.6.Acr.hyac.1.20150120.M	E3.6.Acr.hyac.1.20150120.M	CCACGAGCAGGC	GTGTGCCAGCMGCCGCGGTAA	Run2 Lane 7	GCMP1_Lane7_S7_L007	E3.6.Acr.hyac.1.20150120.M	114	10895	coral	10895.E3.6.Acr.hyac.2.20150120.S	Maxwell - Site 2_20150120	2015-01-20	20150120	Maxwell - Site 2	15:19:00	2015-01-20 15:19:00	1	-14.7863	145.315	Rock/coral rubble .sedimenty.	2.5	30	Missing: Not collected	Missing: Not collected	Missing: Not collected	Missing: Not collected	Missing: Not collected	y	y	Medina Lab, Penn State, USA can be reextracted	1	Coral Mucus	mucus	51_M	Rock/coral rubble sedimenty	GN_6_Acr_hyac_MX1_20150120_M	n	E3.6.Acr.hyac.1.20150120	Acropora hyacinthus	Acropora	hyacinthus	Acropora hyacinthus	Acropora	hyacinthus	Missing: Not collected	measured	Missing: Not collected	Missing: Not collected	Missing: Not collected
10895.E3.6.Acr.hyac.1.20150120.S	E3.6.Acr.hyac.1.20150120.S	TATCATATTACG	GTGTGCCAGCMGCCGCGGTAA	Run2 Lane 7	GCMP1_Lane7_S7_L007	E3.6.Acr.hyac.1.20150120.S	116	10895	coral	10895.E3.6.Acr.hyac.1.20150120.T	Maxwell - Site 2_20150120	2015-01-20	20150120	Maxwell - Site 2	15:19:00	2015-01-20 15:19:00	1	-14.7863	145.315	Rock/coral rubble .sedimenty.	2.5	30	Missing: Not collected	Missing: Not collected	Missing: Not collected	Missing: Not collected	Missing: Not collected	y	y	Medina Lab, Penn State, USA can be reextracted	1	Coral Skeleton	organic material	51_S	Rock/coral rubble sedimenty	GN_6_Acr_hyac_MX1_20150120_S	n	E3.6.Acr.hyac.1.20150120	Acropora hyacinthus	Acropora	hyacinthus	Acropora hyacinthus	Acropora	hyacinthus	Missing: Not collected	measured	Missing: Not collected	Missing: Not collected	Missing: Not collected
10895.E3.6.Acr.hyac.1.20150120.T	E3.6.Acr.hyac.1.20150120.T	CGCCGTACTTGC	GTGTGCCAGCMGCCGCGGTAA	Run2 Lane 7	GCMP1_Lane7_S7_L007	E3.6.Acr.hyac.1.20150120.T	115	10895	coral	10895.E3.6.Acr.hyac.1.20150120.M	Maxwell - Site 2_20150120	2015-01-20	20150120	Maxwell - Site 2	15:19:00	2015-01-20 15:19:00	1	-14.7863	145.315	Rock/coral rubble .sedimenty.	2.5	30	Missing: Not collected	Missing: Not collected	Missing: Not collected	Missing: Not collected	Missing: Not collected	y	y	Medina Lab, Penn State, USA can be reextracted	1	Coral Tissue	organic material	51_T	Rock/coral rubble sedimenty	GN_6_Acr_hyac_MX1_20150120_T	n	E3.6.Acr.hyac.1.20150120	Acropora hyacinthus	Acropora	hyacinthus	Acropora hyacinthus	Acropora	hyacinthus	Missing: Not collected	measured	Missing: Not collected	Missing: Not collected	Missing: Not collected
10895.E3.6.Acr.hyac.1.20150121.M	E3.6.Acr.hyac.1.20150121.M	CCTCGCATGACC	GTGTGCCAGCMGCCGCGGTAA	Run2 Lane 7	GCMP1_Lane7_S7_L007	E3.6.Acr.hyac.1.20150121.M	194	10895	coral	10895.E3.6.Acr.hyac.1.20150121.T	Yonge - Site 1_20150121	2015-01-21	20150121	Yonge - Site 1	11:12:00	2015-01-21 11:12:00	1	-14.5813	145.612	Coral Sand	5.7	28	Missing: Not collected	Missing: Not collected	Missing: Not collected	Missing: Not collected	Missing: Not collected	y	y	Medina Lab, Penn State, USA can be reextracted	1	Coral Mucus	mucus	57_M	Coral Sand	GN_6_Acr_hyac_Y3_20150121_M	n	E3.6.Acr.hyac.1.20150121	Acropora hyacinthus	Acropora	hyacinthus	Acropora hyacinthus	Acropora	hyacinthus	Missing: Not collected	measured	Missing: Not collected	Missing: Not collected	Missing: Not collected
10895.E3.6.Acr.hyac.1.20150121.S	E3.6.Acr.hyac.1.20150121.S	ACCTCAGTCAAG	GTGTGCCAGCMGCCGCGGTAA	Run2 Lane 7	GCMP1_Lane7_S7_L007	E3.6.Acr.hyac.1.20150121.S	192	10895	coral	10895.E3.15.Dip.heli.2.20150121.M	Yonge - Site 1_20150121	2015-01-21	20150121	Yonge - Site 1	11:12:00	2015-01-21 11:12:00	1	-14.5813	145.612	Coral Sand	5.7	28	Missing: Not collected	Missing: Not collected	Missing: Not collected	Missing: Not collected	Missing: Not collected	y	y	Medina Lab, Penn State, USA can be reextracted	1	Coral Skeleton	organic material	57_S	Coral Sand	GN_6_Acr_hyac_Y3_20150121_S	n	E3.6.Acr.hyac.1.20150121	Acropora hyacinthus	Acropora	hyacinthus	Acropora hyacinthus	Acropora	hyacinthus	Missing: Not collected	measured	Missing: Not collected	Missing: Not collected	Missing: Not collected
10895.E3.6.Acr.hyac.1.20150121.T	E3.6.Acr.hyac.1.20150121.T	TGACAGAATCCA	GTGTGCCAGCMGCCGCGGTAA	Run2 Lane 7	GCMP1_Lane7_S7_L007	E3.6.Acr.hyac.1.20150121.T	193	10895	coral	10895.E3.6.Acr.hyac.1.20150121.S	Yonge - Site 1_20150121	2015-01-21	20150121	Yonge - Site 1	11:12:00	2015-01-21 11:12:00	1	-14.5813	145.612	Coral Sand	5.7	28	Missing: Not collected	Missing: Not collected	Missing: Not collected	Missing: Not collected	Missing: Not collected	y	y	Medina Lab, Penn State, USA can be reextracted	1	Coral Tissue	organic material	57_T	Coral Sand	GN_6_Acr_hyac_Y3_20150121_T	n	E3.6.Acr.hyac.1.20150121	Acropora hyacinthus	Acropora	hyacinthus	Acropora hyacinthus	Acropora	hyacinthus	Missing: Not collected	measured	Missing: Not collected	Missing: Not collected	Missing: Not collected
10895.E3.6.Acr.hyac.1.20150123.M	E3.6.Acr.hyac.1.20150123.M	CCGGCTTATGTG	GTGTGCCAGCMGCCGCGGTAA	Run2 Lane 7	GCMP1_Lane7_S7_L007	E3.6.Acr.hyac.1.20150123.M	247	10895	coral	10895.E3.6.Acr.hyac.1.20150123.T	Trawler_20150123	2015-01-23	20150123	Trawler	11:41:00	2015-01-23 11:41:00	1	-14.6868	145.466	Coral rubble with some algae growing on rubble	2.2	28	Missing: Not collected	Missing: Not collected	Missing: Not collected	Missing: Not collected	Missing: Not collected	y	y	Medina Lab, Penn State, USA can be reextracted	1	Coral Mucus	mucus	66_M	Coral rubble with some algae growing on rubble	GN_6_Acr_hyac_L4_20150123_M	n	E3.6.Acr.hyac.1.20150123	Acropora hyacinthus	Acropora	hyacinthus	Acropora hyacinthus	Acropora	hyacinthus	Missing: Not collected	measured	Missing: Not collected	Missing: Not collected	Missing: Not collected
10895.E3.6.Acr.hyac.1.20150123.S	E3.6.Acr.hyac.1.20150123.S	TGGAGCCTTGTC	GTGTGCCAGCMGCCGCGGTAA	Run2 Lane 7	GCMP1_Lane7_S7_L007	E3.6.Acr.hyac.1.20150123.S	213	10895	coral	10895.E3.15.Dip.heli.3.20150123.M	Trawler_20150123	2015-01-23	20150123	Trawler	11:41:00	2015-01-23 11:41:00	1	-14.6868	145.466	Coral rubble with some algae growing on rubble	2.2	28	Missing: Not collected	Missing: Not collected	Missing: Not collected	Missing: Not collected	Missing: Not collected	y	y	Medina Lab, Penn State, USA can be reextracted	1	Coral Skeleton	organic material	66_S	Coral rubble with some algae growing on rubble	GN_6_Acr_hyac_L4_20150123_S	n	E3.6.Acr.hyac.1.20150123	Acropora hyacinthus	Acropora	hyacinthus	Acropora hyacinthus	Acropora	hyacinthus	Missing: Not collected	measured	Missing: Not collected	Missing: Not collected	Missing: Not collected
10895.E3.6.Acr.hyac.1.20150123.T	E3.6.Acr.hyac.1.20150123.T	TGGCAGCGAGCC	GTGTGCCAGCMGCCGCGGTAA	Run2 Lane 7	GCMP1_Lane7_S7_L007	E3.6.Acr.hyac.1.20150123.T	246	10895	coral	10895.E3.10.Sty.pist.2.20150124.M	Trawler_20150123	2015-01-23	20150123	Trawler	11:41:00	2015-01-23 11:41:00	1	-14.6868	145.466	Coral rubble with some algae growing on rubble	2.2	28	Missing: Not collected	Missing: Not collected	Missing: Not collected	Missing: Not collected	Missing: Not collected	y	y	Medina Lab, Penn State, USA can be reextracted	1	Coral Tissue	organic material	66_T	Coral rubble with some algae growing on rubble	GN_6_Acr_hyac_L4_20150123_T	n	E3.6.Acr.hyac.1.20150123	Acropora hyacinthus	Acropora	hyacinthus	Acropora hyacinthus	Acropora	hyacinthus	Missing: Not collected	measured	Missing: Not collected	Missing: Not collected	Missing: Not collected
10895.E3.6.Acr.hyac.2.20150105.M	E3.6.Acr.hyac.2.20150105.M	ATCGTAGTGGTC	GTGTGCCAGCMGCCGCGGTAA	Run2 Lane 7	GCMP1_Lane7_S7_L007	E3.6.Acr.hyac.2.20150105.M	145	10895	coral	10895.E3.6.Acr.hyac.3.20150105.S	Fork _20150105	2015-01-05	20150105	Fork	10:00:00	2015-01-05 10:00:00	2	-18.611	147.575	Rubble on reef flat.	2.5	28	Missing: Not collected	Missing: Not collected	Missing: Not collected	Missing: Not collected	Missing: Not collected	y	y	Medina Lab, Penn State, USA can be reextracted	1	Coral Mucus	mucus	2_M	Rubble on reef flat	GC_6_Acr_hyac_2F_20150105_m	n	E3.6.Acr.hyac.2.20150105	Acropora hyacinthus	Acropora	hyacinthus	Acropora hyacinthus	Acropora	hyacinthus	Missing: Not collected	measured	Missing: Not collected	Missing: Not collected	Missing: Not collected
10895.E3.6.Acr.hyac.2.20150105.S	E3.6.Acr.hyac.2.20150105.S	AGCCGCGGGTCC	GTGTGCCAGCMGCCGCGGTAA	Run2 Lane 7	GCMP1_Lane7_S7_L007	E3.6.Acr.hyac.2.20150105.S	147	10895	coral	10895.E3.6.Acr.hyac.2.20150105.T	Fork _20150105	2015-01-05	20150105	Fork	10:00:00	2015-01-05 10:00:00	2	-18.611	147.575	Rubble on reef flat.	2.5	28	Missing: Not collected	Missing: Not collected	Missing: Not collected	Missing: Not collected	Missing: Not collected	y	y	Medina Lab, Penn State, USA can be reextracted	1	Coral Skeleton	organic material	2_S	Rubble on reef flat	GC_6_Acr_hyac_2F_20150105_S	n	E3.6.Acr.hyac.2.20150105	Acropora hyacinthus	Acropora	hyacinthus	Acropora hyacinthus	Acropora	hyacinthus	Missing: Not collected	measured	Missing: Not collected	Missing: Not collected	Missing: Not collected
10895.E3.6.Acr.hyac.2.20150105.T	E3.6.Acr.hyac.2.20150105.T	CGCTGTGGATTA	GTGTGCCAGCMGCCGCGGTAA	Run2 Lane 7	GCMP1_Lane7_S7_L007	E3.6.Acr.hyac.2.20150105.T	146	10895	coral	10895.E3.6.Acr.hyac.2.20150105.M	Fork _20150105	2015-01-05	20150105	Fork	10:00:00	2015-01-05 10:00:00	2	-18.611	147.575	Rubble on reef flat.	2.5	28	Missing: Not collected	Missing: Not collected	Missing: Not collected	Missing: Not collected	Missing: Not collected	y	y	Medina Lab, Penn State, USA can be reextracted	1	Coral Tissue	organic material	2_T	Rubble on reef flat	GC_6_Acr_hyac_2F_20150105_T	n	E3.6.Acr.hyac.2.20150105	Acropora hyacinthus	Acropora	hyacinthus	Acropora hyacinthus	Acropora	hyacinthus	Missing: Not collected	measured	Missing: Not collected	Missing: Not collected	Missing: Not collected
10895.E3.6.Acr.hyac.2.20150106.M	E3.6.Acr.hyac.2.20150106.M	ACTAAAGCAAAC	GTGTGCCAGCMGCCGCGGTAA	Run2 Lane 7	GCMP1_Lane7_S7_L007	E3.6.Acr.hyac.2.20150106.M	153	10895	coral	10895.E3.15.Dip.heli.1.20150106.S	Kelso _20150106	2015-01-06	20150106	Kelso	12:30:00	2015-01-06 12:30:00	2	-18.4239	146.986	Rubble on reef flat.	3	28	Missing: Not collected	Missing: Not collected	Missing: Not collected	Missing: Not collected	Missing: Not collected	y	y	Medina Lab, Penn State, USA can be reextracted	1	Coral Mucus	mucus	10_M	Rubble on reef flat	GC_6_Acr_hyac_3K_20150105_m	n	E3.6.Acr.hyac.2.20150106	Acropora hyacinthus	Acropora	hyacinthus	Acropora hyacinthus	Acropora	hyacinthus	Missing: Not collected	measured	Missing: Not collected	Missing: Not collected	Missing: Not collected
10895.E3.6.Acr.hyac.2.20150106.S	E3.6.Acr.hyac.2.20150106.S	GGTAGTTCATAG	GTGTGCCAGCMGCCGCGGTAA	Run2 Lane 7	GCMP1_Lane7_S7_L007	E3.6.Acr.hyac.2.20150106.S	155	10895	coral	10895.E3.6.Acr.hyac.2.20150106.T	Kelso _20150106	2015-01-06	20150106	Kelso	12:30:00	2015-01-06 12:30:00	2	-18.4239	146.986	Rubble on reef flat.	3	28	Missing: Not collected	Missing: Not collected	Missing: Not collected	Missing: Not collected	Missing: Not collected	y	y	Medina Lab, Penn State, USA can be reextracted	1	Coral Skeleton	organic material	10_S	Rubble on reef flat	GC_6_Acr_hyac_3K_20150105_S	n	E3.6.Acr.hyac.2.20150106	Acropora hyacinthus	Acropora	hyacinthus	Acropora hyacinthus	Acropora	hyacinthus	Missing: Not collected	measured	Missing: Not collected	Missing: Not collected	Missing: Not collected
10895.E3.6.Acr.hyac.2.20150106.T	E3.6.Acr.hyac.2.20150106.T	CTTGCTCATAAT	GTGTGCCAGCMGCCGCGGTAA	Run2 Lane 7	GCMP1_Lane7_S7_L007	E3.6.Acr.hyac.2.20150106.T	154	10895	coral	10895.E3.6.Acr.hyac.2.20150106.M	Kelso _20150106	2015-01-06	20150106	Kelso	12:30:00	2015-01-06 12:30:00	2	-18.4239	146.986	Rubble on reef flat.	3	28	Missing: Not collected	Missing: Not collected	Missing: Not collected	Missing: Not collected	Missing: Not collected	y	y	Medina Lab, Penn State, USA can be reextracted	1	Coral Tissue	organic material	10_T	Rubble on reef flat	GC_6_Acr_hyac_3K_20150105_T	n	E3.6.Acr.hyac.2.20150106	Acropora hyacinthus	Acropora	hyacinthus	Acropora hyacinthus	Acropora	hyacinthus	Missing: Not collected	measured	Missing: Not collected	Missing: Not collected	Missing: Not collected
10895.E3.6.Acr.hyac.2.20150120.M	E3.6.Acr.hyac.2.20150120.M	GGATACTCGCAT	GTGTGCCAGCMGCCGCGGTAA	Run2 Lane 7	GCMP1_Lane7_S7_L007	E3.6.Acr.hyac.2.20150120.M	111	10895	coral	10895.E3.6.Acr.hyac.3.20150120.S	Maxwell - Site 2_20150120	2015-01-20	20150120	Maxwell - Site 2	15:22:00	2015-01-20 15:22:00	2	-14.7863	145.315	Rock/coral rubble .sedimenty.	2.5	30	Missing: Not collected	Missing: Not collected	Missing: Not collected	Missing: Not collected	Missing: Not collected	y	y	Medina Lab, Penn State, USA can be reextracted	1	Coral Mucus	mucus	52_M	Rock/coral rubble sedimenty	GN_6_Acr_hyac_MX2_20150120_M	n	E3.6.Acr.hyac.2.20150120	Acropora hyacinthus	Acropora	hyacinthus	Acropora hyacinthus	Acropora	hyacinthus	Missing: Not collected	measured	Missing: Not collected	Missing: Not collected	Missing: Not collected
10895.E3.6.Acr.hyac.2.20150120.S	E3.6.Acr.hyac.2.20150120.S	ATGTGCTGCTCG	GTGTGCCAGCMGCCGCGGTAA	Run2 Lane 7	GCMP1_Lane7_S7_L007	E3.6.Acr.hyac.2.20150120.S	113	10895	coral	10895.E3.6.Acr.hyac.2.20150120.T	Maxwell - Site 2_20150120	2015-01-20	20150120	Maxwell - Site 2	15:22:00	2015-01-20 15:22:00	2	-14.7863	145.315	Rock/coral rubble .sedimenty.	2.5	30	Missing: Not collected	Missing: Not collected	Missing: Not collected	Missing: Not collected	Missing: Not collected	y	y	Medina Lab, Penn State, USA can be reextracted	1	Coral Skeleton	organic material	52_S	Rock/coral rubble sedimenty	GN_6_Acr_hyac_MX2_20150120_S	n	E3.6.Acr.hyac.2.20150120	Acropora hyacinthus	Acropora	hyacinthus	Acropora hyacinthus	Acropora	hyacinthus	Missing: Not collected	measured	Missing: Not collected	Missing: Not collected	Missing: Not collected
10895.E3.6.Acr.hyac.2.20150120.T	E3.6.Acr.hyac.2.20150120.T	TCATGGCCTCCG	GTGTGCCAGCMGCCGCGGTAA	Run2 Lane 7	GCMP1_Lane7_S7_L007	E3.6.Acr.hyac.2.20150120.T	112	10895	coral	10895.E3.6.Acr.hyac.2.20150120.M	Maxwell - Site 2_20150120	2015-01-20	20150120	Maxwell - Site 2	15:22:00	2015-01-20 15:22:00	2	-14.7863	145.315	Rock/coral rubble .sedimenty.	2.5	30	Missing: Not collected	Missing: Not collected	Missing: Not collected	Missing: Not collected	Missing: Not collected	y	y	Medina Lab, Penn State, USA can be reextracted	1	Coral Tissue	organic material	52_T	Rock/coral rubble sedimenty	GN_6_Acr_hyac_MX2_20150120_T	n	E3.6.Acr.hyac.2.20150120	Acropora hyacinthus	Acropora	hyacinthus	Acropora hyacinthus	Acropora	hyacinthus	Missing: Not collected	measured	Missing: Not collected	Missing: Not collected	Missing: Not collected
10895.E3.6.Acr.hyac.2.20150121.M	E3.6.Acr.hyac.2.20150121.M	GCTGCGTATACC	GTGTGCCAGCMGCCGCGGTAA	Run2 Lane 7	GCMP1_Lane7_S7_L007	E3.6.Acr.hyac.2.20150121.M	200	10895	coral	10895.E3.6.Acr.hyac.2.20150121.T	Yonge - Site 2_20150121	2015-01-21	20150121	Yonge - Site 2	13:34:00	2015-01-21 13:34:00	2	-14.5808	145.614	Sandy	3.2	28	Missing: Not collected	Missing: Not collected	Missing: Not collected	Missing: Not collected	Missing: Not collected	y	y	Medina Lab, Penn State, USA can be reextracted	1	Coral Mucus	mucus	60_M	Sandy	GN_6_Acr_hyac_Y6_20150121_M	n	E3.6.Acr.hyac.2.20150121	Acropora hyacinthus	Acropora	hyacinthus	Acropora hyacinthus	Acropora	hyacinthus	Missing: Not collected	measured	Missing: Not collected	Missing: Not collected	Missing: Not collected
10895.E3.6.Acr.hyac.2.20150121.S	E3.6.Acr.hyac.2.20150121.S	ACGGCGTTATGT	GTGTGCCAGCMGCCGCGGTAA	Run2 Lane 7	GCMP1_Lane7_S7_L007	E3.6.Acr.hyac.2.20150121.S	198	10895	coral	10895.E3.15.Dip.heli.3.20150121.M	Yonge - Site 2_20150121	2015-01-21	20150121	Yonge - Site 2	13:34:00	2015-01-21 13:34:00	2	-14.5808	145.614	Sandy	3.2	28	Missing: Not collected	Missing: Not collected	Missing: Not collected	Missing: Not collected	Missing: Not collected	y	y	Medina Lab, Penn State, USA can be reextracted	1	Coral Skeleton	organic material	60_S	Sandy	GN_6_Acr_hyac_Y6_20150121_S	n	E3.6.Acr.hyac.2.20150121	Acropora hyacinthus	Acropora	hyacinthus	Acropora hyacinthus	Acropora	hyacinthus	Missing: Not collected	measured	Missing: Not collected	Missing: Not collected	Missing: Not collected
10895.E3.6.Acr.hyac.2.20150121.T	E3.6.Acr.hyac.2.20150121.T	CATTTGACGACG	GTGTGCCAGCMGCCGCGGTAA	Run2 Lane 7	GCMP1_Lane7_S7_L007	E3.6.Acr.hyac.2.20150121.T	199	10895	coral	10895.E3.6.Acr.hyac.2.20150121.S	Yonge - Site 2_20150121	2015-01-21	20150121	Yonge - Site 2	13:34:00	2015-01-21 13:34:00	2	-14.5808	145.614	Sandy	3.2	28	Missing: Not collected	Missing: Not collected	Missing: Not collected	Missing: Not collected	Missing: Not collected	y	y	Medina Lab, Penn State, USA can be reextracted	1	Coral Tissue	organic material	60_T	Sandy	GN_6_Acr_hyac_Y6_20150121_T	n	E3.6.Acr.hyac.2.20150121	Acropora hyacinthus	Acropora	hyacinthus	Acropora hyacinthus	Acropora	hyacinthus	Missing: Not collected	measured	Missing: Not collected	Missing: Not collected	Missing: Not collected
10895.E3.6.Acr.hyac.2.20150123.M	E3.6.Acr.hyac.2.20150123.M	AACTTTCAGGAG	GTGTGCCAGCMGCCGCGGTAA	Run2 Lane 7	GCMP1_Lane7_S7_L007	E3.6.Acr.hyac.2.20150123.M	250	10895	coral	10895.E3.6.Acr.hyac.2.20150123.T	Trawler_20150123	2015-01-23	20150123	Trawler	11:50:00	2015-01-23 11:50:00	2	-14.6868	145.466	Coral rubble with some algae growing on rubble	2.6	28	Missing: Not collected	Missing: Not collected	Missing: Not collected	Missing: Not collected	Missing: Not collected	y	y	Medina Lab, Penn State, USA can be reextracted	1	Coral Mucus	mucus	67_M	Coral rubble with some algae growing on rubble	GN_6_Acr_hyac_L5_20150123_M	n	E3.6.Acr.hyac.2.20150123	Acropora hyacinthus	Acropora	hyacinthus	Acropora hyacinthus	Acropora	hyacinthus	Missing: Not collected	measured	Missing: Not collected	Missing: Not collected	Missing: Not collected
10895.E3.6.Acr.hyac.2.20150123.S	E3.6.Acr.hyac.2.20150123.S	CGAATACTGACA	GTGTGCCAGCMGCCGCGGTAA	Run2 Lane 7	GCMP1_Lane7_S7_L007	E3.6.Acr.hyac.2.20150123.S	248	10895	coral	10895.E3.6.Acr.hyac.1.20150123.M	Trawler_20150123	2015-01-23	20150123	Trawler	11:50:00	2015-01-23 11:50:00	2	-14.6868	145.466	Coral rubble with some algae growing on rubble	2.6	28	Missing: Not collected	Missing: Not collected	Missing: Not collected	Missing: Not collected	Missing: Not collected	y	y	Medina Lab, Penn State, USA can be reextracted	1	Coral Skeleton	organic material	67_S	Coral rubble with some algae growing on rubble	GN_6_Acr_hyac_L5_20150123_S	n	E3.6.Acr.hyac.2.20150123	Acropora hyacinthus	Acropora	hyacinthus	Acropora hyacinthus	Acropora	hyacinthus	Missing: Not collected	measured	Missing: Not collected	Missing: Not collected	Missing: Not collected
10895.E3.6.Acr.hyac.2.20150123.T	E3.6.Acr.hyac.2.20150123.T	ACACACCCTGAC	GTGTGCCAGCMGCCGCGGTAA	Run2 Lane 7	GCMP1_Lane7_S7_L007	E3.6.Acr.hyac.2.20150123.T	249	10895	coral	10895.E3.6.Acr.hyac.2.20150123.S	Trawler_20150123	2015-01-23	20150123	Trawler	11:50:00	2015-01-23 11:50:00	2	-14.6868	145.466	Coral rubble with some algae growing on rubble	2.6	28	Missing: Not collected	Missing: Not collected	Missing: Not collected	Missing: Not collected	Missing: Not collected	y	y	Medina Lab, Penn State, USA can be reextracted	1	Coral Tissue	organic material	67_T	Coral rubble with some algae growing on rubble	GN_6_Acr_hyac_L5_20150123_T	n	E3.6.Acr.hyac.2.20150123	Acropora hyacinthus	Acropora	hyacinthus	Acropora hyacinthus	Acropora	hyacinthus	Missing: Not collected	measured	Missing: Not collected	Missing: Not collected	Missing: Not collected
10895.E3.6.Acr.hyac.3.20150105.M	E3.6.Acr.hyac.3.20150105.M	GCGTTTGCTAGC	GTGTGCCAGCMGCCGCGGTAA	Run2 Lane 7	GCMP1_Lane7_S7_L007	E3.6.Acr.hyac.3.20150105.M	142	10895	coral	10895.E3.6.Acr.hyac.4.20150105.S	Fork _20150105	2015-01-05	20150105	Fork	10:00:00	2015-01-05 10:00:00	3	-18.611	147.575	Rubble on reef flat.	2.5	28	Missing: Not collected	Missing: Not collected	Missing: Not collected	Missing: Not collected	Missing: Not collected	y	y	Medina Lab, Penn State, USA can be reextracted	1	Coral Mucus	mucus	3_M	Rubble on reef flat	GC_6_Acr_hyac_3F_20150105_m	n	E3.6.Acr.hyac.3.20150105	Acropora hyacinthus	Acropora	hyacinthus	Acropora hyacinthus	Acropora	hyacinthus	Missing: Not collected	measured	Missing: Not collected	Missing: Not collected	Missing: Not collected
10895.E3.6.Acr.hyac.3.20150105.S	E3.6.Acr.hyac.3.20150105.S	CGTTCTGGTGGT	GTGTGCCAGCMGCCGCGGTAA	Run2 Lane 7	GCMP1_Lane7_S7_L007	E3.6.Acr.hyac.3.20150105.S	144	10895	coral	10895.E3.6.Acr.hyac.3.20150105.T	Fork _20150105	2015-01-05	20150105	Fork	10:00:00	2015-01-05 10:00:00	3	-18.611	147.575	Rubble on reef flat.	2.5	28	Missing: Not collected	Missing: Not collected	Missing: Not collected	Missing: Not collected	Missing: Not collected	y	y	Medina Lab, Penn State, USA can be reextracted	1	Coral Skeleton	organic material	3_S	Rubble on reef flat	GC_6_Acr_hyac_3F_20150105_S	n	E3.6.Acr.hyac.3.20150105	Acropora hyacinthus	Acropora	hyacinthus	Acropora hyacinthus	Acropora	hyacinthus	Missing: Not collected	measured	Missing: Not collected	Missing: Not collected	Missing: Not collected
10895.E3.6.Acr.hyac.3.20150105.T	E3.6.Acr.hyac.3.20150105.T	CCGGCGACAGAA	GTGTGCCAGCMGCCGCGGTAA	Run2 Lane 7	GCMP1_Lane7_S7_L007	E3.6.Acr.hyac.3.20150105.T	143	10895	coral	10895.E3.6.Acr.hyac.3.20150105.M	Fork _20150105	2015-01-05	20150105	Fork	10:00:00	2015-01-05 10:00:00	3	-18.611	147.575	Rubble on reef flat.	2.5	28	Missing: Not collected	Missing: Not collected	Missing: Not collected	Missing: Not collected	Missing: Not collected	y	y	Medina Lab, Penn State, USA can be reextracted	1	Coral Tissue	organic material	3_T	Rubble on reef flat	GC_6_Acr_hyac_3F_20150105_T	n	E3.6.Acr.hyac.3.20150105	Acropora hyacinthus	Acropora	hyacinthus	Acropora hyacinthus	Acropora	hyacinthus	Missing: Not collected	measured	Missing: Not collected	Missing: Not collected	Missing: Not collected
10895.E3.6.Acr.hyac.3.20150106.S	E3.6.Acr.hyac.3.20150106.S	TCCGGCGGGCAA	GTGTGCCAGCMGCCGCGGTAA	Run2 Lane 7	GCMP1_Lane7_S7_L007	E3.6.Acr.hyac.3.20150106.S	173	10895	coral	10895.E3.6.Acr.hyac.3.20150106.T	Little Kelso _20150106	2015-01-06	20150106	Little Kelso	16:30:00	2015-01-06 16:30:00	3	-18.4658	146.991	Rubble on reef flat.	3.5	28	Missing: Not collected	Missing: Not collected	Missing: Not collected	Missing: Not collected	Missing: Not collected	y	y	Medina Lab, Penn State, USA can be reextracted	1	Coral Skeleton	organic material	15_S	Rubble on reef flat	GC_6_Acr_hyac_5LK_20150105_S	n	E3.6.Acr.hyac.3.20150106	Acropora hyacinthus	Acropora	hyacinthus	Acropora hyacinthus	Acropora	hyacinthus	Missing: Not collected	measured	Missing: Not collected	Missing: Not collected	Missing: Not collected
10895.E3.6.Acr.hyac.3.20150106.T	E3.6.Acr.hyac.3.20150106.T	CTCTGAGGTAAC	GTGTGCCAGCMGCCGCGGTAA	Run2 Lane 7	GCMP1_Lane7_S7_L007	E3.6.Acr.hyac.3.20150106.T	172	10895	coral	10895.E3.6.Acr.hyac.4.20150106.S	Little Kelso _20150106	2015-01-06	20150106	Little Kelso	16:30:00	2015-01-06 16:30:00	3	-18.4658	146.991	Rubble on reef flat.	3.5	28	Missing: Not collected	Missing: Not collected	Missing: Not collected	Missing: Not collected	Missing: Not collected	y	y	Medina Lab, Penn State, USA can be reextracted	1	Coral Tissue	organic material	15_T	Rubble on reef flat	GC_6_Acr_hyac_5LK_20150105_T	n	E3.6.Acr.hyac.3.20150106	Acropora hyacinthus	Acropora	hyacinthus	Acropora hyacinthus	Acropora	hyacinthus	Missing: Not collected	measured	Missing: Not collected	Missing: Not collected	Missing: Not collected
10895.E3.6.Acr.hyac.3.20150120.M	E3.6.Acr.hyac.3.20150120.M	CTTGGAGGCTTA	GTGTGCCAGCMGCCGCGGTAA	Run2 Lane 7	GCMP1_Lane7_S7_L007	E3.6.Acr.hyac.3.20150120.M	108	10895	coral	10895.E10.Ser.cali.3.20150627.S	Maxwell - Site 2_20150120	2015-01-20	20150120	Maxwell - Site 2	15:32:00	2015-01-20 15:32:00	3	-14.7863	145.315	Rock/coral rubble .sedimenty.	3.1	30	Missing: Not collected	Missing: Not collected	Missing: Not collected	Missing: Not collected	Missing: Not collected	y	y	Medina Lab, Penn State, USA can be reextracted	1	Coral Mucus	mucus	53_M	Rock/coral rubble sedimenty	GN_6_Acr_hyac_MX3_20150120_M	n	E3.6.Acr.hyac.3.20150120	Acropora hyacinthus	Acropora	hyacinthus	Acropora hyacinthus	Acropora	hyacinthus	Missing: Not collected	measured	Missing: Not collected	Missing: Not collected	Missing: Not collected
10895.E3.6.Acr.hyac.3.20150120.S	E3.6.Acr.hyac.3.20150120.S	AGAGGGTGATCG	GTGTGCCAGCMGCCGCGGTAA	Run2 Lane 7	GCMP1_Lane7_S7_L007	E3.6.Acr.hyac.3.20150120.S	110	10895	coral	10895.E3.6.Acr.hyac.3.20150120.T	Maxwell - Site 2_20150120	2015-01-20	20150120	Maxwell - Site 2	15:32:00	2015-01-20 15:32:00	3	-14.7863	145.315	Rock/coral rubble .sedimenty.	3.1	30	Missing: Not collected	Missing: Not collected	Missing: Not collected	Missing: Not collected	Missing: Not collected	y	y	Medina Lab, Penn State, USA can be reextracted	1	Coral Skeleton	organic material	53_S	Rock/coral rubble sedimenty	GN_6_Acr_hyac_MX3_20150120_S	n	E3.6.Acr.hyac.3.20150120	Acropora hyacinthus	Acropora	hyacinthus	Acropora hyacinthus	Acropora	hyacinthus	Missing: Not collected	measured	Missing: Not collected	Missing: Not collected	Missing: Not collected
10895.E3.6.Acr.hyac.3.20150120.T	E3.6.Acr.hyac.3.20150120.T	GTGCCGGCCGAC	GTGTGCCAGCMGCCGCGGTAA	Run2 Lane 7	GCMP1_Lane7_S7_L007	E3.6.Acr.hyac.3.20150120.T	109	10895	coral	10895.E3.6.Acr.hyac.3.20150120.M	Maxwell - Site 2_20150120	2015-01-20	20150120	Maxwell - Site 2	15:32:00	2015-01-20 15:32:00	3	-14.7863	145.315	Rock/coral rubble .sedimenty.	3.1	30	Missing: Not collected	Missing: Not collected	Missing: Not collected	Missing: Not collected	Missing: Not collected	y	y	Medina Lab, Penn State, USA can be reextracted	1	Coral Tissue	organic material	53_T	Rock/coral rubble sedimenty	GN_6_Acr_hyac_MX3_20150120_T	n	E3.6.Acr.hyac.3.20150120	Acropora hyacinthus	Acropora	hyacinthus	Acropora hyacinthus	Acropora	hyacinthus	Missing: Not collected	measured	Missing: Not collected	Missing: Not collected	Missing: Not collected
10895.E3.6.Acr.hyac.3.20150121.M	E3.6.Acr.hyac.3.20150121.M	AATACAGACCTG	GTGTGCCAGCMGCCGCGGTAA	Run2 Lane 7	GCMP1_Lane7_S7_L007	E3.6.Acr.hyac.3.20150121.M	203	10895	coral	10895.E3.6.Acr.hyac.3.20150121.T	Yonge - Site 2_20150121	2015-01-21	20150121	Yonge - Site 2	13:56:00	2015-01-21 13:56:00	3	-14.5808	145.614	Sandy	1.8	28	Missing: Not collected	Missing: Not collected	Missing: Not collected	Missing: Not collected	Missing: Not collected	y	y	Medina Lab, Penn State, USA can be reextracted	1	Coral Mucus	mucus	61_M	Sandy	GN_6_Acr_hyac_Y7_20150121_M	n	E3.6.Acr.hyac.3.20150121	Acropora hyacinthus	Acropora	hyacinthus	Acropora hyacinthus	Acropora	hyacinthus	Missing: Not collected	measured	Missing: Not collected	Missing: Not collected	Missing: Not collected
10895.E3.6.Acr.hyac.3.20150121.S	E3.6.Acr.hyac.3.20150121.S	GAGAAGCTTATA	GTGTGCCAGCMGCCGCGGTAA	Run2 Lane 7	GCMP1_Lane7_S7_L007	E3.6.Acr.hyac.3.20150121.S	201	10895	coral	10895.E3.6.Acr.hyac.2.20150121.M	Yonge - Site 2_20150121	2015-01-21	20150121	Yonge - Site 2	13:56:00	2015-01-21 13:56:00	3	-14.5808	145.614	Sandy	1.8	28	Missing: Not collected	Missing: Not collected	Missing: Not collected	Missing: Not collected	Missing: Not collected	y	y	Medina Lab, Penn State, USA can be reextracted	1	Coral Skeleton	organic material	61_S	Sandy	GN_6_Acr_hyac_Y7_20150121_S	n	E3.6.Acr.hyac.3.20150121	Acropora hyacinthus	Acropora	hyacinthus	Acropora hyacinthus	Acropora	hyacinthus	Missing: Not collected	measured	Missing: Not collected	Missing: Not collected	Missing: Not collected
10895.E3.6.Acr.hyac.3.20150121.T	E3.6.Acr.hyac.3.20150121.T	GGCGTAACGGCA	GTGTGCCAGCMGCCGCGGTAA	Run2 Lane 7	GCMP1_Lane7_S7_L007	E3.6.Acr.hyac.3.20150121.T	202	10895	coral	10895.E3.6.Acr.hyac.3.20150121.S	Yonge - Site 2_20150121	2015-01-21	20150121	Yonge - Site 2	13:56:00	2015-01-21 13:56:00	3	-14.5808	145.614	Sandy	1.8	28	Missing: Not collected	Missing: Not collected	Missing: Not collected	Missing: Not collected	Missing: Not collected	y	y	Medina Lab, Penn State, USA can be reextracted	1	Coral Tissue	organic material	61_T	Sandy	GN_6_Acr_hyac_Y7_20150121_T	n	E3.6.Acr.hyac.3.20150121	Acropora hyacinthus	Acropora	hyacinthus	Acropora hyacinthus	Acropora	hyacinthus	Missing: Not collected	measured	Missing: Not collected	Missing: Not collected	Missing: Not collected
10895.E3.6.Acr.hyac.3.20150123.M	E3.6.Acr.hyac.3.20150123.M	GAAGTAGCGAGC	GTGTGCCAGCMGCCGCGGTAA	Run2 Lane 7	GCMP1_Lane7_S7_L007	E3.6.Acr.hyac.3.20150123.M	253	10895	coral	10895.E3.6.Acr.hyac.3.20150123.T	Trawler_20150123	2015-01-23	20150123	Trawler	12:09:00	2015-01-23 12:09:00	3	-14.6868	145.466	Coral rubble with some algae growing on rubble	2.6	28	Missing: Not collected	Missing: Not collected	Missing: Not collected	Missing: Not collected	Missing: Not collected	y	y	Medina Lab, Penn State, USA can be reextracted	1	Coral Mucus	mucus	68_M	Coral rubble with some algae growing on rubble	GN_6_Acr_hyac_L6_20150123_M	n	E3.6.Acr.hyac.3.20150123	Acropora hyacinthus	Acropora	hyacinthus	Acropora hyacinthus	Acropora	hyacinthus	Missing: Not collected	measured	Missing: Not collected	Missing: Not collected	Missing: Not collected
10895.E3.6.Acr.hyac.3.20150123.S	E3.6.Acr.hyac.3.20150123.S	AGATTCGCTCGA	GTGTGCCAGCMGCCGCGGTAA	Run2 Lane 7	GCMP1_Lane7_S7_L007	E3.6.Acr.hyac.3.20150123.S	251	10895	coral	10895.E3.6.Acr.hyac.2.20150123.M	Trawler_20150123	2015-01-23	20150123	Trawler	12:09:00	2015-01-23 12:09:00	3	-14.6868	145.466	Coral rubble with some algae growing on rubble	2.6	28	Missing: Not collected	Missing: Not collected	Missing: Not collected	Missing: Not collected	Missing: Not collected	y	y	Medina Lab, Penn State, USA can be reextracted	1	Coral Skeleton	organic material	68_S	Coral rubble with some algae growing on rubble	GN_6_Acr_hyac_L6_20150123_S	n	E3.6.Acr.hyac.3.20150123	Acropora hyacinthus	Acropora	hyacinthus	Acropora hyacinthus	Acropora	hyacinthus	Missing: Not collected	measured	Missing: Not collected	Missing: Not collected	Missing: Not collected
10895.E3.6.Acr.hyac.3.20150123.T	E3.6.Acr.hyac.3.20150123.T	AACCGCATAAGT	GTGTGCCAGCMGCCGCGGTAA	Run2 Lane 7	GCMP1_Lane7_S7_L007	E3.6.Acr.hyac.3.20150123.T	252	10895	coral	10895.E3.6.Acr.hyac.3.20150123.S	Trawler_20150123	2015-01-23	20150123	Trawler	12:09:00	2015-01-23 12:09:00	3	-14.6868	145.466	Coral rubble with some algae growing on rubble	2.6	28	Missing: Not collected	Missing: Not collected	Missing: Not collected	Missing: Not collected	Missing: Not collected	y	y	Medina Lab, Penn State, USA can be reextracted	1	Coral Tissue	organic material	68_T	Coral rubble with some algae growing on rubble	GN_6_Acr_hyac_L6_20150123_T	n	E3.6.Acr.hyac.3.20150123	Acropora hyacinthus	Acropora	hyacinthus	Acropora hyacinthus	Acropora	hyacinthus	Missing: Not collected	measured	Missing: Not collected	Missing: Not collected	Missing: Not collected
10895.E3.6.Acr.hyac.4.20150105.M	E3.6.Acr.hyac.4.20150105.M	TTAAGTTAAGTT	GTGTGCCAGCMGCCGCGGTAA	Run2 Lane 7	GCMP1_Lane7_S7_L007	E3.6.Acr.hyac.4.20150105.M	139	10895	coral	10895.E3.15.Dip.heli.1.20150105.S	Fork _20150105	2015-01-05	20150105	Fork	10:00:00	2015-01-05 10:00:00	4	-18.611	147.575	Rubble on reef flat.	2.5	28	Missing: Not collected	Missing: Not collected	Missing: Not collected	Missing: Not collected	Missing: Not collected	y	y	Medina Lab, Penn State, USA can be reextracted	1	Coral Mucus	mucus	4_M	Rubble on reef flat	GC_6_Acr_hyac_4F_20150105_m	n	E3.6.Acr.hyac.4.20150105	Acropora hyacinthus	Acropora	hyacinthus	Acropora hyacinthus	Acropora	hyacinthus	Missing: Not collected	measured	Missing: Not collected	Missing: Not collected	Missing: Not collected
10895.E3.6.Acr.hyac.4.20150105.S	E3.6.Acr.hyac.4.20150105.S	CGACACGGAGAA	GTGTGCCAGCMGCCGCGGTAA	Run2 Lane 7	GCMP1_Lane7_S7_L007	E3.6.Acr.hyac.4.20150105.S	141	10895	coral	10895.E3.6.Acr.hyac.4.20150105.T	Fork _20150105	2015-01-05	20150105	Fork	10:00:00	2015-01-05 10:00:00	4	-18.611	147.575	Rubble on reef flat.	2.5	28	Missing: Not collected	Missing: Not collected	Missing: Not collected	Missing: Not collected	Missing: Not collected	y	y	Medina Lab, Penn State, USA can be reextracted	1	Coral Skeleton	organic material	4_S	Rubble on reef flat	GC_6_Acr_hyac_4F_20150105_S	n	E3.6.Acr.hyac.4.20150105	Acropora hyacinthus	Acropora	hyacinthus	Acropora hyacinthus	Acropora	hyacinthus	Missing: Not collected	measured	Missing: Not collected	Missing: Not collected	Missing: Not collected
10895.E3.6.Acr.hyac.4.20150105.T	E3.6.Acr.hyac.4.20150105.T	ACGGTACCCTAC	GTGTGCCAGCMGCCGCGGTAA	Run2 Lane 7	GCMP1_Lane7_S7_L007	E3.6.Acr.hyac.4.20150105.T	140	10895	coral	10895.E3.6.Acr.hyac.4.20150105.M	Fork _20150105	2015-01-05	20150105	Fork	10:00:00	2015-01-05 10:00:00	4	-18.611	147.575	Rubble on reef flat.	2.5	28	Missing: Not collected	Missing: Not collected	Missing: Not collected	Missing: Not collected	Missing: Not collected	y	y	Medina Lab, Penn State, USA can be reextracted	1	Coral Tissue	organic material	4_T	Rubble on reef flat	GC_6_Acr_hyac_4F_20150105_T	n	E3.6.Acr.hyac.4.20150105	Acropora hyacinthus	Acropora	hyacinthus	Acropora hyacinthus	Acropora	hyacinthus	Missing: Not collected	measured	Missing: Not collected	Missing: Not collected	Missing: Not collected
10895.E3.6.Acr.hyac.4.20150106.M	E3.6.Acr.hyac.4.20150106.M	GTCCGTCCTGGT	GTGTGCCAGCMGCCGCGGTAA	Run2 Lane 7	GCMP1_Lane7_S7_L007	E3.6.Acr.hyac.4.20150106.M	169	10895	coral	10895.E3.15.Dip.heli.1.20150118.S	Little Kelso _20150106	2015-01-06	20150106	Little Kelso	16:30:00	2015-01-06 16:30:00	4	-18.4658	146.991	Rubble on reef flat.	3.5	28	Missing: Not collected	Missing: Not collected	Missing: Not collected	Missing: Not collected	Missing: Not collected	y	y	Medina Lab, Penn State, USA can be reextracted	1	Coral Mucus	mucus	16_M	Rubble on reef flat	GC_6_Acr_hyac_6LK_20150105_m	n	E3.6.Acr.hyac.4.20150106	Acropora hyacinthus	Acropora	hyacinthus	Acropora hyacinthus	Acropora	hyacinthus	Missing: Not collected	measured	Missing: Not collected	Missing: Not collected	Missing: Not collected
10895.E3.6.Acr.hyac.4.20150106.S	E3.6.Acr.hyac.4.20150106.S	GTTCTAAGGTGA	GTGTGCCAGCMGCCGCGGTAA	Run2 Lane 7	GCMP1_Lane7_S7_L007	E3.6.Acr.hyac.4.20150106.S	171	10895	coral	10895.E3.6.Acr.hyac.4.20150106.T	Little Kelso _20150106	2015-01-06	20150106	Little Kelso	16:30:00	2015-01-06 16:30:00	4	-18.4658	146.991	Rubble on reef flat.	3.5	28	Missing: Not collected	Missing: Not collected	Missing: Not collected	Missing: Not collected	Missing: Not collected	y	y	Medina Lab, Penn State, USA can be reextracted	1	Coral Skeleton	organic material	16_S	Rubble on reef flat	GC_6_Acr_hyac_6LK_20150105_S	n	E3.6.Acr.hyac.4.20150106	Acropora hyacinthus	Acropora	hyacinthus	Acropora hyacinthus	Acropora	hyacinthus	Missing: Not collected	measured	Missing: Not collected	Missing: Not collected	Missing: Not collected
10895.E3.6.Acr.hyac.4.20150106.T	E3.6.Acr.hyac.4.20150106.T	CTAGCGTGCGTT	GTGTGCCAGCMGCCGCGGTAA	Run2 Lane 7	GCMP1_Lane7_S7_L007	E3.6.Acr.hyac.4.20150106.T	170	10895	coral	10895.E3.6.Acr.hyac.4.20150106.M	Little Kelso _20150106	2015-01-06	20150106	Little Kelso	16:30:00	2015-01-06 16:30:00	4	-18.4658	146.991	Rubble on reef flat.	3.5	28	Missing: Not collected	Missing: Not collected	Missing: Not collected	Missing: Not collected	Missing: Not collected	y	y	Medina Lab, Penn State, USA can be reextracted	1	Coral Tissue	organic material	16_T	Rubble on reef flat	GC_6_Acr_hyac_6LK_20150105_T	n	E3.6.Acr.hyac.4.20150106	Acropora hyacinthus	Acropora	hyacinthus	Acropora hyacinthus	Acropora	hyacinthus	Missing: Not collected	measured	Missing: Not collected	Missing: Not collected	Missing: Not collected
10895.E4.6.Acr.cyth.1.20150309.M	E4.6.Acr.cyth.1.20150309.M	TCATTAGCGTGG	GTGTGCCAGCMGCCGCGGTAA	Run2 Lane 8	GCMP2_Lane8_S8_L008	E4.6.Acr.cyth.1.20150309.M	841	10895	coral	10895.E4.6.Acr.cyth.1.20150309.M	Long_20150309	2015-03-09	20150309	Long	12:55:00	2015-03-09 12:55:00	1	19.8903	39.9606	rock	5.49	27.2	Missing: Not collected	Missing: Not collected	Missing: Not collected	3200	PAR meter pointed upwards near coral	y	y	Voolstra Lab, KAUST, Saudi Arabia	1	Coral Mucus	mucus	A11	None	A11_mucus	n	E4.6.Acr.cyth.1.20150309	Acropora cytherea	Acropora	cytherea	Acropora cytherea	Acropora	cytherea	Missing: Not collected	measured	5	8	13
10895.E4.6.Acr.cyth.1.20150309.S	E4.6.Acr.cyth.1.20150309.S	TCAGACCAACTG	GTGTGCCAGCMGCCGCGGTAA	Run2 Lane 8	GCMP2_Lane8_S8_L008	E4.6.Acr.cyth.1.20150309.S	840	10895	coral	10895.E4.6.Acr.cyth.1.20150309.S	Long_20150309	2015-03-09	20150309	Long	12:55:00	2015-03-09 12:55:00	1	19.8903	39.9606	rock	5.49	27.2	Missing: Not collected	Missing: Not collected	Missing: Not collected	3200	PAR meter pointed upwards near coral	y	y	Voolstra Lab, KAUST, Saudi Arabia	1	Coral Skeleton	organic material	A11	None	A11_skeleton	n	E4.6.Acr.cyth.1.20150309	Acropora cytherea	Acropora	cytherea	Acropora cytherea	Acropora	cytherea	Missing: Not collected	measured	5	8	13
10895.E4.6.Acr.cyth.1.20150309.T	E4.6.Acr.cyth.1.20150309.T	ATATGTTCTCAA	GTGTGCCAGCMGCCGCGGTAA	Run2 Lane 8	GCMP2_Lane8_S8_L008	E4.6.Acr.cyth.1.20150309.T	839	10895	coral	10895.E4.6.Acr.cyth.1.20150309.T	Long_20150309	2015-03-09	20150309	Long	12:55:00	2015-03-09 12:55:00	1	19.8903	39.9606	rock	5.49	27.2	Missing: Not collected	Missing: Not collected	Missing: Not collected	3200	PAR meter pointed upwards near coral	y	y	Voolstra Lab, KAUST, Saudi Arabia	1	Coral Tissue	organic material	A11	None	A11_tissue	n	E4.6.Acr.cyth.1.20150309	Acropora cytherea	Acropora	cytherea	Acropora cytherea	Acropora	cytherea	Missing: Not collected	measured	5	8	13
10895.E4.6.Acr.cyth.1.20150311.M	E4.6.Acr.cyth.1.20150311.M	TTACTTATCCGA	GTGTGCCAGCMGCCGCGGTAA	Run2 Lane 8	GCMP2_Lane8_S8_L008	E4.6.Acr.cyth.1.20150311.M	938	10895	coral	10895.E4.6.Acr.cyth.1.20150311.M	Al Fahal_20150311	2015-03-11	20150311	Al Fahal	12:20:00	2015-03-11 12:20:00	1	22.2584	38.9554	pavement	1.83	26.7	Missing: Not collected	Missing: Not collected	Missing: Not collected	7500	PAR meter pointed upwards near coral	y	y	Voolstra Lab, KAUST, Saudi Arabia	1	Coral Mucus	mucus	B4	None	B4_mucus	n	E4.6.Acr.cyth.1.20150311	Acropora cytherea	Acropora	cytherea	Acropora cytherea	Acropora	cytherea	Missing: Not collected	measured	13	40	26
10895.E4.6.Acr.cyth.1.20150311.S	E4.6.Acr.cyth.1.20150311.S	ACGTATTCGAAG	GTGTGCCAGCMGCCGCGGTAA	Run2 Lane 8	GCMP2_Lane8_S8_L008	E4.6.Acr.cyth.1.20150311.S	937	10895	coral	10895.E4.6.Acr.cyth.1.20150311.S	Al Fahal_20150311	2015-03-11	20150311	Al Fahal	12:20:00	2015-03-11 12:20:00	1	22.2584	38.9554	pavement	1.83	26.7	Missing: Not collected	Missing: Not collected	Missing: Not collected	7500	PAR meter pointed upwards near coral	y	y	Voolstra Lab, KAUST, Saudi Arabia	1	Coral Skeleton	organic material	B4	None	B4_skeleton	n	E4.6.Acr.cyth.1.20150311	Acropora cytherea	Acropora	cytherea	Acropora cytherea	Acropora	cytherea	Missing: Not collected	measured	13	40	26
10895.E4.6.Acr.cyth.1.20150311.T	E4.6.Acr.cyth.1.20150311.T	TACGGTCTGGAT	GTGTGCCAGCMGCCGCGGTAA	Run2 Lane 8	GCMP2_Lane8_S8_L008	E4.6.Acr.cyth.1.20150311.T	936	10895	coral	10895.E4.6.Acr.cyth.1.20150311.T	Al Fahal_20150311	2015-03-11	20150311	Al Fahal	12:20:00	2015-03-11 12:20:00	1	22.2584	38.9554	pavement	1.83	26.7	Missing: Not collected	Missing: Not collected	Missing: Not collected	7500	PAR meter pointed upwards near coral	y	y	Voolstra Lab, KAUST, Saudi Arabia	1	Coral Tissue	organic material	B4	None	B4_tissue	n	E4.6.Acr.cyth.1.20150311	Acropora cytherea	Acropora	cytherea	Acropora cytherea	Acropora	cytherea	Missing: Not collected	measured	13	40	26
10895.E7.6.Acr.hyac.1.20150622.M	E7.6.Acr.hyac.1.20150622.M	GTAAACGACTTG	GTGTGCCAGCMGCCGCGGTAA	Run2 Lane 7	GCMP1_Lane7_S7_L007	E7.6.Acr.hyac.1.20150622.M	452	10895	coral	10895.E7.6.Acr.hyac.1.20150622.M	Bills Bay_20150622	2015-06-22	20150622	Bills Bay	10:44:00	2015-06-22 10:44:00	1	-23.1404	113.769	dead_coral	1.9	25	Missing: Not collected	Missing: Not collected	Missing: Not collected	Missing: Not collected	None	n	y	Medina Lab, Penn State, USA can be reextracted	1	Coral Mucus	mucus	E7.Acr.hyac.1	None	WA_245_M	n	E7.6.Acr.hyac.1.20150622	Acropora hyacinthus	Acropora	hyacinthus	Acropora hyacinthus	Acropora	hyacinthus	live coral	measured	15	75	57
10895.E7.6.Acr.hyac.1.20150622.S	E7.6.Acr.hyac.1.20150622.S	GTTGAAGCACCT	GTGTGCCAGCMGCCGCGGTAA	Run2 Lane 7	GCMP1_Lane7_S7_L007	E7.6.Acr.hyac.1.20150622.S	451	10895	coral	10895.E7.6.Acr.hyac.1.20150622.S	Bills Bay_20150622	2015-06-22	20150622	Bills Bay	10:44:00	2015-06-22 10:44:00	1	-23.1404	113.769	dead_coral	1.9	25	Missing: Not collected	Missing: Not collected	Missing: Not collected	Missing: Not collected	None	n	y	Medina Lab, Penn State, USA can be reextracted	1	Coral Skeleton	organic material	E7.Acr.hyac.1	None	WA_245_S	n	E7.6.Acr.hyac.1.20150622	Acropora hyacinthus	Acropora	hyacinthus	Acropora hyacinthus	Acropora	hyacinthus	live coral	measured	15	75	57
10895.E7.6.Acr.hyac.1.20150622.T	E7.6.Acr.hyac.1.20150622.T	ACTCACAGGAAT	GTGTGCCAGCMGCCGCGGTAA	Run2 Lane 7	GCMP1_Lane7_S7_L007	E7.6.Acr.hyac.1.20150622.T	450	10895	coral	10895.E7.6.Acr.hyac.1.20150622.T	Bills Bay_20150622	2015-06-22	20150622	Bills Bay	10:44:00	2015-06-22 10:44:00	1	-23.1404	113.769	dead_coral	1.9	25	Missing: Not collected	Missing: Not collected	Missing: Not collected	Missing: Not collected	None	n	y	Medina Lab, Penn State, USA can be reextracted	1	Coral Tissue	organic material	E7.Acr.hyac.1	None	WA_245_T	n	E7.6.Acr.hyac.1.20150622	Acropora hyacinthus	Acropora	hyacinthus	Acropora hyacinthus	Acropora	hyacinthus	live coral	measured	15	75	57
10895.E7.6.Acr.hyac.2.20150622.M	E7.6.Acr.hyac.2.20150622.M	CTTACACTGCTT	GTGTGCCAGCMGCCGCGGTAA	Run2 Lane 7	GCMP1_Lane7_S7_L007	E7.6.Acr.hyac.2.20150622.M	449	10895	coral	10895.E7.6.Acr.hyac.2.20150622.M	Bills Bay_20150622	2015-06-22	20150622	Bills Bay	10:50:00	2015-06-22 10:50:00	2	-23.1404	113.769	dead_coral	1.9	25	Missing: Not collected	Missing: Not collected	Missing: Not collected	Missing: Not collected	None	n	y	Medina Lab, Penn State, USA can be reextracted	1	Coral Mucus	mucus	E7.Acr.hyac.2	None	WA_246_M	n	E7.6.Acr.hyac.2.20150622	Acropora hyacinthus	Acropora	hyacinthus	Acropora hyacinthus	Acropora	hyacinthus	live coral	measured	20	20	22
10895.E7.6.Acr.hyac.2.20150622.S	E7.6.Acr.hyac.2.20150622.S	ACATAGCGGTTC	GTGTGCCAGCMGCCGCGGTAA	Run2 Lane 7	GCMP1_Lane7_S7_L007	E7.6.Acr.hyac.2.20150622.S	448	10895	coral	10895.E7.6.Acr.hyac.2.20150622.S	Bills Bay_20150622	2015-06-22	20150622	Bills Bay	10:50:00	2015-06-22 10:50:00	2	-23.1404	113.769	dead_coral	1.9	25	Missing: Not collected	Missing: Not collected	Missing: Not collected	Missing: Not collected	None	n	y	Medina Lab, Penn State, USA can be reextracted	1	Coral Skeleton	organic material	E7.Acr.hyac.2	None	WA_246_S	n	E7.6.Acr.hyac.2.20150622	Acropora hyacinthus	Acropora	hyacinthus	Acropora hyacinthus	Acropora	hyacinthus	live coral	measured	20	20	22
10895.E7.6.Acr.hyac.2.20150622.T	E7.6.Acr.hyac.2.20150622.T	TATGGGTAGCTA	GTGTGCCAGCMGCCGCGGTAA	Run2 Lane 7	GCMP1_Lane7_S7_L007	E7.6.Acr.hyac.2.20150622.T	447	10895	coral	10895.E7.6.Acr.hyac.2.20150622.T	Bills Bay_20150622	2015-06-22	20150622	Bills Bay	10:50:00	2015-06-22 10:50:00	2	-23.1404	113.769	dead_coral	1.9	25	Missing: Not collected	Missing: Not collected	Missing: Not collected	Missing: Not collected	None	n	y	Medina Lab, Penn State, USA can be reextracted	1	Coral Tissue	organic material	E7.Acr.hyac.2	None	WA_246_T	n	E7.6.Acr.hyac.2.20150622	Acropora hyacinthus	Acropora	hyacinthus	Acropora hyacinthus	Acropora	hyacinthus	live coral	measured	20	20	22
10895.E7.6.Acr.hyac.3.20150622.M	E7.6.Acr.hyac.3.20150622.M	AATAAGCAATAG	GTGTGCCAGCMGCCGCGGTAA	Run2 Lane 7	GCMP1_Lane7_S7_L007	E7.6.Acr.hyac.3.20150622.M	446	10895	coral	10895.E7.6.Acr.hyac.3.20150622.M	Bills Bay_20150622	2015-06-22	20150622	Bills Bay	10:58:00	2015-06-22 10:58:00	3	-23.1404	113.769	dead_coral	1.9	25	Missing: Not collected	Missing: Not collected	Missing: Not collected	Missing: Not collected	None	n	y	Medina Lab, Penn State, USA can be reextracted	1	Coral Mucus	mucus	E7.Acr.hyac.3	None	WA_247_M	n	E7.6.Acr.hyac.3.20150622	Acropora hyacinthus	Acropora	hyacinthus	Acropora hyacinthus	Acropora	hyacinthus	live coral	measured	30	20	30
10895.E7.6.Acr.hyac.3.20150622.S	E7.6.Acr.hyac.3.20150622.S	TGAACCCTATGG	GTGTGCCAGCMGCCGCGGTAA	Run2 Lane 7	GCMP1_Lane7_S7_L007	E7.6.Acr.hyac.3.20150622.S	445	10895	coral	10895.E7.6.Acr.hyac.3.20150622.S	Bills Bay_20150622	2015-06-22	20150622	Bills Bay	10:58:00	2015-06-22 10:58:00	3	-23.1404	113.769	dead_coral	1.9	25	Missing: Not collected	Missing: Not collected	Missing: Not collected	Missing: Not collected	None	n	y	Medina Lab, Penn State, USA can be reextracted	1	Coral Skeleton	organic material	E7.Acr.hyac.3	None	WA_247_S	n	E7.6.Acr.hyac.3.20150622	Acropora hyacinthus	Acropora	hyacinthus	Acropora hyacinthus	Acropora	hyacinthus	live coral	measured	30	20	30
10895.E7.6.Acr.hyac.3.20150622.T	E7.6.Acr.hyac.3.20150622.T	ACAAAGGTATCA	GTGTGCCAGCMGCCGCGGTAA	Run2 Lane 7	GCMP1_Lane7_S7_L007	E7.6.Acr.hyac.3.20150622.T	444	10895	coral	10895.E7.6.Acr.hyac.3.20150622.T	Bills Bay_20150622	2015-06-22	20150622	Bills Bay	10:58:00	2015-06-22 10:58:00	3	-23.1404	113.769	dead_coral	1.9	25	Missing: Not collected	Missing: Not collected	Missing: Not collected	Missing: Not collected	None	n	y	Medina Lab, Penn State, USA can be reextracted	1	Coral Tissue	organic material	E7.Acr.hyac.3	None	WA_247_T	n	E7.6.Acr.hyac.3.20150622	Acropora hyacinthus	Acropora	hyacinthus	Acropora hyacinthus	Acropora	hyacinthus	live coral	measured	30	20	30
10895.E8.6.Acr.hyac.1.20150723.M	E8.6.Acr.hyac.1.20150723.M	AGGTGAGTTCTA	GTGTGCCAGCMGCCGCGGTAA	Run2 Lane 8	GCMP2_Lane8_S8_L008	E8.6.Acr.hyac.1.20150723.M	1081	10895	coral	10895.E8.6.Acr.hyac.1.20150723.M	Raffles Lighthouse_20150723	2015-07-23	20150723	Raffles Lighthouse	15:35:00	2015-07-23 15:35:00	1	1.16052	103.74	artificial	3.1	29	Missing: Not collected	Missing: Not collected	Missing: Not collected	Missing: Not collected	None	n	y	Medina Lab, Penn State, USA can be reextracted	1	Coral Mucus	mucus	Unknown	Unknown	Unknown	n	E8.6.Acr.hyac.1.20150723	Acropora hyacinthus	Acropora	hyacinthus	Acropora hyacinthus	Acropora	hyacinthus	Missing: Not collected	measured	10	60	40
10895.E8.6.Acr.hyac.2.20150723.M	E8.6.Acr.hyac.2.20150723.M	AGCGATTCCTCG	GTGTGCCAGCMGCCGCGGTAA	Run2 Lane 8	GCMP2_Lane8_S8_L008	E8.6.Acr.hyac.2.20150723.M	1069	10895	coral	10895.E8.6.Acr.hyac.2.20150723.M	Raffles Lighthouse_20150723	2015-07-23	20150723	Raffles Lighthouse	15:40:00	2015-07-23 15:40:00	2	1.16052	103.74	rock	2.7	29	Missing: Not collected	Missing: Not collected	Missing: Not collected	Missing: Not collected	None	n	y	Medina Lab, Penn State, USA can be reextracted	1	Coral Mucus	mucus	Unknown	Unknown	Unknown	n	E8.6.Acr.hyac.2.20150723	Acropora hyacinthus	Acropora	hyacinthus	Acropora hyacinthus	Acropora	hyacinthus	Missing: Not collected	measured	10	50	35
10895.E9.6.Acr.sp.1.20150817.M	E9.6.Acr.sp.1.20150817.M	AATAAGCAATAG	GTGTGCCAGCMGCCGCGGTAA	Run2 Lane 8	GCMP2_Lane8_S8_L008	E9.6.Acr.sp.1.20150817.M	1159	10895	coral	10895.E9.6.Acr.sp.1.20150817.M	Trou d_Eau_20150817	2015-08-17	20150817	Trou d_Eau	13:53:00	2015-08-17 13:53:00	1	-21.1033	55.2431	fine sand	1	24.44	25	Missing: Not collected	Missing: Not collected	Missing: Not collected	None	n	y	Vega Thurber Lab, OSU, USA	1	Coral Mucus	mucus	REU#6	None	REU#6_M	n	E9.6.Acr.sp.1.20150817	Acropora sp_staghorn	Acropora	sp_staghorn	Acropora sp	Acropora	sp	live coral	measured	70	500	150
10895.E9.6.Acr.sp.1.20150817.S	E9.6.Acr.sp.1.20150817.S	CTTACACTGCTT	GTGTGCCAGCMGCCGCGGTAA	Run2 Lane 8	GCMP2_Lane8_S8_L008	E9.6.Acr.sp.1.20150817.S	1162	10895	coral	10895.E9.6.Acr.sp.1.20150817.S	Trou d_Eau_20150817	2015-08-17	20150817	Trou d_Eau	13:53:00	2015-08-17 13:53:00	1	-21.1033	55.2431	fine sand	1	24.44	25	Missing: Not collected	Missing: Not collected	Missing: Not collected	None	n	y	Vega Thurber Lab, OSU, USA	1	Coral Skeleton	organic material	REU#6	None	REU#6_S	n	E9.6.Acr.sp.1.20150817	Acropora sp_staghorn	Acropora	sp_staghorn	Acropora sp	Acropora	sp	live coral	measured	70	500	150
10895.E9.6.Acr.sp.1.20150817.T	E9.6.Acr.sp.1.20150817.T	TGAACCCTATGG	GTGTGCCAGCMGCCGCGGTAA	Run2 Lane 8	GCMP2_Lane8_S8_L008	E9.6.Acr.sp.1.20150817.T	1158	10895	coral	10895.E9.6.Acr.sp.1.20150817.T	Trou d_Eau_20150817	2015-08-17	20150817	Trou d_Eau	13:53:00	2015-08-17 13:53:00	1	-21.1033	55.2431	fine sand	1	24.44	25	Missing: Not collected	Missing: Not collected	Missing: Not collected	None	n	y	Vega Thurber Lab, OSU, USA	1	Coral Tissue	organic material	REU#6	None	REU#6_T	n	E9.6.Acr.sp.1.20150817	Acropora sp_staghorn	Acropora	sp_staghorn	Acropora sp	Acropora	sp	live coral	measured	70	500	150
10895.E9.6.Acr.sp.1.20150819.M	E9.6.Acr.sp.1.20150819.M	TCCGCTGCTGAC	GTGTGCCAGCMGCCGCGGTAA	Run2 Lane 8	GCMP2_Lane8_S8_L008	E9.6.Acr.sp.1.20150819.M	1116	10895	coral	10895.E9.6.Acr.sp.1.20150819.M	Pass_20150819	2015-08-19	20150819	Pass	10:49:00	2015-08-19 10:49:00	1	-21.0872	55.2203	pavement	11.28	24.44	25	Missing: Not collected	Missing: Not collected	Missing: Not collected	None	n	y	Vega Thurber Lab, OSU, USA	1	Coral Mucus	mucus	REU#22	None	REU#22_M	n	E9.6.Acr.sp.1.20150819	Acropora sp_clumpy	Acropora	sp_clumpy	Acropora sp	Acropora	sp	cca	measured	10	2	20
10895.E9.6.Acr.sp.1.20150819.S	E9.6.Acr.sp.1.20150819.S	ATGTTCCTCATC	GTGTGCCAGCMGCCGCGGTAA	Run2 Lane 8	GCMP2_Lane8_S8_L008	E9.6.Acr.sp.1.20150819.S	1123	10895	coral	10895.E9.6.Acr.sp.1.20150819.S	Pass_20150819	2015-08-19	20150819	Pass	10:49:00	2015-08-19 10:49:00	1	-21.0872	55.2203	pavement	11.28	24.44	25	Missing: Not collected	Missing: Not collected	Missing: Not collected	None	n	y	Vega Thurber Lab, OSU, USA	1	Coral Skeleton	organic material	REU#22	None	REU#22_S	n	E9.6.Acr.sp.1.20150819	Acropora sp_clumpy	Acropora	sp_clumpy	Acropora sp	Acropora	sp	cca	measured	10	2	20
10895.E9.6.Acr.sp.1.20150819.T	E9.6.Acr.sp.1.20150819.T	TCATCCGTCGGC	GTGTGCCAGCMGCCGCGGTAA	Run2 Lane 8	GCMP2_Lane8_S8_L008	E9.6.Acr.sp.1.20150819.T	1113	10895	coral	10895.E9.6.Acr.sp.1.20150819.T	Pass_20150819	2015-08-19	20150819	Pass	10:49:00	2015-08-19 10:49:00	1	-21.0872	55.2203	pavement	11.28	24.44	25	Missing: Not collected	Missing: Not collected	Missing: Not collected	None	n	y	Vega Thurber Lab, OSU, USA	1	Coral Tissue	organic material	REU#22	None	REU#22_T	n	E9.6.Acr.sp.1.20150819	Acropora sp_clumpy	Acropora	sp_clumpy	Acropora sp	Acropora	sp	cca	measured	10	2	20
10895.E9.6.Acr.sp.1.20150824.M	E9.6.Acr.sp.1.20150824.M	AACGATCATAGA	GTGTGCCAGCMGCCGCGGTAA	Run2 Lane 8	GCMP2_Lane8_S8_L008	E9.6.Acr.sp.1.20150824.M	1089	10895	coral	10895.E9.6.Acr.sp.1.20150824.M	Arch_20150824	2015-08-24	20150824	Arch	11:38:00	2015-08-24 11:38:00	1	-21.1239	55.7878	rock	5.18	23.89	23.89	Missing: Not collected	Missing: Not collected	Missing: Not collected	None	n	y	Vega Thurber Lab, OSU, USA	1	Coral Mucus	mucus	REU#56	None	REU#56_M	n	E9.6.Acr.sp.1.20150824	Acropora sp_clumpy	Acropora	sp_clumpy	Acropora sp	Acropora	sp	live coral	measured	25	25	25
10895.E9.6.Acr.sp.1.20150824.S	E9.6.Acr.sp.1.20150824.S	TCATCTTGATTG	GTGTGCCAGCMGCCGCGGTAA	Run2 Lane 8	GCMP2_Lane8_S8_L008	E9.6.Acr.sp.1.20150824.S	1090	10895	coral	10895.E9.6.Acr.sp.1.20150824.S	Arch_20150824	2015-08-24	20150824	Arch	11:38:00	2015-08-24 11:38:00	1	-21.1239	55.7878	rock	5.18	23.89	23.89	Missing: Not collected	Missing: Not collected	Missing: Not collected	None	n	y	Vega Thurber Lab, OSU, USA	1	Coral Skeleton	organic material	REU#56	None	REU#56_S	n	E9.6.Acr.sp.1.20150824	Acropora sp_clumpy	Acropora	sp_clumpy	Acropora sp	Acropora	sp	live coral	measured	25	25	25
10895.E9.6.Acr.sp.1.20150824.T	E9.6.Acr.sp.1.20150824.T	ACTAGTTGGACC	GTGTGCCAGCMGCCGCGGTAA	Run2 Lane 8	GCMP2_Lane8_S8_L008	E9.6.Acr.sp.1.20150824.T	1106	10895	coral	10895.E9.6.Acr.sp.1.20150824.T	Arch_20150824	2015-08-24	20150824	Arch	11:38:00	2015-08-24 11:38:00	1	-21.1239	55.7878	rock	5.18	23.89	23.89	Missing: Not collected	Missing: Not collected	Missing: Not collected	None	n	y	Vega Thurber Lab, OSU, USA	1	Coral Tissue	organic material	REU#56	None	REU#56_T	n	E9.6.Acr.sp.1.20150824	Acropora sp_clumpy	Acropora	sp_clumpy	Acropora sp	Acropora	sp	live coral	measured	25	25	25
10895.E10.Alv.alli.1.20150628.M	E10.Alv.alli.1.20150628.M	GCCTATGAGATC	GTGTGCCAGCMGCCGCGGTAA	Run2 Lane 7	GCMP1_Lane7_S7_L007	E10.Alv.alli.1.20150628.M	67	10895	coral	10895.E10.Alv.alli.1.20150628.T	Comets Hole_20150628	2015-06-28	20150628	Comets Hole	10:05:00	2015-06-28 10:05:00	1	-31.5461	159.061	dead_coral	3	20	Missing: Not collected	Missing: Not collected	Missing: Not collected	Missing: Not collected	None	n	y	Medina Lab, Penn State, USA can be reextracted	1	Coral Mucus	mucus	E10.Alv.alli.1	None	LH_290_M	n	E10.6.Alv.alli.1.20150628	Alveopora allingi	Alveopora	allingi	Alveopora allingi	Alveopora	allingi	dead coral	measured	10	15	16
10895.E10.Alv.alli.1.20150628.S	E10.Alv.alli.1.20150628.S	AATTCACCTCCT	GTGTGCCAGCMGCCGCGGTAA	Run2 Lane 7	GCMP1_Lane7_S7_L007	E10.Alv.alli.1.20150628.S	90	10895	coral	10895.E10.Acr.pali.2.20150627.M	Comets Hole_20150628	2015-06-28	20150628	Comets Hole	10:05:00	2015-06-28 10:05:00	1	-31.5461	159.061	dead_coral	3	20	Missing: Not collected	Missing: Not collected	Missing: Not collected	Missing: Not collected	None	n	y	Medina Lab, Penn State, USA can be reextracted	1	Coral Skeleton	organic material	E10.Alv.alli.1	None	LH_290_S	n	E10.6.Alv.alli.1.20150628	Alveopora allingi	Alveopora	allingi	Alveopora allingi	Alveopora	allingi	dead coral	measured	10	15	16
10895.E10.Alv.alli.1.20150628.T	E10.Alv.alli.1.20150628.T	GACTCAACCAGT	GTGTGCCAGCMGCCGCGGTAA	Run2 Lane 7	GCMP1_Lane7_S7_L007	E10.Alv.alli.1.20150628.T	66	10895	coral	10895.E10.Alv.alli.2.20150628.M	Comets Hole_20150628	2015-06-28	20150628	Comets Hole	10:05:00	2015-06-28 10:05:00	1	-31.5461	159.061	dead_coral	3	20	Missing: Not collected	Missing: Not collected	Missing: Not collected	Missing: Not collected	None	n	y	Medina Lab, Penn State, USA can be reextracted	1	Coral Tissue	organic material	E10.Alv.alli.1	None	LH_290_T	n	E10.6.Alv.alli.1.20150628	Alveopora allingi	Alveopora	allingi	Alveopora allingi	Alveopora	allingi	dead coral	measured	10	15	16
10895.E10.Alv.alli.2.20150628.M	E10.Alv.alli.2.20150628.M	AATGGTTCAGCA	GTGTGCCAGCMGCCGCGGTAA	Run2 Lane 7	GCMP1_Lane7_S7_L007	E10.Alv.alli.2.20150628.M	65	10895	coral	10895.E10.Alv.alli.2.20150628.S	Comets Hole_20150628	2015-06-28	20150628	Comets Hole	10:11:00	2015-06-28 10:11:00	2	-31.5461	159.061	dead_coral	3.2	20	Missing: Not collected	Missing: Not collected	Missing: Not collected	Missing: Not collected	None	n	y	Medina Lab, Penn State, USA can be reextracted	1	Coral Mucus	mucus	E10.Alv.alli.2	None	LH_291_M	n	E10.6.Alv.alli.2.20150628	Alveopora allingi	Alveopora	allingi	Alveopora allingi	Alveopora	allingi	dead coral	measured	10	13	8
10895.E10.Alv.alli.2.20150628.S	E10.Alv.alli.2.20150628.S	TAACAATAATTC	GTGTGCCAGCMGCCGCGGTAA	Run2 Lane 7	GCMP1_Lane7_S7_L007	E10.Alv.alli.2.20150628.S	64	10895	coral	10895.E10.Alv.alli.2.20150628.T	Comets Hole_20150628	2015-06-28	20150628	Comets Hole	10:11:00	2015-06-28 10:11:00	2	-31.5461	159.061	dead_coral	3.2	20	Missing: Not collected	Missing: Not collected	Missing: Not collected	Missing: Not collected	None	n	y	Medina Lab, Penn State, USA can be reextracted	1	Coral Skeleton	organic material	E10.Alv.alli.2	None	LH_291_S	n	E10.6.Alv.alli.2.20150628	Alveopora allingi	Alveopora	allingi	Alveopora allingi	Alveopora	allingi	dead coral	measured	10	13	8
10895.E10.Alv.alli.2.20150628.T	E10.Alv.alli.2.20150628.T	TGAGTGGTCTGT	GTGTGCCAGCMGCCGCGGTAA	Run2 Lane 7	GCMP1_Lane7_S7_L007	E10.Alv.alli.2.20150628.T	63	10895	coral	10895.E10.Alv.alli.3.20150628.M	Comets Hole_20150628	2015-06-28	20150628	Comets Hole	10:11:00	2015-06-28 10:11:00	2	-31.5461	159.061	dead_coral	3.2	20	Missing: Not collected	Missing: Not collected	Missing: Not collected	Missing: Not collected	None	n	y	Medina Lab, Penn State, USA can be reextracted	1	Coral Tissue	organic material	E10.Alv.alli.2	None	LH_291_T	n	E10.6.Alv.alli.2.20150628	Alveopora allingi	Alveopora	allingi	Alveopora allingi	Alveopora	allingi	dead coral	measured	10	13	8
10895.E10.Alv.alli.3.20150628.M	E10.Alv.alli.3.20150628.M	GTCAACGCTGTC	GTGTGCCAGCMGCCGCGGTAA	Run2 Lane 7	GCMP1_Lane7_S7_L007	E10.Alv.alli.3.20150628.M	62	10895	coral	10895.E10.Alv.alli.3.20150628.S	Comets Hole_20150628	2015-06-28	20150628	Comets Hole	10:17:00	2015-06-28 10:17:00	3	-31.5461	159.061	sand	3.2	20	Missing: Not collected	Missing: Not collected	Missing: Not collected	Missing: Not collected	None	n	y	Medina Lab, Penn State, USA can be reextracted	1	Coral Mucus	mucus	E10.Alv.alli.3	None	LH_292_M	n	E10.6.Alv.alli.3.20150628	Alveopora allingi	Alveopora	allingi	Alveopora allingi	Alveopora	allingi	sand	measured	15	19	10
10895.E10.Alv.alli.3.20150628.S	E10.Alv.alli.3.20150628.S	CTTAGTGCAGAA	GTGTGCCAGCMGCCGCGGTAA	Run2 Lane 7	GCMP1_Lane7_S7_L007	E10.Alv.alli.3.20150628.S	61	10895	coral	10895.E10.Alv.alli.3.20150628.T	Comets Hole_20150628	2015-06-28	20150628	Comets Hole	10:17:00	2015-06-28 10:17:00	3	-31.5461	159.061	sand	3.2	20	Missing: Not collected	Missing: Not collected	Missing: Not collected	Missing: Not collected	None	n	y	Medina Lab, Penn State, USA can be reextracted	1	Coral Skeleton	organic material	E10.Alv.alli.3	None	LH_292_S	n	E10.6.Alv.alli.3.20150628	Alveopora allingi	Alveopora	allingi	Alveopora allingi	Alveopora	allingi	sand	measured	15	19	10
10895.E10.Alv.alli.3.20150628.T	E10.Alv.alli.3.20150628.T	CGGTGACCTACT	GTGTGCCAGCMGCCGCGGTAA	Run2 Lane 7	GCMP1_Lane7_S7_L007	E10.Alv.alli.3.20150628.T	60	10895	sediment	10895.E10.Sed.1.20150628	Comets Hole_20150628	2015-06-28	20150628	Comets Hole	10:17:00	2015-06-28 10:17:00	3	-31.5461	159.061	sand	3.2	20	Missing: Not collected	Missing: Not collected	Missing: Not collected	Missing: Not collected	None	n	y	Medina Lab, Penn State, USA can be reextracted	1	Coral Tissue	organic material	E10.Alv.alli.3	None	LH_292_T	n	E10.6.Alv.alli.3.20150628	Alveopora allingi	Alveopora	allingi	Alveopora allingi	Alveopora	allingi	sand	measured	15	19	10
10895.E1.6.Iso.pali.1.20140803.S	E1.6.Iso.pali.1.20140803.S	GACCACTGCTGT	GTGTGCCAGCMGCCGCGGTAA	Run2 Lane 7	GCMP1_Lane7_S7_L007	E1.6.Iso.pali.1.20140803.S	597	10895	coral	10895.E1.6.Iso.pali.1.20140803.S	Big Vickie_20140803	2014-08-03	20140803	Big Vickie	10:30:00	2014-08-03 10:30:00	1	-14.6846	145.442	rock	1.2192	23.9	Missing: Not collected	Missing: Not collected	Missing: Not collected	Missing: Not collected	None	y	n	Bourne Lab, AIMS, Australia cannot be reextracted	1	Coral Skeleton	organic material	Acropora palifera_20140803	None	Acr Ske 140803	n	E1.6.Iso.pali.1.20140803	Isopora palifera	Isopora	palifera	Isopora palifera	Isopora	palifera	Missing: Not collected	measured	25	40	20
10895.E1.6.Iso.pali.1.20140803.T	E1.6.Iso.pali.1.20140803.T	CGGCGATGAAAG	GTGTGCCAGCMGCCGCGGTAA	Run2 Lane 7	GCMP1_Lane7_S7_L007	E1.6.Iso.pali.1.20140803.T	596	10895	coral	10895.E1.6.Iso.pali.1.20140803.T	Big Vickie_20140803	2014-08-03	20140803	Big Vickie	10:30:00	2014-08-03 10:30:00	1	-14.6846	145.442	rock	1.2192	23.9	Missing: Not collected	Missing: Not collected	Missing: Not collected	Missing: Not collected	None	y	n	Bourne Lab, AIMS, Australia cannot be reextracted	1	Coral Tissue	organic material	Acropora palifera_20140803	None	Acr Tis 140803	n	E1.6.Iso.pali.1.20140803	Isopora palifera	Isopora	palifera	Isopora palifera	Isopora	palifera	Missing: Not collected	measured	25	40	20
10895.E1.6.Iso.pali.1.20140815.M	E1.6.Iso.pali.1.20140815.M	CGGGTCCTCTTG	GTGTGCCAGCMGCCGCGGTAA	Run2 Lane 8	GCMP2_Lane8_S8_L008	E1.6.Iso.pali.1.20140815.M	1366	10895	coral	10895.E1.6.Iso.pali.1.20140815.M	Trawler_20140815	2014-08-15	20140815	Trawler	11:30:00	2014-08-15 11:30:00	1	-14.6834	145.466	pavement	1.524	23.9	Missing: Not collected	Missing: Not collected	Missing: Not collected	331.988	buoy	y	n	Bourne Lab, AIMS, Australia cannot be reextracted	1	Coral Mucus	mucus	Acropora palifera_20140815	None	Acr Muc 140815	y	E1.6.Iso.pali.1.20140815	Isopora palifera	Isopora	palifera	Isopora palifera	Isopora	palifera	Missing: Not collected	measured	15	12	12
10895.E1.6.Iso.pali.1.20140815.S	E1.6.Iso.pali.1.20140815.S	TAGGCATGCTTG	GTGTGCCAGCMGCCGCGGTAA	Run2 Lane 8	GCMP2_Lane8_S8_L008	E1.6.Iso.pali.1.20140815.S	1370	10895	coral	10895.E1.6.Iso.pali.1.20140815.S	Trawler_20140815	2014-08-15	20140815	Trawler	11:30:00	2014-08-15 11:30:00	1	-14.6834	145.466	pavement	1.524	23.9	Missing: Not collected	Missing: Not collected	Missing: Not collected	331.988	buoy	y	n	Bourne Lab, AIMS, Australia cannot be reextracted	1	Coral Skeleton	organic material	Acropora palifera_20140815	None	Acr Ske 140815	y	E1.6.Iso.pali.1.20140815	Isopora palifera	Isopora	palifera	Isopora palifera	Isopora	palifera	Missing: Not collected	measured	15	12	12
10895.E1.6.Iso.pali.1.20140815.T	E1.6.Iso.pali.1.20140815.T	TAGCGACCTCAC	GTGTGCCAGCMGCCGCGGTAA	Run2 Lane 8	GCMP2_Lane8_S8_L008	E1.6.Iso.pali.1.20140815.T	1369	10895	coral	10895.E1.6.Iso.pali.1.20140815.T	Trawler_20140815	2014-08-15	20140815	Trawler	11:30:00	2014-08-15 11:30:00	1	-14.6834	145.466	pavement	1.524	23.9	Missing: Not collected	Missing: Not collected	Missing: Not collected	331.988	buoy	y	n	Bourne Lab, AIMS, Australia cannot be reextracted	1	Coral Tissue	organic material	Acropora palifera_20140815	None	Acr Tis 140815	y	E1.6.Iso.pali.1.20140815	Isopora palifera	Isopora	palifera	Isopora palifera	Isopora	palifera	Missing: Not collected	measured	15	12	12
10895.E10.Acr.pali.1.20150627.M	E10.Acr.pali.1.20150627.M	GTTCATTAAACT	GTGTGCCAGCMGCCGCGGTAA	Run2 Lane 7	GCMP1_Lane7_S7_L007	E10.Acr.pali.1.20150627.M	99	10895	coral	10895.E10.Acr.pali.2.20150627.S	North Bay_20150627	2015-06-27	20150627	North Bay	08:49:00	2015-06-27 08:49:00	1	-31.5214	159.047	sand	1.2	21	Missing: Not collected	Missing: Not collected	Missing: Not collected	Missing: Not collected	None	n	y	Medina Lab, Penn State, USA can be reextracted	1	Coral Mucus	mucus	E10.Acr.pali.1	None	LH_276_M	n	E10.6.Acr.pali.1.20150627	Isopora palifera	Isopora	palifera	Isopora palifera	Isopora	palifera	sand	measured	45	65	65
10895.E10.Acr.pali.2.20150627.M	E10.Acr.pali.2.20150627.M	GTGCCATAATCG	GTGTGCCAGCMGCCGCGGTAA	Run2 Lane 7	GCMP1_Lane7_S7_L007	E10.Acr.pali.2.20150627.M	89	10895	coral	10895.E10.Cyp.sera.2.20150628.M	North Bay_20150627	2015-06-27	20150627	North Bay	08:54:00	2015-06-27 08:54:00	2	-31.5214	159.047	dead_coral	1.2	21	Missing: Not collected	Missing: Not collected	Missing: Not collected	Missing: Not collected	None	n	y	Medina Lab, Penn State, USA can be reextracted	1	Coral Mucus	mucus	E10.Acr.pali.2	None	LH_277_M	n	E10.6.Acr.pali.2.20150627	Isopora palifera	Isopora	palifera	Isopora palifera	Isopora	palifera	sand	measured	40	25	40
10895.E10.Acr.pali.2.20150627.S	E10.Acr.pali.2.20150627.S	CTACAGGGTCTC	GTGTGCCAGCMGCCGCGGTAA	Run2 Lane 7	GCMP1_Lane7_S7_L007	E10.Acr.pali.2.20150627.S	98	10895	coral	10895.E10.Acr.pali.3.20150627.M	North Bay_20150627	2015-06-27	20150627	North Bay	08:54:00	2015-06-27 08:54:00	2	-31.5214	159.047	dead_coral	1.2	21	Missing: Not collected	Missing: Not collected	Missing: Not collected	Missing: Not collected	None	n	y	Medina Lab, Penn State, USA can be reextracted	1	Coral Skeleton	organic material	E10.Acr.pali.2	None	LH_277_S	n	E10.6.Acr.pali.2.20150627	Isopora palifera	Isopora	palifera	Isopora palifera	Isopora	palifera	sand	measured	40	25	40
10895.E10.Acr.pali.3.20150627.M	E10.Acr.pali.3.20150627.M	ACTCTTACTTAG	GTGTGCCAGCMGCCGCGGTAA	Run2 Lane 7	GCMP1_Lane7_S7_L007	E10.Acr.pali.3.20150627.M	97	10895	coral	10895.E10.Acr.pali.3.20150627.S	North Bay_20150627	2015-06-27	20150627	North Bay	09:04:00	2015-06-27 09:04:00	3	-31.5214	159.047	dead_coral	1.2	21	Missing: Not collected	Missing: Not collected	Missing: Not collected	Missing: Not collected	None	n	y	Medina Lab, Penn State, USA can be reextracted	1	Coral Mucus	mucus	E10.Acr.pali.3	None	LH_278_M	n	E10.6.Acr.pali.3.20150627	Isopora palifera	Isopora	palifera	Isopora palifera	Isopora	palifera	sand	measured	35	25	13
10895.E10.Acr.pali.3.20150627.S	E10.Acr.pali.3.20150627.S	TGTCAAAGTGAC	GTGTGCCAGCMGCCGCGGTAA	Run2 Lane 7	GCMP1_Lane7_S7_L007	E10.Acr.pali.3.20150627.S	96	10895	coral	10895.E10.Acr.pali.3.20150627.T	North Bay_20150627	2015-06-27	20150627	North Bay	09:04:00	2015-06-27 09:04:00	3	-31.5214	159.047	dead_coral	1.2	21	Missing: Not collected	Missing: Not collected	Missing: Not collected	Missing: Not collected	None	n	y	Medina Lab, Penn State, USA can be reextracted	1	Coral Skeleton	organic material	E10.Acr.pali.3	None	LH_278_S	n	E10.6.Acr.pali.3.20150627	Isopora palifera	Isopora	palifera	Isopora palifera	Isopora	palifera	sand	measured	35	25	13
10895.E10.Acr.pali.3.20150627.T	E10.Acr.pali.3.20150627.T	AGAGCCAAGAGC	GTGTGCCAGCMGCCGCGGTAA	Run2 Lane 7	GCMP1_Lane7_S7_L007	E10.Acr.pali.3.20150627.T	95	10895	coral	10895.E10.Cyp.micr.1.20150627.M	North Bay_20150627	2015-06-27	20150627	North Bay	09:04:00	2015-06-27 09:04:00	3	-31.5214	159.047	dead_coral	1.2	21	Missing: Not collected	Missing: Not collected	Missing: Not collected	Missing: Not collected	None	n	y	Medina Lab, Penn State, USA can be reextracted	1	Coral Tissue	organic material	E10.Acr.pali.3	None	LH_278_T	n	E10.6.Acr.pali.3.20150627	Isopora palifera	Isopora	palifera	Isopora palifera	Isopora	palifera	sand	measured	35	25	13
10895.E1.6.Mon.hisp.1.20140807.M	E1.6.Mon.hisp.1.20140807.M	CACTAGACCCAC	GTGTGCCAGCMGCCGCGGTAA	Run2 Lane 8	GCMP2_Lane8_S8_L008	E1.6.Mon.hisp.1.20140807.M	1294	10895	coral	10895.E1.6.Mon.hisp.1.20140807.S	Trawler_20140807	2014-08-07	20140807	Trawler	10:00:00	2014-08-07 10:00:00	1	-14.6834	145.466	sediment	1.2192	23.9	Missing: Not collected	Missing: Not collected	Missing: Not collected	724.045	buoy	y	n	Bourne Lab, AIMS, Australia cannot be reextracted	1	Coral Mucus	mucus	Montipora hispida_20140807	None	Tur Muc 140807	y	E1.6.Mon.hisp.1.20140807	Montipora hispida	Montipora	hispida	Montipora hispida	Montipora	hispida	Missing: Not collected	measured	22	30	30
10895.E1.6.Mon.hisp.1.20140807.S	E1.6.Mon.hisp.1.20140807.S	GTCCCAGTCCCA	GTGTGCCAGCMGCCGCGGTAA	Run2 Lane 8	GCMP2_Lane8_S8_L008	E1.6.Mon.hisp.1.20140807.S	1293	10895	coral	10895.E1.10.Sty.pist.1.20140807.M	Trawler_20140807	2014-08-07	20140807	Trawler	10:00:00	2014-08-07 10:00:00	1	-14.6834	145.466	sediment	1.2192	23.9	Missing: Not collected	Missing: Not collected	Missing: Not collected	724.045	buoy	y	n	Bourne Lab, AIMS, Australia cannot be reextracted	1	Coral Skeleton	organic material	Montipora hispida_20140807	None	Tur Ske 140807	y	E1.6.Mon.hisp.1.20140807	Montipora hispida	Montipora	hispida	Montipora hispida	Montipora	hispida	Missing: Not collected	measured	22	30	30
10895.E1.6.Mon.hisp.1.20140807.T	E1.6.Mon.hisp.1.20140807.T	TTCCCACCCATT	GTGTGCCAGCMGCCGCGGTAA	Run2 Lane 8	GCMP2_Lane8_S8_L008	E1.6.Mon.hisp.1.20140807.T	1285	10895	coral	10895.E1.11.Psa.digi.1.20140807.M	Trawler_20140807	2014-08-07	20140807	Trawler	10:00:00	2014-08-07 10:00:00	1	-14.6834	145.466	sediment	1.2192	23.9	Missing: Not collected	Missing: Not collected	Missing: Not collected	724.045	buoy	y	n	Bourne Lab, AIMS, Australia cannot be reextracted	1	Coral Tissue	organic material	Montipora hispida_20140807	None	Tur Tis 140807	y	E1.6.Mon.hisp.1.20140807	Montipora hispida	Montipora	hispida	Montipora hispida	Montipora	hispida	Missing: Not collected	measured	22	30	30
10895.E4.6.Mon.tube.1.20150310.M	E4.6.Mon.tube.1.20150310.M	ACTGTGACGTCC	GTGTGCCAGCMGCCGCGGTAA	Run2 Lane 8	GCMP2_Lane8_S8_L008	E4.6.Mon.tube.1.20150310.M	882	10895	coral	10895.E4.6.Mon.tube.1.20150310.M	Mar Mar_20150310	2015-03-10	20150310	Mar Mar	08:40:00	2015-03-10 08:40:00	1	19.8744	40.08	rock	6.4	27.2	Missing: Not collected	Missing: Not collected	Missing: Not collected	Missing: Not collected	PAR meter pointed upwards near coral	y	y	Voolstra Lab, KAUST, Saudi Arabia	1	Coral Mucus	mucus	A3	None	A3_mucus	n	E4.6.Mon.tube.1.20150310	Montipora tuberculosa	Montipora	tuberculosa	Montipora tuberculosa	Montipora	tuberculosa	Missing: Not collected	measured	10	80	55
10895.E4.6.Mon.tube.1.20150310.S	E4.6.Mon.tube.1.20150310.S	AGCCGCGGGTCC	GTGTGCCAGCMGCCGCGGTAA	Run2 Lane 8	GCMP2_Lane8_S8_L008	E4.6.Mon.tube.1.20150310.S	881	10895	coral	10895.E4.6.Mon.tube.1.20150310.S	Mar Mar_20150310	2015-03-10	20150310	Mar Mar	08:40:00	2015-03-10 08:40:00	1	19.8744	40.08	rock	6.4	27.2	Missing: Not collected	Missing: Not collected	Missing: Not collected	Missing: Not collected	PAR meter pointed upwards near coral	y	y	Voolstra Lab, KAUST, Saudi Arabia	1	Coral Skeleton	organic material	A3	None	A3_skeleton	n	E4.6.Mon.tube.1.20150310	Montipora tuberculosa	Montipora	tuberculosa	Montipora tuberculosa	Montipora	tuberculosa	Missing: Not collected	measured	10	80	55
10895.E4.6.Mon.tube.1.20150310.T	E4.6.Mon.tube.1.20150310.T	CGCTGTGGATTA	GTGTGCCAGCMGCCGCGGTAA	Run2 Lane 8	GCMP2_Lane8_S8_L008	E4.6.Mon.tube.1.20150310.T	880	10895	coral	10895.E4.6.Mon.tube.1.20150310.T	Mar Mar_20150310	2015-03-10	20150310	Mar Mar	08:40:00	2015-03-10 08:40:00	1	19.8744	40.08	rock	6.4	27.2	Missing: Not collected	Missing: Not collected	Missing: Not collected	Missing: Not collected	PAR meter pointed upwards near coral	y	y	Voolstra Lab, KAUST, Saudi Arabia	1	Coral Tissue	organic material	A3	None	A3_tissue	n	E4.6.Mon.tube.1.20150310	Montipora tuberculosa	Montipora	tuberculosa	Montipora tuberculosa	Montipora	tuberculosa	Missing: Not collected	measured	10	80	55
10895.E4.6.Mon.tube.1.20150325.M	E4.6.Mon.tube.1.20150325.M	CTCACCTAGGAA	GTGTGCCAGCMGCCGCGGTAA	Run2 Lane 8	GCMP2_Lane8_S8_L008	E4.6.Mon.tube.1.20150325.M	1008	10895	coral	10895.E4.6.Mon.tube.1.20150325.M	Al Fahal_20150325	2015-03-25	20150325	Al Fahal	08:56:00	2015-03-25 08:56:00	1	22.2584	38.9554	rock	2.74	26.1	Missing: Not collected	Missing: Not collected	Missing: Not collected	Missing: Not collected	PAR meter pointed upwards near coral	y	y	Voolstra Lab, KAUST, Saudi Arabia	1	Coral Mucus	mucus	Montipora	None	Montipora_mucus	n	E4.6.Mon.tube.1.20150325	Montipora tuberculosa	Montipora	tuberculosa	Montipora tuberculosa	Montipora	tuberculosa	Missing: Not collected	measured	10	20	15
10895.E4.6.Mon.tube.1.20150325.S	E4.6.Mon.tube.1.20150325.S	TACTGTACTGTT	GTGTGCCAGCMGCCGCGGTAA	Run2 Lane 8	GCMP2_Lane8_S8_L008	E4.6.Mon.tube.1.20150325.S	1009	10895	coral	10895.E4.6.Mon.tube.1.20150325.S	Al Fahal_20150325	2015-03-25	20150325	Al Fahal	08:56:00	2015-03-25 08:56:00	1	22.2584	38.9554	rock	2.74	26.1	Missing: Not collected	Missing: Not collected	Missing: Not collected	Missing: Not collected	PAR meter pointed upwards near coral	y	y	Voolstra Lab, KAUST, Saudi Arabia	1	Coral Skeleton	organic material	Montipora	None	Montipora_skeleton	n	E4.6.Mon.tube.1.20150325	Montipora tuberculosa	Montipora	tuberculosa	Montipora tuberculosa	Montipora	tuberculosa	Missing: Not collected	measured	10	20	15
10895.E4.6.Mon.tube.1.20150325.T	E4.6.Mon.tube.1.20150325.T	CTAGAGCTCCCA	GTGTGCCAGCMGCCGCGGTAA	Run2 Lane 8	GCMP2_Lane8_S8_L008	E4.6.Mon.tube.1.20150325.T	1010	10895	coral	10895.E4.6.Mon.tube.1.20150325.T	Al Fahal_20150325	2015-03-25	20150325	Al Fahal	08:56:00	2015-03-25 08:56:00	1	22.2584	38.9554	rock	2.74	26.1	Missing: Not collected	Missing: Not collected	Missing: Not collected	Missing: Not collected	PAR meter pointed upwards near coral	y	y	Voolstra Lab, KAUST, Saudi Arabia	1	Coral Tissue	organic material	Montipora	None	Montipora_tissue	n	E4.6.Mon.tube.1.20150325	Montipora tuberculosa	Montipora	tuberculosa	Montipora tuberculosa	Montipora	tuberculosa	Missing: Not collected	measured	10	20	15
10895.E7.6.Mon.aequ.1.20150620.M	E7.6.Mon.aequ.1.20150620.M	GCGCACACCTTC	GTGTGCCAGCMGCCGCGGTAA	Run2 Lane 7	GCMP1_Lane7_S7_L007	E7.6.Mon.aequ.1.20150620.M	405	10895	coral	10895.E7.6.Mon.aequ.1.20150620.M	Bills Bay_20150620	2015-06-20	20150620	Bills Bay	16:40:00	2015-06-20 16:40:00	1	-23.1404	113.769	dead_coral	1	26	Missing: Not collected	Missing: Not collected	Missing: Not collected	Missing: Not collected	None	n	y	Medina Lab, Penn State, USA can be reextracted	1	Coral Mucus	mucus	E7.Mon.aequ.1	None	WA_217_M	n	E7.6.Mon.aequ.1.20150620	Montipora aequituberculata	Montipora	aequituberculata	Montipora aequituberculata	Montipora	aequituberculata	live coral	measured	45	99	100
10895.E7.6.Mon.aequ.1.20150620.S	E7.6.Mon.aequ.1.20150620.S	CACGAAAGCAGG	GTGTGCCAGCMGCCGCGGTAA	Run2 Lane 7	GCMP1_Lane7_S7_L007	E7.6.Mon.aequ.1.20150620.S	406	10895	coral	10895.E7.6.Mon.aequ.1.20150620.S	Bills Bay_20150620	2015-06-20	20150620	Bills Bay	16:40:00	2015-06-20 16:40:00	1	-23.1404	113.769	dead_coral	1	26	Missing: Not collected	Missing: Not collected	Missing: Not collected	Missing: Not collected	None	n	y	Medina Lab, Penn State, USA can be reextracted	1	Coral Skeleton	organic material	E7.Mon.aequ.1	None	WA_217_S	n	E7.6.Mon.aequ.1.20150620	Montipora aequituberculata	Montipora	aequituberculata	Montipora aequituberculata	Montipora	aequituberculata	live coral	measured	45	99	100
10895.E7.6.Mon.aequ.1.20150620.T	E7.6.Mon.aequ.1.20150620.T	CGTGGCTTTCCG	GTGTGCCAGCMGCCGCGGTAA	Run2 Lane 7	GCMP1_Lane7_S7_L007	E7.6.Mon.aequ.1.20150620.T	407	10895	coral	10895.E7.6.Mon.aequ.1.20150620.T	Bills Bay_20150620	2015-06-20	20150620	Bills Bay	16:40:00	2015-06-20 16:40:00	1	-23.1404	113.769	dead_coral	1	26	Missing: Not collected	Missing: Not collected	Missing: Not collected	Missing: Not collected	None	n	y	Medina Lab, Penn State, USA can be reextracted	1	Coral Tissue	organic material	E7.Mon.aequ.1	None	WA_217_T	n	E7.6.Mon.aequ.1.20150620	Montipora aequituberculata	Montipora	aequituberculata	Montipora aequituberculata	Montipora	aequituberculata	live coral	measured	45	99	100
10895.E7.6.Mon.aequ.2.20150620.M	E7.6.Mon.aequ.2.20150620.M	ATTTGGCTCTTA	GTGTGCCAGCMGCCGCGGTAA	Run2 Lane 7	GCMP1_Lane7_S7_L007	E7.6.Mon.aequ.2.20150620.M	408	10895	coral	10895.E7.6.Mon.aequ.2.20150620.M	Bills Bay_20150620	2015-06-20	20150620	Bills Bay	16:46:00	2015-06-20 16:46:00	2	-23.1404	113.769	dead_coral	1	26	Missing: Not collected	Missing: Not collected	Missing: Not collected	Missing: Not collected	None	n	y	Medina Lab, Penn State, USA can be reextracted	1	Coral Mucus	mucus	E7.Mon.aequ.2	None	WA_218_M	n	E7.6.Mon.aequ.2.20150620	Montipora aequituberculata	Montipora	aequituberculata	Montipora aequituberculata	Montipora	aequituberculata	live coral	measured	30	50	28
10895.E7.6.Mon.aequ.2.20150620.S	E7.6.Mon.aequ.2.20150620.S	CGCGTCAAACTA	GTGTGCCAGCMGCCGCGGTAA	Run2 Lane 7	GCMP1_Lane7_S7_L007	E7.6.Mon.aequ.2.20150620.S	409	10895	coral	10895.E7.6.Mon.aequ.2.20150620.S	Bills Bay_20150620	2015-06-20	20150620	Bills Bay	16:46:00	2015-06-20 16:46:00	2	-23.1404	113.769	dead_coral	1	26	Missing: Not collected	Missing: Not collected	Missing: Not collected	Missing: Not collected	None	n	y	Medina Lab, Penn State, USA can be reextracted	1	Coral Skeleton	organic material	E7.Mon.aequ.2	None	WA_218_S	n	E7.6.Mon.aequ.2.20150620	Montipora aequituberculata	Montipora	aequituberculata	Montipora aequituberculata	Montipora	aequituberculata	live coral	measured	30	50	28
10895.E7.6.Mon.aequ.2.20150620.T	E7.6.Mon.aequ.2.20150620.T	ATGTTCCTCATC	GTGTGCCAGCMGCCGCGGTAA	Run2 Lane 7	GCMP1_Lane7_S7_L007	E7.6.Mon.aequ.2.20150620.T	410	10895	coral	10895.E7.6.Mon.aequ.2.20150620.T	Bills Bay_20150620	2015-06-20	20150620	Bills Bay	16:46:00	2015-06-20 16:46:00	2	-23.1404	113.769	dead_coral	1	26	Missing: Not collected	Missing: Not collected	Missing: Not collected	Missing: Not collected	None	n	y	Medina Lab, Penn State, USA can be reextracted	1	Coral Tissue	organic material	E7.Mon.aequ.2	None	WA_218_T	n	E7.6.Mon.aequ.2.20150620	Montipora aequituberculata	Montipora	aequituberculata	Montipora aequituberculata	Montipora	aequituberculata	live coral	measured	30	50	28
10895.E7.6.Mon.aequ.3.20150620.M	E7.6.Mon.aequ.3.20150620.M	TCCGTGGTATAG	GTGTGCCAGCMGCCGCGGTAA	Run2 Lane 7	GCMP1_Lane7_S7_L007	E7.6.Mon.aequ.3.20150620.M	411	10895	coral	10895.E7.6.Mon.aequ.3.20150620.M	Bills Bay_20150620	2015-06-20	20150620	Bills Bay	16:46:00	2015-06-20 16:46:00	3	-23.1404	113.769	dead_coral	1	26	Missing: Not collected	Missing: Not collected	Missing: Not collected	Missing: Not collected	None	n	y	Medina Lab, Penn State, USA can be reextracted	1	Coral Mucus	mucus	E7.Mon.aequ.3	None	WA_219_M	n	E7.6.Mon.aequ.3.20150620	Montipora aequituberculata	Montipora	aequituberculata	Montipora aequituberculata	Montipora	aequituberculata	live coral	measured	24	17	26
10895.E7.6.Mon.aequ.3.20150620.S	E7.6.Mon.aequ.3.20150620.S	GTTGGTTGGCAT	GTGTGCCAGCMGCCGCGGTAA	Run2 Lane 7	GCMP1_Lane7_S7_L007	E7.6.Mon.aequ.3.20150620.S	412	10895	coral	10895.E7.6.Mon.aequ.3.20150620.S	Bills Bay_20150620	2015-06-20	20150620	Bills Bay	16:46:00	2015-06-20 16:46:00	3	-23.1404	113.769	dead_coral	1	26	Missing: Not collected	Missing: Not collected	Missing: Not collected	Missing: Not collected	None	n	y	Medina Lab, Penn State, USA can be reextracted	1	Coral Skeleton	organic material	E7.Mon.aequ.3	None	WA_219_S	n	E7.6.Mon.aequ.3.20150620	Montipora aequituberculata	Montipora	aequituberculata	Montipora aequituberculata	Montipora	aequituberculata	live coral	measured	24	17	26
10895.E7.6.Mon.aequ.3.20150620.T	E7.6.Mon.aequ.3.20150620.T	TGCCTGCTCGAC	GTGTGCCAGCMGCCGCGGTAA	Run2 Lane 7	GCMP1_Lane7_S7_L007	E7.6.Mon.aequ.3.20150620.T	381	10895	coral	10895.E7.6.Mon.aequ.3.20150620.T	Bills Bay_20150620	2015-06-20	20150620	Bills Bay	16:46:00	2015-06-20 16:46:00	3	-23.1404	113.769	dead_coral	1	26	Missing: Not collected	Missing: Not collected	Missing: Not collected	Missing: Not collected	None	n	y	Medina Lab, Penn State, USA can be reextracted	1	Coral Tissue	organic material	E7.Mon.aequ.3	None	WA_219_T	n	E7.6.Mon.aequ.3.20150620	Montipora aequituberculata	Montipora	aequituberculata	Montipora aequituberculata	Montipora	aequituberculata	live coral	measured	24	17	26
10895.E7.6.Mon.aequ.4.20150620.M	E7.6.Mon.aequ.4.20150620.M	TGTGCTTGTAGG	GTGTGCCAGCMGCCGCGGTAA	Run2 Lane 7	GCMP1_Lane7_S7_L007	E7.6.Mon.aequ.4.20150620.M	383	10895	coral	10895.E7.6.Mon.aequ.4.20150620.M	Bills Bay_20150620	2015-06-20	20150620	Bills Bay	17:04:00	2015-06-20 17:04:00	4	-23.1404	113.769	live coral	1	26	Missing: Not collected	Missing: Not collected	Missing: Not collected	Missing: Not collected	None	n	y	Medina Lab, Penn State, USA can be reextracted	1	Coral Mucus	mucus	E7.Mon.aequ.4	None	WA_221_M	n	E7.6.Mon.aequ.4.20150620	Montipora aequituberculata	Montipora	aequituberculata	Montipora aequituberculata	Montipora	aequituberculata	live coral	measured	20	30	17
10895.E7.6.Mon.aequ.4.20150620.S	E7.6.Mon.aequ.4.20150620.S	ATGTTAGGGAAT	GTGTGCCAGCMGCCGCGGTAA	Run2 Lane 7	GCMP1_Lane7_S7_L007	E7.6.Mon.aequ.4.20150620.S	384	10895	coral	10895.E7.6.Mon.aequ.4.20150620.S	Bills Bay_20150620	2015-06-20	20150620	Bills Bay	17:04:00	2015-06-20 17:04:00	4	-23.1404	113.769	live coral	1	26	Missing: Not collected	Missing: Not collected	Missing: Not collected	Missing: Not collected	None	n	y	Medina Lab, Penn State, USA can be reextracted	1	Coral Skeleton	organic material	E7.Mon.aequ.4	None	WA_221_S	n	E7.6.Mon.aequ.4.20150620	Montipora aequituberculata	Montipora	aequituberculata	Montipora aequituberculata	Montipora	aequituberculata	live coral	measured	20	30	17
10895.E7.6.Mon.aequ.4.20150620.T	E7.6.Mon.aequ.4.20150620.T	AAGTGGCTATCC	GTGTGCCAGCMGCCGCGGTAA	Run2 Lane 7	GCMP1_Lane7_S7_L007	E7.6.Mon.aequ.4.20150620.T	385	10895	coral	10895.E7.6.Mon.aequ.4.20150620.T	Bills Bay_20150620	2015-06-20	20150620	Bills Bay	17:04:00	2015-06-20 17:04:00	4	-23.1404	113.769	live coral	1	26	Missing: Not collected	Missing: Not collected	Missing: Not collected	Missing: Not collected	None	n	y	Medina Lab, Penn State, USA can be reextracted	1	Coral Tissue	organic material	E7.Mon.aequ.4	None	WA_221_T	n	E7.6.Mon.aequ.4.20150620	Montipora aequituberculata	Montipora	aequituberculata	Montipora aequituberculata	Montipora	aequituberculata	live coral	measured	20	30	17
10895.E9.6.Mon.sp.1.20150817.M	E9.6.Mon.sp.1.20150817.M	TGGTGTTTATAT	GTGTGCCAGCMGCCGCGGTAA	Run2 Lane 8	GCMP2_Lane8_S8_L008	E9.6.Mon.sp.1.20150817.M	1165	10895	coral	10895.E9.6.Mon.sp.1.20150817.M	Trou d_Eau_20150817	2015-08-17	20150817	Trou d_Eau	14:07:00	2015-08-17 14:07:00	1	-21.1033	55.2431	rubble	0.66	24.44	25	Missing: Not collected	Missing: Not collected	Missing: Not collected	None	n	y	Vega Thurber Lab, OSU, USA	1	Coral Mucus	mucus	REU#1	None	REU#1_M	n	E9.6.Mon.sp.1.20150817	Montipora sp	Montipora	sp	Montipora sp	Montipora	sp	live coral	measured	35	60	80
10895.E9.6.Mon.sp.1.20150817.S	E9.6.Mon.sp.1.20150817.S	CCACTCTCTCTA	GTGTGCCAGCMGCCGCGGTAA	Run2 Lane 8	GCMP2_Lane8_S8_L008	E9.6.Mon.sp.1.20150817.S	1231	10895	coral	10895.E9.17.Gon.sp.1.20150817.S	Trou d_Eau_20150817	2015-08-17	20150817	Trou d_Eau	14:07:00	2015-08-17 14:07:00	1	-21.1033	55.2431	rubble	0.66	24.44	25	Missing: Not collected	Missing: Not collected	Missing: Not collected	None	n	y	Vega Thurber Lab, OSU, USA	1	Coral Skeleton	organic material	REU#1	None	REU#1_S	n	E9.6.Mon.sp.1.20150817	Montipora sp	Montipora	sp	Montipora sp	Montipora	sp	live coral	measured	35	60	80
10895.E9.6.Mon.sp.1.20150817.T	E9.6.Mon.sp.1.20150817.T	ATCGTTATATCA	GTGTGCCAGCMGCCGCGGTAA	Run2 Lane 8	GCMP2_Lane8_S8_L008	E9.6.Mon.sp.1.20150817.T	1234	10895	coral	10895.E9.17.Gon.sp.1.20150817.M	Trou d_Eau_20150817	2015-08-17	20150817	Trou d_Eau	14:07:00	2015-08-17 14:07:00	1	-21.1033	55.2431	rubble	0.66	24.44	25	Missing: Not collected	Missing: Not collected	Missing: Not collected	None	n	y	Vega Thurber Lab, OSU, USA	1	Coral Tissue	organic material	REU#1	None	REU#1_T	n	E9.6.Mon.sp.1.20150817	Montipora sp	Montipora	sp	Montipora sp	Montipora	sp	live coral	measured	35	60	80
10895.E11.7.Gar.plan.1.20150501.M	E11.7.Gar.plan.1.20150501.M	CAACTTAATGTT	GTGTGCCAGCMGCCGCGGTAA	Run2 Lane 7	GCMP1_Lane7_S7_L007	E11.7.Gar.plan.1.20150501.M	643	10895	coral	10895.E11.7.Gar.plan.1.20150501.M	Isla Contadora_20150501	2015-05-01	20150501	Isla Contadora	11:00:00	2015-05-01 11:00:00	1	8.62881	-79.0418	sand	3	29	Missing: Not collected	Missing: Not collected	Missing: Not collected	Missing: Not collected	None	n	y	Medina Lab, Penn State, USA can be reextracted	1	Coral Mucus	mucus	E11.Gar.plan.1	None	PW_171_M	n	E11.7.Gar.plan.1.20150501	Gardineroseris planulata	Gardineroseris	planulata	Gardineroseris planulata	Gardineroseris	planulata	dead coral	measured	80	110	110
10895.E11.7.Gar.plan.1.20150501.S	E11.7.Gar.plan.1.20150501.S	CTGTACTTCTAA	GTGTGCCAGCMGCCGCGGTAA	Run2 Lane 7	GCMP1_Lane7_S7_L007	E11.7.Gar.plan.1.20150501.S	644	10895	coral	10895.E11.7.Gar.plan.1.20150501.S	Isla Contadora_20150501	2015-05-01	20150501	Isla Contadora	11:00:00	2015-05-01 11:00:00	1	8.62881	-79.0418	sand	3	29	Missing: Not collected	Missing: Not collected	Missing: Not collected	Missing: Not collected	None	n	y	Medina Lab, Penn State, USA can be reextracted	1	Coral Skeleton	organic material	E11.Gar.plan.1	None	PW_171_S	n	E11.7.Gar.plan.1.20150501	Gardineroseris planulata	Gardineroseris	planulata	Gardineroseris planulata	Gardineroseris	planulata	dead coral	measured	80	110	110
10895.E11.7.Gar.plan.1.20150501.T	E11.7.Gar.plan.1.20150501.T	GGCCCTGTGGGC	GTGTGCCAGCMGCCGCGGTAA	Run2 Lane 7	GCMP1_Lane7_S7_L007	E11.7.Gar.plan.1.20150501.T	645	10895	coral	10895.E11.7.Gar.plan.1.20150501.T	Isla Contadora_20150501	2015-05-01	20150501	Isla Contadora	11:00:00	2015-05-01 11:00:00	1	8.62881	-79.0418	sand	3	29	Missing: Not collected	Missing: Not collected	Missing: Not collected	Missing: Not collected	None	n	y	Medina Lab, Penn State, USA can be reextracted	1	Coral Tissue	organic material	E11.Gar.plan.1	None	PW_171_T	n	E11.7.Gar.plan.1.20150501	Gardineroseris planulata	Gardineroseris	planulata	Gardineroseris planulata	Gardineroseris	planulata	dead coral	measured	80	110	110
10895.E11.7.Gar.plan.1.20150502.M	E11.7.Gar.plan.1.20150502.M	AAGATTTGCAGC	GTGTGCCAGCMGCCGCGGTAA	Run2 Lane 7	GCMP1_Lane7_S7_L007	E11.7.Gar.plan.1.20150502.M	703	10895	coral	10895.E11.7.Gar.plan.1.20150502.M	Isla Saboga_20150502	2015-05-02	20150502	Isla Saboga	10:33:00	2015-05-02 10:33:00	1	8.62747	-79.0548	sand	2.2	28	Missing: Not collected	Missing: Not collected	Missing: Not collected	Missing: Not collected	None	n	y	Medina Lab, Penn State, USA can be reextracted	1	Coral Mucus	mucus	E11.Gar.plan.1	None	PW_193_M	n	E11.7.Gar.plan.1.20150502	Gardineroseris planulata	Gardineroseris	planulata	Gardineroseris planulata	Gardineroseris	planulata	rubble	measured	75	170	160
10895.E11.7.Gar.plan.1.20150502.S	E11.7.Gar.plan.1.20150502.S	CACTCTCCGGCA	GTGTGCCAGCMGCCGCGGTAA	Run2 Lane 7	GCMP1_Lane7_S7_L007	E11.7.Gar.plan.1.20150502.S	704	10895	coral	10895.E11.7.Gar.plan.1.20150502.S	Isla Saboga_20150502	2015-05-02	20150502	Isla Saboga	10:33:00	2015-05-02 10:33:00	1	8.62747	-79.0548	sand	2.2	28	Missing: Not collected	Missing: Not collected	Missing: Not collected	Missing: Not collected	None	n	y	Medina Lab, Penn State, USA can be reextracted	1	Coral Skeleton	organic material	E11.Gar.plan.1	None	PW_193_S	n	E11.7.Gar.plan.1.20150502	Gardineroseris planulata	Gardineroseris	planulata	Gardineroseris planulata	Gardineroseris	planulata	rubble	measured	75	170	160
10895.E11.7.Gar.plan.1.20150502.T	E11.7.Gar.plan.1.20150502.T	GGAGGGTACCGT	GTGTGCCAGCMGCCGCGGTAA	Run2 Lane 7	GCMP1_Lane7_S7_L007	E11.7.Gar.plan.1.20150502.T	705	10895	coral	10895.E11.7.Gar.plan.1.20150502.T	Isla Saboga_20150502	2015-05-02	20150502	Isla Saboga	10:33:00	2015-05-02 10:33:00	1	8.62747	-79.0548	sand	2.2	28	Missing: Not collected	Missing: Not collected	Missing: Not collected	Missing: Not collected	None	n	y	Medina Lab, Penn State, USA can be reextracted	1	Coral Tissue	organic material	E11.Gar.plan.1	None	PW_193_T	n	E11.7.Gar.plan.1.20150502	Gardineroseris planulata	Gardineroseris	planulata	Gardineroseris planulata	Gardineroseris	planulata	rubble	measured	75	170	160
10895.E11.7.Gar.plan.2.20150501.M	E11.7.Gar.plan.2.20150501.M	GCATCGTCTGGT	GTGTGCCAGCMGCCGCGGTAA	Run2 Lane 7	GCMP1_Lane7_S7_L007	E11.7.Gar.plan.2.20150501.M	646	10895	coral	10895.E11.7.Gar.plan.2.20150501.M	Isla Contadora_20150501	2015-05-01	20150501	Isla Contadora	11:09:00	2015-05-01 11:09:00	2	8.62881	-79.0418	sand	3.8	29	Missing: Not collected	Missing: Not collected	Missing: Not collected	Missing: Not collected	None	n	y	Medina Lab, Penn State, USA can be reextracted	1	Coral Mucus	mucus	E11.Gar.plan.2	None	PW_172_M	n	E11.7.Gar.plan.2.20150501	Gardineroseris planulata	Gardineroseris	planulata	Gardineroseris planulata	Gardineroseris	planulata	dead coral	measured	90	90	10
10895.E11.7.Gar.plan.2.20150501.S	E11.7.Gar.plan.2.20150501.S	CATGAACAGTGT	GTGTGCCAGCMGCCGCGGTAA	Run2 Lane 7	GCMP1_Lane7_S7_L007	E11.7.Gar.plan.2.20150501.S	647	10895	coral	10895.E11.7.Gar.plan.2.20150501.S	Isla Contadora_20150501	2015-05-01	20150501	Isla Contadora	11:09:00	2015-05-01 11:09:00	2	8.62881	-79.0418	sand	3.8	29	Missing: Not collected	Missing: Not collected	Missing: Not collected	Missing: Not collected	None	n	y	Medina Lab, Penn State, USA can be reextracted	1	Coral Skeleton	organic material	E11.Gar.plan.2	None	PW_172_S	n	E11.7.Gar.plan.2.20150501	Gardineroseris planulata	Gardineroseris	planulata	Gardineroseris planulata	Gardineroseris	planulata	dead coral	measured	90	90	10
10895.E11.7.Gar.plan.2.20150501.T	E11.7.Gar.plan.2.20150501.T	CGGGTCCTCTTG	GTGTGCCAGCMGCCGCGGTAA	Run2 Lane 7	GCMP1_Lane7_S7_L007	E11.7.Gar.plan.2.20150501.T	648	10895	coral	10895.E11.7.Gar.plan.2.20150501.T	Isla Contadora_20150501	2015-05-01	20150501	Isla Contadora	11:09:00	2015-05-01 11:09:00	2	8.62881	-79.0418	sand	3.8	29	Missing: Not collected	Missing: Not collected	Missing: Not collected	Missing: Not collected	None	n	y	Medina Lab, Penn State, USA can be reextracted	1	Coral Tissue	organic material	E11.Gar.plan.2	None	PW_172_T	n	E11.7.Gar.plan.2.20150501	Gardineroseris planulata	Gardineroseris	planulata	Gardineroseris planulata	Gardineroseris	planulata	dead coral	measured	90	90	10
10895.E11.7.Gar.plan.3.20150501.M	E11.7.Gar.plan.3.20150501.M	GCAAGCTGTCTC	GTGTGCCAGCMGCCGCGGTAA	Run2 Lane 7	GCMP1_Lane7_S7_L007	E11.7.Gar.plan.3.20150501.M	664	10895	coral	10895.E11.7.Gar.plan.3.20150501.M	Isla Contadora_20150501	2015-05-01	20150501	Isla Contadora	15:45:00	2015-05-01 15:45:00	3	8.62881	-79.0418	sand	5.2	29	Missing: Not collected	Missing: Not collected	Missing: Not collected	Missing: Not collected	None	n	y	Medina Lab, Penn State, USA can be reextracted	1	Coral Mucus	mucus	E11.Gar.plan.3	None	PW_179_M	n	E11.7.Gar.plan.3.20150501	Gardineroseris planulata	Gardineroseris	planulata	Gardineroseris planulata	Gardineroseris	planulata	live coral	measured	80	180	100
10895.E11.7.Gar.plan.3.20150501.S	E11.7.Gar.plan.3.20150501.S	TATCTTCCTGAA	GTGTGCCAGCMGCCGCGGTAA	Run2 Lane 7	GCMP1_Lane7_S7_L007	E11.7.Gar.plan.3.20150501.S	665	10895	coral	10895.E11.7.Gar.plan.3.20150501.S	Isla Contadora_20150501	2015-05-01	20150501	Isla Contadora	15:45:00	2015-05-01 15:45:00	3	8.62881	-79.0418	sand	5.2	29	Missing: Not collected	Missing: Not collected	Missing: Not collected	Missing: Not collected	None	n	y	Medina Lab, Penn State, USA can be reextracted	1	Coral Skeleton	organic material	E11.Gar.plan.3	None	PW_179_S	n	E11.7.Gar.plan.3.20150501	Gardineroseris planulata	Gardineroseris	planulata	Gardineroseris planulata	Gardineroseris	planulata	live coral	measured	80	180	100
10895.E11.7.Gar.plan.3.20150501.T	E11.7.Gar.plan.3.20150501.T	GGTACTGTACCA	GTGTGCCAGCMGCCGCGGTAA	Run2 Lane 7	GCMP1_Lane7_S7_L007	E11.7.Gar.plan.3.20150501.T	666	10895	coral	10895.E11.7.Gar.plan.3.20150501.T	Isla Contadora_20150501	2015-05-01	20150501	Isla Contadora	15:45:00	2015-05-01 15:45:00	3	8.62881	-79.0418	sand	5.2	29	Missing: Not collected	Missing: Not collected	Missing: Not collected	Missing: Not collected	None	n	y	Medina Lab, Penn State, USA can be reextracted	1	Coral Tissue	organic material	E11.Gar.plan.3	None	PW_179_T	n	E11.7.Gar.plan.3.20150501	Gardineroseris planulata	Gardineroseris	planulata	Gardineroseris planulata	Gardineroseris	planulata	live coral	measured	80	180	100
10895.E1.4.Pac.rugo.1.20140728.M	E1.4.Pac.rugo.1.20140728.M	TATCGTTATCGT	GTGTGCCAGCMGCCGCGGTAA	Run2 Lane 7	GCMP1_Lane7_S7_L007	E1.4.Pac.rugo.1.20140728.M	523	10895	coral	10895.E1.4.Pac.rugo.1.20140728.M	Big Vickie_20140728	2014-07-28	20140728	Big Vickie	11:28:00	2014-07-28 11:28:00	1	-14.6846	145.442	sediment	3.3528	22.8	Missing: Not collected	Missing: Not collected	Missing: Not collected	Missing: Not collected	None	y	n	Bourne Lab, AIMS, Australia cannot be reextracted	1	Coral Mucus	mucus	Pachyseris rugosa_20140728	None	Pach Muc 140728	n	E1.4.Pac.rugo.1.20140728	Pachyseris rugosa	Pachyseris	rugosa	Pachyseris rugosa	Pachyseris	rugosa	Missing: Not collected	measured	60	130	70
10895.E1.4.Pac.rugo.1.20140728.T	E1.4.Pac.rugo.1.20140728.T	AATCTAACAATT	GTGTGCCAGCMGCCGCGGTAA	Run2 Lane 7	GCMP1_Lane7_S7_L007	E1.4.Pac.rugo.1.20140728.T	509	10895	coral	10895.E1.4.Pac.rugo.1.20140728.T	Big Vickie_20140728	2014-07-28	20140728	Big Vickie	11:28:00	2014-07-28 11:28:00	1	-14.6846	145.442	sediment	3.3528	22.8	Missing: Not collected	Missing: Not collected	Missing: Not collected	Missing: Not collected	None	y	n	Bourne Lab, AIMS, Australia cannot be reextracted	1	Coral Tissue	organic material	Pachyseris rugosa_20140728	None	Pach Tis 140728	n	E1.4.Pac.rugo.1.20140728	Pachyseris rugosa	Pachyseris	rugosa	Pachyseris rugosa	Pachyseris	rugosa	Missing: Not collected	measured	60	130	70
10895.E1.4.Pac.rugo.1.20140814.M	E1.4.Pac.rugo.1.20140814.M	CTGTAAAGGTTG	GTGTGCCAGCMGCCGCGGTAA	Run2 Lane 8	GCMP2_Lane8_S8_L008	E1.4.Pac.rugo.1.20140814.M	1267	10895	coral	10895.E1.2.Tur.pelt.1.20140814.T	Horseshoe_20140814	2014-08-14	20140814	Horseshoe	11:00:00	2014-08-14 11:00:00	1	-14.6872	145.444	rock	7.0104	22.8	Missing: Not collected	Missing: Not collected	Missing: Not collected	414.005	buoy	y	n	Bourne Lab, AIMS, Australia cannot be reextracted	1	Coral Mucus	mucus	Pachyseris rugosa_20140814	None	Pach Muc 140814	y	E1.4.Pac.rugo.1.20140814	Pachyseris rugosa	Pachyseris	rugosa	Pachyseris rugosa	Pachyseris	rugosa	Missing: Not collected	measured	300	400	300
10895.E1.4.Pac.rugo.1.20140814.S	E1.4.Pac.rugo.1.20140814.S	GAGGCCTCGGGT	GTGTGCCAGCMGCCGCGGTAA	Run2 Lane 8	GCMP2_Lane8_S8_L008	E1.4.Pac.rugo.1.20140814.S	1374	10895	coral	10895.E1.4.Pac.rugo.1.20140814.S	Horseshoe_20140814	2014-08-14	20140814	Horseshoe	11:00:00	2014-08-14 11:00:00	1	-14.6872	145.444	rock	7.0104	22.8	Missing: Not collected	Missing: Not collected	Missing: Not collected	414.005	buoy	y	n	Bourne Lab, AIMS, Australia cannot be reextracted	1	Coral Skeleton	organic material	Pachyseris rugosa_20140814	None	Pach Ske 140814	y	E1.4.Pac.rugo.1.20140814	Pachyseris rugosa	Pachyseris	rugosa	Pachyseris rugosa	Pachyseris	rugosa	Missing: Not collected	measured	300	400	300
10895.E1.4.Pac.rugo.1.20140814.T	E1.4.Pac.rugo.1.20140814.T	ATGGATAGCTAA	GTGTGCCAGCMGCCGCGGTAA	Run2 Lane 8	GCMP2_Lane8_S8_L008	E1.4.Pac.rugo.1.20140814.T	1271	10895	coral	10895.E1.2.Tur.reni.1.20140814.S	Horseshoe_20140814	2014-08-14	20140814	Horseshoe	11:00:00	2014-08-14 11:00:00	1	-14.6872	145.444	rock	7.0104	22.8	Missing: Not collected	Missing: Not collected	Missing: Not collected	414.005	buoy	y	n	Bourne Lab, AIMS, Australia cannot be reextracted	1	Coral Tissue	organic material	Pachyseris rugosa_20140814	None	Pach Tis 140814	y	E1.4.Pac.rugo.1.20140814	Pachyseris rugosa	Pachyseris	rugosa	Pachyseris rugosa	Pachyseris	rugosa	Missing: Not collected	measured	300	400	300
10895.E1.4.Pac.spec.1.20140801.M	E1.4.Pac.spec.1.20140801.M	GAATGCGTATAA	GTGTGCCAGCMGCCGCGGTAA	Run2 Lane 7	GCMP1_Lane7_S7_L007	E1.4.Pac.spec.1.20140801.M	564	10895	coral	10895.E1.4.Pac.spec.1.20140801.M	Trawler_20140801	2014-08-01	20140801	Trawler	11:00:00	2014-08-01 11:00:00	1	-14.6834	145.466	sediment	2.7432	23.9	Missing: Not collected	Missing: Not collected	Missing: Not collected	Missing: Not collected	None	y	n	Bourne Lab, AIMS, Australia cannot be reextracted	1	Coral Mucus	mucus	Pachyseris speciosa_20140801	None	Pach Muc 140801	n	E1.4.Pac.spec.1.20140801	Pachyseris speciosa	Pachyseris	speciosa	Pachyseris speciosa	Pachyseris	speciosa	Missing: Not collected	measured	1	10	8
10895.E1.4.Pac.spec.1.20140801.S	E1.4.Pac.spec.1.20140801.S	CACAATACACCG	GTGTGCCAGCMGCCGCGGTAA	Run2 Lane 7	GCMP1_Lane7_S7_L007	E1.4.Pac.spec.1.20140801.S	565	10895	coral	10895.E1.4.Pac.spec.1.20140801.S	Trawler_20140801	2014-08-01	20140801	Trawler	11:00:00	2014-08-01 11:00:00	1	-14.6834	145.466	sediment	2.7432	23.9	Missing: Not collected	Missing: Not collected	Missing: Not collected	Missing: Not collected	None	y	n	Bourne Lab, AIMS, Australia cannot be reextracted	1	Coral Skeleton	organic material	Pachyseris speciosa_20140801	None	Pach Ske 140801	n	E1.4.Pac.spec.1.20140801	Pachyseris speciosa	Pachyseris	speciosa	Pachyseris speciosa	Pachyseris	speciosa	Missing: Not collected	measured	1	10	8
10895.E1.4.Pac.spec.1.20140801.T	E1.4.Pac.spec.1.20140801.T	GGCAGTGTTAAT	GTGTGCCAGCMGCCGCGGTAA	Run2 Lane 7	GCMP1_Lane7_S7_L007	E1.4.Pac.spec.1.20140801.T	566	10895	coral	10895.E1.4.Pac.spec.1.20140801.T	Trawler_20140801	2014-08-01	20140801	Trawler	11:00:00	2014-08-01 11:00:00	1	-14.6834	145.466	sediment	2.7432	23.9	Missing: Not collected	Missing: Not collected	Missing: Not collected	Missing: Not collected	None	y	n	Bourne Lab, AIMS, Australia cannot be reextracted	1	Coral Tissue	organic material	Pachyseris speciosa_20140801	None	Pach Tis 140801	n	E1.4.Pac.spec.1.20140801	Pachyseris speciosa	Pachyseris	speciosa	Pachyseris speciosa	Pachyseris	speciosa	Missing: Not collected	measured	1	10	8
10895.E1.4.Pac.spec.1.20140811.M	E1.4.Pac.spec.1.20140811.M	CAGAAATGTGTC	GTGTGCCAGCMGCCGCGGTAA	Run2 Lane 8	GCMP2_Lane8_S8_L008	E1.4.Pac.spec.1.20140811.M	1340	10895	coral	10895.E1.4.Pac.spec.1.20140811.M	Trawler_20140811	2014-08-11	20140811	Trawler	12:45:00	2014-08-11 12:45:00	1	-14.6834	145.466	rock	3.9624	23.9	Missing: Not collected	Missing: Not collected	Missing: Not collected	Missing: Not collected	None	y	n	Bourne Lab, AIMS, Australia cannot be reextracted	1	Coral Mucus	mucus	Pachyseris speciosa_20140811	None	Pach Muc 140811	y	E1.4.Pac.spec.1.20140811	Pachyseris speciosa	Pachyseris	speciosa	Pachyseris speciosa	Pachyseris	speciosa	Missing: Not collected	measured	15	30	20
10895.E1.4.Pac.spec.1.20140811.S	E1.4.Pac.spec.1.20140811.S	GAACTCGCTATG	GTGTGCCAGCMGCCGCGGTAA	Run2 Lane 8	GCMP2_Lane8_S8_L008	E1.4.Pac.spec.1.20140811.S	1342	10895	coral	10895.E1.4.Pac.spec.1.20140811.S	Trawler_20140811	2014-08-11	20140811	Trawler	12:45:00	2014-08-11 12:45:00	1	-14.6834	145.466	rock	3.9624	23.9	Missing: Not collected	Missing: Not collected	Missing: Not collected	Missing: Not collected	None	y	n	Bourne Lab, AIMS, Australia cannot be reextracted	1	Coral Skeleton	organic material	Pachyseris speciosa_20140811	None	Pach Ske 140811	y	E1.4.Pac.spec.1.20140811	Pachyseris speciosa	Pachyseris	speciosa	Pachyseris speciosa	Pachyseris	speciosa	Missing: Not collected	measured	15	30	20
10895.E1.4.Pac.spec.1.20140811.T	E1.4.Pac.spec.1.20140811.T	GACGTCCCTCCA	GTGTGCCAGCMGCCGCGGTAA	Run2 Lane 8	GCMP2_Lane8_S8_L008	E1.4.Pac.spec.1.20140811.T	1335	10895	coral	10895.E1.4.Pac.spec.1.20140811.T	Trawler_20140811	2014-08-11	20140811	Trawler	12:45:00	2014-08-11 12:45:00	1	-14.6834	145.466	rock	3.9624	23.9	Missing: Not collected	Missing: Not collected	Missing: Not collected	Missing: Not collected	None	y	n	Bourne Lab, AIMS, Australia cannot be reextracted	1	Coral Tissue	organic material	Pachyseris speciosa_20140811	None	Pach Tis 140811	y	E1.4.Pac.spec.1.20140811	Pachyseris speciosa	Pachyseris	speciosa	Pachyseris speciosa	Pachyseris	speciosa	Missing: Not collected	measured	15	30	20
10895.E3.4.Pac.rugo.1.20150127.M	E3.4.Pac.rugo.1.20150127.M	TCTGGCTACGAC	GTGTGCCAGCMGCCGCGGTAA	Run2 Lane 7	GCMP1_Lane7_S7_L007	E3.4.Pac.rugo.1.20150127.M	321	10895	coral	10895.E3.5.Gal.astr.2.20150127.S	Trawler_20150127	2015-01-27	20150127	Trawler	15:28:00	2015-01-27 15:28:00	1	-14.6868	145.466	Rubble at reef edge.	1.5	29	Missing: Not collected	Missing: Not collected	Missing: Not collected	Missing: Not collected	Missing: Not collected	y	y	Medina Lab, Penn State, USA can be reextracted	1	Coral Mucus	mucus	100_M	Rubble at reef edge	GN_4_Pac_rugo_L38_20150127_M	n	E3.4.Pac.rugo.1.20150127	Pachyseris rugosa	Pachyseris	rugosa	Pachyseris rugosa	Pachyseris	rugosa	Missing: Not collected	measured	Missing: Not collected	Missing: Not collected	Missing: Not collected
10895.E3.4.Pac.rugo.1.20150127.S	E3.4.Pac.rugo.1.20150127.S	GAATCTGACAAC	GTGTGCCAGCMGCCGCGGTAA	Run2 Lane 7	GCMP1_Lane7_S7_L007	E3.4.Pac.rugo.1.20150127.S	323	10895	coral	10895.E3.4.Pac.rugo.1.20150127.T	Trawler_20150127	2015-01-27	20150127	Trawler	15:28:00	2015-01-27 15:28:00	1	-14.6868	145.466	Rubble at reef edge.	1.5	29	Missing: Not collected	Missing: Not collected	Missing: Not collected	Missing: Not collected	Missing: Not collected	y	y	Medina Lab, Penn State, USA can be reextracted	1	Coral Skeleton	organic material	100_S	Rubble at reef edge	GN_4_Pac_rugo_L38_20150127_S	n	E3.4.Pac.rugo.1.20150127	Pachyseris rugosa	Pachyseris	rugosa	Pachyseris rugosa	Pachyseris	rugosa	Missing: Not collected	measured	Missing: Not collected	Missing: Not collected	Missing: Not collected
10895.E3.4.Pac.rugo.1.20150127.T	E3.4.Pac.rugo.1.20150127.T	ATAGTTAGGGCT	GTGTGCCAGCMGCCGCGGTAA	Run2 Lane 7	GCMP1_Lane7_S7_L007	E3.4.Pac.rugo.1.20150127.T	322	10895	coral	10895.E3.4.Pac.rugo.1.20150127.M	Trawler_20150127	2015-01-27	20150127	Trawler	15:28:00	2015-01-27 15:28:00	1	-14.6868	145.466	Rubble at reef edge.	1.5	29	Missing: Not collected	Missing: Not collected	Missing: Not collected	Missing: Not collected	Missing: Not collected	y	y	Medina Lab, Penn State, USA can be reextracted	1	Coral Tissue	organic material	100_T	Rubble at reef edge	GN_4_Pac_rugo_L38_20150127_T	n	E3.4.Pac.rugo.1.20150127	Pachyseris rugosa	Pachyseris	rugosa	Pachyseris rugosa	Pachyseris	rugosa	Missing: Not collected	measured	Missing: Not collected	Missing: Not collected	Missing: Not collected
10895.E3.4.Pac.rugo.1.20150128.M	E3.4.Pac.rugo.1.20150128.M	ATTTCCGCTAAT	GTGTGCCAGCMGCCGCGGTAA	Run2 Lane 7	GCMP1_Lane7_S7_L007	E3.4.Pac.rugo.1.20150128.M	277	10895	coral	10895.E3.4.Pac.spec.1.20150128.S	Trawler_20150128	2015-01-28	20150128	Trawler	16:06:00	2015-01-28 16:06:00	1	-14.6868	145.466	Rubble at reef edge. HUGE colony. Some parts had tissue loss related to SEB disease. Sampled well ..1m. away from site of tissue loss.	3	28	Missing: Not collected	Missing: Not collected	Missing: Not collected	Missing: Not collected	Missing: Not collected	y	y	Medina Lab, Penn State, USA can be reextracted	1	Coral Mucus	mucus	105_M	Rubble at reef edge HUGE colony Some parts had tissue loss related to SEB disease Sampled well 1m away from site of tissue loss	GN_4_Pac_rugo_L42_20150128_M	n	E3.4.Pac.rugo.1.20150128	Pachyseris rugosa	Pachyseris	rugosa	Pachyseris rugosa	Pachyseris	rugosa	Missing: Not collected	measured	Missing: Not collected	Missing: Not collected	Missing: Not collected
10895.E3.4.Pac.rugo.1.20150128.S	E3.4.Pac.rugo.1.20150128.S	ACACCGCACAAT	GTGTGCCAGCMGCCGCGGTAA	Run2 Lane 7	GCMP1_Lane7_S7_L007	E3.4.Pac.rugo.1.20150128.S	279	10895	coral	10895.E3.4.Pac.rugo.1.20150128.T	Trawler_20150128	2015-01-28	20150128	Trawler	16:06:00	2015-01-28 16:06:00	1	-14.6868	145.466	Rubble at reef edge. HUGE colony. Some parts had tissue loss related to SEB disease. Sampled well ..1m. away from site of tissue loss.	3	28	Missing: Not collected	Missing: Not collected	Missing: Not collected	Missing: Not collected	Missing: Not collected	y	y	Medina Lab, Penn State, USA can be reextracted	1	Coral Skeleton	organic material	105_S	Rubble at reef edge HUGE colony Some parts had tissue loss related to SEB disease Sampled well 1m away from site of tissue loss	GN_4_Pac_rugo_L42_20150128_S	n	E3.4.Pac.rugo.1.20150128	Pachyseris rugosa	Pachyseris	rugosa	Pachyseris rugosa	Pachyseris	rugosa	Missing: Not collected	measured	Missing: Not collected	Missing: Not collected	Missing: Not collected
10895.E3.4.Pac.rugo.1.20150128.T	E3.4.Pac.rugo.1.20150128.T	GTACTCGAACCA	GTGTGCCAGCMGCCGCGGTAA	Run2 Lane 7	GCMP1_Lane7_S7_L007	E3.4.Pac.rugo.1.20150128.T	278	10895	coral	10895.E3.4.Pac.rugo.1.20150128.M	Trawler_20150128	2015-01-28	20150128	Trawler	16:06:00	2015-01-28 16:06:00	1	-14.6868	145.466	Rubble at reef edge. HUGE colony. Some parts had tissue loss related to SEB disease. Sampled well ..1m. away from site of tissue loss.	3	28	Missing: Not collected	Missing: Not collected	Missing: Not collected	Missing: Not collected	Missing: Not collected	y	y	Medina Lab, Penn State, USA can be reextracted	1	Coral Tissue	organic material	105_T	Rubble at reef edge HUGE colony Some parts had tissue loss related to SEB disease Sampled well 1m away from site of tissue loss	GN_4_Pac_rugo_L42_20150128_T	n	E3.4.Pac.rugo.1.20150128	Pachyseris rugosa	Pachyseris	rugosa	Pachyseris rugosa	Pachyseris	rugosa	Missing: Not collected	measured	Missing: Not collected	Missing: Not collected	Missing: Not collected
10895.E3.4.Pac.spec.1.20150128.M	E3.4.Pac.spec.1.20150128.M	TCTTGCGGAGTC	GTGTGCCAGCMGCCGCGGTAA	Run2 Lane 7	GCMP1_Lane7_S7_L007	E3.4.Pac.spec.1.20150128.M	274	10895	coral	10895.E3.17.Ech.mamm.1.20150129.S	Trawler_20150128	2015-01-28	20150128	Trawler	16:14:00	2015-01-28 16:14:00	1	-14.6868	145.466	Rubble at reef edge.	3.7	28	Missing: Not collected	Missing: Not collected	Missing: Not collected	Missing: Not collected	Missing: Not collected	y	y	Medina Lab, Penn State, USA can be reextracted	1	Coral Mucus	mucus	106_M	Rubble at reef edge	GN_4_Pac_spe_L42_20150128_M	n	E3.4.Pac.spec.1.20150128	Pachyseris speciosa	Pachyseris	speciosa	Pachyseris speciosa	Pachyseris	speciosa	Missing: Not collected	measured	Missing: Not collected	Missing: Not collected	Missing: Not collected
10895.E3.4.Pac.spec.1.20150128.S	E3.4.Pac.spec.1.20150128.S	TTCCACACGTGG	GTGTGCCAGCMGCCGCGGTAA	Run2 Lane 7	GCMP1_Lane7_S7_L007	E3.4.Pac.spec.1.20150128.S	276	10895	coral	10895.E3.4.Pac.spec.1.20150128.T	Trawler_20150128	2015-01-28	20150128	Trawler	16:14:00	2015-01-28 16:14:00	1	-14.6868	145.466	Rubble at reef edge.	3.7	28	Missing: Not collected	Missing: Not collected	Missing: Not collected	Missing: Not collected	Missing: Not collected	y	y	Medina Lab, Penn State, USA can be reextracted	1	Coral Skeleton	organic material	106_S	Rubble at reef edge	GN_4_Pac_spe_L42_20150128_S	n	E3.4.Pac.spec.1.20150128	Pachyseris speciosa	Pachyseris	speciosa	Pachyseris speciosa	Pachyseris	speciosa	Missing: Not collected	measured	Missing: Not collected	Missing: Not collected	Missing: Not collected
10895.E3.4.Pac.spec.1.20150128.T	E3.4.Pac.spec.1.20150128.T	GAGCCATCTGTA	GTGTGCCAGCMGCCGCGGTAA	Run2 Lane 7	GCMP1_Lane7_S7_L007	E3.4.Pac.spec.1.20150128.T	275	10895	coral	10895.E3.4.Pac.spec.1.20150128.M	Trawler_20150128	2015-01-28	20150128	Trawler	16:14:00	2015-01-28 16:14:00	1	-14.6868	145.466	Rubble at reef edge.	3.7	28	Missing: Not collected	Missing: Not collected	Missing: Not collected	Missing: Not collected	Missing: Not collected	y	y	Medina Lab, Penn State, USA can be reextracted	1	Coral Tissue	organic material	106_T	Rubble at reef edge	GN_4_Pac_spe_L42_20150128_T	n	E3.4.Pac.spec.1.20150128	Pachyseris speciosa	Pachyseris	speciosa	Pachyseris speciosa	Pachyseris	speciosa	Missing: Not collected	measured	Missing: Not collected	Missing: Not collected	Missing: Not collected
10895.E3.4.Pac.spec.1.20150129.M	E3.4.Pac.spec.1.20150129.M	GCGCGGCGTTGC	GTGTGCCAGCMGCCGCGGTAA	Run2 Lane 7	GCMP1_Lane7_S7_L007	E3.4.Pac.spec.1.20150129.M	265	10895	coral	10895.E3.17.Ech.horr.1.20150123.T	Lagoon Bommie_20150129	2015-01-29	20150129	Lagoon Bommie	09:50:00	2015-01-29 09:50:00	1	-14.6875	145.465	Reef edge/wall.	4.6	27	Missing: Not collected	Missing: Not collected	Missing: Not collected	Missing: Not collected	Missing: Not collected	y	y	Medina Lab, Penn State, USA can be reextracted	1	Coral Mucus	mucus	110_M	Reef edge/wall	GN_4_Pac_spe_L47_20150129_M	n	E3.4.Pac.spec.1.20150129	Pachyseris speciosa	Pachyseris	speciosa	Pachyseris speciosa	Pachyseris	speciosa	Missing: Not collected	measured	Missing: Not collected	Missing: Not collected	Missing: Not collected
10895.E3.4.Pac.spec.1.20150129.S	E3.4.Pac.spec.1.20150129.S	AGTTCTCATTAA	GTGTGCCAGCMGCCGCGGTAA	Run2 Lane 7	GCMP1_Lane7_S7_L007	E3.4.Pac.spec.1.20150129.S	267	10895	coral	10895.E3.4.Pac.spec.1.20150129.T	Lagoon Bommie_20150129	2015-01-29	20150129	Lagoon Bommie	09:50:00	2015-01-29 09:50:00	1	-14.6875	145.465	Reef edge/wall.	4.6	27	Missing: Not collected	Missing: Not collected	Missing: Not collected	Missing: Not collected	Missing: Not collected	y	y	Medina Lab, Penn State, USA can be reextracted	1	Coral Skeleton	organic material	110_S	Reef edge/wall	GN_4_Pac_spe_L47_20150129_S	n	E3.4.Pac.spec.1.20150129	Pachyseris speciosa	Pachyseris	speciosa	Pachyseris speciosa	Pachyseris	speciosa	Missing: Not collected	measured	Missing: Not collected	Missing: Not collected	Missing: Not collected
10895.E3.4.Pac.spec.1.20150129.T	E3.4.Pac.spec.1.20150129.T	AGACTTCTCAGG	GTGTGCCAGCMGCCGCGGTAA	Run2 Lane 7	GCMP1_Lane7_S7_L007	E3.4.Pac.spec.1.20150129.T	266	10895	coral	10895.E3.4.Pac.spec.1.20150129.M	Lagoon Bommie_20150129	2015-01-29	20150129	Lagoon Bommie	09:50:00	2015-01-29 09:50:00	1	-14.6875	145.465	Reef edge/wall.	4.6	27	Missing: Not collected	Missing: Not collected	Missing: Not collected	Missing: Not collected	Missing: Not collected	y	y	Medina Lab, Penn State, USA can be reextracted	1	Coral Tissue	organic material	110_T	Reef edge/wall	GN_4_Pac_spe_L47_20150129_T	n	E3.4.Pac.spec.1.20150129	Pachyseris speciosa	Pachyseris	speciosa	Pachyseris speciosa	Pachyseris	speciosa	Missing: Not collected	measured	Missing: Not collected	Missing: Not collected	Missing: Not collected
10895.E4.4.Pac.spec.1.20150325.M	E4.4.Pac.spec.1.20150325.M	ACTGGCAAACCT	GTGTGCCAGCMGCCGCGGTAA	Run2 Lane 8	GCMP2_Lane8_S8_L008	E4.4.Pac.spec.1.20150325.M	1023	10895	coral	10895.E4.4.Pac.spec.1.20150325.M	Al Fahal_20150325	2015-03-25	20150325	Al Fahal	08:46:00	2015-03-25 08:46:00	1	22.2584	38.9554	rock	17.07	26.1	Missing: Not collected	Missing: Not collected	Missing: Not collected	Missing: Not collected	PAR meter pointed upwards near coral	y	y	Voolstra Lab, KAUST, Saudi Arabia	1	Coral Mucus	mucus	Pachyseris	None	Pachyseris_mucus	n	E4.4.Pac.spec.1.20150325	Pachyseris speciosa	Pachyseris	speciosa	Pachyseris speciosa	Pachyseris	speciosa	Missing: Not collected	measured	10	25	35
10895.E4.4.Pac.spec.1.20150325.S	E4.4.Pac.spec.1.20150325.S	GCGCGGCGTTGC	GTGTGCCAGCMGCCGCGGTAA	Run2 Lane 8	GCMP2_Lane8_S8_L008	E4.4.Pac.spec.1.20150325.S	979	10895	coral	10895.E4.4.Pac.spec.1.20150325.S	Al Fahal_20150325	2015-03-25	20150325	Al Fahal	08:46:00	2015-03-25 08:46:00	1	22.2584	38.9554	rock	17.07	26.1	Missing: Not collected	Missing: Not collected	Missing: Not collected	Missing: Not collected	PAR meter pointed upwards near coral	y	y	Voolstra Lab, KAUST, Saudi Arabia	1	Coral Skeleton	organic material	Pachyseris	None	Pachyseris_skeleton	n	E4.4.Pac.spec.1.20150325	Pachyseris speciosa	Pachyseris	speciosa	Pachyseris speciosa	Pachyseris	speciosa	Missing: Not collected	measured	10	25	35
10895.E4.4.Pac.spec.1.20150325.T	E4.4.Pac.spec.1.20150325.T	GTGCAACCAATC	GTGTGCCAGCMGCCGCGGTAA	Run2 Lane 8	GCMP2_Lane8_S8_L008	E4.4.Pac.spec.1.20150325.T	1007	10895	coral	10895.E4.4.Pac.spec.1.20150325.T	Al Fahal_20150325	2015-03-25	20150325	Al Fahal	08:46:00	2015-03-25 08:46:00	1	22.2584	38.9554	rock	17.07	26.1	Missing: Not collected	Missing: Not collected	Missing: Not collected	Missing: Not collected	PAR meter pointed upwards near coral	y	y	Voolstra Lab, KAUST, Saudi Arabia	1	Coral Tissue	organic material	Pachyseris	None	Pachyseris_tissue	n	E4.4.Pac.spec.1.20150325	Pachyseris speciosa	Pachyseris	speciosa	Pachyseris speciosa	Pachyseris	speciosa	Missing: Not collected	measured	10	25	35
10895.E8.4.Pac.spec.1.20150723.M	E8.4.Pac.spec.1.20150723.M	CGTGAGGACCAG	GTGTGCCAGCMGCCGCGGTAA	Run2 Lane 8	GCMP2_Lane8_S8_L008	E8.4.Pac.spec.1.20150723.M	1070	10895	coral	10895.E8.4.Pac.spec.1.20150723.M	Raffles Lighthouse_20150723	2015-07-23	20150723	Raffles Lighthouse	14:20:00	2015-07-23 14:20:00	1	1.16052	103.74	turf_covered_rock	6.096	30	Missing: Not collected	Missing: Not collected	Missing: Not collected	Missing: Not collected	None	n	y	Medina Lab, Penn State, USA can be reextracted	1	Coral Mucus	mucus	Unknown	Unknown	Unknown	n	E8.4.Pac.spec.1.20150723	Pachyseris speciosa	Pachyseris	speciosa	Pachyseris speciosa	Pachyseris	speciosa	Missing: Not collected	measured	1	16	30
10895.E8.4.Pac.spec.2.20150723.M	E8.4.Pac.spec.2.20150723.M	GTAATTGTAATT	GTGTGCCAGCMGCCGCGGTAA	Run2 Lane 8	GCMP2_Lane8_S8_L008	E8.4.Pac.spec.2.20150723.M	1065	10895	coral	10895.E8.4.Pac.spec.2.20150723.M	Raffles Lighthouse_20150723	2015-07-23	20150723	Raffles Lighthouse	15:15:00	2015-07-23 15:15:00	2	1.16052	103.74	rock	6.5	29	Missing: Not collected	Missing: Not collected	Missing: Not collected	Missing: Not collected	None	n	y	Medina Lab, Penn State, USA can be reextracted	1	Coral Mucus	mucus	Unknown	Unknown	Unknown	n	E8.4.Pac.spec.2.20150723	Pachyseris speciosa	Pachyseris	speciosa	Pachyseris speciosa	Pachyseris	speciosa	Missing: Not collected	measured	5	50	45
10895.E9.4.Pac.spec.1.20150821.M	E9.4.Pac.spec.1.20150821.M	CAGTAGCGATAT	GTGTGCCAGCMGCCGCGGTAA	Run2 Lane 8	GCMP2_Lane8_S8_L008	E9.4.Pac.spec.1.20150821.M	1223	10895	coral	10895.E9.2.Tur.sp.1.20150821.M	Boucan Canot_20150821	2015-08-21	20150821	Boucan Canot	14:18:00	2015-08-21 14:18:00	1	-21.0175	55.2383	medium sand	10.36	23.89	24.44	Missing: Not collected	Missing: Not collected	Missing: Not collected	None	n	y	Vega Thurber Lab, OSU, USA	1	Coral Mucus	mucus	REU#38	None	REU#38_M	n	E9.4.Pac.spec.1.20150821	Pachyseris speciosa	Pachyseris	speciosa	Pachyseris speciosa	Pachyseris	speciosa	medium sand	measured	5	4	2
10895.E9.4.Pac.spec.1.20150821.S	E9.4.Pac.spec.1.20150821.S	TTATACGTTGTA	GTGTGCCAGCMGCCGCGGTAA	Run2 Lane 8	GCMP2_Lane8_S8_L008	E9.4.Pac.spec.1.20150821.S	1208	10895	coral	10895.E9.4.Pac.spec.1.20150821.S	Boucan Canot_20150821	2015-08-21	20150821	Boucan Canot	14:18:00	2015-08-21 14:18:00	1	-21.0175	55.2383	medium sand	10.36	23.89	24.44	Missing: Not collected	Missing: Not collected	Missing: Not collected	None	n	y	Vega Thurber Lab, OSU, USA	1	Coral Skeleton	organic material	REU#38	None	REU#38_S	n	E9.4.Pac.spec.1.20150821	Pachyseris speciosa	Pachyseris	speciosa	Pachyseris speciosa	Pachyseris	speciosa	medium sand	measured	5	4	2
10895.E9.4.Pac.spec.1.20150821.T	E9.4.Pac.spec.1.20150821.T	TAAGAAACGTCA	GTGTGCCAGCMGCCGCGGTAA	Run2 Lane 8	GCMP2_Lane8_S8_L008	E9.4.Pac.spec.1.20150821.T	1220	10895	coral	10895.E9.11.Fun.sp.1.20150821.T	Boucan Canot_20150821	2015-08-21	20150821	Boucan Canot	14:18:00	2015-08-21 14:18:00	1	-21.0175	55.2383	medium sand	10.36	23.89	24.44	Missing: Not collected	Missing: Not collected	Missing: Not collected	None	n	y	Vega Thurber Lab, OSU, USA	1	Coral Tissue	organic material	REU#38	None	REU#38_T	n	E9.4.Pac.spec.1.20150821	Pachyseris speciosa	Pachyseris	speciosa	Pachyseris speciosa	Pachyseris	speciosa	medium sand	measured	5	4	2
10895.E9.4.Pac.spec.1.20150823.M	E9.4.Pac.spec.1.20150823.M	CATTCGTGGCGT	GTGTGCCAGCMGCCGCGGTAA	Run2 Lane 8	GCMP2_Lane8_S8_L008	E9.4.Pac.spec.1.20150823.M	1139	10895	coral	10895.E9.4.Pac.spec.1.20150823.M	Tower_20150823	2015-08-23	20150823	Tower	09:54:00	2015-08-23 09:54:00	1	-21.0253	55.2239	rubble, medium sand	15.24	24.44	24.44	Missing: Not collected	Missing: Not collected	Missing: Not collected	None	n	y	Vega Thurber Lab, OSU, USA	1	Coral Mucus	mucus	REU#40	None	REU#40_M	n	E9.4.Pac.spec.1.20150823	Pachyseris speciosa	Pachyseris	speciosa	Pachyseris speciosa	Pachyseris	speciosa	medium sand	measured	5	7	2
10895.E9.4.Pac.spec.1.20150823.S	E9.4.Pac.spec.1.20150823.S	CTGAGGCCCTTC	GTGTGCCAGCMGCCGCGGTAA	Run2 Lane 8	GCMP2_Lane8_S8_L008	E9.4.Pac.spec.1.20150823.S	1152	10895	coral	10895.E9.4.Pac.spec.1.20150823.S	Tower_20150823	2015-08-23	20150823	Tower	09:54:00	2015-08-23 09:54:00	1	-21.0253	55.2239	rubble, medium sand	15.24	24.44	24.44	Missing: Not collected	Missing: Not collected	Missing: Not collected	None	n	y	Vega Thurber Lab, OSU, USA	1	Coral Skeleton	organic material	REU#40	None	REU#40_S	n	E9.4.Pac.spec.1.20150823	Pachyseris speciosa	Pachyseris	speciosa	Pachyseris speciosa	Pachyseris	speciosa	medium sand	measured	5	7	2
10895.E9.4.Pac.spec.1.20150823.T	E9.4.Pac.spec.1.20150823.T	TACTGAGCCTCG	GTGTGCCAGCMGCCGCGGTAA	Run2 Lane 8	GCMP2_Lane8_S8_L008	E9.4.Pac.spec.1.20150823.T	1127	10895	coral	10895.E9.4.Pac.spec.1.20150823.T	Tower_20150823	2015-08-23	20150823	Tower	09:54:00	2015-08-23 09:54:00	1	-21.0253	55.2239	rubble, medium sand	15.24	24.44	24.44	Missing: Not collected	Missing: Not collected	Missing: Not collected	None	n	y	Vega Thurber Lab, OSU, USA	1	Coral Tissue	organic material	REU#40	None	REU#40_T	n	E9.4.Pac.spec.1.20150823	Pachyseris speciosa	Pachyseris	speciosa	Pachyseris speciosa	Pachyseris	speciosa	medium sand	measured	5	7	2
10895.E1.7.Pav.sp.1.20140905.M	E1.7.Pav.sp.1.20140905.M	ACGGCCCTGGAG	GTGTGCCAGCMGCCGCGGTAA	Run2 Lane 8	GCMP2_Lane8_S8_L008	E1.7.Pav.sp.1.20140905.M	1258	10895	coral	10895.E1.10.Poc.dami.1.20140905.S	Broadhurst_20140905	2014-09-05	20140905	Broadhurst	12:45:00	2014-09-05 12:45:00	1	-18.8653	147.694	pavement	1.8288	22.8	Missing: Not collected	Missing: Not collected	Missing: Not collected	1846.25	buoy	y	n	Bourne Lab, AIMS, Australia cannot be reextracted	1	Coral Mucus	mucus	Pavona sp._20140905	None	Pav Muc 140905 .6.	y	E1.7.Pav.sp.1.20140905	Pavona sp	Pavona	sp	Pavona sp	Pavona	sp	Missing: Not collected	measured	12	25	12
10895.E1.7.Pav.sp.1.20140905.S	E1.7.Pav.sp.1.20140905.S	CTCTTCTGATCA	GTGTGCCAGCMGCCGCGGTAA	Run2 Lane 8	GCMP2_Lane8_S8_L008	E1.7.Pav.sp.1.20140905.S	1255	10895	coral	10895.E1.6.Acr.sp.1.20140905.M	Broadhurst_20140905	2014-09-05	20140905	Broadhurst	12:45:00	2014-09-05 12:45:00	1	-18.8653	147.694	pavement	1.8288	22.8	Missing: Not collected	Missing: Not collected	Missing: Not collected	1846.25	buoy	y	n	Bourne Lab, AIMS, Australia cannot be reextracted	1	Coral Skeleton	organic material	Pavona sp._20140905	None	Pav Ske 140905 .6.	y	E1.7.Pav.sp.1.20140905	Pavona sp	Pavona	sp	Pavona sp	Pavona	sp	Missing: Not collected	measured	12	25	12
10895.E1.7.Pav.sp.1.20140905.T	E1.7.Pav.sp.1.20140905.T	CATAAATTCTTG	GTGTGCCAGCMGCCGCGGTAA	Run2 Lane 8	GCMP2_Lane8_S8_L008	E1.7.Pav.sp.1.20140905.T	1259	10895	coral	10895.E1.7.Pav.sp.1.20140905.M	Broadhurst_20140905	2014-09-05	20140905	Broadhurst	12:45:00	2014-09-05 12:45:00	1	-18.8653	147.694	pavement	1.8288	22.8	Missing: Not collected	Missing: Not collected	Missing: Not collected	1846.25	buoy	y	n	Bourne Lab, AIMS, Australia cannot be reextracted	1	Coral Tissue	organic material	Pavona sp._20140905	None	Pav Tis 140905 .6.	y	E1.7.Pav.sp.1.20140905	Pavona sp	Pavona	sp	Pavona sp	Pavona	sp	Missing: Not collected	measured	12	25	12
10895.E1.7.Pav.vari.1.20140805.M	E1.7.Pav.vari.1.20140805.M	CTTCAAGATGGA	GTGTGCCAGCMGCCGCGGTAA	Run2 Lane 7	GCMP1_Lane7_S7_L007	E1.7.Pav.vari.1.20140805.M	557	10895	coral	10895.E1.7.Pav.vari.1.20140805.M	Trawler_20140805	2014-08-05	20140805	Trawler	12:00:00	2014-08-05 12:00:00	1	-14.6834	145.466	rubble	1.2192	23.9	Missing: Not collected	Missing: Not collected	Missing: Not collected	Missing: Not collected	None	y	n	Bourne Lab, AIMS, Australia cannot be reextracted	1	Coral Mucus	mucus	Pavona varians_20140805	None	Pav Muc 140805	n	E1.7.Pav.vari.1.20140805	Pavona varians	Pavona	varians	Pavona varians	Pavona	varians	Missing: Not collected	measured	6	12	11
10895.E1.7.Pav.vari.1.20140805.S	E1.7.Pav.vari.1.20140805.S	CCTAAGAGCATC	GTGTGCCAGCMGCCGCGGTAA	Run2 Lane 7	GCMP1_Lane7_S7_L007	E1.7.Pav.vari.1.20140805.S	559	10895	coral	10895.E1.7.Pav.vari.1.20140805.S	Trawler_20140805	2014-08-05	20140805	Trawler	12:00:00	2014-08-05 12:00:00	1	-14.6834	145.466	rubble	1.2192	23.9	Missing: Not collected	Missing: Not collected	Missing: Not collected	Missing: Not collected	None	y	n	Bourne Lab, AIMS, Australia cannot be reextracted	1	Coral Skeleton	organic material	Pavona varians_20140805	None	Pav Ske 140805	n	E1.7.Pav.vari.1.20140805	Pavona varians	Pavona	varians	Pavona varians	Pavona	varians	Missing: Not collected	measured	6	12	11
10895.E1.7.Pav.vari.1.20140805.T	E1.7.Pav.vari.1.20140805.T	CTGTAAAGGTTG	GTGTGCCAGCMGCCGCGGTAA	Run2 Lane 7	GCMP1_Lane7_S7_L007	E1.7.Pav.vari.1.20140805.T	558	10895	coral	10895.E1.7.Pav.vari.1.20140805.T	Trawler_20140805	2014-08-05	20140805	Trawler	12:00:00	2014-08-05 12:00:00	1	-14.6834	145.466	rubble	1.2192	23.9	Missing: Not collected	Missing: Not collected	Missing: Not collected	Missing: Not collected	None	y	n	Bourne Lab, AIMS, Australia cannot be reextracted	1	Coral Tissue	organic material	Pavona varians_20140805	None	Pav Tis 140805	n	E1.7.Pav.vari.1.20140805	Pavona varians	Pavona	varians	Pavona varians	Pavona	varians	Missing: Not collected	measured	6	12	11
10895.E1.7.Pav.vari.1.20140815.M	E1.7.Pav.vari.1.20140815.M	CTGTACTTCTAA	GTGTGCCAGCMGCCGCGGTAA	Run2 Lane 8	GCMP2_Lane8_S8_L008	E1.7.Pav.vari.1.20140815.M	1362	10895	coral	10895.E1.7.Pav.vari.1.20140815.M	Trawler_20140815	2014-08-15	20140815	Trawler	11:30:00	2014-08-15 11:30:00	1	-14.6834	145.466	rock	1.524	23.9	Missing: Not collected	Missing: Not collected	Missing: Not collected	331.988	buoy	y	n	Bourne Lab, AIMS, Australia cannot be reextracted	1	Coral Mucus	mucus	Pavona varians_20140815	None	Pav Muc 140815	y	E1.7.Pav.vari.1.20140815	Pavona varians	Pavona	varians	Pavona varians	Pavona	varians	Missing: Not collected	measured	5	15	7
10895.E1.7.Pav.vari.1.20140815.S	E1.7.Pav.vari.1.20140815.S	GGCCCTGTGGGC	GTGTGCCAGCMGCCGCGGTAA	Run2 Lane 8	GCMP2_Lane8_S8_L008	E1.7.Pav.vari.1.20140815.S	1363	10895	coral	10895.E1.7.Pav.vari.1.20140815.S	Trawler_20140815	2014-08-15	20140815	Trawler	11:30:00	2014-08-15 11:30:00	1	-14.6834	145.466	rock	1.524	23.9	Missing: Not collected	Missing: Not collected	Missing: Not collected	331.988	buoy	y	n	Bourne Lab, AIMS, Australia cannot be reextracted	1	Coral Skeleton	organic material	Pavona varians_20140815	None	Pav Ske 140815	y	E1.7.Pav.vari.1.20140815	Pavona varians	Pavona	varians	Pavona varians	Pavona	varians	Missing: Not collected	measured	5	15	7
10895.E1.7.Pav.vari.1.20140815.T	E1.7.Pav.vari.1.20140815.T	GAGTCCGTTGCT	GTGTGCCAGCMGCCGCGGTAA	Run2 Lane 8	GCMP2_Lane8_S8_L008	E1.7.Pav.vari.1.20140815.T	1360	10895	coral	10895.E1.7.Pav.vari.1.20140815.T	Trawler_20140815	2014-08-15	20140815	Trawler	11:30:00	2014-08-15 11:30:00	1	-14.6834	145.466	rock	1.524	23.9	Missing: Not collected	Missing: Not collected	Missing: Not collected	331.988	buoy	y	n	Bourne Lab, AIMS, Australia cannot be reextracted	1	Coral Tissue	organic material	Pavona varians_20140815	None	Pav Tis 140815	y	E1.7.Pav.vari.1.20140815	Pavona varians	Pavona	varians	Pavona varians	Pavona	varians	Missing: Not collected	measured	5	15	7
10895.E1.7.Pav.veno.1.20140809.M	E1.7.Pav.veno.1.20140809.M	AATCATTTGTAA	GTGTGCCAGCMGCCGCGGTAA	Run2 Lane 8	GCMP2_Lane8_S8_L008	E1.7.Pav.veno.1.20140809.M	1307	10895	coral	10895.E1.11.Psa.digi.1.20140807.T	Horseshoe_20140809	2014-08-09	20140809	Horseshoe	10:20:00	2014-08-09 10:20:00	1	-14.6872	145.444	rubble	1.2192	23.3	Missing: Not collected	Missing: Not collected	Missing: Not collected	Missing: Not collected	None	y	n	Bourne Lab, AIMS, Australia cannot be reextracted	1	Coral Mucus	mucus	Pavona venosa_20140809	None	Pav Muc 140809	y	E1.7.Pav.veno.1.20140809	Pavona venosa	Pavona	venosa	Pavona venosa	Pavona	venosa	Missing: Not collected	measured	3	17	5
10895.E1.7.Pav.veno.1.20140809.S	E1.7.Pav.veno.1.20140809.S	TTCGACTAATAT	GTGTGCCAGCMGCCGCGGTAA	Run2 Lane 8	GCMP2_Lane8_S8_L008	E1.7.Pav.veno.1.20140809.S	1299	10895	coral	10895.E1.19.Lob.sp.1.20140809.M	Horseshoe_20140809	2014-08-09	20140809	Horseshoe	10:20:00	2014-08-09 10:20:00	1	-14.6872	145.444	rubble	1.2192	23.3	Missing: Not collected	Missing: Not collected	Missing: Not collected	Missing: Not collected	None	y	n	Bourne Lab, AIMS, Australia cannot be reextracted	1	Coral Skeleton	organic material	Pavona venosa_20140809	None	Pav Ske 140809	y	E1.7.Pav.veno.1.20140809	Pavona venosa	Pavona	venosa	Pavona venosa	Pavona	venosa	Missing: Not collected	measured	3	17	5
10895.E1.7.Pav.veno.1.20140809.T	E1.7.Pav.veno.1.20140809.T	AGTTATTCTAGT	GTGTGCCAGCMGCCGCGGTAA	Run2 Lane 8	GCMP2_Lane8_S8_L008	E1.7.Pav.veno.1.20140809.T	1296	10895	coral	10895.E1.Out.Pal.caes.1.20140809.T	Horseshoe_20140809	2014-08-09	20140809	Horseshoe	10:20:00	2014-08-09 10:20:00	1	-14.6872	145.444	rubble	1.2192	23.3	Missing: Not collected	Missing: Not collected	Missing: Not collected	Missing: Not collected	None	y	n	Bourne Lab, AIMS, Australia cannot be reextracted	1	Coral Tissue	organic material	Pavona venosa_20140809	None	Pav Tis 140809	y	E1.7.Pav.veno.1.20140809	Pavona venosa	Pavona	venosa	Pavona venosa	Pavona	venosa	Missing: Not collected	measured	3	17	5
10895.E1.7.Pav.veno.1.20140811.M	E1.7.Pav.veno.1.20140811.M	CTGGTAAGTCCA	GTGTGCCAGCMGCCGCGGTAA	Run2 Lane 8	GCMP2_Lane8_S8_L008	E1.7.Pav.veno.1.20140811.M	1341	10895	coral	10895.E1.7.Pav.veno.1.20140811.M	Trawler_20140811	2014-08-11	20140811	Trawler	12:45:00	2014-08-11 12:45:00	1	-14.6834	145.466	rock	1.2192	23.9	Missing: Not collected	Missing: Not collected	Missing: Not collected	Missing: Not collected	None	y	n	Bourne Lab, AIMS, Australia cannot be reextracted	1	Coral Mucus	mucus	Pavona venosa_20140811	None	Pav Muc 140811	y	E1.7.Pav.veno.1.20140811	Pavona venosa	Pavona	venosa	Pavona venosa	Pavona	venosa	Missing: Not collected	measured	15	20	15
10895.E1.7.Pav.veno.1.20140811.S	E1.7.Pav.veno.1.20140811.S	ATACTGAGTGAA	GTGTGCCAGCMGCCGCGGTAA	Run2 Lane 8	GCMP2_Lane8_S8_L008	E1.7.Pav.veno.1.20140811.S	1326	10895	coral	10895.E1.7.Pav.veno.1.20140811.S	Trawler_20140811	2014-08-11	20140811	Trawler	12:45:00	2014-08-11 12:45:00	1	-14.6834	145.466	rock	1.2192	23.9	Missing: Not collected	Missing: Not collected	Missing: Not collected	Missing: Not collected	None	y	n	Bourne Lab, AIMS, Australia cannot be reextracted	1	Coral Skeleton	organic material	Pavona venosa_20140811	None	Pav Ske 140811	y	E1.7.Pav.veno.1.20140811	Pavona venosa	Pavona	venosa	Pavona venosa	Pavona	venosa	Missing: Not collected	measured	15	20	15
10895.E1.7.Pav.veno.1.20140811.T	E1.7.Pav.veno.1.20140811.T	AGGGAGCTTCGG	GTGTGCCAGCMGCCGCGGTAA	Run2 Lane 8	GCMP2_Lane8_S8_L008	E1.7.Pav.veno.1.20140811.T	1333	10895	coral	10895.E1.7.Pav.veno.1.20140811.T	Trawler_20140811	2014-08-11	20140811	Trawler	12:45:00	2014-08-11 12:45:00	1	-14.6834	145.466	rock	1.2192	23.9	Missing: Not collected	Missing: Not collected	Missing: Not collected	Missing: Not collected	None	y	n	Bourne Lab, AIMS, Australia cannot be reextracted	1	Coral Tissue	organic material	Pavona venosa_20140811	None	Pav Tis 140811	y	E1.7.Pav.veno.1.20140811	Pavona venosa	Pavona	venosa	Pavona venosa	Pavona	venosa	Missing: Not collected	measured	15	20	15
10895.E11.7.Pav.clav.1.20150501.M	E11.7.Pav.clav.1.20150501.M	CAGAAATGTGTC	GTGTGCCAGCMGCCGCGGTAA	Run2 Lane 7	GCMP1_Lane7_S7_L007	E11.7.Pav.clav.1.20150501.M	622	10895	coral	10895.E11.7.Pav.clav.1.20150501.M	Isla Contadora_20150501	2015-05-01	20150501	Isla Contadora	10:06:00	2015-05-01 10:06:00	1	8.62881	-79.0418	sand	3.3	29	Missing: Not collected	Missing: Not collected	Missing: Not collected	Missing: Not collected	None	n	y	Medina Lab, Penn State, USA can be reextracted	1	Coral Mucus	mucus	E11.Pav.clav.1	None	PW_164_M	n	E11.7.Pav.clav.1.20150501	Pavona clavus	Pavona	clavus	Pavona clavus	Pavona	clavus	dead coral	measured	60	63	50
10895.E11.7.Pav.clav.1.20150501.S	E11.7.Pav.clav.1.20150501.S	CTGGTAAGTCCA	GTGTGCCAGCMGCCGCGGTAA	Run2 Lane 7	GCMP1_Lane7_S7_L007	E11.7.Pav.clav.1.20150501.S	623	10895	coral	10895.E11.7.Pav.clav.1.20150501.S	Isla Contadora_20150501	2015-05-01	20150501	Isla Contadora	10:06:00	2015-05-01 10:06:00	1	8.62881	-79.0418	sand	3.3	29	Missing: Not collected	Missing: Not collected	Missing: Not collected	Missing: Not collected	None	n	y	Medina Lab, Penn State, USA can be reextracted	1	Coral Skeleton	organic material	E11.Pav.clav.1	None	PW_164_S	n	E11.7.Pav.clav.1.20150501	Pavona clavus	Pavona	clavus	Pavona clavus	Pavona	clavus	dead coral	measured	60	63	50
10895.E11.7.Pav.clav.1.20150501.T	E11.7.Pav.clav.1.20150501.T	GAACTCGCTATG	GTGTGCCAGCMGCCGCGGTAA	Run2 Lane 7	GCMP1_Lane7_S7_L007	E11.7.Pav.clav.1.20150501.T	624	10895	coral	10895.E11.7.Pav.clav.1.20150501.T	Isla Contadora_20150501	2015-05-01	20150501	Isla Contadora	10:06:00	2015-05-01 10:06:00	1	8.62881	-79.0418	sand	3.3	29	Missing: Not collected	Missing: Not collected	Missing: Not collected	Missing: Not collected	None	n	y	Medina Lab, Penn State, USA can be reextracted	1	Coral Tissue	organic material	E11.Pav.clav.1	None	PW_164_T	n	E11.7.Pav.clav.1.20150501	Pavona clavus	Pavona	clavus	Pavona clavus	Pavona	clavus	dead coral	measured	60	63	50
10895.E11.7.Pav.clav.2.20150501.M	E11.7.Pav.clav.2.20150501.M	TATTCTACATGA	GTGTGCCAGCMGCCGCGGTAA	Run2 Lane 7	GCMP1_Lane7_S7_L007	E11.7.Pav.clav.2.20150501.M	625	10895	coral	10895.E11.7.Pav.clav.2.20150501.M	Isla Contadora_20150501	2015-05-01	20150501	Isla Contadora	10:15:00	2015-05-01 10:15:00	2	8.62881	-79.0418	sand	2.7	29	Missing: Not collected	Missing: Not collected	Missing: Not collected	Missing: Not collected	None	n	y	Medina Lab, Penn State, USA can be reextracted	1	Coral Mucus	mucus	E11.Pav.clav.2	None	PW_165_M	n	E11.7.Pav.clav.2.20150501	Pavona clavus	Pavona	clavus	Pavona clavus	Pavona	clavus	dead coral	measured	120	300	40
10895.E11.7.Pav.clav.2.20150501.S	E11.7.Pav.clav.2.20150501.S	TCGATAAGTAAG	GTGTGCCAGCMGCCGCGGTAA	Run2 Lane 7	GCMP1_Lane7_S7_L007	E11.7.Pav.clav.2.20150501.S	626	10895	coral	10895.E11.7.Pav.clav.2.20150501.S	Isla Contadora_20150501	2015-05-01	20150501	Isla Contadora	10:15:00	2015-05-01 10:15:00	2	8.62881	-79.0418	sand	2.7	29	Missing: Not collected	Missing: Not collected	Missing: Not collected	Missing: Not collected	None	n	y	Medina Lab, Penn State, USA can be reextracted	1	Coral Skeleton	organic material	E11.Pav.clav.2	None	PW_165_S	n	E11.7.Pav.clav.2.20150501	Pavona clavus	Pavona	clavus	Pavona clavus	Pavona	clavus	dead coral	measured	120	300	40
10895.E11.7.Pav.clav.2.20150501.T	E11.7.Pav.clav.2.20150501.T	CCATAGGAGGCG	GTGTGCCAGCMGCCGCGGTAA	Run2 Lane 7	GCMP1_Lane7_S7_L007	E11.7.Pav.clav.2.20150501.T	627	10895	coral	10895.E11.7.Pav.clav.2.20150501.T	Isla Contadora_20150501	2015-05-01	20150501	Isla Contadora	10:15:00	2015-05-01 10:15:00	2	8.62881	-79.0418	sand	2.7	29	Missing: Not collected	Missing: Not collected	Missing: Not collected	Missing: Not collected	None	n	y	Medina Lab, Penn State, USA can be reextracted	1	Coral Tissue	organic material	E11.Pav.clav.2	None	PW_165_T	n	E11.7.Pav.clav.2.20150501	Pavona clavus	Pavona	clavus	Pavona clavus	Pavona	clavus	dead coral	measured	120	300	40
10895.E11.7.Pav.clav.3.20150501.M	E11.7.Pav.clav.3.20150501.M	AATCTCTATAAC	GTGTGCCAGCMGCCGCGGTAA	Run2 Lane 7	GCMP1_Lane7_S7_L007	E11.7.Pav.clav.3.20150501.M	634	10895	coral	10895.E11.7.Pav.clav.3.20150501.M	Isla Contadora_20150501	2015-05-01	20150501	Isla Contadora	09:53:00	2015-05-01 09:53:00	3	8.62881	-79.0418	sand	2.7	29	Missing: Not collected	Missing: Not collected	Missing: Not collected	Missing: Not collected	None	n	y	Medina Lab, Penn State, USA can be reextracted	1	Coral Mucus	mucus	E11.Pav.clav.3	None	PW_168_M	n	E11.7.Pav.clav.3.20150501	Pavona clavus	Pavona	clavus	Pavona clavus	Pavona	clavus	dead coral	measured	50	76	40
10895.E11.7.Pav.clav.3.20150501.S	E11.7.Pav.clav.3.20150501.S	GTGGCGCATGGA	GTGTGCCAGCMGCCGCGGTAA	Run2 Lane 7	GCMP1_Lane7_S7_L007	E11.7.Pav.clav.3.20150501.S	635	10895	coral	10895.E11.7.Pav.clav.3.20150501.S	Isla Contadora_20150501	2015-05-01	20150501	Isla Contadora	09:53:00	2015-05-01 09:53:00	3	8.62881	-79.0418	sand	2.7	29	Missing: Not collected	Missing: Not collected	Missing: Not collected	Missing: Not collected	None	n	y	Medina Lab, Penn State, USA can be reextracted	1	Coral Skeleton	organic material	E11.Pav.clav.3	None	PW_168_S	n	E11.7.Pav.clav.3.20150501	Pavona clavus	Pavona	clavus	Pavona clavus	Pavona	clavus	dead coral	measured	50	76	40
10895.E11.7.Pav.clav.3.20150501.T	E11.7.Pav.clav.3.20150501.T	CGTGTTATGTGG	GTGTGCCAGCMGCCGCGGTAA	Run2 Lane 7	GCMP1_Lane7_S7_L007	E11.7.Pav.clav.3.20150501.T	636	10895	coral	10895.E11.7.Pav.clav.3.20150501.T	Isla Contadora_20150501	2015-05-01	20150501	Isla Contadora	09:53:00	2015-05-01 09:53:00	3	8.62881	-79.0418	sand	2.7	29	Missing: Not collected	Missing: Not collected	Missing: Not collected	Missing: Not collected	None	n	y	Medina Lab, Penn State, USA can be reextracted	1	Coral Tissue	organic material	E11.Pav.clav.3	None	PW_168_T	n	E11.7.Pav.clav.3.20150501	Pavona clavus	Pavona	clavus	Pavona clavus	Pavona	clavus	dead coral	measured	50	76	40
10895.E11.7.Pav.clav.4.20150501.M	E11.7.Pav.clav.4.20150501.M	TCGTAGTAATGG	GTGTGCCAGCMGCCGCGGTAA	Run2 Lane 7	GCMP1_Lane7_S7_L007	E11.7.Pav.clav.4.20150501.M	640	10895	coral	10895.E11.7.Pav.clav.4.20150501.M	Isla Contadora_20150501	2015-05-01	20150501	Isla Contadora	10:50:00	2015-05-01 10:50:00	4	8.62881	-79.0418	rock, rubble	3	29	Missing: Not collected	Missing: Not collected	Missing: Not collected	Missing: Not collected	None	n	y	Medina Lab, Penn State, USA can be reextracted	1	Coral Mucus	mucus	E11.Pav.clav.4	None	PW_170_M	n	E11.7.Pav.clav.4.20150501	Pavona clavus	Pavona	clavus	Pavona clavus	Pavona	clavus	dead coral	measured	29	20	3
10895.E11.7.Pav.clav.4.20150501.S	E11.7.Pav.clav.4.20150501.S	GCAGAGAGGCTA	GTGTGCCAGCMGCCGCGGTAA	Run2 Lane 7	GCMP1_Lane7_S7_L007	E11.7.Pav.clav.4.20150501.S	641	10895	coral	10895.E11.7.Pav.clav.4.20150501.S	Isla Contadora_20150501	2015-05-01	20150501	Isla Contadora	10:50:00	2015-05-01 10:50:00	4	8.62881	-79.0418	rock, rubble	3	29	Missing: Not collected	Missing: Not collected	Missing: Not collected	Missing: Not collected	None	n	y	Medina Lab, Penn State, USA can be reextracted	1	Coral Skeleton	organic material	E11.Pav.clav.4	None	PW_170_S	n	E11.7.Pav.clav.4.20150501	Pavona clavus	Pavona	clavus	Pavona clavus	Pavona	clavus	dead coral	measured	29	20	3
10895.E11.7.Pav.clav.4.20150501.T	E11.7.Pav.clav.4.20150501.T	GAGTCCGTTGCT	GTGTGCCAGCMGCCGCGGTAA	Run2 Lane 7	GCMP1_Lane7_S7_L007	E11.7.Pav.clav.4.20150501.T	642	10895	coral	10895.E11.7.Pav.clav.4.20150501.T	Isla Contadora_20150501	2015-05-01	20150501	Isla Contadora	10:50:00	2015-05-01 10:50:00	4	8.62881	-79.0418	rock, rubble	3	29	Missing: Not collected	Missing: Not collected	Missing: Not collected	Missing: Not collected	None	n	y	Medina Lab, Penn State, USA can be reextracted	1	Coral Tissue	organic material	E11.Pav.clav.4	None	PW_170_T	n	E11.7.Pav.clav.4.20150501	Pavona clavus	Pavona	clavus	Pavona clavus	Pavona	clavus	dead coral	measured	29	20	3
10895.E11.7.Pav.giga.1.20150501.M	E11.7.Pav.giga.1.20150501.M	CGTTTATCCGTT	GTGTGCCAGCMGCCGCGGTAA	Run2 Lane 7	GCMP1_Lane7_S7_L007	E11.7.Pav.giga.1.20150501.M	649	10895	coral	10895.E11.7.Pav.giga.1.20150501.M	Isla Contadora_20150501	2015-05-01	20150501	Isla Contadora	15:15:00	2015-05-01 15:15:00	1	8.62881	-79.0418	rock, rubble	5	29	Missing: Not collected	Missing: Not collected	Missing: Not collected	Missing: Not collected	None	n	y	Medina Lab, Penn State, USA can be reextracted	1	Coral Mucus	mucus	E11.Pav.giga.1	None	PW_174_M	n	E11.7.Pav.giga.1.20150501	Pavona gigantea	Pavona	gigantea	Pavona gigantea	Pavona	gigantea	live coral	measured	35	27	27
10895.E11.7.Pav.giga.1.20150501.S	E11.7.Pav.giga.1.20150501.S	TAACCACCAACG	GTGTGCCAGCMGCCGCGGTAA	Run2 Lane 7	GCMP1_Lane7_S7_L007	E11.7.Pav.giga.1.20150501.S	650	10895	coral	10895.E11.7.Pav.giga.1.20150501.S	Isla Contadora_20150501	2015-05-01	20150501	Isla Contadora	15:15:00	2015-05-01 15:15:00	1	8.62881	-79.0418	rock, rubble	5	29	Missing: Not collected	Missing: Not collected	Missing: Not collected	Missing: Not collected	None	n	y	Medina Lab, Penn State, USA can be reextracted	1	Coral Skeleton	organic material	E11.Pav.giga.1	None	PW_174_S	n	E11.7.Pav.giga.1.20150501	Pavona gigantea	Pavona	gigantea	Pavona gigantea	Pavona	gigantea	live coral	measured	35	27	27
10895.E11.7.Pav.giga.1.20150501.T	E11.7.Pav.giga.1.20150501.T	TAGCGACCTCAC	GTGTGCCAGCMGCCGCGGTAA	Run2 Lane 7	GCMP1_Lane7_S7_L007	E11.7.Pav.giga.1.20150501.T	651	10895	coral	10895.E11.7.Pav.giga.1.20150501.T	Isla Contadora_20150501	2015-05-01	20150501	Isla Contadora	15:15:00	2015-05-01 15:15:00	1	8.62881	-79.0418	rock, rubble	5	29	Missing: Not collected	Missing: Not collected	Missing: Not collected	Missing: Not collected	None	n	y	Medina Lab, Penn State, USA can be reextracted	1	Coral Tissue	organic material	E11.Pav.giga.1	None	PW_174_T	n	E11.7.Pav.giga.1.20150501	Pavona gigantea	Pavona	gigantea	Pavona gigantea	Pavona	gigantea	live coral	measured	35	27	27
10895.E11.7.Pav.giga.2.20150501.M	E11.7.Pav.giga.2.20150501.M	GCTTATTGCTTA	GTGTGCCAGCMGCCGCGGTAA	Run2 Lane 7	GCMP1_Lane7_S7_L007	E11.7.Pav.giga.2.20150501.M	655	10895	coral	10895.E11.7.Pav.giga.2.20150501.M	Isla Contadora_20150501	2015-05-01	20150501	Isla Contadora	15:30:00	2015-05-01 15:30:00	2	8.62881	-79.0418	dead_coral	5.5	29	Missing: Not collected	Missing: Not collected	Missing: Not collected	Missing: Not collected	None	n	y	Medina Lab, Penn State, USA can be reextracted	1	Coral Mucus	mucus	E11.Pav.giga.2	None	PW_176_M	n	E11.7.Pav.giga.2.20150501	Pavona gigantea	Pavona	gigantea	Pavona gigantea	Pavona	gigantea	rubble	measured	30	53	45
10895.E11.7.Pav.giga.2.20150501.S	E11.7.Pav.giga.2.20150501.S	ATGGCCTGACTA	GTGTGCCAGCMGCCGCGGTAA	Run2 Lane 7	GCMP1_Lane7_S7_L007	E11.7.Pav.giga.2.20150501.S	656	10895	coral	10895.E11.7.Pav.giga.2.20150501.S	Isla Contadora_20150501	2015-05-01	20150501	Isla Contadora	15:30:00	2015-05-01 15:30:00	2	8.62881	-79.0418	dead_coral	5.5	29	Missing: Not collected	Missing: Not collected	Missing: Not collected	Missing: Not collected	None	n	y	Medina Lab, Penn State, USA can be reextracted	1	Coral Skeleton	organic material	E11.Pav.giga.2	None	PW_176_S	n	E11.7.Pav.giga.2.20150501	Pavona gigantea	Pavona	gigantea	Pavona gigantea	Pavona	gigantea	rubble	measured	30	53	45
10895.E11.7.Pav.giga.2.20150501.T	E11.7.Pav.giga.2.20150501.T	TCAATGACCGCA	GTGTGCCAGCMGCCGCGGTAA	Run2 Lane 7	GCMP1_Lane7_S7_L007	E11.7.Pav.giga.2.20150501.T	657	10895	coral	10895.E11.7.Pav.giga.2.20150501.T	Isla Contadora_20150501	2015-05-01	20150501	Isla Contadora	15:30:00	2015-05-01 15:30:00	2	8.62881	-79.0418	dead_coral	5.5	29	Missing: Not collected	Missing: Not collected	Missing: Not collected	Missing: Not collected	None	n	y	Medina Lab, Penn State, USA can be reextracted	1	Coral Tissue	organic material	E11.Pav.giga.2	None	PW_176_T	n	E11.7.Pav.giga.2.20150501	Pavona gigantea	Pavona	gigantea	Pavona gigantea	Pavona	gigantea	rubble	measured	30	53	45
10895.E11.7.Pav.giga.3.20150501.M	E11.7.Pav.giga.3.20150501.M	AACGTCCTGTGC	GTGTGCCAGCMGCCGCGGTAA	Run2 Lane 7	GCMP1_Lane7_S7_L007	E11.7.Pav.giga.3.20150501.M	673	10895	coral	10895.E11.7.Pav.giga.3.20150501.M	Isla Contadora_20150501	2015-05-01	20150501	Isla Contadora	16:05:00	2015-05-01 16:05:00	3	8.62881	-79.0418	dead_coral	4.3	29	Missing: Not collected	Missing: Not collected	Missing: Not collected	Missing: Not collected	None	n	y	Medina Lab, Penn State, USA can be reextracted	1	Coral Mucus	mucus	E11.Pav.giga.3	None	PW_183_M	n	E11.7.Pav.giga.3.20150501	Pavona gigantea	Pavona	gigantea	Pavona gigantea	Pavona	gigantea	dead coral	measured	35	40	30
10895.E11.7.Pav.giga.3.20150501.S	E11.7.Pav.giga.3.20150501.S	AAGGTGGACAAG	GTGTGCCAGCMGCCGCGGTAA	Run2 Lane 7	GCMP1_Lane7_S7_L007	E11.7.Pav.giga.3.20150501.S	674	10895	coral	10895.E11.7.Pav.giga.3.20150501.S	Isla Contadora_20150501	2015-05-01	20150501	Isla Contadora	16:05:00	2015-05-01 16:05:00	3	8.62881	-79.0418	dead_coral	4.3	29	Missing: Not collected	Missing: Not collected	Missing: Not collected	Missing: Not collected	None	n	y	Medina Lab, Penn State, USA can be reextracted	1	Coral Skeleton	organic material	E11.Pav.giga.3	None	PW_183_S	n	E11.7.Pav.giga.3.20150501	Pavona gigantea	Pavona	gigantea	Pavona gigantea	Pavona	gigantea	dead coral	measured	35	40	30
10895.E11.7.Pav.giga.3.20150501.T	E11.7.Pav.giga.3.20150501.T	TATAGAAGAATG	GTGTGCCAGCMGCCGCGGTAA	Run2 Lane 7	GCMP1_Lane7_S7_L007	E11.7.Pav.giga.3.20150501.T	675	10895	coral	10895.E11.7.Pav.giga.3.20150501.T	Isla Contadora_20150501	2015-05-01	20150501	Isla Contadora	16:05:00	2015-05-01 16:05:00	3	8.62881	-79.0418	dead_coral	4.3	29	Missing: Not collected	Missing: Not collected	Missing: Not collected	Missing: Not collected	None	n	y	Medina Lab, Penn State, USA can be reextracted	1	Coral Tissue	organic material	E11.Pav.giga.3	None	PW_183_T	n	E11.7.Pav.giga.3.20150501	Pavona gigantea	Pavona	gigantea	Pavona gigantea	Pavona	gigantea	dead coral	measured	35	40	30
10895.E11.7.Pav.giga.4.20150501.M	E11.7.Pav.giga.4.20150501.M	GTGTGCTAACGT	GTGTGCCAGCMGCCGCGGTAA	Run2 Lane 7	GCMP1_Lane7_S7_L007	E11.7.Pav.giga.4.20150501.M	676	10895	coral	10895.E11.7.Pav.giga.4.20150501.M	Isla Contadora_20150501	2015-05-01	20150501	Isla Contadora	16:20:00	2015-05-01 16:20:00	4	8.62881	-79.0418	sand	4.4	29	Missing: Not collected	Missing: Not collected	Missing: Not collected	Missing: Not collected	None	n	y	Medina Lab, Penn State, USA can be reextracted	1	Coral Mucus	mucus	E11.Pav.giga.4	None	PW_184_M	n	E11.7.Pav.giga.4.20150501	Pavona gigantea	Pavona	gigantea	Pavona gigantea	Pavona	gigantea	sand	measured	40	40	44
10895.E11.7.Pav.giga.4.20150501.S	E11.7.Pav.giga.4.20150501.S	GTCTATACATAT	GTGTGCCAGCMGCCGCGGTAA	Run2 Lane 7	GCMP1_Lane7_S7_L007	E11.7.Pav.giga.4.20150501.S	677	10895	coral	10895.E11.7.Pav.giga.4.20150501.S	Isla Contadora_20150501	2015-05-01	20150501	Isla Contadora	16:20:00	2015-05-01 16:20:00	4	8.62881	-79.0418	sand	4.4	29	Missing: Not collected	Missing: Not collected	Missing: Not collected	Missing: Not collected	None	n	y	Medina Lab, Penn State, USA can be reextracted	1	Coral Skeleton	organic material	E11.Pav.giga.4	None	PW_184_S	n	E11.7.Pav.giga.4.20150501	Pavona gigantea	Pavona	gigantea	Pavona gigantea	Pavona	gigantea	sand	measured	40	40	44
10895.E11.7.Pav.giga.4.20150501.T	E11.7.Pav.giga.4.20150501.T	AGTTCGGCATTG	GTGTGCCAGCMGCCGCGGTAA	Run2 Lane 7	GCMP1_Lane7_S7_L007	E11.7.Pav.giga.4.20150501.T	678	10895	coral	10895.E11.7.Pav.giga.4.20150501.T	Isla Contadora_20150501	2015-05-01	20150501	Isla Contadora	16:20:00	2015-05-01 16:20:00	4	8.62881	-79.0418	sand	4.4	29	Missing: Not collected	Missing: Not collected	Missing: Not collected	Missing: Not collected	None	n	y	Medina Lab, Penn State, USA can be reextracted	1	Coral Tissue	organic material	E11.Pav.giga.4	None	PW_184_T	n	E11.7.Pav.giga.4.20150501	Pavona gigantea	Pavona	gigantea	Pavona gigantea	Pavona	gigantea	sand	measured	40	40	44
10895.E11.7.Pav.vari.1.20150502.M	E11.7.Pav.vari.1.20150502.M	ATCGATCCACAG	GTGTGCCAGCMGCCGCGGTAA	Run2 Lane 7	GCMP1_Lane7_S7_L007	E11.7.Pav.vari.1.20150502.M	728	10895	coral	10895.E11.7.Pav.vari.1.20150502.M	Isla Saboga_20150502	2015-05-02	20150502	Isla Saboga	16:45:00	2015-05-02 16:45:00	1	8.62747	-79.0548	rock, rubble	7.9	29	Missing: Not collected	Missing: Not collected	Missing: Not collected	Missing: Not collected	None	n	y	Medina Lab, Penn State, USA can be reextracted	1	Coral Mucus	mucus	E11.Pav.vari.1	None	PW_203_M	n	E11.7.Pav.vari.1.20150502	Pavona varians	Pavona	varians	Pavona varians	Pavona	varians	rubble	measured	4	13	12
10895.E11.7.Pav.vari.1.20150502.S	E11.7.Pav.vari.1.20150502.S	TACTAGATATTA	GTGTGCCAGCMGCCGCGGTAA	Run2 Lane 7	GCMP1_Lane7_S7_L007	E11.7.Pav.vari.1.20150502.S	729	10895	coral	10895.E11.7.Pav.vari.1.20150502.S	Isla Saboga_20150502	2015-05-02	20150502	Isla Saboga	16:45:00	2015-05-02 16:45:00	1	8.62747	-79.0548	rock, rubble	7.9	29	Missing: Not collected	Missing: Not collected	Missing: Not collected	Missing: Not collected	None	n	y	Medina Lab, Penn State, USA can be reextracted	1	Coral Skeleton	organic material	E11.Pav.vari.1	None	PW_203_S	n	E11.7.Pav.vari.1.20150502	Pavona varians	Pavona	varians	Pavona varians	Pavona	varians	rubble	measured	4	13	12
10895.E11.7.Pav.vari.1.20150502.T	E11.7.Pav.vari.1.20150502.T	GGTCTCCTACAG	GTGTGCCAGCMGCCGCGGTAA	Run2 Lane 7	GCMP1_Lane7_S7_L007	E11.7.Pav.vari.1.20150502.T	730	10895	coral	10895.E11.7.Pav.vari.1.20150502.T	Isla Saboga_20150502	2015-05-02	20150502	Isla Saboga	16:45:00	2015-05-02 16:45:00	1	8.62747	-79.0548	rock, rubble	7.9	29	Missing: Not collected	Missing: Not collected	Missing: Not collected	Missing: Not collected	None	n	y	Medina Lab, Penn State, USA can be reextracted	1	Coral Tissue	organic material	E11.Pav.vari.1	None	PW_203_T	n	E11.7.Pav.vari.1.20150502	Pavona varians	Pavona	varians	Pavona varians	Pavona	varians	rubble	measured	4	13	12
10895.E11.7.Pav.vari.2.20150502.M	E11.7.Pav.vari.2.20150502.M	TCCCGCCTACGC	GTGTGCCAGCMGCCGCGGTAA	Run2 Lane 7	GCMP1_Lane7_S7_L007	E11.7.Pav.vari.2.20150502.M	731	10895	coral	10895.E11.7.Pav.vari.2.20150502.M	Isla Saboga_20150502	2015-05-02	20150502	Isla Saboga	16:55:00	2015-05-02 16:55:00	2	8.62747	-79.0548	rock, rubble	7.9	29	Missing: Not collected	Missing: Not collected	Missing: Not collected	Missing: Not collected	None	n	y	Medina Lab, Penn State, USA can be reextracted	1	Coral Mucus	mucus	E11.Pav.vari.2	None	PW_204_M	n	E11.7.Pav.vari.2.20150502	Pavona varians	Pavona	varians	Pavona varians	Pavona	varians	rubble	measured	13	20	10
10895.E11.7.Pav.vari.2.20150502.S	E11.7.Pav.vari.2.20150502.S	ACCCTGGGTATC	GTGTGCCAGCMGCCGCGGTAA	Run2 Lane 7	GCMP1_Lane7_S7_L007	E11.7.Pav.vari.2.20150502.S	732	10895	coral	10895.E11.7.Pav.vari.2.20150502.S	Isla Saboga_20150502	2015-05-02	20150502	Isla Saboga	16:55:00	2015-05-02 16:55:00	2	8.62747	-79.0548	rock, rubble	7.9	29	Missing: Not collected	Missing: Not collected	Missing: Not collected	Missing: Not collected	None	n	y	Medina Lab, Penn State, USA can be reextracted	1	Coral Skeleton	organic material	E11.Pav.vari.2	None	PW_204_S	n	E11.7.Pav.vari.2.20150502	Pavona varians	Pavona	varians	Pavona varians	Pavona	varians	rubble	measured	13	20	10
10895.E11.7.Pav.vari.2.20150502.T	E11.7.Pav.vari.2.20150502.T	GTTCCCAACGGT	GTGTGCCAGCMGCCGCGGTAA	Run2 Lane 7	GCMP1_Lane7_S7_L007	E11.7.Pav.vari.2.20150502.T	733	10895	coral	10895.E11.7.Pav.vari.2.20150502.T	Isla Saboga_20150502	2015-05-02	20150502	Isla Saboga	16:55:00	2015-05-02 16:55:00	2	8.62747	-79.0548	rock, rubble	7.9	29	Missing: Not collected	Missing: Not collected	Missing: Not collected	Missing: Not collected	None	n	y	Medina Lab, Penn State, USA can be reextracted	1	Coral Tissue	organic material	E11.Pav.vari.2	None	PW_204_T	n	E11.7.Pav.vari.2.20150502	Pavona varians	Pavona	varians	Pavona varians	Pavona	varians	rubble	measured	13	20	10
10895.E11.7.Pav.vari.3.20150502.M	E11.7.Pav.vari.3.20150502.M	GTCACCAATCCG	GTGTGCCAGCMGCCGCGGTAA	Run2 Lane 7	GCMP1_Lane7_S7_L007	E11.7.Pav.vari.3.20150502.M	734	10895	coral	10895.E11.7.Pav.vari.3.20150502.M	Isla Saboga_20150502	2015-05-02	20150502	Isla Saboga	17:00:00	2015-05-02 17:00:00	3	8.62747	-79.0548	rock, rubble	7.9	29	Missing: Not collected	Missing: Not collected	Missing: Not collected	Missing: Not collected	None	n	y	Medina Lab, Penn State, USA can be reextracted	1	Coral Mucus	mucus	E11.Pav.vari.3	None	PW_205_M	n	E11.7.Pav.vari.3.20150502	Pavona varians	Pavona	varians	Pavona varians	Pavona	varians	rubble	measured	15	25	15
10895.E11.7.Pav.vari.3.20150502.S	E11.7.Pav.vari.3.20150502.S	TGGGACATATCC	GTGTGCCAGCMGCCGCGGTAA	Run2 Lane 7	GCMP1_Lane7_S7_L007	E11.7.Pav.vari.3.20150502.S	735	10895	coral	10895.E11.7.Pav.vari.3.20150502.S	Isla Saboga_20150502	2015-05-02	20150502	Isla Saboga	17:00:00	2015-05-02 17:00:00	3	8.62747	-79.0548	rock, rubble	7.9	29	Missing: Not collected	Missing: Not collected	Missing: Not collected	Missing: Not collected	None	n	y	Medina Lab, Penn State, USA can be reextracted	1	Coral Skeleton	organic material	E11.Pav.vari.3	None	PW_205_S	n	E11.7.Pav.vari.3.20150502	Pavona varians	Pavona	varians	Pavona varians	Pavona	varians	rubble	measured	15	25	15
10895.E11.7.Pav.vari.3.20150502.T	E11.7.Pav.vari.3.20150502.T	CTAAATACCCTT	GTGTGCCAGCMGCCGCGGTAA	Run2 Lane 7	GCMP1_Lane7_S7_L007	E11.7.Pav.vari.3.20150502.T	736	10895	coral	10895.E11.7.Pav.vari.3.20150502.T	Isla Saboga_20150502	2015-05-02	20150502	Isla Saboga	17:00:00	2015-05-02 17:00:00	3	8.62747	-79.0548	rock, rubble	7.9	29	Missing: Not collected	Missing: Not collected	Missing: Not collected	Missing: Not collected	None	n	y	Medina Lab, Penn State, USA can be reextracted	1	Coral Tissue	organic material	E11.Pav.vari.3	None	PW_205_T	n	E11.7.Pav.vari.3.20150502	Pavona varians	Pavona	varians	Pavona varians	Pavona	varians	rubble	measured	15	25	15
10895.E11.7.Pav.vari.4.20150502.M	E11.7.Pav.vari.4.20150502.M	GTTGTATTATAC	GTGTGCCAGCMGCCGCGGTAA	Run2 Lane 7	GCMP1_Lane7_S7_L007	E11.7.Pav.vari.4.20150502.M	737	10895	coral	10895.E11.7.Pav.vari.4.20150502.M	Isla Saboga_20150502	2015-05-02	20150502	Isla Saboga	17:05:00	2015-05-02 17:05:00	4	8.62747	-79.0548	rock, rubble	7.9	29	Missing: Not collected	Missing: Not collected	Missing: Not collected	Missing: Not collected	None	n	y	Medina Lab, Penn State, USA can be reextracted	1	Coral Mucus	mucus	E11.Pav.vari.4	None	PW_206_M	n	E11.7.Pav.vari.4.20150502	Pavona varians	Pavona	varians	Pavona varians	Pavona	varians	rubble	measured	15	23	28
10895.E11.7.Pav.vari.4.20150502.S	E11.7.Pav.vari.4.20150502.S	AGCCTGGTACCT	GTGTGCCAGCMGCCGCGGTAA	Run2 Lane 7	GCMP1_Lane7_S7_L007	E11.7.Pav.vari.4.20150502.S	738	10895	coral	10895.E11.7.Pav.vari.4.20150502.S	Isla Saboga_20150502	2015-05-02	20150502	Isla Saboga	17:05:00	2015-05-02 17:05:00	4	8.62747	-79.0548	rock, rubble	7.9	29	Missing: Not collected	Missing: Not collected	Missing: Not collected	Missing: Not collected	None	n	y	Medina Lab, Penn State, USA can be reextracted	1	Coral Skeleton	organic material	E11.Pav.vari.4	None	PW_206_S	n	E11.7.Pav.vari.4.20150502	Pavona varians	Pavona	varians	Pavona varians	Pavona	varians	rubble	measured	15	23	28
10895.E11.7.Pav.vari.4.20150502.T	E11.7.Pav.vari.4.20150502.T	GGTCCCGAAATT	GTGTGCCAGCMGCCGCGGTAA	Run2 Lane 7	GCMP1_Lane7_S7_L007	E11.7.Pav.vari.4.20150502.T	739	10895	coral	10895.E11.7.Pav.vari.4.20150502.T	Isla Saboga_20150502	2015-05-02	20150502	Isla Saboga	17:05:00	2015-05-02 17:05:00	4	8.62747	-79.0548	rock, rubble	7.9	29	Missing: Not collected	Missing: Not collected	Missing: Not collected	Missing: Not collected	None	n	y	Medina Lab, Penn State, USA can be reextracted	1	Coral Tissue	organic material	E11.Pav.vari.4	None	PW_206_T	n	E11.7.Pav.vari.4.20150502	Pavona varians	Pavona	varians	Pavona varians	Pavona	varians	rubble	measured	15	23	28
10895.E3.7.Pav.vari.1.20150124.M	E3.7.Pav.vari.1.20150124.M	AGTTGTAGTCCG	GTGTGCCAGCMGCCGCGGTAA	Run2 Lane 7	GCMP1_Lane7_S7_L007	E3.7.Pav.vari.1.20150124.M	222	10895	coral	10895.E3.7.Pav.vari.1.20150124.T	Trawler_20150124	2015-01-24	20150124	Trawler	16:25:00	2015-01-24 16:25:00	1	-14.6868	145.466	Reef rubble. Under soft coral.	1.5	29	Missing: Not collected	Missing: Not collected	Missing: Not collected	Missing: Not collected	Missing: Not collected	y	y	Medina Lab, Penn State, USA can be reextracted	1	Coral Mucus	mucus	81_M	Reef rubble Under soft coral	GN_7_Pav_vari_L19_20150124_M	n	E3.7.Pav.vari.1.20150124	Pavona varians	Pavona	varians	Pavona varians	Pavona	varians	Missing: Not collected	measured	Missing: Not collected	Missing: Not collected	Missing: Not collected
10895.E3.7.Pav.vari.1.20150124.S	E3.7.Pav.vari.1.20150124.S	ACGTATTCGAAG	GTGTGCCAGCMGCCGCGGTAA	Run2 Lane 7	GCMP1_Lane7_S7_L007	E3.7.Pav.vari.1.20150124.S	220	10895	coral	10895.E3.5.Gal.astr.2.20150124.M	Trawler_20150124	2015-01-24	20150124	Trawler	16:25:00	2015-01-24 16:25:00	1	-14.6868	145.466	Reef rubble. Under soft coral.	1.5	29	Missing: Not collected	Missing: Not collected	Missing: Not collected	Missing: Not collected	Missing: Not collected	y	y	Medina Lab, Penn State, USA can be reextracted	1	Coral Skeleton	organic material	81_S	Reef rubble Under soft coral	GN_7_Pav_vari_L19_20150124_S	n	E3.7.Pav.vari.1.20150124	Pavona varians	Pavona	varians	Pavona varians	Pavona	varians	Missing: Not collected	measured	Missing: Not collected	Missing: Not collected	Missing: Not collected
10895.E3.7.Pav.vari.1.20150124.T	E3.7.Pav.vari.1.20150124.T	TTACTTATCCGA	GTGTGCCAGCMGCCGCGGTAA	Run2 Lane 7	GCMP1_Lane7_S7_L007	E3.7.Pav.vari.1.20150124.T	221	10895	coral	10895.E3.7.Pav.vari.1.20150124.S	Trawler_20150124	2015-01-24	20150124	Trawler	16:25:00	2015-01-24 16:25:00	1	-14.6868	145.466	Reef rubble. Under soft coral.	1.5	29	Missing: Not collected	Missing: Not collected	Missing: Not collected	Missing: Not collected	Missing: Not collected	y	y	Medina Lab, Penn State, USA can be reextracted	1	Coral Tissue	organic material	81_T	Reef rubble Under soft coral	GN_7_Pav_vari_L19_20150124_T	n	E3.7.Pav.vari.1.20150124	Pavona varians	Pavona	varians	Pavona varians	Pavona	varians	Missing: Not collected	measured	Missing: Not collected	Missing: Not collected	Missing: Not collected
10895.E3.7.Pav.vari.1.20150127.M	E3.7.Pav.vari.1.20150127.M	CATTTACATCAC	GTGTGCCAGCMGCCGCGGTAA	Run2 Lane 7	GCMP1_Lane7_S7_L007	E3.7.Pav.vari.1.20150127.M	327	10895	coral	10895.E3.10.Sty.pist.1.20150127.S	Trawler_20150127	2015-01-27	20150127	Trawler	15:07:00	2015-01-27 15:07:00	1	-14.6868	145.466	Rubble on reef flat.Part of sample from top of colony and other from under overhang.	1.5	29	Missing: Not collected	Missing: Not collected	Missing: Not collected	Missing: Not collected	Missing: Not collected	y	y	Medina Lab, Penn State, USA can be reextracted	1	Coral Mucus	mucus	98_M	Rubble on reef flatPart of sample from top of colony and other from under overhang	GN_7_Pav_vari_L36_20150127_M	n	E3.7.Pav.vari.1.20150127	Pavona varians	Pavona	varians	Pavona varians	Pavona	varians	Missing: Not collected	measured	Missing: Not collected	Missing: Not collected	Missing: Not collected
10895.E3.7.Pav.vari.1.20150127.S	E3.7.Pav.vari.1.20150127.S	AGTAGTTTCCTT	GTGTGCCAGCMGCCGCGGTAA	Run2 Lane 7	GCMP1_Lane7_S7_L007	E3.7.Pav.vari.1.20150127.S	329	10895	coral	10895.E3.7.Pav.vari.1.20150127.T	Trawler_20150127	2015-01-27	20150127	Trawler	15:07:00	2015-01-27 15:07:00	1	-14.6868	145.466	Rubble on reef flat.Part of sample from top of colony and other from under overhang.	1.5	29	Missing: Not collected	Missing: Not collected	Missing: Not collected	Missing: Not collected	Missing: Not collected	y	y	Medina Lab, Penn State, USA can be reextracted	1	Coral Skeleton	organic material	98_S	Rubble on reef flatPart of sample from top of colony and other from under overhang	GN_7_Pav_vari_L36_20150127_S	n	E3.7.Pav.vari.1.20150127	Pavona varians	Pavona	varians	Pavona varians	Pavona	varians	Missing: Not collected	measured	Missing: Not collected	Missing: Not collected	Missing: Not collected
10895.E3.7.Pav.vari.1.20150127.T	E3.7.Pav.vari.1.20150127.T	TTCTTAACGCCT	GTGTGCCAGCMGCCGCGGTAA	Run2 Lane 7	GCMP1_Lane7_S7_L007	E3.7.Pav.vari.1.20150127.T	328	10895	coral	10895.E3.7.Pav.vari.1.20150127.M	Trawler_20150127	2015-01-27	20150127	Trawler	15:07:00	2015-01-27 15:07:00	1	-14.6868	145.466	Rubble on reef flat.Part of sample from top of colony and other from under overhang.	1.5	29	Missing: Not collected	Missing: Not collected	Missing: Not collected	Missing: Not collected	Missing: Not collected	y	y	Medina Lab, Penn State, USA can be reextracted	1	Coral Tissue	organic material	98_T	Rubble on reef flatPart of sample from top of colony and other from under overhang	GN_7_Pav_vari_L36_20150127_T	n	E3.7.Pav.vari.1.20150127	Pavona varians	Pavona	varians	Pavona varians	Pavona	varians	Missing: Not collected	measured	Missing: Not collected	Missing: Not collected	Missing: Not collected
10895.E3.7.Pav.vari.2.20150124.M	E3.7.Pav.vari.2.20150124.M	AGGGTGACTTTA	GTGTGCCAGCMGCCGCGGTAA	Run2 Lane 7	GCMP1_Lane7_S7_L007	E3.7.Pav.vari.2.20150124.M	225	10895	coral	10895.E3.7.Pav.vari.2.20150124.T	Trawler_20150124	2015-01-24	20150124	Trawler	16:34:00	2015-01-24 16:34:00	2	-14.6868	145.466	Reef rubble.	1.5	29	Missing: Not collected	Missing: Not collected	Missing: Not collected	Missing: Not collected	Missing: Not collected	y	y	Medina Lab, Penn State, USA can be reextracted	1	Coral Mucus	mucus	82_M	Reef rubble	GN_7_Pav_vari_L20_20150124_M	n	E3.7.Pav.vari.2.20150124	Pavona varians	Pavona	varians	Pavona varians	Pavona	varians	Missing: Not collected	measured	Missing: Not collected	Missing: Not collected	Missing: Not collected
10895.E3.7.Pav.vari.2.20150124.S	E3.7.Pav.vari.2.20150124.S	GATGCCTAATGA	GTGTGCCAGCMGCCGCGGTAA	Run2 Lane 7	GCMP1_Lane7_S7_L007	E3.7.Pav.vari.2.20150124.S	223	10895	coral	10895.E3.7.Pav.vari.1.20150124.M	Trawler_20150124	2015-01-24	20150124	Trawler	16:34:00	2015-01-24 16:34:00	2	-14.6868	145.466	Reef rubble.	1.5	29	Missing: Not collected	Missing: Not collected	Missing: Not collected	Missing: Not collected	Missing: Not collected	y	y	Medina Lab, Penn State, USA can be reextracted	1	Coral Skeleton	organic material	82_S	Reef rubble	GN_7_Pav_vari_L20_20150124_S	n	E3.7.Pav.vari.2.20150124	Pavona varians	Pavona	varians	Pavona varians	Pavona	varians	Missing: Not collected	measured	Missing: Not collected	Missing: Not collected	Missing: Not collected
10895.E3.7.Pav.vari.2.20150124.T	E3.7.Pav.vari.2.20150124.T	TTAGTTTGTCAC	GTGTGCCAGCMGCCGCGGTAA	Run2 Lane 7	GCMP1_Lane7_S7_L007	E3.7.Pav.vari.2.20150124.T	224	10895	coral	10895.E3.7.Pav.vari.2.20150124.S	Trawler_20150124	2015-01-24	20150124	Trawler	16:34:00	2015-01-24 16:34:00	2	-14.6868	145.466	Reef rubble.	1.5	29	Missing: Not collected	Missing: Not collected	Missing: Not collected	Missing: Not collected	Missing: Not collected	y	y	Medina Lab, Penn State, USA can be reextracted	1	Coral Tissue	organic material	82_T	Reef rubble	GN_7_Pav_vari_L20_20150124_T	n	E3.7.Pav.vari.2.20150124	Pavona varians	Pavona	varians	Pavona varians	Pavona	varians	Missing: Not collected	measured	Missing: Not collected	Missing: Not collected	Missing: Not collected
10895.E4.7.Pav.fron.1.20150312.M	E4.7.Pav.fron.1.20150312.M	TTCTTAACGCCT	GTGTGCCAGCMGCCGCGGTAA	Run2 Lane 8	GCMP2_Lane8_S8_L008	E4.7.Pav.fron.1.20150312.M	1042	10895	coral	10895.E4.7.Pav.fron.1.20150312.M	Inner Fsar_20150312	2015-03-12	20150312	Inner Fsar	12:40:00	2015-03-12 12:40:00	1	22.2173	39.0262	rock	3.96	26.7	Missing: Not collected	Missing: Not collected	Missing: Not collected	6000	PAR meter pointed upwards near coral	y	y	Voolstra Lab, KAUST, Saudi Arabia	1	Coral Mucus	mucus	M5	None	M5_mucus	n	E4.7.Pav.fron.1.20150312	Pavona frondifera	Pavona	frondifera	Pavona frondifera	Pavona	frondifera	Missing: Not collected	measured	8	20	12
10895.E4.7.Pav.fron.1.20150312.S	E4.7.Pav.fron.1.20150312.S	ACCAGAAATGTC	GTGTGCCAGCMGCCGCGGTAA	Run2 Lane 8	GCMP2_Lane8_S8_L008	E4.7.Pav.fron.1.20150312.S	1030	10895	coral	10895.E4.7.Pav.fron.1.20150312.S	Inner Fsar_20150312	2015-03-12	20150312	Inner Fsar	12:40:00	2015-03-12 12:40:00	1	22.2173	39.0262	rock	3.96	26.7	Missing: Not collected	Missing: Not collected	Missing: Not collected	6000	PAR meter pointed upwards near coral	y	y	Voolstra Lab, KAUST, Saudi Arabia	1	Coral Skeleton	organic material	M5	None	M5_skeleton	n	E4.7.Pav.fron.1.20150312	Pavona frondifera	Pavona	frondifera	Pavona frondifera	Pavona	frondifera	Missing: Not collected	measured	8	20	12
10895.E4.7.Pav.fron.1.20150312.T	E4.7.Pav.fron.1.20150312.T	GTTGCTGAGTCC	GTGTGCCAGCMGCCGCGGTAA	Run2 Lane 8	GCMP2_Lane8_S8_L008	E4.7.Pav.fron.1.20150312.T	985	10895	coral	10895.E4.7.Pav.fron.1.20150312.T	Inner Fsar_20150312	2015-03-12	20150312	Inner Fsar	12:40:00	2015-03-12 12:40:00	1	22.2173	39.0262	rock	3.96	26.7	Missing: Not collected	Missing: Not collected	Missing: Not collected	6000	PAR meter pointed upwards near coral	y	y	Voolstra Lab, KAUST, Saudi Arabia	1	Coral Tissue	organic material	M5	None	M5_tissue	n	E4.7.Pav.fron.1.20150312	Pavona frondifera	Pavona	frondifera	Pavona frondifera	Pavona	frondifera	Missing: Not collected	measured	8	20	12
10895.E4.7.Pav.vari.1.20150309.M	E4.7.Pav.vari.1.20150309.M	TGTCAAAGTGAC	GTGTGCCAGCMGCCGCGGTAA	Run2 Lane 8	GCMP2_Lane8_S8_L008	E4.7.Pav.vari.1.20150309.M	832	10895	coral	10895.E4.7.Pav.vari.1.20150309.M	Malathy Island_20150309	2015-03-09	20150309	Malathy Island	16:15:00	2015-03-09 16:15:00	1	19.7492	39.9036	rock	7.62	27.2	Missing: Not collected	Missing: Not collected	Missing: Not collected	3000	PAR meter pointed upwards near coral	y	y	Voolstra Lab, KAUST, Saudi Arabia	1	Coral Mucus	mucus	A15 .Pavona.	None	A15 .Pavona._mucus	n	E4.7.Pav.vari.1.20150309	Pavona varians	Pavona	varians	Pavona varians	Pavona	varians	Missing: Not collected	measured	5	14	9
10895.E4.7.Pav.vari.1.20150309.S	E4.7.Pav.vari.1.20150309.S	AGAGCCAAGAGC	GTGTGCCAGCMGCCGCGGTAA	Run2 Lane 8	GCMP2_Lane8_S8_L008	E4.7.Pav.vari.1.20150309.S	831	10895	coral	10895.E4.7.Pav.vari.1.20150309.S	Malathy Island_20150309	2015-03-09	20150309	Malathy Island	16:15:00	2015-03-09 16:15:00	1	19.7492	39.9036	rock	7.62	27.2	Missing: Not collected	Missing: Not collected	Missing: Not collected	3000	PAR meter pointed upwards near coral	y	y	Voolstra Lab, KAUST, Saudi Arabia	1	Coral Skeleton	organic material	A15 .Pavona.	None	A15 .Pavona._skeleton	n	E4.7.Pav.vari.1.20150309	Pavona varians	Pavona	varians	Pavona varians	Pavona	varians	Missing: Not collected	measured	5	14	9
10895.E4.7.Pav.vari.1.20150309.T	E4.7.Pav.vari.1.20150309.T	CACGCAGTCTAC	GTGTGCCAGCMGCCGCGGTAA	Run2 Lane 8	GCMP2_Lane8_S8_L008	E4.7.Pav.vari.1.20150309.T	830	10895	coral	10895.E4.7.Pav.vari.1.20150309.T	Malathy Island_20150309	2015-03-09	20150309	Malathy Island	16:15:00	2015-03-09 16:15:00	1	19.7492	39.9036	rock	7.62	27.2	Missing: Not collected	Missing: Not collected	Missing: Not collected	3000	PAR meter pointed upwards near coral	y	y	Voolstra Lab, KAUST, Saudi Arabia	1	Coral Tissue	organic material	A15 .Pavona.	None	A15 .Pavona._tissue	n	E4.7.Pav.vari.1.20150309	Pavona varians	Pavona	varians	Pavona varians	Pavona	varians	Missing: Not collected	measured	5	14	9
10895.E4.7.Pav.vari.1.20150311.M	E4.7.Pav.vari.1.20150311.M	TTCCAATACTCA	GTGTGCCAGCMGCCGCGGTAA	Run2 Lane 8	GCMP2_Lane8_S8_L008	E4.7.Pav.vari.1.20150311.M	900	10895	coral	10895.E4.7.Pav.vari.1.20150311.M	Al Fahal_20150311	2015-03-11	20150311	Al Fahal	09:10:00	2015-03-11 09:10:00	1	22.2584	38.9554	rock	9.14	26.1	Missing: Not collected	Missing: Not collected	Missing: Not collected	1000	PAR meter pointed upwards near coral	y	y	Voolstra Lab, KAUST, Saudi Arabia	1	Coral Mucus	mucus	Z5	Also contacting a velvet textured, red turf-like algae 005 cm in height	Z5_mucus	n	E4.7.Pav.vari.1.20150311	Pavona varians	Pavona	varians	Pavona varians	Pavona	varians	Missing: Not collected	measured	6	9	12
10895.E4.7.Pav.vari.1.20150311.S	E4.7.Pav.vari.1.20150311.S	GTCAGGTGCGGC	GTGTGCCAGCMGCCGCGGTAA	Run2 Lane 8	GCMP2_Lane8_S8_L008	E4.7.Pav.vari.1.20150311.S	899	10895	coral	10895.E4.7.Pav.vari.1.20150311.S	Al Fahal_20150311	2015-03-11	20150311	Al Fahal	09:10:00	2015-03-11 09:10:00	1	22.2584	38.9554	rock	9.14	26.1	Missing: Not collected	Missing: Not collected	Missing: Not collected	1000	PAR meter pointed upwards near coral	y	y	Voolstra Lab, KAUST, Saudi Arabia	1	Coral Skeleton	organic material	Z5	Also contacting a velvet textured, red turf-like algae 005 cm in height	Z5_skeleton	n	E4.7.Pav.vari.1.20150311	Pavona varians	Pavona	varians	Pavona varians	Pavona	varians	Missing: Not collected	measured	6	9	12
10895.E4.7.Pav.vari.1.20150311.T	E4.7.Pav.vari.1.20150311.T	AGCGCGGCGAAT	GTGTGCCAGCMGCCGCGGTAA	Run2 Lane 8	GCMP2_Lane8_S8_L008	E4.7.Pav.vari.1.20150311.T	898	10895	coral	10895.E4.7.Pav.vari.1.20150311.T	Al Fahal_20150311	2015-03-11	20150311	Al Fahal	09:10:00	2015-03-11 09:10:00	1	22.2584	38.9554	rock	9.14	26.1	Missing: Not collected	Missing: Not collected	Missing: Not collected	1000	PAR meter pointed upwards near coral	y	y	Voolstra Lab, KAUST, Saudi Arabia	1	Coral Tissue	organic material	Z5	Also contacting a velvet textured, red turf-like algae 005 cm in height	Z5_tissue	n	E4.7.Pav.vari.1.20150311	Pavona varians	Pavona	varians	Pavona varians	Pavona	varians	Missing: Not collected	measured	6	9	12
10895.E7.7.Pav.vari.1.20150622.M	E7.7.Pav.vari.1.20150622.M	CCTGCACCTGCA	GTGTGCCAGCMGCCGCGGTAA	Run2 Lane 7	GCMP1_Lane7_S7_L007	E7.7.Pav.vari.1.20150622.M	457	10895	coral	10895.E7.7.Pav.vari.1.20150622.M	Bills Bay_20150622	2015-06-22	20150622	Bills Bay	17:16:00	2015-06-22 17:16:00	1	-23.1404	113.769	dead_coral	2	23	Missing: Not collected	Missing: Not collected	Missing: Not collected	Missing: Not collected	None	n	y	Medina Lab, Penn State, USA can be reextracted	1	Coral Mucus	mucus	E7.Pav.vari.1	None	WA_254_M	n	E7.7.Pav.vari.1.20150622	Pavona varians	Pavona	varians	Pavona varians	Pavona	varians	live coral	measured	20	80	40
10895.E7.7.Pav.vari.1.20150622.S	E7.7.Pav.vari.1.20150622.S	CTACCGATTGCG	GTGTGCCAGCMGCCGCGGTAA	Run2 Lane 7	GCMP1_Lane7_S7_L007	E7.7.Pav.vari.1.20150622.S	488	10895	coral	10895.E7.7.Pav.vari.1.20150622.S	Bills Bay_20150622	2015-06-22	20150622	Bills Bay	17:16:00	2015-06-22 17:16:00	1	-23.1404	113.769	dead_coral	2	23	Missing: Not collected	Missing: Not collected	Missing: Not collected	Missing: Not collected	None	n	y	Medina Lab, Penn State, USA can be reextracted	1	Coral Skeleton	organic material	E7.Pav.vari.1	None	WA_254_S	n	E7.7.Pav.vari.1.20150622	Pavona varians	Pavona	varians	Pavona varians	Pavona	varians	live coral	measured	20	80	40
10895.E7.7.Pav.vari.1.20150622.T	E7.7.Pav.vari.1.20150622.T	GATGCGCAGGAC	GTGTGCCAGCMGCCGCGGTAA	Run2 Lane 7	GCMP1_Lane7_S7_L007	E7.7.Pav.vari.1.20150622.T	487	10895	coral	10895.E7.7.Pav.vari.1.20150622.T	Bills Bay_20150622	2015-06-22	20150622	Bills Bay	17:16:00	2015-06-22 17:16:00	1	-23.1404	113.769	dead_coral	2	23	Missing: Not collected	Missing: Not collected	Missing: Not collected	Missing: Not collected	None	n	y	Medina Lab, Penn State, USA can be reextracted	1	Coral Tissue	organic material	E7.Pav.vari.1	None	WA_254_T	n	E7.7.Pav.vari.1.20150622	Pavona varians	Pavona	varians	Pavona varians	Pavona	varians	live coral	measured	20	80	40
10895.E7.7.Pav.vari.1.20150623.S	E7.7.Pav.vari.1.20150623.S	ATGCCGGTAATA	GTGTGCCAGCMGCCGCGGTAA	Run2 Lane 7	GCMP1_Lane7_S7_L007	E7.7.Pav.vari.1.20150623.S	437	10895	coral	10895.E7.7.Pav.vari.1.20150623.S	Bills Bay_20150623	2015-06-23	20150623	Bills Bay	12:34:00	2015-06-23 12:34:00	1	-23.1404	113.769	dead_coral	1.8	21	Missing: Not collected	Missing: Not collected	Missing: Not collected	Missing: Not collected	None	n	y	Medina Lab, Penn State, USA can be reextracted	1	Coral Skeleton	organic material	E7.Pav.vari.1	None	WA_264_S	n	E7.7.Pav.vari.1.20150623	Pavona varians	Pavona	varians	Pavona varians	Pavona	varians	live coral	measured	60	60	30
10895.E7.7.Pav.vari.1.20150623.T	E7.7.Pav.vari.1.20150623.T	CTGGTCTTACGG	GTGTGCCAGCMGCCGCGGTAA	Run2 Lane 7	GCMP1_Lane7_S7_L007	E7.7.Pav.vari.1.20150623.T	436	10895	coral	10895.E7.7.Pav.vari.1.20150623.T	Bills Bay_20150623	2015-06-23	20150623	Bills Bay	12:34:00	2015-06-23 12:34:00	1	-23.1404	113.769	dead_coral	1.8	21	Missing: Not collected	Missing: Not collected	Missing: Not collected	Missing: Not collected	None	n	y	Medina Lab, Penn State, USA can be reextracted	1	Coral Tissue	organic material	E7.Pav.vari.1	None	WA_264_T	n	E7.7.Pav.vari.1.20150623	Pavona varians	Pavona	varians	Pavona varians	Pavona	varians	live coral	measured	60	60	30
10895.E7.7.Pav.vari.2.20150622.M	E7.7.Pav.vari.2.20150622.M	TACCTGTGTCTT	GTGTGCCAGCMGCCGCGGTAA	Run2 Lane 7	GCMP1_Lane7_S7_L007	E7.7.Pav.vari.2.20150622.M	486	10895	coral	10895.E7.7.Pav.vari.2.20150622.M	Bills Bay_20150622	2015-06-22	20150622	Bills Bay	17:25:00	2015-06-22 17:25:00	3	-23.1404	113.769	dead_coral	2	23	Missing: Not collected	Missing: Not collected	Missing: Not collected	Missing: Not collected	None	n	y	Medina Lab, Penn State, USA can be reextracted	1	Coral Mucus	mucus	E7.Pav.vari.2	None	WA_255_M	n	E7.7.Pav.vari.2.20150622	Pavona varians	Pavona	varians	Pavona varians	Pavona	varians	live coral	measured	37	37	30
10895.E7.7.Pav.vari.2.20150622.S	E7.7.Pav.vari.2.20150622.S	TTGGAACGGCTT	GTGTGCCAGCMGCCGCGGTAA	Run2 Lane 7	GCMP1_Lane7_S7_L007	E7.7.Pav.vari.2.20150622.S	485	10895	coral	10895.E7.7.Pav.vari.2.20150622.S	Bills Bay_20150622	2015-06-22	20150622	Bills Bay	17:25:00	2015-06-22 17:25:00	3	-23.1404	113.769	dead_coral	2	23	Missing: Not collected	Missing: Not collected	Missing: Not collected	Missing: Not collected	None	n	y	Medina Lab, Penn State, USA can be reextracted	1	Coral Skeleton	organic material	E7.Pav.vari.2	None	WA_255_S	n	E7.7.Pav.vari.2.20150622	Pavona varians	Pavona	varians	Pavona varians	Pavona	varians	live coral	measured	37	37	30
10895.E7.7.Pav.vari.2.20150622.T	E7.7.Pav.vari.2.20150622.T	AGAAGGCCTTAT	GTGTGCCAGCMGCCGCGGTAA	Run2 Lane 7	GCMP1_Lane7_S7_L007	E7.7.Pav.vari.2.20150622.T	484	10895	coral	10895.E7.7.Pav.vari.2.20150622.T	Bills Bay_20150622	2015-06-22	20150622	Bills Bay	17:25:00	2015-06-22 17:25:00	3	-23.1404	113.769	dead_coral	2	23	Missing: Not collected	Missing: Not collected	Missing: Not collected	Missing: Not collected	None	n	y	Medina Lab, Penn State, USA can be reextracted	1	Coral Tissue	organic material	E7.Pav.vari.2	None	WA_255_T	n	E7.7.Pav.vari.2.20150622	Pavona varians	Pavona	varians	Pavona varians	Pavona	varians	live coral	measured	37	37	30
10895.E9.7.Pav.duer.1.20150824.M	E9.7.Pav.duer.1.20150824.M	GTCAGTATGGCT	GTGTGCCAGCMGCCGCGGTAA	Run2 Lane 8	GCMP2_Lane8_S8_L008	E9.7.Pav.duer.1.20150824.M	1091	10895	coral	10895.E9.7.Pav.duer.1.20150824.M	Volcano_20150824	2015-08-24	20150824	Volcano	09:45:00	2015-08-24 09:45:00	1	-21.1669	55.8372	rock	14.63	23.89	23.89	Missing: Not collected	Missing: Not collected	Missing: Not collected	None	n	y	Vega Thurber Lab, OSU, USA	1	Coral Mucus	mucus	REU#54	None	REU#54_M	n	E9.7.Pav.duer.1.20150824	Pavona duerdeni	Pavona	duerdeni	Pavona duerdeni	Pavona	duerdeni	live coral	measured	12	30	15
10895.E9.7.Pav.duer.1.20150824.S	E9.7.Pav.duer.1.20150824.S	GTCCTCGCGACT	GTGTGCCAGCMGCCGCGGTAA	Run2 Lane 8	GCMP2_Lane8_S8_L008	E9.7.Pav.duer.1.20150824.S	1092	10895	coral	10895.E9.7.Pav.duer.1.20150824.S	Volcano_20150824	2015-08-24	20150824	Volcano	09:45:00	2015-08-24 09:45:00	1	-21.1669	55.8372	rock	14.63	23.89	23.89	Missing: Not collected	Missing: Not collected	Missing: Not collected	None	n	y	Vega Thurber Lab, OSU, USA	1	Coral Skeleton	organic material	REU#54	None	REU#54_S	n	E9.7.Pav.duer.1.20150824	Pavona duerdeni	Pavona	duerdeni	Pavona duerdeni	Pavona	duerdeni	live coral	measured	12	30	15
10895.E9.7.Pav.duer.1.20150824.T	E9.7.Pav.duer.1.20150824.T	CGCAAGCCCGCG	GTGTGCCAGCMGCCGCGGTAA	Run2 Lane 8	GCMP2_Lane8_S8_L008	E9.7.Pav.duer.1.20150824.T	1107	10895	coral	10895.E9.7.Pav.duer.1.20150824.T	Volcano_20150824	2015-08-24	20150824	Volcano	09:45:00	2015-08-24 09:45:00	1	-21.1669	55.8372	rock	14.63	23.89	23.89	Missing: Not collected	Missing: Not collected	Missing: Not collected	None	n	y	Vega Thurber Lab, OSU, USA	1	Coral Tissue	organic material	REU#54	None	REU#54_T	n	E9.7.Pav.duer.1.20150824	Pavona duerdeni	Pavona	duerdeni	Pavona duerdeni	Pavona	duerdeni	live coral	measured	12	30	15
10895.E9.7.Pav.sp.1.20150817.M	E9.7.Pav.sp.1.20150817.M	GATTCTTTAGAT	GTGTGCCAGCMGCCGCGGTAA	Run2 Lane 8	GCMP2_Lane8_S8_L008	E9.7.Pav.sp.1.20150817.M	1171	10895	coral	10895.E9.7.Pav.sp.1.20150817.M	Trou d_Eau_20150817	2015-08-17	20150817	Trou d_Eau	13:25:00	2015-08-17 13:25:00	1	-21.1033	55.2431	medium sand	1	24.44	25	Missing: Not collected	Missing: Not collected	Missing: Not collected	None	n	y	Vega Thurber Lab, OSU, USA	1	Coral Mucus	mucus	REU#10	None	REU#10_M	n	E9.7.Pav.sp.1.20150817	Pavona sp	Pavona	sp	Pavona sp	Pavona	sp	sand	measured	8	15	7
10895.E9.7.Pav.sp.1.20150817.S	E9.7.Pav.sp.1.20150817.S	CTTGTGCGACAA	GTGTGCCAGCMGCCGCGGTAA	Run2 Lane 8	GCMP2_Lane8_S8_L008	E9.7.Pav.sp.1.20150817.S	1174	10895	coral	10895.E9.7.Pav.sp.1.20150817.S	Trou d_Eau_20150817	2015-08-17	20150817	Trou d_Eau	13:25:00	2015-08-17 13:25:00	1	-21.1033	55.2431	medium sand	1	24.44	25	Missing: Not collected	Missing: Not collected	Missing: Not collected	None	n	y	Vega Thurber Lab, OSU, USA	1	Coral Skeleton	organic material	REU#10	None	REU#10_S	n	E9.7.Pav.sp.1.20150817	Pavona sp	Pavona	sp	Pavona sp	Pavona	sp	sand	measured	8	15	7
10895.E9.7.Pav.sp.1.20150817.T	E9.7.Pav.sp.1.20150817.T	TATGGGTAGCTA	GTGTGCCAGCMGCCGCGGTAA	Run2 Lane 8	GCMP2_Lane8_S8_L008	E9.7.Pav.sp.1.20150817.T	1160	10895	coral	10895.E9.7.Pav.sp.1.20150817.T	Trou d_Eau_20150817	2015-08-17	20150817	Trou d_Eau	13:25:00	2015-08-17 13:25:00	1	-21.1033	55.2431	medium sand	1	24.44	25	Missing: Not collected	Missing: Not collected	Missing: Not collected	None	n	y	Vega Thurber Lab, OSU, USA	1	Coral Tissue	organic material	REU#10	None	REU#10_T	n	E9.7.Pav.sp.1.20150817	Pavona sp	Pavona	sp	Pavona sp	Pavona	sp	sand	measured	8	15	7
10895.E9.7.Pav.vari.1.20150823.M	E9.7.Pav.vari.1.20150823.M	CTCCACATTCCT	GTGTGCCAGCMGCCGCGGTAA	Run2 Lane 8	GCMP2_Lane8_S8_L008	E9.7.Pav.vari.1.20150823.M	1134	10895	coral	10895.E9.7.Pav.vari.1.20150823.M	Tower_20150823	2015-08-23	20150823	Tower	09:57:00	2015-08-23 09:57:00	1	-21.0253	55.2239	rubble, medium sand	15.24	24.44	24.44	Missing: Not collected	Missing: Not collected	Missing: Not collected	None	n	y	Vega Thurber Lab, OSU, USA	1	Coral Mucus	mucus	REU#49	None	REU#49_M	n	E9.7.Pav.vari.1.20150823	Pavona varians	Pavona	varians	Pavona varians	Pavona	varians	medium sand	measured	5	6	3
10895.E9.7.Pav.vari.1.20150823.S	E9.7.Pav.vari.1.20150823.S	GTTAGGGAGCGA	GTGTGCCAGCMGCCGCGGTAA	Run2 Lane 8	GCMP2_Lane8_S8_L008	E9.7.Pav.vari.1.20150823.S	1146	10895	coral	10895.E9.7.Pav.vari.1.20150823.S	Tower_20150823	2015-08-23	20150823	Tower	09:57:00	2015-08-23 09:57:00	1	-21.0253	55.2239	rubble, medium sand	15.24	24.44	24.44	Missing: Not collected	Missing: Not collected	Missing: Not collected	None	n	y	Vega Thurber Lab, OSU, USA	1	Coral Skeleton	organic material	REU#49	None	REU#49_S	n	E9.7.Pav.vari.1.20150823	Pavona varians	Pavona	varians	Pavona varians	Pavona	varians	medium sand	measured	5	6	3
10895.E9.7.Pav.vari.1.20150823.T	E9.7.Pav.vari.1.20150823.T	TATCCTGGTTTC	GTGTGCCAGCMGCCGCGGTAA	Run2 Lane 8	GCMP2_Lane8_S8_L008	E9.7.Pav.vari.1.20150823.T	1148	10895	coral	10895.E9.7.Pav.vari.1.20150823.T	Tower_20150823	2015-08-23	20150823	Tower	09:57:00	2015-08-23 09:57:00	1	-21.0253	55.2239	rubble, medium sand	15.24	24.44	24.44	Missing: Not collected	Missing: Not collected	Missing: Not collected	None	n	y	Vega Thurber Lab, OSU, USA	1	Coral Tissue	organic material	REU#49	None	REU#49_T	n	E9.7.Pav.vari.1.20150823	Pavona varians	Pavona	varians	Pavona varians	Pavona	varians	medium sand	measured	5	6	3
10895.E9.7.Pav.veno.1.20150818.M	E9.7.Pav.veno.1.20150818.M	ATTCGGTAGTGC	GTGTGCCAGCMGCCGCGGTAA	Run2 Lane 8	GCMP2_Lane8_S8_L008	E9.7.Pav.veno.1.20150818.M	1240	10895	coral	10895.E9.5.Gal.fasc.1.20150818.T	Saint-Leu_20150818	2015-08-18	20150818	Saint-Leu	12:58:00	2015-08-18 12:58:00	1	-21.1769	55.2858	rubble	0.66	24.44	25	Missing: Not collected	Missing: Not collected	Missing: Not collected	None	n	y	Vega Thurber Lab, OSU, USA	1	Coral Mucus	mucus	REU#17	None	REU#17_M	n	E9.7.Pav.veno.1.20150818	Pavona venosa	Pavona	venosa	Pavona venosa	Pavona	venosa	live coral	measured	16	35	30
10895.E9.7.Pav.veno.1.20150818.S	E9.7.Pav.veno.1.20150818.S	GTTGACCATCGC	GTGTGCCAGCMGCCGCGGTAA	Run2 Lane 8	GCMP2_Lane8_S8_L008	E9.7.Pav.veno.1.20150818.S	1237	10895	coral	10895.E9.2.Tur.fron.1.20150818.T	Saint-Leu_20150818	2015-08-18	20150818	Saint-Leu	12:58:00	2015-08-18 12:58:00	1	-21.1769	55.2858	rubble	0.66	24.44	25	Missing: Not collected	Missing: Not collected	Missing: Not collected	None	n	y	Vega Thurber Lab, OSU, USA	1	Coral Skeleton	organic material	REU#17	None	REU#17_S	n	E9.7.Pav.veno.1.20150818	Pavona venosa	Pavona	venosa	Pavona venosa	Pavona	venosa	live coral	measured	16	35	30
10895.E9.7.Pav.veno.1.20150818.T	E9.7.Pav.veno.1.20150818.T	CAGGGTAGGGTA	GTGTGCCAGCMGCCGCGGTAA	Run2 Lane 8	GCMP2_Lane8_S8_L008	E9.7.Pav.veno.1.20150818.T	1189	10895	coral	10895.E9.7.Pav.veno.1.20150818.T	Saint-Leu_20150818	2015-08-18	20150818	Saint-Leu	12:58:00	2015-08-18 12:58:00	1	-21.1769	55.2858	rubble	0.66	24.44	25	Missing: Not collected	Missing: Not collected	Missing: Not collected	None	n	y	Vega Thurber Lab, OSU, USA	1	Coral Tissue	organic material	REU#17	None	REU#17_T	n	E9.7.Pav.veno.1.20150818	Pavona venosa	Pavona	venosa	Pavona venosa	Pavona	venosa	live coral	measured	16	35	30
10895.E5.8.Ste.inte.1.20150307.M	E5.8.Ste.inte.1.20150307.M	TACCGAAGGTAT	GTGTGCCAGCMGCCGCGGTAA	Run2 Lane 8	GCMP2_Lane8_S8_L008	E5.8.Ste.inte.1.20150307.M	790	10895	coral	10895.E5.8.Ste.inte.1.20150307.M	Varadero_20150307	2015-03-07	20150307	Varadero	08:28:00	2015-03-07 08:28:00	1	10.3012	-75.585	Missing: Not collected	6.4008	28	Missing: Not collected	Missing: Not collected	Missing: Not collected	Missing: Not collected	Missing: Not collected	y	y	Medina Lab, Penn State, USA can be reextracted	1	Coral Mucus	mucus	C_8_Ste_inte1_Cart_20150307	arena, Halimeda muerta	C_8_Ste_inte1_Cart_20150307	n	E5.8.Ste.inte.1.20150307	Stephanocoenia intersepta	Stephanocoenia	intersepta	Stephanocoenia intersepta	Stephanocoenia	intersepta	Missing: Not collected	measured	16	11	3
10895.E5.8.Ste.inte.1.20150307.S	E5.8.Ste.inte.1.20150307.S	TACAATATCTGT	GTGTGCCAGCMGCCGCGGTAA	Run2 Lane 8	GCMP2_Lane8_S8_L008	E5.8.Ste.inte.1.20150307.S	791	10895	coral	10895.E5.8.Ste.inte.1.20150307.S	Varadero_20150307	2015-03-07	20150307	Varadero	08:28:00	2015-03-07 08:28:00	1	10.3012	-75.585	Missing: Not collected	6.4008	28	Missing: Not collected	Missing: Not collected	Missing: Not collected	Missing: Not collected	Missing: Not collected	y	y	Medina Lab, Penn State, USA can be reextracted	1	Coral Skeleton	organic material	C_8_Ste_inte1_Cart_20150307	arena, Halimeda muerta	C_8_Ste_inte1_Cart_20150307	n	E5.8.Ste.inte.1.20150307	Stephanocoenia intersepta	Stephanocoenia	intersepta	Stephanocoenia intersepta	Stephanocoenia	intersepta	Missing: Not collected	measured	16	11	3
10895.E5.8.Ste.inte.1.20150307.T	E5.8.Ste.inte.1.20150307.T	GGTTGCCCTGTA	GTGTGCCAGCMGCCGCGGTAA	Run2 Lane 8	GCMP2_Lane8_S8_L008	E5.8.Ste.inte.1.20150307.T	792	10895	coral	10895.E5.8.Ste.inte.1.20150307.T	Varadero_20150307	2015-03-07	20150307	Varadero	08:28:00	2015-03-07 08:28:00	1	10.3012	-75.585	Missing: Not collected	6.4008	28	Missing: Not collected	Missing: Not collected	Missing: Not collected	Missing: Not collected	Missing: Not collected	y	y	Medina Lab, Penn State, USA can be reextracted	1	Coral Tissue	organic material	C_8_Ste_inte1_Cart_20150307	arena, Halimeda muerta	C_8_Ste_inte1_Cart_20150307	n	E5.8.Ste.inte.1.20150307	Stephanocoenia intersepta	Stephanocoenia	intersepta	Stephanocoenia intersepta	Stephanocoenia	intersepta	Missing: Not collected	measured	16	11	3
10895.E5.8.Ste.inte.2.20150307.M	E5.8.Ste.inte.2.20150307.M	TGATATCGTCTT	GTGTGCCAGCMGCCGCGGTAA	Run2 Lane 8	GCMP2_Lane8_S8_L008	E5.8.Ste.inte.2.20150307.M	793	10895	coral	10895.E5.8.Ste.inte.2.20150307.M	Varadero_20150307	2015-03-07	20150307	Varadero	08:45:00	2015-03-07 08:45:00	2	10.3012	-75.585	Missing: Not collected	6.4008	28	Missing: Not collected	Missing: Not collected	Missing: Not collected	Missing: Not collected	Missing: Not collected	y	y	Medina Lab, Penn State, USA can be reextracted	1	Coral Mucus	mucus	C_8_Ste_inte2_Cart_20150307	arena, Halimeda muerta	C_8_Ste_inte2_Cart_20150307	n	E5.8.Ste.inte.2.20150307	Stephanocoenia intersepta	Stephanocoenia	intersepta	Stephanocoenia intersepta	Stephanocoenia	intersepta	Missing: Not collected	measured	10	8	1
10895.E5.8.Ste.inte.2.20150307.S	E5.8.Ste.inte.2.20150307.S	ATACATGCAAGA	GTGTGCCAGCMGCCGCGGTAA	Run2 Lane 8	GCMP2_Lane8_S8_L008	E5.8.Ste.inte.2.20150307.S	794	10895	coral	10895.E5.8.Ste.inte.2.20150307.S	Varadero_20150307	2015-03-07	20150307	Varadero	08:45:00	2015-03-07 08:45:00	2	10.3012	-75.585	Missing: Not collected	6.4008	28	Missing: Not collected	Missing: Not collected	Missing: Not collected	Missing: Not collected	Missing: Not collected	y	y	Medina Lab, Penn State, USA can be reextracted	1	Coral Skeleton	organic material	C_8_Ste_inte2_Cart_20150307	arena, Halimeda muerta	C_8_Ste_inte2_Cart_20150307	n	E5.8.Ste.inte.2.20150307	Stephanocoenia intersepta	Stephanocoenia	intersepta	Stephanocoenia intersepta	Stephanocoenia	intersepta	Missing: Not collected	measured	10	8	1
10895.E5.8.Ste.inte.2.20150307.T	E5.8.Ste.inte.2.20150307.T	GTTGATACGATG	GTGTGCCAGCMGCCGCGGTAA	Run2 Lane 8	GCMP2_Lane8_S8_L008	E5.8.Ste.inte.2.20150307.T	795	10895	coral	10895.E5.8.Ste.inte.2.20150307.T	Varadero_20150307	2015-03-07	20150307	Varadero	08:45:00	2015-03-07 08:45:00	2	10.3012	-75.585	Missing: Not collected	6.4008	28	Missing: Not collected	Missing: Not collected	Missing: Not collected	Missing: Not collected	Missing: Not collected	y	y	Medina Lab, Penn State, USA can be reextracted	1	Coral Tissue	organic material	C_8_Ste_inte2_Cart_20150307	arena, Halimeda muerta	C_8_Ste_inte2_Cart_20150307	n	E5.8.Ste.inte.2.20150307	Stephanocoenia intersepta	Stephanocoenia	intersepta	Stephanocoenia intersepta	Stephanocoenia	intersepta	Missing: Not collected	measured	10	8	1
10895.E5.8.Ste.inte.3.20150307.M	E5.8.Ste.inte.3.20150307.M	GAAGAGGGTTGA	GTGTGCCAGCMGCCGCGGTAA	Run2 Lane 8	GCMP2_Lane8_S8_L008	E5.8.Ste.inte.3.20150307.M	796	10895	coral	10895.E5.8.Ste.inte.3.20150307.M	Varadero_20150307	2015-03-07	20150307	Varadero	08:50:00	2015-03-07 08:50:00	3	10.3012	-75.585	Missing: Not collected	6.4008	28	Missing: Not collected	Missing: Not collected	Missing: Not collected	Missing: Not collected	Missing: Not collected	y	y	Medina Lab, Penn State, USA can be reextracted	1	Coral Mucus	mucus	C_8_Ste_inte3_Cart_20150307	sobre Agaricia muerta y algas costrosas	C_8_Ste_inte3_Cart_20150307	n	E5.8.Ste.inte.3.20150307	Stephanocoenia intersepta	Stephanocoenia	intersepta	Stephanocoenia intersepta	Stephanocoenia	intersepta	Missing: Not collected	measured	15	13	1
10895.E5.8.Ste.inte.3.20150307.S	E5.8.Ste.inte.3.20150307.S	GGTTCATGAACA	GTGTGCCAGCMGCCGCGGTAA	Run2 Lane 8	GCMP2_Lane8_S8_L008	E5.8.Ste.inte.3.20150307.S	797	10895	coral	10895.E5.8.Ste.inte.3.20150307.S	Varadero_20150307	2015-03-07	20150307	Varadero	08:50:00	2015-03-07 08:50:00	3	10.3012	-75.585	Missing: Not collected	6.4008	28	Missing: Not collected	Missing: Not collected	Missing: Not collected	Missing: Not collected	Missing: Not collected	y	y	Medina Lab, Penn State, USA can be reextracted	1	Coral Skeleton	organic material	C_8_Ste_inte3_Cart_20150307	sobre Agaricia muerta y algas costrosas	C_8_Ste_inte3_Cart_20150307	n	E5.8.Ste.inte.3.20150307	Stephanocoenia intersepta	Stephanocoenia	intersepta	Stephanocoenia intersepta	Stephanocoenia	intersepta	Missing: Not collected	measured	15	13	1
10895.E5.8.Ste.inte.3.20150307.T	E5.8.Ste.inte.3.20150307.T	TGAGTATGAGTA	GTGTGCCAGCMGCCGCGGTAA	Run2 Lane 8	GCMP2_Lane8_S8_L008	E5.8.Ste.inte.3.20150307.T	798	10895	coral	10895.E5.8.Ste.inte.3.20150307.T	Varadero_20150307	2015-03-07	20150307	Varadero	08:50:00	2015-03-07 08:50:00	3	10.3012	-75.585	Missing: Not collected	6.4008	28	Missing: Not collected	Missing: Not collected	Missing: Not collected	Missing: Not collected	Missing: Not collected	y	y	Medina Lab, Penn State, USA can be reextracted	1	Coral Tissue	organic material	C_8_Ste_inte3_Cart_20150307	sobre Agaricia muerta y algas costrosas	C_8_Ste_inte3_Cart_20150307	n	E5.8.Ste.inte.3.20150307	Stephanocoenia intersepta	Stephanocoenia	intersepta	Stephanocoenia intersepta	Stephanocoenia	intersepta	Missing: Not collected	measured	15	13	1
10895.E5.8.Ste.inte.4.20150307.M	E5.8.Ste.inte.4.20150307.M	AATTTAGGTAGG	GTGTGCCAGCMGCCGCGGTAA	Run2 Lane 8	GCMP2_Lane8_S8_L008	E5.8.Ste.inte.4.20150307.M	799	10895	coral	10895.E5.8.Ste.inte.4.20150307.M	Varadero_20150307	2015-03-07	20150307	Varadero	08:59:00	2015-03-07 08:59:00	4	10.3012	-75.585	Missing: Not collected	6.096	28	Missing: Not collected	Missing: Not collected	Missing: Not collected	Missing: Not collected	Missing: Not collected	y	y	Medina Lab, Penn State, USA can be reextracted	1	Coral Mucus	mucus	C_8_Ste_inte4_Cart_20150307	sedimento, cesped,cascajo, Halimeda	C_8_Ste_inte4_Cart_20150307	n	E5.8.Ste.inte.4.20150307	Stephanocoenia intersepta	Stephanocoenia	intersepta	Stephanocoenia intersepta	Stephanocoenia	intersepta	Missing: Not collected	measured	8	7	1
10895.E5.8.Ste.inte.4.20150307.S	E5.8.Ste.inte.4.20150307.S	CATATAGCCCGA	GTGTGCCAGCMGCCGCGGTAA	Run2 Lane 8	GCMP2_Lane8_S8_L008	E5.8.Ste.inte.4.20150307.S	800	10895	coral	10895.E5.8.Ste.inte.4.20150307.S	Varadero_20150307	2015-03-07	20150307	Varadero	08:59:00	2015-03-07 08:59:00	4	10.3012	-75.585	Missing: Not collected	6.096	28	Missing: Not collected	Missing: Not collected	Missing: Not collected	Missing: Not collected	Missing: Not collected	y	y	Medina Lab, Penn State, USA can be reextracted	1	Coral Skeleton	organic material	C_8_Ste_inte4_Cart_20150307	sedimento, cesped,cascajo, Halimeda	C_8_Ste_inte4_Cart_20150307	n	E5.8.Ste.inte.4.20150307	Stephanocoenia intersepta	Stephanocoenia	intersepta	Stephanocoenia intersepta	Stephanocoenia	intersepta	Missing: Not collected	measured	8	7	1
10895.E5.8.Ste.inte.4.20150307.T	E5.8.Ste.inte.4.20150307.T	CGGTGACCTACT	GTGTGCCAGCMGCCGCGGTAA	Run2 Lane 8	GCMP2_Lane8_S8_L008	E5.8.Ste.inte.4.20150307.T	801	10895	coral	10895.E5.8.Ste.inte.4.20150307.T	Varadero_20150307	2015-03-07	20150307	Varadero	08:59:00	2015-03-07 08:59:00	4	10.3012	-75.585	Missing: Not collected	6.096	28	Missing: Not collected	Missing: Not collected	Missing: Not collected	Missing: Not collected	Missing: Not collected	y	y	Medina Lab, Penn State, USA can be reextracted	1	Coral Tissue	organic material	C_8_Ste_inte4_Cart_20150307	sedimento, cesped,cascajo, Halimeda	C_8_Ste_inte4_Cart_20150307	n	E5.8.Ste.inte.4.20150307	Stephanocoenia intersepta	Stephanocoenia	intersepta	Stephanocoenia intersepta	Stephanocoenia	intersepta	Missing: Not collected	measured	8	7	1
10895.E5.8.Ste.inte.5.20150307.M	E5.8.Ste.inte.5.20150307.M	CTTAGTGCAGAA	GTGTGCCAGCMGCCGCGGTAA	Run2 Lane 8	GCMP2_Lane8_S8_L008	E5.8.Ste.inte.5.20150307.M	802	10895	coral	10895.E5.8.Ste.inte.5.20150307.M	Varadero_20150307	2015-03-07	20150307	Varadero	09:15:00	2015-03-07 09:15:00	5	10.3012	-75.585	Missing: Not collected	5.7912	28	Missing: Not collected	Missing: Not collected	Missing: Not collected	Missing: Not collected	Missing: Not collected	y	y	Medina Lab, Penn State, USA can be reextracted	1	Coral Mucus	mucus	C_8_Ste_inte5_Cart_20150307	sedimento, cascajo, Agaricia tenuifolia	C_8_Ste_inte5_Cart_20150307	n	E5.8.Ste.inte.5.20150307	Stephanocoenia intersepta	Stephanocoenia	intersepta	Stephanocoenia intersepta	Stephanocoenia	intersepta	Missing: Not collected	measured	21	16	4
10895.E5.8.Ste.inte.5.20150307.S	E5.8.Ste.inte.5.20150307.S	GTCAACGCTGTC	GTGTGCCAGCMGCCGCGGTAA	Run2 Lane 8	GCMP2_Lane8_S8_L008	E5.8.Ste.inte.5.20150307.S	803	10895	coral	10895.E5.8.Ste.inte.5.20150307.S	Varadero_20150307	2015-03-07	20150307	Varadero	09:15:00	2015-03-07 09:15:00	5	10.3012	-75.585	Missing: Not collected	5.7912	28	Missing: Not collected	Missing: Not collected	Missing: Not collected	Missing: Not collected	Missing: Not collected	y	y	Medina Lab, Penn State, USA can be reextracted	1	Coral Skeleton	organic material	C_8_Ste_inte5_Cart_20150307	sedimento, cascajo, Agaricia tenuifolia	C_8_Ste_inte5_Cart_20150307	n	E5.8.Ste.inte.5.20150307	Stephanocoenia intersepta	Stephanocoenia	intersepta	Stephanocoenia intersepta	Stephanocoenia	intersepta	Missing: Not collected	measured	21	16	4
10895.E5.8.Ste.inte.5.20150307.T	E5.8.Ste.inte.5.20150307.T	TGAGTGGTCTGT	GTGTGCCAGCMGCCGCGGTAA	Run2 Lane 8	GCMP2_Lane8_S8_L008	E5.8.Ste.inte.5.20150307.T	804	10895	coral	10895.E5.8.Ste.inte.5.20150307.T	Varadero_20150307	2015-03-07	20150307	Varadero	09:15:00	2015-03-07 09:15:00	5	10.3012	-75.585	Missing: Not collected	5.7912	28	Missing: Not collected	Missing: Not collected	Missing: Not collected	Missing: Not collected	Missing: Not collected	y	y	Medina Lab, Penn State, USA can be reextracted	1	Coral Tissue	organic material	C_8_Ste_inte5_Cart_20150307	sedimento, cascajo, Agaricia tenuifolia	C_8_Ste_inte5_Cart_20150307	n	E5.8.Ste.inte.5.20150307	Stephanocoenia intersepta	Stephanocoenia	intersepta	Stephanocoenia intersepta	Stephanocoenia	intersepta	Missing: Not collected	measured	21	16	4
10895.E4.11.Cos.moni.1.20150310.M	E4.11.Cos.moni.1.20150310.M	ATCGTAGTGGTC	GTGTGCCAGCMGCCGCGGTAA	Run2 Lane 8	GCMP2_Lane8_S8_L008	E4.11.Cos.moni.1.20150310.M	879	10895	coral	10895.E4.11.Cos.moni.1.20150310.M	Mar Mar_20150310	2015-03-10	20150310	Mar Mar	08:45:00	2015-03-10 08:45:00	1	19.8744	40.08	rock	6.1	27.2	Missing: Not collected	Missing: Not collected	Missing: Not collected	Missing: Not collected	PAR meter pointed upwards near coral	y	y	Voolstra Lab, KAUST, Saudi Arabia	1	Coral Mucus	mucus	B6	Also contacting a velvet textured, red turf-like algae 005 cm in height	B6_mucus	n	E4.11.Cos.moni.1.20150310	Coscinaraea monile	Coscinaraea	monile	Coscinaraea monile	Coscinaraea	monile	Missing: Not collected	measured	5	20	25
10895.E4.11.Cos.moni.1.20150310.S	E4.11.Cos.moni.1.20150310.S	CGTTCTGGTGGT	GTGTGCCAGCMGCCGCGGTAA	Run2 Lane 8	GCMP2_Lane8_S8_L008	E4.11.Cos.moni.1.20150310.S	878	10895	coral	10895.E4.11.Cos.moni.1.20150310.S	Mar Mar_20150310	2015-03-10	20150310	Mar Mar	08:45:00	2015-03-10 08:45:00	1	19.8744	40.08	rock	6.1	27.2	Missing: Not collected	Missing: Not collected	Missing: Not collected	Missing: Not collected	PAR meter pointed upwards near coral	y	y	Voolstra Lab, KAUST, Saudi Arabia	1	Coral Skeleton	organic material	B6	Also contacting a velvet textured, red turf-like algae 005 cm in height	B6_skeleton	n	E4.11.Cos.moni.1.20150310	Coscinaraea monile	Coscinaraea	monile	Coscinaraea monile	Coscinaraea	monile	Missing: Not collected	measured	5	20	25
10895.E4.11.Cos.moni.1.20150310.T	E4.11.Cos.moni.1.20150310.T	CCGGCGACAGAA	GTGTGCCAGCMGCCGCGGTAA	Run2 Lane 8	GCMP2_Lane8_S8_L008	E4.11.Cos.moni.1.20150310.T	877	10895	coral	10895.E4.11.Cos.moni.1.20150310.T	Mar Mar_20150310	2015-03-10	20150310	Mar Mar	08:45:00	2015-03-10 08:45:00	1	19.8744	40.08	rock	6.1	27.2	Missing: Not collected	Missing: Not collected	Missing: Not collected	Missing: Not collected	PAR meter pointed upwards near coral	y	y	Voolstra Lab, KAUST, Saudi Arabia	1	Coral Tissue	organic material	B6	Also contacting a velvet textured, red turf-like algae 005 cm in height	B6_tissue	n	E4.11.Cos.moni.1.20150310	Coscinaraea monile	Coscinaraea	monile	Coscinaraea monile	Coscinaraea	monile	Missing: Not collected	measured	5	20	25
10895.E4.11.Cos.moni.1.20150311.M	E4.11.Cos.moni.1.20150311.M	GCAACGAACGAG	GTGTGCCAGCMGCCGCGGTAA	Run2 Lane 8	GCMP2_Lane8_S8_L008	E4.11.Cos.moni.1.20150311.M	897	10895	coral	10895.E4.11.Cos.moni.1.20150311.M	Al Fahal_20150311	2015-03-11	20150311	Al Fahal	09:20:00	2015-03-11 09:20:00	1	22.2584	38.9554	rock_sediment	8.53	26.1	Missing: Not collected	Missing: Not collected	Missing: Not collected	900	PAR meter pointed upwards near coral	y	y	Voolstra Lab, KAUST, Saudi Arabia	1	Coral Mucus	mucus	Z3	Contacted an articular green macroalgae with long cylindrical finger-like projections not halimeda	Z3_mucus	n	E4.11.Cos.moni.1.20150311	Coscinaraea monile	Coscinaraea	monile	Coscinaraea monile	Coscinaraea	monile	Missing: Not collected	measured	2	9	7
10895.E4.11.Cos.moni.1.20150311.S	E4.11.Cos.moni.1.20150311.S	TAATCCATAATC	GTGTGCCAGCMGCCGCGGTAA	Run2 Lane 8	GCMP2_Lane8_S8_L008	E4.11.Cos.moni.1.20150311.S	896	10895	coral	10895.E4.11.Cos.moni.1.20150311.S	Al Fahal_20150311	2015-03-11	20150311	Al Fahal	09:20:00	2015-03-11 09:20:00	1	22.2584	38.9554	rock_sediment	8.53	26.1	Missing: Not collected	Missing: Not collected	Missing: Not collected	900	PAR meter pointed upwards near coral	y	y	Voolstra Lab, KAUST, Saudi Arabia	1	Coral Skeleton	organic material	Z3	Contacted an articular green macroalgae with long cylindrical finger-like projections not halimeda	Z3_skeleton	n	E4.11.Cos.moni.1.20150311	Coscinaraea monile	Coscinaraea	monile	Coscinaraea monile	Coscinaraea	monile	Missing: Not collected	measured	2	9	7
10895.E4.11.Cos.moni.1.20150311.T	E4.11.Cos.moni.1.20150311.T	CATGTCTTCCAT	GTGTGCCAGCMGCCGCGGTAA	Run2 Lane 8	GCMP2_Lane8_S8_L008	E4.11.Cos.moni.1.20150311.T	895	10895	coral	10895.E4.11.Cos.moni.1.20150311.T	Al Fahal_20150311	2015-03-11	20150311	Al Fahal	09:20:00	2015-03-11 09:20:00	1	22.2584	38.9554	rock_sediment	8.53	26.1	Missing: Not collected	Missing: Not collected	Missing: Not collected	900	PAR meter pointed upwards near coral	y	y	Voolstra Lab, KAUST, Saudi Arabia	1	Coral Tissue	organic material	Z3	Contacted an articular green macroalgae with long cylindrical finger-like projections not halimeda	Z3_tissue	n	E4.11.Cos.moni.1.20150311	Coscinaraea monile	Coscinaraea	monile	Coscinaraea monile	Coscinaraea	monile	Missing: Not collected	measured	2	9	7
10895.E4.11.Cos.moni.2.20150311.M	E4.11.Cos.moni.2.20150311.M	ACGTGCCTTAGA	GTGTGCCAGCMGCCGCGGTAA	Run2 Lane 8	GCMP2_Lane8_S8_L008	E4.11.Cos.moni.2.20150311.M	931	10895	coral	10895.E4.11.Cos.moni.2.20150311.M	Al Fahal_20150311	2015-03-11	20150311	Al Fahal	13:32:00	2015-03-11 13:32:00	2	22.2584	38.9554	rock	7.32	26.1	Missing: Not collected	Missing: Not collected	Missing: Not collected	1750	PAR meter pointed upwards near coral	y	y	Voolstra Lab, KAUST, Saudi Arabia	1	Coral Mucus	mucus	Z10	None	Z10_mucus	n	E4.11.Cos.moni.2.20150311	Coscinaraea monile	Coscinaraea	monile	Coscinaraea monile	Coscinaraea	monile	Missing: Not collected	measured	3	25	25
10895.E4.11.Cos.moni.2.20150311.S	E4.11.Cos.moni.2.20150311.S	TGGAGCCTTGTC	GTGTGCCAGCMGCCGCGGTAA	Run2 Lane 8	GCMP2_Lane8_S8_L008	E4.11.Cos.moni.2.20150311.S	930	10895	coral	10895.E4.11.Cos.moni.2.20150311.S	Al Fahal_20150311	2015-03-11	20150311	Al Fahal	13:32:00	2015-03-11 13:32:00	2	22.2584	38.9554	rock	7.32	26.1	Missing: Not collected	Missing: Not collected	Missing: Not collected	1750	PAR meter pointed upwards near coral	y	y	Voolstra Lab, KAUST, Saudi Arabia	1	Coral Skeleton	organic material	Z10	None	Z10_skeleton	n	E4.11.Cos.moni.2.20150311	Coscinaraea monile	Coscinaraea	monile	Coscinaraea monile	Coscinaraea	monile	Missing: Not collected	measured	3	25	25
10895.E4.11.Cos.moni.2.20150311.T	E4.11.Cos.moni.2.20150311.T	CTGATGTACACG	GTGTGCCAGCMGCCGCGGTAA	Run2 Lane 8	GCMP2_Lane8_S8_L008	E4.11.Cos.moni.2.20150311.T	929	10895	coral	10895.E4.11.Cos.moni.2.20150311.T	Al Fahal_20150311	2015-03-11	20150311	Al Fahal	13:32:00	2015-03-11 13:32:00	2	22.2584	38.9554	rock	7.32	26.1	Missing: Not collected	Missing: Not collected	Missing: Not collected	1750	PAR meter pointed upwards near coral	y	y	Voolstra Lab, KAUST, Saudi Arabia	1	Coral Tissue	organic material	Z10	None	Z10_tissue	n	E4.11.Cos.moni.2.20150311	Coscinaraea monile	Coscinaraea	monile	Coscinaraea monile	Coscinaraea	monile	Missing: Not collected	measured	3	25	25
10895.E4.2.Den.sp.1.20150325.M	E4.2.Den.sp.1.20150325.M	TCGAGCCGATCT	GTGTGCCAGCMGCCGCGGTAA	Run2 Lane 8	GCMP2_Lane8_S8_L008	E4.2.Den.sp.1.20150325.M	976	10895	coral	10895.E4.2.Den.sp.1.20150325.M	CMOR_tanks_20150325	2015-03-25	20150325	CMOR_tanks	15:30:00	2015-03-25 15:30:00	1	22.3072	39.1056	epoxy	0.3	21.1	Missing: Not collected	Missing: Not collected	Missing: Not collected	Missing: Not collected	PAR meter pointed upwards near coral	y	y	Voolstra Lab, KAUST, Saudi Arabia	1	Coral Mucus	mucus	Orange_1	None	Orange_1_mucus	n	E4.2.Den.sp.1.20150325	Dendrophyllia sp	Dendrophyllia	sp	Dendrophyllia sp	Dendrophyllia	sp	Missing: Not collected	measured	3	1	2
10895.E4.2.Den.sp.1.20150325.S	E4.2.Den.sp.1.20150325.S	CGGAGAGACATG	GTGTGCCAGCMGCCGCGGTAA	Run2 Lane 8	GCMP2_Lane8_S8_L008	E4.2.Den.sp.1.20150325.S	986	10895	coral	10895.E4.2.Den.sp.1.20150325.S	CMOR_tanks_20150325	2015-03-25	20150325	CMOR_tanks	15:30:00	2015-03-25 15:30:00	1	22.3072	39.1056	epoxy	0.3	21.1	Missing: Not collected	Missing: Not collected	Missing: Not collected	Missing: Not collected	PAR meter pointed upwards near coral	y	y	Voolstra Lab, KAUST, Saudi Arabia	1	Coral Skeleton	organic material	Orange_1	None	Orange_1_skeleton	n	E4.2.Den.sp.1.20150325	Dendrophyllia sp	Dendrophyllia	sp	Dendrophyllia sp	Dendrophyllia	sp	Missing: Not collected	measured	3	1	2
10895.E4.2.Den.sp.1.20150325.T	E4.2.Den.sp.1.20150325.T	ACTGTTTACTGT	GTGTGCCAGCMGCCGCGGTAA	Run2 Lane 8	GCMP2_Lane8_S8_L008	E4.2.Den.sp.1.20150325.T	1013	10895	coral	10895.E4.2.Den.sp.1.20150325.T	CMOR_tanks_20150325	2015-03-25	20150325	CMOR_tanks	15:30:00	2015-03-25 15:30:00	1	22.3072	39.1056	epoxy	0.3	21.1	Missing: Not collected	Missing: Not collected	Missing: Not collected	Missing: Not collected	PAR meter pointed upwards near coral	y	y	Voolstra Lab, KAUST, Saudi Arabia	1	Coral Tissue	organic material	Orange_1	None	Orange_1_tissue	n	E4.2.Den.sp.1.20150325	Dendrophyllia sp	Dendrophyllia	sp	Dendrophyllia sp	Dendrophyllia	sp	Missing: Not collected	measured	3	1	2
10895.E4.2.Den.sp.2.20150325.M	E4.2.Den.sp.2.20150325.M	AGTGTTTCGGAC	GTGTGCCAGCMGCCGCGGTAA	Run2 Lane 8	GCMP2_Lane8_S8_L008	E4.2.Den.sp.2.20150325.M	983	10895	coral	10895.E4.2.Den.sp.2.20150325.M	CMOR_tanks_20150325	2015-03-25	20150325	CMOR_tanks	15:30:00	2015-03-25 15:30:00	2	22.3072	39.1056	epoxy	0.3	21.1	Missing: Not collected	Missing: Not collected	Missing: Not collected	Missing: Not collected	PAR meter pointed upwards near coral	y	y	Voolstra Lab, KAUST, Saudi Arabia	1	Coral Mucus	mucus	Orange_2	None	Orange_2_mucus	n	E4.2.Den.sp.2.20150325	Dendrophyllia sp	Dendrophyllia	sp	Dendrophyllia sp	Dendrophyllia	sp	Missing: Not collected	measured	2	1	2
10895.E4.2.Den.sp.2.20150325.S	E4.2.Den.sp.2.20150325.S	AGTTCTCATTAA	GTGTGCCAGCMGCCGCGGTAA	Run2 Lane 8	GCMP2_Lane8_S8_L008	E4.2.Den.sp.2.20150325.S	981	10895	coral	10895.E4.2.Den.sp.2.20150325.S	CMOR_tanks_20150325	2015-03-25	20150325	CMOR_tanks	15:30:00	2015-03-25 15:30:00	2	22.3072	39.1056	epoxy	0.3	21.1	Missing: Not collected	Missing: Not collected	Missing: Not collected	Missing: Not collected	PAR meter pointed upwards near coral	y	y	Voolstra Lab, KAUST, Saudi Arabia	1	Coral Skeleton	organic material	Orange_2	None	Orange_2_skeleton	n	E4.2.Den.sp.2.20150325	Dendrophyllia sp	Dendrophyllia	sp	Dendrophyllia sp	Dendrophyllia	sp	Missing: Not collected	measured	2	1	2
10895.E4.2.Den.sp.2.20150325.T	E4.2.Den.sp.2.20150325.T	GTCACGGACATT	GTGTGCCAGCMGCCGCGGTAA	Run2 Lane 8	GCMP2_Lane8_S8_L008	E4.2.Den.sp.2.20150325.T	1021	10895	coral	10895.E4.2.Den.sp.2.20150325.T	CMOR_tanks_20150325	2015-03-25	20150325	CMOR_tanks	15:30:00	2015-03-25 15:30:00	2	22.3072	39.1056	epoxy	0.3	21.1	Missing: Not collected	Missing: Not collected	Missing: Not collected	Missing: Not collected	PAR meter pointed upwards near coral	y	y	Voolstra Lab, KAUST, Saudi Arabia	1	Coral Tissue	organic material	Orange_2	None	Orange_2_tissue	n	E4.2.Den.sp.2.20150325	Dendrophyllia sp	Dendrophyllia	sp	Dendrophyllia sp	Dendrophyllia	sp	Missing: Not collected	measured	2	1	2
10895.E4.2.Egu.fist.1.20150325.M	E4.2.Egu.fist.1.20150325.M	GCATTCGGCGTT	GTGTGCCAGCMGCCGCGGTAA	Run2 Lane 8	GCMP2_Lane8_S8_L008	E4.2.Egu.fist.1.20150325.M	1024	10895	coral	10895.E4.2.Egu.fist.1.20150325.M	CMOR_tanks_20150325	2015-03-25	20150325	CMOR_tanks	15:30:00	2015-03-25 15:30:00	1	22.3072	39.1056	epoxy	0.3	21.1	Missing: Not collected	Missing: Not collected	Missing: Not collected	Missing: Not collected	PAR meter pointed upwards near coral	y	y	Voolstra Lab, KAUST, Saudi Arabia	1	Coral Mucus	mucus	E_fistula_1	None	E_fistula_1_mucus	n	E4.2.Egu.fist.1.20150325	Eguchipsammia fistula	Eguchipsammia	fistula	Eguchipsammia fistula	Eguchipsammia	fistula	Missing: Not collected	measured	7	3	2
10895.E4.2.Egu.fist.1.20150325.S	E4.2.Egu.fist.1.20150325.S	CACCATCTCCGG	GTGTGCCAGCMGCCGCGGTAA	Run2 Lane 8	GCMP2_Lane8_S8_L008	E4.2.Egu.fist.1.20150325.S	974	10895	coral	10895.E4.2.Egu.fist.1.20150325.S	CMOR_tanks_20150325	2015-03-25	20150325	CMOR_tanks	15:30:00	2015-03-25 15:30:00	1	22.3072	39.1056	epoxy	0.3	21.1	Missing: Not collected	Missing: Not collected	Missing: Not collected	Missing: Not collected	PAR meter pointed upwards near coral	y	y	Voolstra Lab, KAUST, Saudi Arabia	1	Coral Skeleton	organic material	E_fistula_1	None	E_fistula_1_skeleton	n	E4.2.Egu.fist.1.20150325	Eguchipsammia fistula	Eguchipsammia	fistula	Eguchipsammia fistula	Eguchipsammia	fistula	Missing: Not collected	measured	7	3	2
10895.E4.2.Egu.fist.1.20150325.T	E4.2.Egu.fist.1.20150325.T	TATATAGTATCC	GTGTGCCAGCMGCCGCGGTAA	Run2 Lane 8	GCMP2_Lane8_S8_L008	E4.2.Egu.fist.1.20150325.T	1005	10895	coral	10895.E4.2.Egu.fist.1.20150325.T	CMOR_tanks_20150325	2015-03-25	20150325	CMOR_tanks	15:30:00	2015-03-25 15:30:00	1	22.3072	39.1056	epoxy	0.3	21.1	Missing: Not collected	Missing: Not collected	Missing: Not collected	Missing: Not collected	PAR meter pointed upwards near coral	y	y	Voolstra Lab, KAUST, Saudi Arabia	1	Coral Tissue	organic material	E_fistula_1	None	E_fistula_1_tissue	n	E4.2.Egu.fist.1.20150325	Eguchipsammia fistula	Eguchipsammia	fistula	Eguchipsammia fistula	Eguchipsammia	fistula	Missing: Not collected	measured	7	3	2
10895.E4.2.Egu.fist.2.20150325.M	E4.2.Egu.fist.2.20150325.M	AGACTTCTCAGG	GTGTGCCAGCMGCCGCGGTAA	Run2 Lane 8	GCMP2_Lane8_S8_L008	E4.2.Egu.fist.2.20150325.M	980	10895	coral	10895.E4.2.Egu.fist.2.20150325.M	CMOR_tanks_20150325	2015-03-25	20150325	CMOR_tanks	15:30:00	2015-03-25 15:30:00	2	22.3072	39.1056	epoxy	0.3	21.1	Missing: Not collected	Missing: Not collected	Missing: Not collected	Missing: Not collected	PAR meter pointed upwards near coral	y	y	Voolstra Lab, KAUST, Saudi Arabia	1	Coral Mucus	mucus	E_fistula_2	None	E_fistula_2_mucus	n	E4.2.Egu.fist.2.20150325	Eguchipsammia fistula	Eguchipsammia	fistula	Eguchipsammia fistula	Eguchipsammia	fistula	Missing: Not collected	measured	2	4	4
10895.E4.2.Egu.fist.2.20150325.S	E4.2.Egu.fist.2.20150325.S	CTATCTCCTGTC	GTGTGCCAGCMGCCGCGGTAA	Run2 Lane 8	GCMP2_Lane8_S8_L008	E4.2.Egu.fist.2.20150325.S	996	10895	coral	10895.E4.2.Egu.fist.2.20150325.S	CMOR_tanks_20150325	2015-03-25	20150325	CMOR_tanks	15:30:00	2015-03-25 15:30:00	2	22.3072	39.1056	epoxy	0.3	21.1	Missing: Not collected	Missing: Not collected	Missing: Not collected	Missing: Not collected	PAR meter pointed upwards near coral	y	y	Voolstra Lab, KAUST, Saudi Arabia	1	Coral Skeleton	organic material	E_fistula_2	None	E_fistula_2_skeleton	n	E4.2.Egu.fist.2.20150325	Eguchipsammia fistula	Eguchipsammia	fistula	Eguchipsammia fistula	Eguchipsammia	fistula	Missing: Not collected	measured	2	4	4
10895.E4.2.Egu.fist.2.20150325.T	E4.2.Egu.fist.2.20150325.T	ACTGCCCGATAC	GTGTGCCAGCMGCCGCGGTAA	Run2 Lane 8	GCMP2_Lane8_S8_L008	E4.2.Egu.fist.2.20150325.T	1034	10895	coral	10895.E4.2.Egu.fist.2.20150325.T	CMOR_tanks_20150325	2015-03-25	20150325	CMOR_tanks	15:30:00	2015-03-25 15:30:00	2	22.3072	39.1056	epoxy	0.3	21.1	Missing: Not collected	Missing: Not collected	Missing: Not collected	Missing: Not collected	PAR meter pointed upwards near coral	y	y	Voolstra Lab, KAUST, Saudi Arabia	1	Coral Tissue	organic material	E_fistula_2	None	E_fistula_2_tissue	n	E4.2.Egu.fist.2.20150325	Eguchipsammia fistula	Eguchipsammia	fistula	Eguchipsammia fistula	Eguchipsammia	fistula	Missing: Not collected	measured	2	4	4
10895.E11.2.Tub.sp.1.20150501.M	E11.2.Tub.sp.1.20150501.M	GCCGCGGGATCA	GTGTGCCAGCMGCCGCGGTAA	Run2 Lane 7	GCMP1_Lane7_S7_L007	E11.2.Tub.sp.1.20150501.M	628	10895	coral	10895.E11.2.Tub.sp.1.20150501.M	Isla Contadora_20150501	2015-05-01	20150501	Isla Contadora	10:26:00	2015-05-01 10:26:00	1	8.62881	-79.0418	dead_coral	2.4	29	Missing: Not collected	Missing: Not collected	Missing: Not collected	Missing: Not collected	None	n	y	Medina Lab, Penn State, USA can be reextracted	1	Coral Mucus	mucus	E11.Tub.sp.1	None	PW_166_M	n	E11.2.Tub.sp.1.20150501	Tubastraea sp	Tubastraea	sp	Tubastraea sp	Tubastraea	sp	dead coral	measured	1	1	2
10895.E11.2.Tub.sp.1.20150501.S	E11.2.Tub.sp.1.20150501.S	TCTTAAGATTTG	GTGTGCCAGCMGCCGCGGTAA	Run2 Lane 7	GCMP1_Lane7_S7_L007	E11.2.Tub.sp.1.20150501.S	629	10895	coral	10895.E11.2.Tub.sp.1.20150501.S	Isla Contadora_20150501	2015-05-01	20150501	Isla Contadora	10:26:00	2015-05-01 10:26:00	1	8.62881	-79.0418	dead_coral	2.4	29	Missing: Not collected	Missing: Not collected	Missing: Not collected	Missing: Not collected	None	n	y	Medina Lab, Penn State, USA can be reextracted	1	Coral Skeleton	organic material	E11.Tub.sp.1	None	PW_166_S	n	E11.2.Tub.sp.1.20150501	Tubastraea sp	Tubastraea	sp	Tubastraea sp	Tubastraea	sp	dead coral	measured	1	1	2
10895.E11.2.Tub.sp.1.20150501.T	E11.2.Tub.sp.1.20150501.T	CTTATAGAGAAG	GTGTGCCAGCMGCCGCGGTAA	Run2 Lane 7	GCMP1_Lane7_S7_L007	E11.2.Tub.sp.1.20150501.T	630	10895	coral	10895.E11.2.Tub.sp.1.20150501.T	Isla Contadora_20150501	2015-05-01	20150501	Isla Contadora	10:26:00	2015-05-01 10:26:00	1	8.62881	-79.0418	dead_coral	2.4	29	Missing: Not collected	Missing: Not collected	Missing: Not collected	Missing: Not collected	None	n	y	Medina Lab, Penn State, USA can be reextracted	1	Coral Tissue	organic material	E11.Tub.sp.1	None	PW_166_T	n	E11.2.Tub.sp.1.20150501	Tubastraea sp	Tubastraea	sp	Tubastraea sp	Tubastraea	sp	dead coral	measured	1	1	2
10895.E11.2.Tub.sp.2.20150501.M	E11.2.Tub.sp.2.20150501.M	GGACTTCCAGCT	GTGTGCCAGCMGCCGCGGTAA	Run2 Lane 7	GCMP1_Lane7_S7_L007	E11.2.Tub.sp.2.20150501.M	631	10895	coral	10895.E11.2.Tub.sp.2.20150501.M	Isla Contadora_20150501	2015-05-01	20150501	Isla Contadora	10:35:00	2015-05-01 10:35:00	2	8.62881	-79.0418	dead_coral	2.4	29	Missing: Not collected	Missing: Not collected	Missing: Not collected	Missing: Not collected	None	n	y	Medina Lab, Penn State, USA can be reextracted	1	Coral Mucus	mucus	E11.Tub.sp.2	None	PW_167_M	n	E11.2.Tub.sp.2.20150501	Tubastraea sp	Tubastraea	sp	Tubastraea sp	Tubastraea	sp	dead coral	measured	2	2	2
10895.E11.2.Tub.sp.2.20150501.S	E11.2.Tub.sp.2.20150501.S	CGATATCAGTAG	GTGTGCCAGCMGCCGCGGTAA	Run2 Lane 7	GCMP1_Lane7_S7_L007	E11.2.Tub.sp.2.20150501.S	632	10895	coral	10895.E11.2.Tub.sp.2.20150501.S	Isla Contadora_20150501	2015-05-01	20150501	Isla Contadora	10:35:00	2015-05-01 10:35:00	2	8.62881	-79.0418	dead_coral	2.4	29	Missing: Not collected	Missing: Not collected	Missing: Not collected	Missing: Not collected	None	n	y	Medina Lab, Penn State, USA can be reextracted	1	Coral Skeleton	organic material	E11.Tub.sp.2	None	PW_167_S	n	E11.2.Tub.sp.2.20150501	Tubastraea sp	Tubastraea	sp	Tubastraea sp	Tubastraea	sp	dead coral	measured	2	2	2
10895.E11.2.Tub.sp.2.20150501.T	E11.2.Tub.sp.2.20150501.T	GAGGCGCCATAG	GTGTGCCAGCMGCCGCGGTAA	Run2 Lane 7	GCMP1_Lane7_S7_L007	E11.2.Tub.sp.2.20150501.T	633	10895	coral	10895.E11.2.Tub.sp.2.20150501.T	Isla Contadora_20150501	2015-05-01	20150501	Isla Contadora	10:35:00	2015-05-01 10:35:00	2	8.62881	-79.0418	dead_coral	2.4	29	Missing: Not collected	Missing: Not collected	Missing: Not collected	Missing: Not collected	None	n	y	Medina Lab, Penn State, USA can be reextracted	1	Coral Tissue	organic material	E11.Tub.sp.2	None	PW_167_T	n	E11.2.Tub.sp.2.20150501	Tubastraea sp	Tubastraea	sp	Tubastraea sp	Tubastraea	sp	dead coral	measured	2	2	2
10895.E11.2.Tub.sp.3.20150501.M	E11.2.Tub.sp.3.20150501.M	AAGTAGGAAGGA	GTGTGCCAGCMGCCGCGGTAA	Run2 Lane 7	GCMP1_Lane7_S7_L007	E11.2.Tub.sp.3.20150501.M	637	10895	coral	10895.E11.2.Tub.sp.3.20150501.M	Isla Contadora_20150501	2015-05-01	20150501	Isla Contadora	10:38:00	2015-05-01 10:38:00	3	8.62881	-79.0418	dead_coral	2.3	29	Missing: Not collected	Missing: Not collected	Missing: Not collected	Missing: Not collected	None	n	y	Medina Lab, Penn State, USA can be reextracted	1	Coral Mucus	mucus	E11.Tub.sp.3	None	PW_169_M	n	E11.2.Tub.sp.3.20150501	Tubastraea sp	Tubastraea	sp	Tubastraea sp	Tubastraea	sp	dead coral	measured	2	2	3
10895.E11.2.Tub.sp.3.20150501.S	E11.2.Tub.sp.3.20150501.S	ATGCGCCCGTAT	GTGTGCCAGCMGCCGCGGTAA	Run2 Lane 7	GCMP1_Lane7_S7_L007	E11.2.Tub.sp.3.20150501.S	638	10895	coral	10895.E11.2.Tub.sp.3.20150501.S	Isla Contadora_20150501	2015-05-01	20150501	Isla Contadora	10:38:00	2015-05-01 10:38:00	3	8.62881	-79.0418	dead_coral	2.3	29	Missing: Not collected	Missing: Not collected	Missing: Not collected	Missing: Not collected	None	n	y	Medina Lab, Penn State, USA can be reextracted	1	Coral Skeleton	organic material	E11.Tub.sp.3	None	PW_169_S	n	E11.2.Tub.sp.3.20150501	Tubastraea sp	Tubastraea	sp	Tubastraea sp	Tubastraea	sp	dead coral	measured	2	2	3
10895.E11.2.Tub.sp.3.20150501.T	E11.2.Tub.sp.3.20150501.T	GGAGGAGCAATA	GTGTGCCAGCMGCCGCGGTAA	Run2 Lane 7	GCMP1_Lane7_S7_L007	E11.2.Tub.sp.3.20150501.T	639	10895	coral	10895.E11.2.Tub.sp.3.20150501.T	Isla Contadora_20150501	2015-05-01	20150501	Isla Contadora	10:38:00	2015-05-01 10:38:00	3	8.62881	-79.0418	dead_coral	2.3	29	Missing: Not collected	Missing: Not collected	Missing: Not collected	Missing: Not collected	None	n	y	Medina Lab, Penn State, USA can be reextracted	1	Coral Tissue	organic material	E11.Tub.sp.3	None	PW_169_T	n	E11.2.Tub.sp.3.20150501	Tubastraea sp	Tubastraea	sp	Tubastraea sp	Tubastraea	sp	dead coral	measured	2	2	3
10895.E11.2.Tub.sp.4.20150501.M	E11.2.Tub.sp.4.20150501.M	ATTGGGACATAA	GTGTGCCAGCMGCCGCGGTAA	Run2 Lane 7	GCMP1_Lane7_S7_L007	E11.2.Tub.sp.4.20150501.M	670	10895	coral	10895.E11.2.Tub.sp.4.20150501.M	Isla Contadora_20150501	2015-05-01	20150501	Isla Contadora	16:03:00	2015-05-01 16:03:00	4	8.62881	-79.0418	dead_coral	4.3	29	Missing: Not collected	Missing: Not collected	Missing: Not collected	Missing: Not collected	None	n	y	Medina Lab, Penn State, USA can be reextracted	1	Coral Mucus	mucus	E11.Tub.sp.4	None	PW_182_M	n	E11.2.Tub.sp.4.20150501	Tubastraea sp	Tubastraea	sp	Tubastraea sp	Tubastraea	sp	dead coral	measured	3	3	3
10895.E11.2.Tub.sp.4.20150501.S	E11.2.Tub.sp.4.20150501.S	CTTCGCGGATGT	GTGTGCCAGCMGCCGCGGTAA	Run2 Lane 7	GCMP1_Lane7_S7_L007	E11.2.Tub.sp.4.20150501.S	671	10895	coral	10895.E11.2.Tub.sp.4.20150501.S	Isla Contadora_20150501	2015-05-01	20150501	Isla Contadora	16:03:00	2015-05-01 16:03:00	4	8.62881	-79.0418	dead_coral	4.3	29	Missing: Not collected	Missing: Not collected	Missing: Not collected	Missing: Not collected	None	n	y	Medina Lab, Penn State, USA can be reextracted	1	Coral Skeleton	organic material	E11.Tub.sp.4	None	PW_182_S	n	E11.2.Tub.sp.4.20150501	Tubastraea sp	Tubastraea	sp	Tubastraea sp	Tubastraea	sp	dead coral	measured	3	3	3
10895.E11.2.Tub.sp.4.20150501.T	E11.2.Tub.sp.4.20150501.T	ATCACATTCTCC	GTGTGCCAGCMGCCGCGGTAA	Run2 Lane 7	GCMP1_Lane7_S7_L007	E11.2.Tub.sp.4.20150501.T	672	10895	coral	10895.E11.2.Tub.sp.4.20150501.T	Isla Contadora_20150501	2015-05-01	20150501	Isla Contadora	16:03:00	2015-05-01 16:03:00	4	8.62881	-79.0418	dead_coral	4.3	29	Missing: Not collected	Missing: Not collected	Missing: Not collected	Missing: Not collected	None	n	y	Medina Lab, Penn State, USA can be reextracted	1	Coral Tissue	organic material	E11.Tub.sp.4	None	PW_182_T	n	E11.2.Tub.sp.4.20150501	Tubastraea sp	Tubastraea	sp	Tubastraea sp	Tubastraea	sp	dead coral	measured	3	3	3
10895.E4.2.Tub.cocc.1.20150311.M	E4.2.Tub.cocc.1.20150311.M	TAGCAGTTGCGT	GTGTGCCAGCMGCCGCGGTAA	Run2 Lane 8	GCMP2_Lane8_S8_L008	E4.2.Tub.cocc.1.20150311.M	906	10895	coral	10895.E4.2.Tub.cocc.1.20150311.M	Al Fahal_20150311	2015-03-11	20150311	Al Fahal	10:00:00	2015-03-11 10:00:00	1	22.2584	38.9554	rock	5.49	26.1	Missing: Not collected	Missing: Not collected	Missing: Not collected	2000	PAR meter pointed upwards near coral	y	y	Voolstra Lab, KAUST, Saudi Arabia	1	Coral Mucus	mucus	Z8	Also contacting a velvet textured, red turf-like algae 005 cm in height	Z8_mucus	n	E4.2.Tub.cocc.1.20150311	Tubastraea coccinea	Tubastraea	coccinea	Tubastraea coccinea	Tubastraea	coccinea	Missing: Not collected	measured	1	0.5	0.5
10895.E4.2.Tub.cocc.1.20150311.S	E4.2.Tub.cocc.1.20150311.S	AGATGTCCGTCA	GTGTGCCAGCMGCCGCGGTAA	Run2 Lane 8	GCMP2_Lane8_S8_L008	E4.2.Tub.cocc.1.20150311.S	905	10895	coral	10895.E4.2.Tub.cocc.1.20150311.S	Al Fahal_20150311	2015-03-11	20150311	Al Fahal	10:00:00	2015-03-11 10:00:00	1	22.2584	38.9554	rock	5.49	26.1	Missing: Not collected	Missing: Not collected	Missing: Not collected	2000	PAR meter pointed upwards near coral	y	y	Voolstra Lab, KAUST, Saudi Arabia	1	Coral Skeleton	organic material	Z8	Also contacting a velvet textured, red turf-like algae 005 cm in height	Z8_skeleton	n	E4.2.Tub.cocc.1.20150311	Tubastraea coccinea	Tubastraea	coccinea	Tubastraea coccinea	Tubastraea	coccinea	Missing: Not collected	measured	1	0.5	0.5
10895.E4.2.Tub.cocc.1.20150311.T	E4.2.Tub.cocc.1.20150311.T	CCTCCGTCATGG	GTGTGCCAGCMGCCGCGGTAA	Run2 Lane 8	GCMP2_Lane8_S8_L008	E4.2.Tub.cocc.1.20150311.T	904	10895	coral	10895.E4.2.Tub.cocc.1.20150311.T	Al Fahal_20150311	2015-03-11	20150311	Al Fahal	10:00:00	2015-03-11 10:00:00	1	22.2584	38.9554	rock	5.49	26.1	Missing: Not collected	Missing: Not collected	Missing: Not collected	2000	PAR meter pointed upwards near coral	y	y	Voolstra Lab, KAUST, Saudi Arabia	1	Coral Tissue	organic material	Z8	Also contacting a velvet textured, red turf-like algae 005 cm in height	Z8_tissue	n	E4.2.Tub.cocc.1.20150311	Tubastraea coccinea	Tubastraea	coccinea	Tubastraea coccinea	Tubastraea	coccinea	Missing: Not collected	measured	1	0.5	0.5
10895.E4.2.Tub.cocc.1.20150312.M	E4.2.Tub.cocc.1.20150312.M	GACCCGTTTCGC	GTGTGCCAGCMGCCGCGGTAA	Run2 Lane 8	GCMP2_Lane8_S8_L008	E4.2.Tub.cocc.1.20150312.M	1044	10895	coral	10895.E4.2.Tub.cocc.1.20150312.M	Inner Fsar_20150312	2015-03-12	20150312	Inner Fsar	09:19:00	2015-03-12 09:19:00	1	22.2173	39.0262	rock	2.44	26.7	Missing: Not collected	Missing: Not collected	Missing: Not collected	900	PAR meter pointed upwards near coral	y	y	Voolstra Lab, KAUST, Saudi Arabia	1	Coral Mucus	mucus	R12	None	R12_mucus	n	E4.2.Tub.cocc.1.20150312	Tubastraea coccinea	Tubastraea	coccinea	Tubastraea coccinea	Tubastraea	coccinea	Missing: Not collected	measured	2	2	3
10895.E4.2.Tub.cocc.1.20150312.S	E4.2.Tub.cocc.1.20150312.S	GTCGCTTGCACA	GTGTGCCAGCMGCCGCGGTAA	Run2 Lane 8	GCMP2_Lane8_S8_L008	E4.2.Tub.cocc.1.20150312.S	987	10895	coral	10895.E4.2.Tub.cocc.1.20150312.S	Inner Fsar_20150312	2015-03-12	20150312	Inner Fsar	09:19:00	2015-03-12 09:19:00	1	22.2173	39.0262	rock	2.44	26.7	Missing: Not collected	Missing: Not collected	Missing: Not collected	900	PAR meter pointed upwards near coral	y	y	Voolstra Lab, KAUST, Saudi Arabia	1	Coral Skeleton	organic material	R12	None	R12_skeleton	n	E4.2.Tub.cocc.1.20150312	Tubastraea coccinea	Tubastraea	coccinea	Tubastraea coccinea	Tubastraea	coccinea	Missing: Not collected	measured	2	2	3
10895.E4.2.Tub.cocc.1.20150312.T	E4.2.Tub.cocc.1.20150312.T	ACCAGTGACTCA	GTGTGCCAGCMGCCGCGGTAA	Run2 Lane 8	GCMP2_Lane8_S8_L008	E4.2.Tub.cocc.1.20150312.T	1025	10895	coral	10895.E4.2.Tub.cocc.1.20150312.T	Inner Fsar_20150312	2015-03-12	20150312	Inner Fsar	09:19:00	2015-03-12 09:19:00	1	22.2173	39.0262	rock	2.44	26.7	Missing: Not collected	Missing: Not collected	Missing: Not collected	900	PAR meter pointed upwards near coral	y	y	Voolstra Lab, KAUST, Saudi Arabia	1	Coral Tissue	organic material	R12	None	R12_tissue	n	E4.2.Tub.cocc.1.20150312	Tubastraea coccinea	Tubastraea	coccinea	Tubastraea coccinea	Tubastraea	coccinea	Missing: Not collected	measured	2	2	3
10895.E4.2.Tub.cocc.2.20150312.M	E4.2.Tub.cocc.2.20150312.M	AGAATCCACCAC	GTGTGCCAGCMGCCGCGGTAA	Run2 Lane 8	GCMP2_Lane8_S8_L008	E4.2.Tub.cocc.2.20150312.M	998	10895	coral	10895.E4.2.Tub.cocc.2.20150312.M	Inner Fsar_20150312	2015-03-12	20150312	Inner Fsar	12:55:00	2015-03-12 12:55:00	2	22.2173	39.0262	rock	3.35	26.7	Missing: Not collected	Missing: Not collected	Missing: Not collected	15000	PAR meter pointed upwards near coral	y	y	Voolstra Lab, KAUST, Saudi Arabia	1	Coral Mucus	mucus	M1	None	M1_mucus	n	E4.2.Tub.cocc.2.20150312	Tubastraea coccinea	Tubastraea	coccinea	Tubastraea coccinea	Tubastraea	coccinea	Missing: Not collected	measured	1	3	3
10895.E4.2.Tub.cocc.2.20150312.S	E4.2.Tub.cocc.2.20150312.S	GAGCCATCTGTA	GTGTGCCAGCMGCCGCGGTAA	Run2 Lane 8	GCMP2_Lane8_S8_L008	E4.2.Tub.cocc.2.20150312.S	989	10895	coral	10895.E4.2.Tub.cocc.2.20150312.S	Inner Fsar_20150312	2015-03-12	20150312	Inner Fsar	12:55:00	2015-03-12 12:55:00	2	22.2173	39.0262	rock	3.35	26.7	Missing: Not collected	Missing: Not collected	Missing: Not collected	15000	PAR meter pointed upwards near coral	y	y	Voolstra Lab, KAUST, Saudi Arabia	1	Coral Skeleton	organic material	M1	None	M1_skeleton	n	E4.2.Tub.cocc.2.20150312	Tubastraea coccinea	Tubastraea	coccinea	Tubastraea coccinea	Tubastraea	coccinea	Missing: Not collected	measured	1	3	3
10895.E4.2.Tub.cocc.2.20150312.T	E4.2.Tub.cocc.2.20150312.T	GAGTCTTGGTAA	GTGTGCCAGCMGCCGCGGTAA	Run2 Lane 8	GCMP2_Lane8_S8_L008	E4.2.Tub.cocc.2.20150312.T	1040	10895	coral	10895.E4.2.Tub.cocc.2.20150312.T	Inner Fsar_20150312	2015-03-12	20150312	Inner Fsar	12:55:00	2015-03-12 12:55:00	2	22.2173	39.0262	rock	3.35	26.7	Missing: Not collected	Missing: Not collected	Missing: Not collected	15000	PAR meter pointed upwards near coral	y	y	Voolstra Lab, KAUST, Saudi Arabia	1	Coral Tissue	organic material	M1	None	M1_tissue	n	E4.2.Tub.cocc.2.20150312	Tubastraea coccinea	Tubastraea	coccinea	Tubastraea coccinea	Tubastraea	coccinea	Missing: Not collected	measured	1	3	3
10895.E4.2.Tub.cocc.2.20150312.TS	E4.2.Tub.cocc.2.20150312.TS	ACCCAAGCGTTA	GTGTGCCAGCMGCCGCGGTAA	Run2 Lane 8	GCMP2_Lane8_S8_L008	E4.2.Tub.cocc.2.20150312.TS	1015	10895	coral	10895.E4.2.Tub.cocc.2.20150312.TS	Inner Fsar_20150312	2015-03-12	20150312	Inner Fsar	12:55:00	2015-03-12 12:55:00	2	22.2173	39.0262	rock	3.35	26.7	Missing: Not collected	Missing: Not collected	Missing: Not collected	15000	PAR meter pointed upwards near coral	y	y	Voolstra Lab, KAUST, Saudi Arabia	1	Whole Coral	organic material	M1	None	M1_tissue_skeleton	n	E4.2.Tub.cocc.2.20150312	Tubastraea coccinea	Tubastraea	coccinea	Tubastraea coccinea	Tubastraea	coccinea	Missing: Not collected	measured	1	3	3
10895.E9.2.Tub.sp.1.20150823.M	E9.2.Tub.sp.1.20150823.M	ATCAAGATACGC	GTGTGCCAGCMGCCGCGGTAA	Run2 Lane 8	GCMP2_Lane8_S8_L008	E9.2.Tub.sp.1.20150823.M	1151	10895	coral	10895.E9.2.Tub.sp.1.20150823.M	Tower_20150823	2015-08-23	20150823	Tower	10:32:00	2015-08-23 10:32:00	1	-21.0253	55.2239	rock	13.72	24.44	24.44	Missing: Not collected	Missing: Not collected	Missing: Not collected	None	n	y	Vega Thurber Lab, OSU, USA	1	Coral Mucus	mucus	REU#47	None	REU#47_M	n	E9.2.Tub.sp.1.20150823	Tubastraea sp	Tubastraea	sp	Tubastraea sp	Tubastraea	sp	sponge	measured	3	1	2
10895.E9.2.Tub.sp.1.20150823.S	E9.2.Tub.sp.1.20150823.S	GGTGCAGACAGA	GTGTGCCAGCMGCCGCGGTAA	Run2 Lane 8	GCMP2_Lane8_S8_L008	E9.2.Tub.sp.1.20150823.S	1128	10895	coral	10895.E9.2.Tub.sp.1.20150823.S	Tower_20150823	2015-08-23	20150823	Tower	10:32:00	2015-08-23 10:32:00	1	-21.0253	55.2239	rock	13.72	24.44	24.44	Missing: Not collected	Missing: Not collected	Missing: Not collected	None	n	y	Vega Thurber Lab, OSU, USA	1	Coral Skeleton	organic material	REU#47	None	REU#47_S	n	E9.2.Tub.sp.1.20150823	Tubastraea sp	Tubastraea	sp	Tubastraea sp	Tubastraea	sp	sponge	measured	3	1	2
10895.E9.2.Tub.sp.1.20150823.T	E9.2.Tub.sp.1.20150823.T	CTTCCAACTCAT	GTGTGCCAGCMGCCGCGGTAA	Run2 Lane 8	GCMP2_Lane8_S8_L008	E9.2.Tub.sp.1.20150823.T	1130	10895	coral	10895.E9.2.Tub.sp.1.20150823.T	Tower_20150823	2015-08-23	20150823	Tower	10:32:00	2015-08-23 10:32:00	1	-21.0253	55.2239	rock	13.72	24.44	24.44	Missing: Not collected	Missing: Not collected	Missing: Not collected	None	n	y	Vega Thurber Lab, OSU, USA	1	Coral Tissue	organic material	REU#47	None	REU#47_T	n	E9.2.Tub.sp.1.20150823	Tubastraea sp	Tubastraea	sp	Tubastraea sp	Tubastraea	sp	sponge	measured	3	1	2
10895.E9.2.Tub.sp.1.20150824.M	E9.2.Tub.sp.1.20150824.M	ACATGGGCGGAA	GTGTGCCAGCMGCCGCGGTAA	Run2 Lane 8	GCMP2_Lane8_S8_L008	E9.2.Tub.sp.1.20150824.M	1109	10895	coral	10895.E9.2.Tub.sp.1.20150824.M	Arch_20150824	2015-08-24	20150824	Arch	11:31:00	2015-08-24 11:31:00	1	-21.1239	55.7878	rock	6.4	23.89	23.89	Missing: Not collected	Missing: Not collected	Missing: Not collected	None	n	y	Vega Thurber Lab, OSU, USA	1	Coral Mucus	mucus	REU#55	None	REU#55_M	n	E9.2.Tub.sp.1.20150824	Tubastraea sp	Tubastraea	sp	Tubastraea sp	Tubastraea	sp	cca	measured	7	6	6
10895.E9.2.Tub.sp.1.20150824.S	E9.2.Tub.sp.1.20150824.S	AAGTGGCTATCC	GTGTGCCAGCMGCCGCGGTAA	Run2 Lane 8	GCMP2_Lane8_S8_L008	E9.2.Tub.sp.1.20150824.S	1098	10895	coral	10895.E9.2.Tub.sp.1.20150824.S	Arch_20150824	2015-08-24	20150824	Arch	11:31:00	2015-08-24 11:31:00	1	-21.1239	55.7878	rock	6.4	23.89	23.89	Missing: Not collected	Missing: Not collected	Missing: Not collected	None	n	y	Vega Thurber Lab, OSU, USA	1	Coral Skeleton	organic material	REU#55	None	REU#55_S	n	E9.2.Tub.sp.1.20150824	Tubastraea sp	Tubastraea	sp	Tubastraea sp	Tubastraea	sp	cca	measured	7	6	6
10895.E9.2.Tub.sp.1.20150824.T	E9.2.Tub.sp.1.20150824.T	GCTAGTTATGGA	GTGTGCCAGCMGCCGCGGTAA	Run2 Lane 8	GCMP2_Lane8_S8_L008	E9.2.Tub.sp.1.20150824.T	1105	10895	coral	10895.E9.2.Tub.sp.1.20150824.T	Arch_20150824	2015-08-24	20150824	Arch	11:31:00	2015-08-24 11:31:00	1	-21.1239	55.7878	rock	6.4	23.89	23.89	Missing: Not collected	Missing: Not collected	Missing: Not collected	None	n	y	Vega Thurber Lab, OSU, USA	1	Coral Tissue	organic material	REU#55	None	REU#55_T	n	E9.2.Tub.sp.1.20150824	Tubastraea sp	Tubastraea	sp	Tubastraea sp	Tubastraea	sp	cca	measured	7	6	6
10895.E9.2.Tub.sp.2.20150824.M	E9.2.Tub.sp.2.20150824.M	TGTGCTTGTAGG	GTGTGCCAGCMGCCGCGGTAA	Run2 Lane 8	GCMP2_Lane8_S8_L008	E9.2.Tub.sp.2.20150824.M	1096	10895	coral	10895.E9.2.Tub.sp.2.20150824.M	Arch_20150824	2015-08-24	20150824	Arch	12:13:00	2015-08-24 12:13:00	2	-21.1239	55.7878	rock	10.67	23.89	23.89	Missing: Not collected	Missing: Not collected	Missing: Not collected	None	n	y	Vega Thurber Lab, OSU, USA	1	Coral Mucus	mucus	REU#52	None	REU#52_M	n	E9.2.Tub.sp.2.20150824	Tubastraea sp	Tubastraea	sp	Tubastraea sp	Tubastraea	sp	cca	measured	3	4	2
10895.E9.2.Tub.sp.2.20150824.S	E9.2.Tub.sp.2.20150824.S	TCTTACCCATAA	GTGTGCCAGCMGCCGCGGTAA	Run2 Lane 8	GCMP2_Lane8_S8_L008	E9.2.Tub.sp.2.20150824.S	1095	10895	coral	10895.E9.2.Tub.sp.2.20150824.S	Arch_20150824	2015-08-24	20150824	Arch	12:13:00	2015-08-24 12:13:00	2	-21.1239	55.7878	rock	10.67	23.89	23.89	Missing: Not collected	Missing: Not collected	Missing: Not collected	None	n	y	Vega Thurber Lab, OSU, USA	1	Coral Skeleton	organic material	REU#52	None	REU#52_S	n	E9.2.Tub.sp.2.20150824	Tubastraea sp	Tubastraea	sp	Tubastraea sp	Tubastraea	sp	cca	measured	3	4	2
10895.E9.2.Tub.sp.2.20150824.T	E9.2.Tub.sp.2.20150824.T	ATACCGTCTTTC	GTGTGCCAGCMGCCGCGGTAA	Run2 Lane 8	GCMP2_Lane8_S8_L008	E9.2.Tub.sp.2.20150824.T	1088	10895	coral	10895.E9.2.Tub.sp.2.20150824.T	Arch_20150824	2015-08-24	20150824	Arch	12:13:00	2015-08-24 12:13:00	2	-21.1239	55.7878	rock	10.67	23.89	23.89	Missing: Not collected	Missing: Not collected	Missing: Not collected	None	n	y	Vega Thurber Lab, OSU, USA	1	Coral Tissue	organic material	REU#52	None	REU#52_T	n	E9.2.Tub.sp.2.20150824	Tubastraea sp	Tubastraea	sp	Tubastraea sp	Tubastraea	sp	cca	measured	3	4	2
10895.E1.2.Tur.pelt.1.20140814.M	E1.2.Tur.pelt.1.20140814.M	AATAGTCGTGAC	GTGTGCCAGCMGCCGCGGTAA	Run2 Lane 8	GCMP2_Lane8_S8_L008	E1.2.Tur.pelt.1.20140814.M	1373	10895	coral	10895.E1.2.Tur.pelt.1.20140814.M	Horseshoe_20140814	2014-08-14	20140814	Horseshoe	11:00:00	2014-08-14 11:00:00	1	-14.6872	145.444	rock	7.0104	22.8	Missing: Not collected	Missing: Not collected	Missing: Not collected	414.005	buoy	y	n	Bourne Lab, AIMS, Australia cannot be reextracted	1	Coral Mucus	mucus	Turbinaria peltata_20140814	None	Turb1 Muc 140814	y	E1.2.Tur.pelt.1.20140814	Turbinaria peltata	Turbinaria	peltata	Turbinaria peltata	Turbinaria	peltata	Missing: Not collected	measured	25	25	15
10895.E1.2.Tur.pelt.1.20140814.S	E1.2.Tur.pelt.1.20140814.S	GAGCGCCGAACA	GTGTGCCAGCMGCCGCGGTAA	Run2 Lane 8	GCMP2_Lane8_S8_L008	E1.2.Tur.pelt.1.20140814.S	1269	10895	coral	10895.E1.19.Sym.sp.1.20140814.M	Horseshoe_20140814	2014-08-14	20140814	Horseshoe	11:00:00	2014-08-14 11:00:00	1	-14.6872	145.444	rock	7.0104	22.8	Missing: Not collected	Missing: Not collected	Missing: Not collected	414.005	buoy	y	n	Bourne Lab, AIMS, Australia cannot be reextracted	1	Coral Skeleton	organic material	Turbinaria peltata_20140814	None	Turb1 Ske 140814	y	E1.2.Tur.pelt.1.20140814	Turbinaria peltata	Turbinaria	peltata	Turbinaria peltata	Turbinaria	peltata	Missing: Not collected	measured	25	25	15
10895.E1.2.Tur.pelt.1.20140814.T	E1.2.Tur.pelt.1.20140814.T	CTTCAAGATGGA	GTGTGCCAGCMGCCGCGGTAA	Run2 Lane 8	GCMP2_Lane8_S8_L008	E1.2.Tur.pelt.1.20140814.T	1266	10895	coral	10895.E1.17.Ech.lame.1.20140905.S	Horseshoe_20140814	2014-08-14	20140814	Horseshoe	11:00:00	2014-08-14 11:00:00	1	-14.6872	145.444	rock	7.0104	22.8	Missing: Not collected	Missing: Not collected	Missing: Not collected	414.005	buoy	y	n	Bourne Lab, AIMS, Australia cannot be reextracted	1	Coral Tissue	organic material	Turbinaria peltata_20140814	None	Turb1 Tis 140814	y	E1.2.Tur.pelt.1.20140814	Turbinaria peltata	Turbinaria	peltata	Turbinaria peltata	Turbinaria	peltata	Missing: Not collected	measured	25	25	15
10895.E1.2.Tur.reni.1.20140730.M	E1.2.Tur.reni.1.20140730.M	CAAATGGTCGTC	GTGTGCCAGCMGCCGCGGTAA	Run2 Lane 7	GCMP1_Lane7_S7_L007	E1.2.Tur.reni.1.20140730.M	539	10895	coral	10895.E1.2.Tur.reni.1.20140730.M	Trawler_20140730	2014-07-30	20140730	Trawler	10:37:00	2014-07-30 10:37:00	1	-14.6834	145.466	rubble	1.524	23.9	Missing: Not collected	Missing: Not collected	Missing: Not collected	Missing: Not collected	None	y	n	Bourne Lab, AIMS, Australia cannot be reextracted	1	Coral Mucus	mucus	Turbinaria reniformis_20140730	None	Tur Muc 140730	n	E1.2.Tur.reni.1.20140730	Turbinaria reniformis	Turbinaria	reniformis	Turbinaria reniformis	Turbinaria	reniformis	Missing: Not collected	measured	2	22	18
10895.E1.2.Tur.reni.1.20140730.S	E1.2.Tur.reni.1.20140730.S	TCCTAGGTCCGA	GTGTGCCAGCMGCCGCGGTAA	Run2 Lane 7	GCMP1_Lane7_S7_L007	E1.2.Tur.reni.1.20140730.S	545	10895	coral	10895.E1.2.Tur.reni.1.20140730.S	Trawler_20140730	2014-07-30	20140730	Trawler	10:37:00	2014-07-30 10:37:00	1	-14.6834	145.466	rubble	1.524	23.9	Missing: Not collected	Missing: Not collected	Missing: Not collected	Missing: Not collected	None	y	n	Bourne Lab, AIMS, Australia cannot be reextracted	1	Coral Skeleton	organic material	Turbinaria reniformis_20140730	None	Tur Ske 140730	n	E1.2.Tur.reni.1.20140730	Turbinaria reniformis	Turbinaria	reniformis	Turbinaria reniformis	Turbinaria	reniformis	Missing: Not collected	measured	2	22	18
10895.E1.2.Tur.reni.1.20140730.T	E1.2.Tur.reni.1.20140730.T	AGGAACCAGACG	GTGTGCCAGCMGCCGCGGTAA	Run2 Lane 7	GCMP1_Lane7_S7_L007	E1.2.Tur.reni.1.20140730.T	520	10895	coral	10895.E1.2.Tur.reni.1.20140730.T	Trawler_20140730	2014-07-30	20140730	Trawler	10:37:00	2014-07-30 10:37:00	1	-14.6834	145.466	rubble	1.524	23.9	Missing: Not collected	Missing: Not collected	Missing: Not collected	Missing: Not collected	None	y	n	Bourne Lab, AIMS, Australia cannot be reextracted	1	Coral Tissue	organic material	Turbinaria reniformis_20140730	None	Tur Tis 140730	n	E1.2.Tur.reni.1.20140730	Turbinaria reniformis	Turbinaria	reniformis	Turbinaria reniformis	Turbinaria	reniformis	Missing: Not collected	measured	2	22	18
10895.E1.2.Tur.reni.1.20140814.M	E1.2.Tur.reni.1.20140814.M	GAGGCAAACGCC	GTGTGCCAGCMGCCGCGGTAA	Run2 Lane 8	GCMP2_Lane8_S8_L008	E1.2.Tur.reni.1.20140814.M	1372	10895	coral	10895.E1.2.Tur.reni.1.20140814.M	Horseshoe_20140814	2014-08-14	20140814	Horseshoe	11:00:00	2014-08-14 11:00:00	1	-14.6872	145.444	rock	7.0104	22.8	Missing: Not collected	Missing: Not collected	Missing: Not collected	414.005	buoy	y	n	Bourne Lab, AIMS, Australia cannot be reextracted	1	Coral Mucus	mucus	Turbinaria reniformis_20140814	None	Turb2 Muc 140814	y	E1.2.Tur.reni.1.20140814	Turbinaria reniformis	Turbinaria	reniformis	Turbinaria reniformis	Turbinaria	reniformis	Missing: Not collected	measured	15	30	20
10895.E1.2.Tur.reni.1.20140814.S	E1.2.Tur.reni.1.20140814.S	CTCTATTCCACC	GTGTGCCAGCMGCCGCGGTAA	Run2 Lane 8	GCMP2_Lane8_S8_L008	E1.2.Tur.reni.1.20140814.S	1270	10895	coral	10895.E1.2.Tur.pelt.1.20140814.S	Horseshoe_20140814	2014-08-14	20140814	Horseshoe	11:00:00	2014-08-14 11:00:00	1	-14.6872	145.444	rock	7.0104	22.8	Missing: Not collected	Missing: Not collected	Missing: Not collected	414.005	buoy	y	n	Bourne Lab, AIMS, Australia cannot be reextracted	1	Coral Skeleton	organic material	Turbinaria reniformis_20140814	None	Turb2 Ske 140814	y	E1.2.Tur.reni.1.20140814	Turbinaria reniformis	Turbinaria	reniformis	Turbinaria reniformis	Turbinaria	reniformis	Missing: Not collected	measured	15	30	20
10895.E1.2.Tur.reni.1.20140814.T	E1.2.Tur.reni.1.20140814.T	ATCCATGAGCGT	GTGTGCCAGCMGCCGCGGTAA	Run2 Lane 8	GCMP2_Lane8_S8_L008	E1.2.Tur.reni.1.20140814.T	1371	10895	coral	10895.E1.2.Tur.reni.1.20140814.T	Horseshoe_20140814	2014-08-14	20140814	Horseshoe	11:00:00	2014-08-14 11:00:00	1	-14.6872	145.444	rock	7.0104	22.8	Missing: Not collected	Missing: Not collected	Missing: Not collected	414.005	buoy	y	n	Bourne Lab, AIMS, Australia cannot be reextracted	1	Coral Tissue	organic material	Turbinaria reniformis_20140814	None	Turb2 Tis 140814	y	E1.2.Tur.reni.1.20140814	Turbinaria reniformis	Turbinaria	reniformis	Turbinaria reniformis	Turbinaria	reniformis	Missing: Not collected	measured	15	30	20
10895.E1.2.Tur.stel.1.20140805.M	E1.2.Tur.stel.1.20140805.M	AGCTATGTATGG	GTGTGCCAGCMGCCGCGGTAA	Run2 Lane 7	GCMP1_Lane7_S7_L007	E1.2.Tur.stel.1.20140805.M	572	10895	coral	10895.E1.2.Tur.stel.1.20140805.M	Trawler_20140805	2014-08-05	20140805	Trawler	12:00:00	2014-08-05 12:00:00	1	-14.6834	145.466	rubble	1.2192	23.9	Missing: Not collected	Missing: Not collected	Missing: Not collected	Missing: Not collected	None	y	n	Bourne Lab, AIMS, Australia cannot be reextracted	1	Coral Mucus	mucus	Turbinaria stellulata_20140805	None	Tur Muc 140805	n	E1.2.Tur.stel.1.20140805	Turbinaria stellulata	Turbinaria	stellulata	Turbinaria stellulata	Turbinaria	stellulata	Missing: Not collected	measured	3	16	8
10895.E1.2.Tur.stel.1.20140805.S	E1.2.Tur.stel.1.20140805.S	TCACTGCTAGGA	GTGTGCCAGCMGCCGCGGTAA	Run2 Lane 7	GCMP1_Lane7_S7_L007	E1.2.Tur.stel.1.20140805.S	570	10895	coral	10895.E1.2.Tur.stel.1.20140805.S	Trawler_20140805	2014-08-05	20140805	Trawler	12:00:00	2014-08-05 12:00:00	1	-14.6834	145.466	rubble	1.2192	23.9	Missing: Not collected	Missing: Not collected	Missing: Not collected	Missing: Not collected	None	y	n	Bourne Lab, AIMS, Australia cannot be reextracted	1	Coral Skeleton	organic material	Turbinaria stellulata_20140805	None	Tur Ske 140805	n	E1.2.Tur.stel.1.20140805	Turbinaria stellulata	Turbinaria	stellulata	Turbinaria stellulata	Turbinaria	stellulata	Missing: Not collected	measured	3	16	8
10895.E1.2.Tur.stel.1.20140805.T	E1.2.Tur.stel.1.20140805.T	ACATCAGGTCAC	GTGTGCCAGCMGCCGCGGTAA	Run2 Lane 7	GCMP1_Lane7_S7_L007	E1.2.Tur.stel.1.20140805.T	571	10895	coral	10895.E1.2.Tur.stel.1.20140805.T	Trawler_20140805	2014-08-05	20140805	Trawler	12:00:00	2014-08-05 12:00:00	1	-14.6834	145.466	rubble	1.2192	23.9	Missing: Not collected	Missing: Not collected	Missing: Not collected	Missing: Not collected	None	y	n	Bourne Lab, AIMS, Australia cannot be reextracted	1	Coral Tissue	organic material	Turbinaria stellulata_20140805	None	Tur Tis 140805	n	E1.2.Tur.stel.1.20140805	Turbinaria stellulata	Turbinaria	stellulata	Turbinaria stellulata	Turbinaria	stellulata	Missing: Not collected	measured	3	16	8
10895.E3.2.Tur.reni.1.20150124.M	E3.2.Tur.reni.1.20150124.M	TGGTGGAGTTTC	GTGTGCCAGCMGCCGCGGTAA	Run2 Lane 7	GCMP1_Lane7_S7_L007	E3.2.Tur.reni.1.20150124.M	236	10895	coral	10895.E3.2.Tur.reni.1.20150124.T	Trawler_20150124	2015-01-24	20150124	Trawler	15:17:00	2015-01-24 15:17:00	1	-14.6868	145.466	Field of Turbinaria. Reef edge near P. cylindrica field	2.6	29	Missing: Not collected	Missing: Not collected	Missing: Not collected	Missing: Not collected	Missing: Not collected	y	y	Medina Lab, Penn State, USA can be reextracted	1	Coral Mucus	mucus	75_M	Field of Turbinaria Reef edge near P cylindrica field	GN_2_Tur_reni_L13_20150124_M	n	E3.2.Tur.reni.1.20150124	Turbinaria reniformis	Turbinaria	reniformis	Turbinaria reniformis	Turbinaria	reniformis	Missing: Not collected	measured	Missing: Not collected	Missing: Not collected	Missing: Not collected
10895.E3.2.Tur.reni.1.20150124.S	E3.2.Tur.reni.1.20150124.S	CAATGTAGACAC	GTGTGCCAGCMGCCGCGGTAA	Run2 Lane 7	GCMP1_Lane7_S7_L007	E3.2.Tur.reni.1.20150124.S	234	10895	coral	10895.E3.17.Ech.mamm.1.20150123.M	Trawler_20150124	2015-01-24	20150124	Trawler	15:17:00	2015-01-24 15:17:00	1	-14.6868	145.466	Field of Turbinaria. Reef edge near P. cylindrica field	2.6	29	Missing: Not collected	Missing: Not collected	Missing: Not collected	Missing: Not collected	Missing: Not collected	y	y	Medina Lab, Penn State, USA can be reextracted	1	Coral Skeleton	organic material	75_S	Field of Turbinaria Reef edge near P cylindrica field	GN_2_Tur_reni_L13_20150124_S	n	E3.2.Tur.reni.1.20150124	Turbinaria reniformis	Turbinaria	reniformis	Turbinaria reniformis	Turbinaria	reniformis	Missing: Not collected	measured	Missing: Not collected	Missing: Not collected	Missing: Not collected
10895.E3.2.Tur.reni.1.20150124.T	E3.2.Tur.reni.1.20150124.T	CCGCGTCTCAAC	GTGTGCCAGCMGCCGCGGTAA	Run2 Lane 7	GCMP1_Lane7_S7_L007	E3.2.Tur.reni.1.20150124.T	235	10895	coral	10895.E3.2.Tur.reni.1.20150124.S	Trawler_20150124	2015-01-24	20150124	Trawler	15:17:00	2015-01-24 15:17:00	1	-14.6868	145.466	Field of Turbinaria. Reef edge near P. cylindrica field	2.6	29	Missing: Not collected	Missing: Not collected	Missing: Not collected	Missing: Not collected	Missing: Not collected	y	y	Medina Lab, Penn State, USA can be reextracted	1	Coral Tissue	organic material	75_T	Field of Turbinaria Reef edge near P cylindrica field	GN_2_Tur_reni_L13_20150124_T	n	E3.2.Tur.reni.1.20150124	Turbinaria reniformis	Turbinaria	reniformis	Turbinaria reniformis	Turbinaria	reniformis	Missing: Not collected	measured	Missing: Not collected	Missing: Not collected	Missing: Not collected
10895.E3.2.Tur.reni.1.20150127.M	E3.2.Tur.reni.1.20150127.M	GATATACCAGTG	GTGTGCCAGCMGCCGCGGTAA	Run2 Lane 7	GCMP1_Lane7_S7_L007	E3.2.Tur.reni.1.20150127.M	283	10895	coral	10895.E3.17.Ech.mamm.1.20150127.S	Trawler_20150127	2015-01-27	20150127	Trawler	15:51:00	2015-01-27 15:51:00	1	-14.6868	145.466	Reef flat. Surrounded by soft coral. Ref fleshy algae also in contact.	1.5	29	Missing: Not collected	Missing: Not collected	Missing: Not collected	Missing: Not collected	Missing: Not collected	y	y	Medina Lab, Penn State, USA can be reextracted	1	Coral Mucus	mucus	102_M	Reef flat Surrounded by soft coral Ref fleshy algae also in contact	GN_2_Tur_reni_L40_20150127_M	n	E3.2.Tur.reni.1.20150127	Turbinaria reniformis	Turbinaria	reniformis	Turbinaria reniformis	Turbinaria	reniformis	Missing: Not collected	measured	Missing: Not collected	Missing: Not collected	Missing: Not collected
10895.E3.2.Tur.reni.1.20150127.S	E3.2.Tur.reni.1.20150127.S	AACACCATCGAC	GTGTGCCAGCMGCCGCGGTAA	Run2 Lane 7	GCMP1_Lane7_S7_L007	E3.2.Tur.reni.1.20150127.S	317	10895	coral	10895.E3.Out.Mil.sp.1.20150125.M	Trawler_20150127	2015-01-27	20150127	Trawler	15:51:00	2015-01-27 15:51:00	1	-14.6868	145.466	Reef flat. Surrounded by soft coral. Ref fleshy algae also in contact.	1.5	29	Missing: Not collected	Missing: Not collected	Missing: Not collected	Missing: Not collected	Missing: Not collected	y	y	Medina Lab, Penn State, USA can be reextracted	1	Coral Skeleton	organic material	102_S	Reef flat Surrounded by soft coral Ref fleshy algae also in contact	GN_2_Tur_reni_L40_20150127_S	n	E3.2.Tur.reni.1.20150127	Turbinaria reniformis	Turbinaria	reniformis	Turbinaria reniformis	Turbinaria	reniformis	Missing: Not collected	measured	Missing: Not collected	Missing: Not collected	Missing: Not collected
10895.E3.2.Tur.reni.1.20150127.T	E3.2.Tur.reni.1.20150127.T	AGAATCCACCAC	GTGTGCCAGCMGCCGCGGTAA	Run2 Lane 7	GCMP1_Lane7_S7_L007	E3.2.Tur.reni.1.20150127.T	284	10895	coral	10895.E3.2.Tur.reni.1.20150127.M	Trawler_20150127	2015-01-27	20150127	Trawler	15:51:00	2015-01-27 15:51:00	1	-14.6868	145.466	Reef flat. Surrounded by soft coral. Ref fleshy algae also in contact.	1.5	29	Missing: Not collected	Missing: Not collected	Missing: Not collected	Missing: Not collected	Missing: Not collected	y	y	Medina Lab, Penn State, USA can be reextracted	1	Coral Tissue	organic material	102_T	Reef flat Surrounded by soft coral Ref fleshy algae also in contact	GN_2_Tur_reni_L40_20150127_T	n	E3.2.Tur.reni.1.20150127	Turbinaria reniformis	Turbinaria	reniformis	Turbinaria reniformis	Turbinaria	reniformis	Missing: Not collected	measured	Missing: Not collected	Missing: Not collected	Missing: Not collected
10895.E3.2.Tur.reni.2.20150124.M	E3.2.Tur.reni.2.20150124.M	TCGCTACAGATG	GTGTGCCAGCMGCCGCGGTAA	Run2 Lane 7	GCMP1_Lane7_S7_L007	E3.2.Tur.reni.2.20150124.M	239	10895	coral	10895.E3.2.Tur.reni.2.20150124.T	Trawler_20150124	2015-01-24	20150124	Trawler	15:28:00	2015-01-24 15:28:00	2	-14.6868	145.466	Field of Turbinaria on reef flat.	1.3	29	Missing: Not collected	Missing: Not collected	Missing: Not collected	Missing: Not collected	Missing: Not collected	y	y	Medina Lab, Penn State, USA can be reextracted	1	Coral Mucus	mucus	76_M	Field of Turbinaria on reef flat	GN_2_Tur_reni_L14_20150124_M	n	E3.2.Tur.reni.2.20150124	Turbinaria reniformis	Turbinaria	reniformis	Turbinaria reniformis	Turbinaria	reniformis	Missing: Not collected	measured	Missing: Not collected	Missing: Not collected	Missing: Not collected
10895.E3.2.Tur.reni.2.20150124.S	E3.2.Tur.reni.2.20150124.S	TCCGATAATCGG	GTGTGCCAGCMGCCGCGGTAA	Run2 Lane 7	GCMP1_Lane7_S7_L007	E3.2.Tur.reni.2.20150124.S	237	10895	coral	10895.E3.2.Tur.reni.1.20150124.M	Trawler_20150124	2015-01-24	20150124	Trawler	15:28:00	2015-01-24 15:28:00	2	-14.6868	145.466	Field of Turbinaria on reef flat.	1.3	29	Missing: Not collected	Missing: Not collected	Missing: Not collected	Missing: Not collected	Missing: Not collected	y	y	Medina Lab, Penn State, USA can be reextracted	1	Coral Skeleton	organic material	76_S	Field of Turbinaria on reef flat	GN_2_Tur_reni_L14_20150124_S	n	E3.2.Tur.reni.2.20150124	Turbinaria reniformis	Turbinaria	reniformis	Turbinaria reniformis	Turbinaria	reniformis	Missing: Not collected	measured	Missing: Not collected	Missing: Not collected	Missing: Not collected
10895.E3.2.Tur.reni.2.20150124.T	E3.2.Tur.reni.2.20150124.T	CGGCCAGAAGCA	GTGTGCCAGCMGCCGCGGTAA	Run2 Lane 7	GCMP1_Lane7_S7_L007	E3.2.Tur.reni.2.20150124.T	238	10895	coral	10895.E3.2.Tur.reni.2.20150124.S	Trawler_20150124	2015-01-24	20150124	Trawler	15:28:00	2015-01-24 15:28:00	2	-14.6868	145.466	Field of Turbinaria on reef flat.	1.3	29	Missing: Not collected	Missing: Not collected	Missing: Not collected	Missing: Not collected	Missing: Not collected	y	y	Medina Lab, Penn State, USA can be reextracted	1	Coral Tissue	organic material	76_T	Field of Turbinaria on reef flat	GN_2_Tur_reni_L14_20150124_T	n	E3.2.Tur.reni.2.20150124	Turbinaria reniformis	Turbinaria	reniformis	Turbinaria reniformis	Turbinaria	reniformis	Missing: Not collected	measured	Missing: Not collected	Missing: Not collected	Missing: Not collected
10895.E4.2.Tur.stel.1.20150312.M	E4.2.Tur.stel.1.20150312.M	GCCTACTCTCGG	GTGTGCCAGCMGCCGCGGTAA	Run2 Lane 8	GCMP2_Lane8_S8_L008	E4.2.Tur.stel.1.20150312.M	1026	10895	coral	10895.E4.2.Tur.stel.1.20150312.M	Inner Fsar_20150312	2015-03-12	20150312	Inner Fsar	13:25:00	2015-03-12 13:25:00	1	22.2173	39.0262	rock	5.18	26.7	Missing: Not collected	Missing: Not collected	Missing: Not collected	5000	PAR meter pointed upwards near coral	y	y	Voolstra Lab, KAUST, Saudi Arabia	1	Coral Mucus	mucus	M3	None	M3_mucus	n	E4.2.Tur.stel.1.20150312	Turbinaria stellulata	Turbinaria	stellulata	Turbinaria stellulata	Turbinaria	stellulata	Missing: Not collected	measured	15	20	40
10895.E4.2.Tur.stel.1.20150312.S	E4.2.Tur.stel.1.20150312.S	CTCCGAACAACA	GTGTGCCAGCMGCCGCGGTAA	Run2 Lane 8	GCMP2_Lane8_S8_L008	E4.2.Tur.stel.1.20150312.S	1027	10895	coral	10895.E4.2.Tur.stel.1.20150312.S	Inner Fsar_20150312	2015-03-12	20150312	Inner Fsar	13:25:00	2015-03-12 13:25:00	1	22.2173	39.0262	rock	5.18	26.7	Missing: Not collected	Missing: Not collected	Missing: Not collected	5000	PAR meter pointed upwards near coral	y	y	Voolstra Lab, KAUST, Saudi Arabia	1	Coral Skeleton	organic material	M3	None	M3_skeleton	n	E4.2.Tur.stel.1.20150312	Turbinaria stellulata	Turbinaria	stellulata	Turbinaria stellulata	Turbinaria	stellulata	Missing: Not collected	measured	15	20	40
10895.E4.2.Tur.stel.1.20150312.T	E4.2.Tur.stel.1.20150312.T	CCACTGCCCACC	GTGTGCCAGCMGCCGCGGTAA	Run2 Lane 8	GCMP2_Lane8_S8_L008	E4.2.Tur.stel.1.20150312.T	1028	10895	coral	10895.E4.2.Tur.stel.1.20150312.T	Inner Fsar_20150312	2015-03-12	20150312	Inner Fsar	13:25:00	2015-03-12 13:25:00	1	22.2173	39.0262	rock	5.18	26.7	Missing: Not collected	Missing: Not collected	Missing: Not collected	5000	PAR meter pointed upwards near coral	y	y	Voolstra Lab, KAUST, Saudi Arabia	1	Coral Tissue	organic material	M3	None	M3_tissue	n	E4.2.Tur.stel.1.20150312	Turbinaria stellulata	Turbinaria	stellulata	Turbinaria stellulata	Turbinaria	stellulata	Missing: Not collected	measured	15	20	40
10895.E4.2.Tur.stel.1.20150325.M	E4.2.Tur.stel.1.20150325.M	AAGTCTTATCTC	GTGTGCCAGCMGCCGCGGTAA	Run2 Lane 8	GCMP2_Lane8_S8_L008	E4.2.Tur.stel.1.20150325.M	1011	10895	coral	10895.E4.2.Tur.stel.1.20150325.M	Al Fahal_20150325	2015-03-25	20150325	Al Fahal	11:31:00	2015-03-25 11:31:00	1	22.2584	38.9554	rock	14.33	26.1	Missing: Not collected	Missing: Not collected	Missing: Not collected	Missing: Not collected	PAR meter pointed upwards near coral	y	y	Voolstra Lab, KAUST, Saudi Arabia	1	Coral Mucus	mucus	Turbinaria	None	Turbinaria_mucus	n	E4.2.Tur.stel.1.20150325	Turbinaria stellulata	Turbinaria	stellulata	Turbinaria stellulata	Turbinaria	stellulata	Missing: Not collected	measured	15	10	25
10895.E4.2.Tur.stel.1.20150325.S	E4.2.Tur.stel.1.20150325.S	GTCCTACACAGC	GTGTGCCAGCMGCCGCGGTAA	Run2 Lane 8	GCMP2_Lane8_S8_L008	E4.2.Tur.stel.1.20150325.S	1012	10895	coral	10895.E4.2.Tur.stel.1.20150325.S	Al Fahal_20150325	2015-03-25	20150325	Al Fahal	11:31:00	2015-03-25 11:31:00	1	22.2584	38.9554	rock	14.33	26.1	Missing: Not collected	Missing: Not collected	Missing: Not collected	Missing: Not collected	PAR meter pointed upwards near coral	y	y	Voolstra Lab, KAUST, Saudi Arabia	1	Coral Skeleton	organic material	Turbinaria	None	Turbinaria_skeleton	n	E4.2.Tur.stel.1.20150325	Turbinaria stellulata	Turbinaria	stellulata	Turbinaria stellulata	Turbinaria	stellulata	Missing: Not collected	measured	15	10	25
10895.E4.2.Tur.stel.1.20150325.T	E4.2.Tur.stel.1.20150325.T	GATATACCAGTG	GTGTGCCAGCMGCCGCGGTAA	Run2 Lane 8	GCMP2_Lane8_S8_L008	E4.2.Tur.stel.1.20150325.T	997	10895	coral	10895.E4.2.Tur.stel.1.20150325.T	Al Fahal_20150325	2015-03-25	20150325	Al Fahal	11:31:00	2015-03-25 11:31:00	1	22.2584	38.9554	rock	14.33	26.1	Missing: Not collected	Missing: Not collected	Missing: Not collected	Missing: Not collected	PAR meter pointed upwards near coral	y	y	Voolstra Lab, KAUST, Saudi Arabia	1	Coral Tissue	organic material	Turbinaria	None	Turbinaria_tissue	n	E4.2.Tur.stel.1.20150325	Turbinaria stellulata	Turbinaria	stellulata	Turbinaria stellulata	Turbinaria	stellulata	Missing: Not collected	measured	15	10	25
10895.E9.2.Tur.fron.1.20150818.M	E9.2.Tur.fron.1.20150818.M	TAGACTTCAGAG	GTGTGCCAGCMGCCGCGGTAA	Run2 Lane 8	GCMP2_Lane8_S8_L008	E9.2.Tur.fron.1.20150818.M	1056	10895	coral	10895.E9.2.Tur.fron.1.20150818.M	Saint-Leu_20150818	2015-08-18	20150818	Saint-Leu	14:16:00	2015-08-18 14:16:00	1	-21.1767	55.2858	rubble	0.66	25	25	Missing: Not collected	Missing: Not collected	Missing: Not collected	None	n	y	Vega Thurber Lab, OSU, USA	1	Coral Mucus	mucus	REU#12	None	REU#12_M	n	E9.2.Tur.fron.1.20150818	Turbinaria frondens	Turbinaria	frondens	Turbinaria frondens	Turbinaria	frondens	live coral	measured	5	10	10
10895.E9.2.Tur.fron.1.20150818.S	E9.2.Tur.fron.1.20150818.S	CCAGATATAGCA	GTGTGCCAGCMGCCGCGGTAA	Run2 Lane 8	GCMP2_Lane8_S8_L008	E9.2.Tur.fron.1.20150818.S	1238	10895	coral	10895.E9.7.Pav.veno.1.20150818.S	Saint-Leu_20150818	2015-08-18	20150818	Saint-Leu	14:16:00	2015-08-18 14:16:00	1	-21.1767	55.2858	rubble	0.66	25	25	Missing: Not collected	Missing: Not collected	Missing: Not collected	None	n	y	Vega Thurber Lab, OSU, USA	1	Coral Skeleton	organic material	REU#12	None	REU#12_S	n	E9.2.Tur.fron.1.20150818	Turbinaria frondens	Turbinaria	frondens	Turbinaria frondens	Turbinaria	frondens	live coral	measured	5	10	10
10895.E9.2.Tur.fron.1.20150818.T	E9.2.Tur.fron.1.20150818.T	AGGAACCAGACG	GTGTGCCAGCMGCCGCGGTAA	Run2 Lane 8	GCMP2_Lane8_S8_L008	E9.2.Tur.fron.1.20150818.T	1236	10895	coral	10895.E9.20.Aca.echi.1.20150818.S	Saint-Leu_20150818	2015-08-18	20150818	Saint-Leu	14:16:00	2015-08-18 14:16:00	1	-21.1767	55.2858	rubble	0.66	25	25	Missing: Not collected	Missing: Not collected	Missing: Not collected	None	n	y	Vega Thurber Lab, OSU, USA	1	Coral Tissue	organic material	REU#12	None	REU#12_T	n	E9.2.Tur.fron.1.20150818	Turbinaria frondens	Turbinaria	frondens	Turbinaria frondens	Turbinaria	frondens	live coral	measured	5	10	10
10895.E9.2.Tur.irre.1.20150818.M	E9.2.Tur.irre.1.20150818.M	TACCTGTGTCTT	GTGTGCCAGCMGCCGCGGTAA	Run2 Lane 8	GCMP2_Lane8_S8_L008	E9.2.Tur.irre.1.20150818.M	1193	10895	coral	10895.E9.2.Tur.irre.1.20150818.M	Saint-Leu_20150818	2015-08-18	20150818	Saint-Leu	12:45:00	2015-08-18 12:45:00	1	-21.1769	55.2858	rubble	1	24.44	25	Missing: Not collected	Missing: Not collected	Missing: Not collected	None	n	y	Vega Thurber Lab, OSU, USA	1	Coral Mucus	mucus	REU#21	None	REU#21_M	n	E9.2.Tur.irre.1.20150818	Turbinaria irregularis	Turbinaria	irregularis	Turbinaria irregularis	Turbinaria	irregularis	turf on dead coral	measured	14	45	45
10895.E9.2.Tur.irre.1.20150818.S	E9.2.Tur.irre.1.20150818.S	GATGCGCAGGAC	GTGTGCCAGCMGCCGCGGTAA	Run2 Lane 8	GCMP2_Lane8_S8_L008	E9.2.Tur.irre.1.20150818.S	1194	10895	coral	10895.E9.2.Tur.irre.1.20150818.S	Saint-Leu_20150818	2015-08-18	20150818	Saint-Leu	12:45:00	2015-08-18 12:45:00	1	-21.1769	55.2858	rubble	1	24.44	25	Missing: Not collected	Missing: Not collected	Missing: Not collected	None	n	y	Vega Thurber Lab, OSU, USA	1	Coral Skeleton	organic material	REU#21	None	REU#21_S	n	E9.2.Tur.irre.1.20150818	Turbinaria irregularis	Turbinaria	irregularis	Turbinaria irregularis	Turbinaria	irregularis	turf on dead coral	measured	14	45	45
10895.E9.2.Tur.irre.1.20150818.T	E9.2.Tur.irre.1.20150818.T	CTACCGATTGCG	GTGTGCCAGCMGCCGCGGTAA	Run2 Lane 8	GCMP2_Lane8_S8_L008	E9.2.Tur.irre.1.20150818.T	1195	10895	coral	10895.E9.2.Tur.irre.1.20150818.T	Saint-Leu_20150818	2015-08-18	20150818	Saint-Leu	12:45:00	2015-08-18 12:45:00	1	-21.1769	55.2858	rubble	1	24.44	25	Missing: Not collected	Missing: Not collected	Missing: Not collected	None	n	y	Vega Thurber Lab, OSU, USA	1	Coral Tissue	organic material	REU#21	None	REU#21_T	n	E9.2.Tur.irre.1.20150818	Turbinaria irregularis	Turbinaria	irregularis	Turbinaria irregularis	Turbinaria	irregularis	turf on dead coral	measured	14	45	45
10895.E9.2.Tur.sp.1.20150821.M	E9.2.Tur.sp.1.20150821.M	GCTTCATTTCTG	GTGTGCCAGCMGCCGCGGTAA	Run2 Lane 8	GCMP2_Lane8_S8_L008	E9.2.Tur.sp.1.20150821.M	1222	10895	coral	10895.E9.2.Tur.sp.1.20150821.T	Boucan Canot_20150821	2015-08-21	20150821	Boucan Canot	13:43:00	2015-08-21 13:43:00	1	-21.0175	55.2383	rubble	9.14	24.44	24.44	Missing: Not collected	Missing: Not collected	Missing: Not collected	None	n	y	Vega Thurber Lab, OSU, USA	1	Coral Mucus	mucus	REU#36	None	REU#36_M	n	E9.2.Tur.sp.1.20150821	Turbinaria sp	Turbinaria	sp	Turbinaria sp	Turbinaria	sp	medium sand	measured	15	25	3
10895.E9.2.Tur.sp.1.20150821.S	E9.2.Tur.sp.1.20150821.S	ATAACGGTGTAC	GTGTGCCAGCMGCCGCGGTAA	Run2 Lane 8	GCMP2_Lane8_S8_L008	E9.2.Tur.sp.1.20150821.S	1180	10895	coral	10895.E9.2.Tur.sp.1.20150821.S	Boucan Canot_20150821	2015-08-21	20150821	Boucan Canot	13:43:00	2015-08-21 13:43:00	1	-21.0175	55.2383	rubble	9.14	24.44	24.44	Missing: Not collected	Missing: Not collected	Missing: Not collected	None	n	y	Vega Thurber Lab, OSU, USA	1	Coral Skeleton	organic material	REU#36	None	REU#36_S	n	E9.2.Tur.sp.1.20150821	Turbinaria sp	Turbinaria	sp	Turbinaria sp	Turbinaria	sp	medium sand	measured	15	25	3
10895.E9.2.Tur.sp.1.20150821.T	E9.2.Tur.sp.1.20150821.T	AGCAACATTGCA	GTGTGCCAGCMGCCGCGGTAA	Run2 Lane 8	GCMP2_Lane8_S8_L008	E9.2.Tur.sp.1.20150821.T	1221	10895	coral	10895.E9.4.Pac.spec.1.20150821.T	Boucan Canot_20150821	2015-08-21	20150821	Boucan Canot	13:43:00	2015-08-21 13:43:00	1	-21.0175	55.2383	rubble	9.14	24.44	24.44	Missing: Not collected	Missing: Not collected	Missing: Not collected	None	n	y	Vega Thurber Lab, OSU, USA	1	Coral Tissue	organic material	REU#36	None	REU#36_T	n	E9.2.Tur.sp.1.20150821	Turbinaria sp	Turbinaria	sp	Turbinaria sp	Turbinaria	sp	medium sand	measured	15	25	3
10895.E9.2.Tur.sp.1.20150823.M	E9.2.Tur.sp.1.20150823.M	GCGGTCGGTCAG	GTGTGCCAGCMGCCGCGGTAA	Run2 Lane 8	GCMP2_Lane8_S8_L008	E9.2.Tur.sp.1.20150823.M	1140	10895	coral	10895.E9.2.Tur.sp.1.20150823.M	Tower_20150823	2015-08-23	20150823	Tower	10:10:00	2015-08-23 10:10:00	1	-21.0253	55.2239	rubble	15.24	24.44	24.44	Missing: Not collected	Missing: Not collected	Missing: Not collected	None	n	y	Vega Thurber Lab, OSU, USA	1	Coral Mucus	mucus	REU#43	None	REU#43_M	n	E9.2.Tur.sp.1.20150823	Turbinaria sp	Turbinaria	sp	Turbinaria sp	Turbinaria	sp	medium sand	measured	9	10	2
10895.E9.2.Tur.sp.1.20150823.S	E9.2.Tur.sp.1.20150823.S	AGTACGCAGTCT	GTGTGCCAGCMGCCGCGGTAA	Run2 Lane 8	GCMP2_Lane8_S8_L008	E9.2.Tur.sp.1.20150823.S	1147	10895	coral	10895.E9.2.Tur.sp.1.20150823.S	Tower_20150823	2015-08-23	20150823	Tower	10:10:00	2015-08-23 10:10:00	1	-21.0253	55.2239	rubble	15.24	24.44	24.44	Missing: Not collected	Missing: Not collected	Missing: Not collected	None	n	y	Vega Thurber Lab, OSU, USA	1	Coral Skeleton	organic material	REU#43	None	REU#43_S	n	E9.2.Tur.sp.1.20150823	Turbinaria sp	Turbinaria	sp	Turbinaria sp	Turbinaria	sp	medium sand	measured	9	10	2
10895.E9.2.Tur.sp.1.20150823.T	E9.2.Tur.sp.1.20150823.T	CAGTCCCTGCAC	GTGTGCCAGCMGCCGCGGTAA	Run2 Lane 8	GCMP2_Lane8_S8_L008	E9.2.Tur.sp.1.20150823.T	1143	10895	coral	10895.E9.2.Tur.sp.1.20150823.T	Tower_20150823	2015-08-23	20150823	Tower	10:10:00	2015-08-23 10:10:00	1	-21.0253	55.2239	rubble	15.24	24.44	24.44	Missing: Not collected	Missing: Not collected	Missing: Not collected	None	n	y	Vega Thurber Lab, OSU, USA	1	Coral Tissue	organic material	REU#43	None	REU#43_T	n	E9.2.Tur.sp.1.20150823	Turbinaria sp	Turbinaria	sp	Turbinaria sp	Turbinaria	sp	medium sand	measured	9	10	2
10895.E1.15.Dip.heli.1.20140726.M	E1.15.Dip.heli.1.20140726.M	CATTCAGTTATA	GTGTGCCAGCMGCCGCGGTAA	Run2 Lane 7	GCMP1_Lane7_S7_L007	E1.15.Dip.heli.1.20140726.M	514	10895	coral	10895.E1.15.Dip.heli.1.20140726.M	Trawler_20140726	2014-07-26	20140726	Trawler	10:38:00	2014-07-26 10:38:00	1	-14.6839	145.466	sediment	1.524	22.8	Missing: Not collected	Missing: Not collected	Missing: Not collected	Missing: Not collected	None	y	n	Bourne Lab, AIMS, Australia cannot be reextracted	1	Coral Mucus	mucus	Diploastrea heliopora_20140726	None	Dip Muc 140726	n	E1.15.Dip.heli.1.20140726	Diploastrea heliopora	Diploastrea	heliopora	Diploastrea heliopora	Diploastrea	heliopora	Missing: Not collected	measured	80	300	100
10895.E1.15.Dip.heli.1.20140726.S	E1.15.Dip.heli.1.20140726.S	GTCAATTAGTGG	GTGTGCCAGCMGCCGCGGTAA	Run2 Lane 7	GCMP1_Lane7_S7_L007	E1.15.Dip.heli.1.20140726.S	551	10895	coral	10895.E1.15.Dip.heli.1.20140726.S	Trawler_20140726	2014-07-26	20140726	Trawler	10:38:00	2014-07-26 10:38:00	1	-14.6839	145.466	sediment	1.524	22.8	Missing: Not collected	Missing: Not collected	Missing: Not collected	Missing: Not collected	None	y	n	Bourne Lab, AIMS, Australia cannot be reextracted	1	Coral Skeleton	organic material	Diploastrea heliopora_20140726	None	Dip Ske 140726	n	E1.15.Dip.heli.1.20140726	Diploastrea heliopora	Diploastrea	heliopora	Diploastrea heliopora	Diploastrea	heliopora	Missing: Not collected	measured	80	300	100
10895.E1.15.Dip.heli.1.20140726.T	E1.15.Dip.heli.1.20140726.T	AAGATCGTACTG	GTGTGCCAGCMGCCGCGGTAA	Run2 Lane 7	GCMP1_Lane7_S7_L007	E1.15.Dip.heli.1.20140726.T	535	10895	coral	10895.E1.15.Dip.heli.1.20140726.T	Trawler_20140726	2014-07-26	20140726	Trawler	10:38:00	2014-07-26 10:38:00	1	-14.6839	145.466	sediment	1.524	22.8	Missing: Not collected	Missing: Not collected	Missing: Not collected	Missing: Not collected	None	y	n	Bourne Lab, AIMS, Australia cannot be reextracted	1	Coral Tissue	organic material	Diploastrea heliopora_20140726	None	Dip Tis 140726	n	E1.15.Dip.heli.1.20140726	Diploastrea heliopora	Diploastrea	heliopora	Diploastrea heliopora	Diploastrea	heliopora	Missing: Not collected	measured	80	300	100
10895.E1.15.Dip.heli.1.20140809.M	E1.15.Dip.heli.1.20140809.M	CGGCGATGAAAG	GTGTGCCAGCMGCCGCGGTAA	Run2 Lane 8	GCMP2_Lane8_S8_L008	E1.15.Dip.heli.1.20140809.M	1305	10895	coral	10895.E1.19.Lob.sp.1.20140809.T	Horseshoe_20140809	2014-08-09	20140809	Horseshoe	10:20:00	2014-08-09 10:20:00	1	-14.6872	145.444	pavement	1.2192	23.3	Missing: Not collected	Missing: Not collected	Missing: Not collected	Missing: Not collected	None	y	n	Bourne Lab, AIMS, Australia cannot be reextracted	1	Coral Mucus	mucus	Diploastrea heliopora_20140809	None	Dip Muc 140809	y	E1.15.Dip.heli.1.20140809	Diploastrea heliopora	Diploastrea	heliopora	Diploastrea heliopora	Diploastrea	heliopora	Missing: Not collected	measured	80	120	100
10895.E1.15.Dip.heli.1.20140809.S	E1.15.Dip.heli.1.20140809.S	AGTAATAACAAG	GTGTGCCAGCMGCCGCGGTAA	Run2 Lane 8	GCMP2_Lane8_S8_L008	E1.15.Dip.heli.1.20140809.S	1302	10895	coral	10895.E1.Out.Pal.caes.1.20140809.S	Horseshoe_20140809	2014-08-09	20140809	Horseshoe	10:20:00	2014-08-09 10:20:00	1	-14.6872	145.444	pavement	1.2192	23.3	Missing: Not collected	Missing: Not collected	Missing: Not collected	Missing: Not collected	None	y	n	Bourne Lab, AIMS, Australia cannot be reextracted	1	Coral Skeleton	organic material	Diploastrea heliopora_20140809	None	Dip Ske 140809	y	E1.15.Dip.heli.1.20140809	Diploastrea heliopora	Diploastrea	heliopora	Diploastrea heliopora	Diploastrea	heliopora	Missing: Not collected	measured	80	120	100
10895.E1.15.Dip.heli.1.20140809.T	E1.15.Dip.heli.1.20140809.T	TGGTTTCGAAGA	GTGTGCCAGCMGCCGCGGTAA	Run2 Lane 8	GCMP2_Lane8_S8_L008	E1.15.Dip.heli.1.20140809.T	1303	10895	coral	10895.E1.15.Dip.heli.1.20140809.S	Horseshoe_20140809	2014-08-09	20140809	Horseshoe	10:20:00	2014-08-09 10:20:00	1	-14.6872	145.444	pavement	1.2192	23.3	Missing: Not collected	Missing: Not collected	Missing: Not collected	Missing: Not collected	None	y	n	Bourne Lab, AIMS, Australia cannot be reextracted	1	Coral Tissue	organic material	Diploastrea heliopora_20140809	None	Dip Tis 140809	y	E1.15.Dip.heli.1.20140809	Diploastrea heliopora	Diploastrea	heliopora	Diploastrea heliopora	Diploastrea	heliopora	Missing: Not collected	measured	80	120	100
10895.E1.15.Dip.heli.1.20140815.M	E1.15.Dip.heli.1.20140815.M	AATCTCTATAAC	GTGTGCCAGCMGCCGCGGTAA	Run2 Lane 8	GCMP2_Lane8_S8_L008	E1.15.Dip.heli.1.20140815.M	1352	10895	coral	10895.E1.15.Dip.heli.1.20140815.M	Trawler_20140815	2014-08-15	20140815	Trawler	11:30:00	2014-08-15 11:30:00	1	-14.6834	145.466	rock	1.524	23.9	Missing: Not collected	Missing: Not collected	Missing: Not collected	331.988	buoy	y	n	Bourne Lab, AIMS, Australia cannot be reextracted	1	Coral Mucus	mucus	Diploastrea heliopora_20140815	None	Dip Muc 140815	y	E1.15.Dip.heli.1.20140815	Diploastrea heliopora	Diploastrea	heliopora	Diploastrea heliopora	Diploastrea	heliopora	Missing: Not collected	measured	60	100	80
10895.E1.15.Dip.heli.1.20140815.S	E1.15.Dip.heli.1.20140815.S	GCAGAGAGGCTA	GTGTGCCAGCMGCCGCGGTAA	Run2 Lane 8	GCMP2_Lane8_S8_L008	E1.15.Dip.heli.1.20140815.S	1359	10895	coral	10895.E1.15.Dip.heli.1.20140815.S	Trawler_20140815	2014-08-15	20140815	Trawler	11:30:00	2014-08-15 11:30:00	1	-14.6834	145.466	rock	1.524	23.9	Missing: Not collected	Missing: Not collected	Missing: Not collected	331.988	buoy	y	n	Bourne Lab, AIMS, Australia cannot be reextracted	1	Coral Skeleton	organic material	Diploastrea heliopora_20140815	None	Dip Ske 140815	y	E1.15.Dip.heli.1.20140815	Diploastrea heliopora	Diploastrea	heliopora	Diploastrea heliopora	Diploastrea	heliopora	Missing: Not collected	measured	60	100	80
10895.E1.15.Dip.heli.1.20140815.T	E1.15.Dip.heli.1.20140815.T	GGAGGAGCAATA	GTGTGCCAGCMGCCGCGGTAA	Run2 Lane 8	GCMP2_Lane8_S8_L008	E1.15.Dip.heli.1.20140815.T	1357	10895	coral	10895.E1.15.Dip.heli.1.20140815.T	Trawler_20140815	2014-08-15	20140815	Trawler	11:30:00	2014-08-15 11:30:00	1	-14.6834	145.466	rock	1.524	23.9	Missing: Not collected	Missing: Not collected	Missing: Not collected	331.988	buoy	y	n	Bourne Lab, AIMS, Australia cannot be reextracted	1	Coral Tissue	organic material	Diploastrea heliopora_20140815	None	Dip Tis 140815	y	E1.15.Dip.heli.1.20140815	Diploastrea heliopora	Diploastrea	heliopora	Diploastrea heliopora	Diploastrea	heliopora	Missing: Not collected	measured	60	100	80
10895.E1.15.Dip.heli.1.20140905.M	E1.15.Dip.heli.1.20140905.M	CTTTGATAATAA	GTGTGCCAGCMGCCGCGGTAA	Run2 Lane 8	GCMP2_Lane8_S8_L008	E1.15.Dip.heli.1.20140905.M	1251	10895	coral	10895.E1.19.Sym.sp.1.20140905.M	Broadhurst_20140905	2014-09-05	20140905	Broadhurst	12:45:00	2014-09-05 12:45:00	1	-18.8653	147.694	rock	4.2672	22.8	Missing: Not collected	Missing: Not collected	Missing: Not collected	1846.25	buoy	y	n	Bourne Lab, AIMS, Australia cannot be reextracted	1	Coral Mucus	mucus	Diploastrea heliopora_20140905	None	Dip Muc 140905 .5.	y	E1.15.Dip.heli.1.20140905	Diploastrea heliopora	Diploastrea	heliopora	Diploastrea heliopora	Diploastrea	heliopora	Missing: Not collected	measured	10	35	40
10895.E1.15.Dip.heli.1.20140905.S	E1.15.Dip.heli.1.20140905.S	CGCGGCGCAGCT	GTGTGCCAGCMGCCGCGGTAA	Run2 Lane 8	GCMP2_Lane8_S8_L008	E1.15.Dip.heli.1.20140905.S	1263	10895	coral	10895.E1.6.Acr.sp.1.20140905.S	Broadhurst_20140905	2014-09-05	20140905	Broadhurst	12:45:00	2014-09-05 12:45:00	1	-18.8653	147.694	rock	4.2672	22.8	Missing: Not collected	Missing: Not collected	Missing: Not collected	1846.25	buoy	y	n	Bourne Lab, AIMS, Australia cannot be reextracted	1	Coral Skeleton	organic material	Diploastrea heliopora_20140905	None	Dip Ske 140905 .5.	y	E1.15.Dip.heli.1.20140905	Diploastrea heliopora	Diploastrea	heliopora	Diploastrea heliopora	Diploastrea	heliopora	Missing: Not collected	measured	10	35	40
10895.E1.15.Dip.heli.1.20140905.T	E1.15.Dip.heli.1.20140905.T	CAAATGGTCGTC	GTGTGCCAGCMGCCGCGGTAA	Run2 Lane 8	GCMP2_Lane8_S8_L008	E1.15.Dip.heli.1.20140905.T	1248	10895	coral	10895.E1.10.Poc.dami.1.20140905.T	Broadhurst_20140905	2014-09-05	20140905	Broadhurst	12:45:00	2014-09-05 12:45:00	1	-18.8653	147.694	rock	4.2672	22.8	Missing: Not collected	Missing: Not collected	Missing: Not collected	1846.25	buoy	y	n	Bourne Lab, AIMS, Australia cannot be reextracted	1	Coral Tissue	organic material	Diploastrea heliopora_20140905	None	Dip Tis 140905 .5.	y	E1.15.Dip.heli.1.20140905	Diploastrea heliopora	Diploastrea	heliopora	Diploastrea heliopora	Diploastrea	heliopora	Missing: Not collected	measured	10	35	40
10895.E3.15.Dip.heli.1.20150105.M	E3.15.Dip.heli.1.20150105.M	GTCACTCCGAAC	GTGTGCCAGCMGCCGCGGTAA	Run2 Lane 7	GCMP1_Lane7_S7_L007	E3.15.Dip.heli.1.20150105.M	136	10895	coral	10895.E3.15.Dip.heli.2.20150105.S	Fork _20150105	2015-01-05	20150105	Fork	10:00:00	2015-01-05 10:00:00	1	-18.611	147.575	Rubble.	6.5	28	Missing: Not collected	Missing: Not collected	Missing: Not collected	Missing: Not collected	Missing: Not collected	y	y	Medina Lab, Penn State, USA can be reextracted	1	Coral Mucus	mucus	5_M	Rubble	GC_15_Dip_heli_1F_20150105_m	n	E3.15.Dip.heli.1.20150105	Diploastrea heliopora	Diploastrea	heliopora	Diploastrea heliopora	Diploastrea	heliopora	Missing: Not collected	measured	Missing: Not collected	Missing: Not collected	Missing: Not collected
10895.E3.15.Dip.heli.1.20150105.S	E3.15.Dip.heli.1.20150105.S	TGCGGCGTCAGG	GTGTGCCAGCMGCCGCGGTAA	Run2 Lane 7	GCMP1_Lane7_S7_L007	E3.15.Dip.heli.1.20150105.S	138	10895	coral	10895.E3.15.Dip.heli.1.20150105.T	Fork _20150105	2015-01-05	20150105	Fork	10:00:00	2015-01-05 10:00:00	1	-18.611	147.575	Rubble.	6.5	28	Missing: Not collected	Missing: Not collected	Missing: Not collected	Missing: Not collected	Missing: Not collected	y	y	Medina Lab, Penn State, USA can be reextracted	1	Coral Skeleton	organic material	5_S	Rubble	GC_15_Dip_heli_1F_20150105_S	n	E3.15.Dip.heli.1.20150105	Diploastrea heliopora	Diploastrea	heliopora	Diploastrea heliopora	Diploastrea	heliopora	Missing: Not collected	measured	Missing: Not collected	Missing: Not collected	Missing: Not collected
10895.E3.15.Dip.heli.1.20150105.T	E3.15.Dip.heli.1.20150105.T	GCATAAACGACT	GTGTGCCAGCMGCCGCGGTAA	Run2 Lane 7	GCMP1_Lane7_S7_L007	E3.15.Dip.heli.1.20150105.T	137	10895	coral	10895.E3.15.Dip.heli.1.20150105.M	Fork _20150105	2015-01-05	20150105	Fork	10:00:00	2015-01-05 10:00:00	1	-18.611	147.575	Rubble.	6.5	28	Missing: Not collected	Missing: Not collected	Missing: Not collected	Missing: Not collected	Missing: Not collected	y	y	Medina Lab, Penn State, USA can be reextracted	1	Coral Tissue	organic material	5_T	Rubble	GC_15_Dip_heli_1F_20150105_T	n	E3.15.Dip.heli.1.20150105	Diploastrea heliopora	Diploastrea	heliopora	Diploastrea heliopora	Diploastrea	heliopora	Missing: Not collected	measured	Missing: Not collected	Missing: Not collected	Missing: Not collected
10895.E3.15.Dip.heli.1.20150106.M	E3.15.Dip.heli.1.20150106.M	GCAACGAACGAG	GTGTGCCAGCMGCCGCGGTAA	Run2 Lane 7	GCMP1_Lane7_S7_L007	E3.15.Dip.heli.1.20150106.M	182	10895	coral	10895.E3.15.Dip.heli.2.20150106.S	Little Kelso _20150106	2015-01-06	20150106	Little Kelso	16:30:00	2015-01-06 16:30:00	1	-18.4658	146.991	Rubble.	3.5	28	Missing: Not collected	Missing: Not collected	Missing: Not collected	Missing: Not collected	Missing: Not collected	y	y	Medina Lab, Penn State, USA can be reextracted	1	Coral Mucus	mucus	11_M	Rubble	GC_15_Dip_heli_1LK_20150105_m	n	E3.15.Dip.heli.1.20150106	Diploastrea heliopora	Diploastrea	heliopora	Diploastrea heliopora	Diploastrea	heliopora	Missing: Not collected	measured	Missing: Not collected	Missing: Not collected	Missing: Not collected
10895.E3.15.Dip.heli.1.20150106.S	E3.15.Dip.heli.1.20150106.S	TAGTTCGGTGAC	GTGTGCCAGCMGCCGCGGTAA	Run2 Lane 7	GCMP1_Lane7_S7_L007	E3.15.Dip.heli.1.20150106.S	152	10895	coral	10895.E3.15.Dip.heli.1.20150106.T	Little Kelso _20150106	2015-01-06	20150106	Little Kelso	16:30:00	2015-01-06 16:30:00	1	-18.4658	146.991	Rubble.	3.5	28	Missing: Not collected	Missing: Not collected	Missing: Not collected	Missing: Not collected	Missing: Not collected	y	y	Medina Lab, Penn State, USA can be reextracted	1	Coral Skeleton	organic material	11_S	Rubble	GC_15_Dip_heli_1LK_20150105_S	n	E3.15.Dip.heli.1.20150106	Diploastrea heliopora	Diploastrea	heliopora	Diploastrea heliopora	Diploastrea	heliopora	Missing: Not collected	measured	Missing: Not collected	Missing: Not collected	Missing: Not collected
10895.E3.15.Dip.heli.1.20150106.T	E3.15.Dip.heli.1.20150106.T	CCTCACTAGCGA	GTGTGCCAGCMGCCGCGGTAA	Run2 Lane 7	GCMP1_Lane7_S7_L007	E3.15.Dip.heli.1.20150106.T	151	10895	coral	10895.E3.6.Acr.hyac.1.20150105.S	Little Kelso _20150106	2015-01-06	20150106	Little Kelso	16:30:00	2015-01-06 16:30:00	1	-18.4658	146.991	Rubble.	3.5	28	Missing: Not collected	Missing: Not collected	Missing: Not collected	Missing: Not collected	Missing: Not collected	y	y	Medina Lab, Penn State, USA can be reextracted	1	Coral Tissue	organic material	11_T	Rubble	GC_15_Dip_heli_1LK_20150105_T	n	E3.15.Dip.heli.1.20150106	Diploastrea heliopora	Diploastrea	heliopora	Diploastrea heliopora	Diploastrea	heliopora	Missing: Not collected	measured	Missing: Not collected	Missing: Not collected	Missing: Not collected
10895.E3.15.Dip.heli.1.20150118.M	E3.15.Dip.heli.1.20150118.M	GCTGCCCACCTA	GTGTGCCAGCMGCCGCGGTAA	Run2 Lane 7	GCMP1_Lane7_S7_L007	E3.15.Dip.heli.1.20150118.M	134	10895	coral	10895.E3.6.Acr.hyac.1.20150118.S	Day_20150118	2015-01-18	20150118	Day	10:20:00	2015-01-18 10:20:00	1	-14.4895	145.52	None	3.6	28	Missing: Not collected	Missing: Not collected	Missing: Not collected	Missing: Not collected	Missing: Not collected	y	y	Medina Lab, Penn State, USA can be reextracted	1	Coral Mucus	mucus	41_M	None	GN_15_Dip_heli_D1_20150118_M	n	E3.15.Dip.heli.1.20150118	Diploastrea heliopora	Diploastrea	heliopora	Diploastrea heliopora	Diploastrea	heliopora	Missing: Not collected	measured	Missing: Not collected	Missing: Not collected	Missing: Not collected
10895.E3.15.Dip.heli.1.20150118.S	E3.15.Dip.heli.1.20150118.S	TCAAGTCCGCAC	GTGTGCCAGCMGCCGCGGTAA	Run2 Lane 7	GCMP1_Lane7_S7_L007	E3.15.Dip.heli.1.20150118.S	168	10895	coral	10895.E3.15.Dip.heli.1.20150118.T	Day_20150118	2015-01-18	20150118	Day	10:20:00	2015-01-18 10:20:00	1	-14.4895	145.52	None	3.6	28	Missing: Not collected	Missing: Not collected	Missing: Not collected	Missing: Not collected	Missing: Not collected	y	y	Medina Lab, Penn State, USA can be reextracted	1	Coral Skeleton	organic material	41_S	None	GN_15_Dip_heli_D1_20150118_S	n	E3.15.Dip.heli.1.20150118	Diploastrea heliopora	Diploastrea	heliopora	Diploastrea heliopora	Diploastrea	heliopora	Missing: Not collected	measured	Missing: Not collected	Missing: Not collected	Missing: Not collected
10895.E3.15.Dip.heli.1.20150118.T	E3.15.Dip.heli.1.20150118.T	CTACTCCACGAG	GTGTGCCAGCMGCCGCGGTAA	Run2 Lane 7	GCMP1_Lane7_S7_L007	E3.15.Dip.heli.1.20150118.T	167	10895	coral	10895.E3.15.Dip.heli.2.20150105.T	Day_20150118	2015-01-18	20150118	Day	10:20:00	2015-01-18 10:20:00	1	-14.4895	145.52	None	3.6	28	Missing: Not collected	Missing: Not collected	Missing: Not collected	Missing: Not collected	Missing: Not collected	y	y	Medina Lab, Penn State, USA can be reextracted	1	Coral Tissue	organic material	41_T	None	GN_15_Dip_heli_D1_20150118_T	n	E3.15.Dip.heli.1.20150118	Diploastrea heliopora	Diploastrea	heliopora	Diploastrea heliopora	Diploastrea	heliopora	Missing: Not collected	measured	Missing: Not collected	Missing: Not collected	Missing: Not collected
10895.E3.15.Dip.heli.1.20150119.M	E3.15.Dip.heli.1.20150119.M	CAGGAACCAGGA	GTGTGCCAGCMGCCGCGGTAA	Run2 Lane 7	GCMP1_Lane7_S7_L007	E3.15.Dip.heli.1.20150119.M	129	10895	coral	10895.E3.15.Dip.heli.2.20150119.S	Martin - Site 1_20150119	2015-01-19	20150119	Martin - Site 1	13:27:00	2015-01-19 13:27:00	1	-14.7603	145.336	Sediment/silt	2.3	30	Missing: Not collected	Missing: Not collected	Missing: Not collected	Missing: Not collected	Missing: Not collected	y	y	Medina Lab, Penn State, USA can be reextracted	1	Coral Mucus	mucus	43_M	Sediment/silt	GN_15_Dip_heli_M1_20150119_M	n	E3.15.Dip.heli.1.20150119	Diploastrea heliopora	Diploastrea	heliopora	Diploastrea heliopora	Diploastrea	heliopora	Missing: Not collected	measured	Missing: Not collected	Missing: Not collected	Missing: Not collected
10895.E3.15.Dip.heli.1.20150119.S	E3.15.Dip.heli.1.20150119.S	CCAACCCAGATC	GTGTGCCAGCMGCCGCGGTAA	Run2 Lane 7	GCMP1_Lane7_S7_L007	E3.15.Dip.heli.1.20150119.S	131	10895	coral	10895.E3.15.Dip.heli.1.20150119.T	Martin - Site 1_20150119	2015-01-19	20150119	Martin - Site 1	13:27:00	2015-01-19 13:27:00	1	-14.7603	145.336	Sediment/silt	2.3	30	Missing: Not collected	Missing: Not collected	Missing: Not collected	Missing: Not collected	Missing: Not collected	y	y	Medina Lab, Penn State, USA can be reextracted	1	Coral Skeleton	organic material	43_S	Sediment/silt	GN_15_Dip_heli_M1_20150119_S	n	E3.15.Dip.heli.1.20150119	Diploastrea heliopora	Diploastrea	heliopora	Diploastrea heliopora	Diploastrea	heliopora	Missing: Not collected	measured	Missing: Not collected	Missing: Not collected	Missing: Not collected
10895.E3.15.Dip.heli.1.20150119.T	E3.15.Dip.heli.1.20150119.T	CAAAGGAGCCCG	GTGTGCCAGCMGCCGCGGTAA	Run2 Lane 7	GCMP1_Lane7_S7_L007	E3.15.Dip.heli.1.20150119.T	130	10895	coral	10895.E3.15.Dip.heli.1.20150119.M	Martin - Site 1_20150119	2015-01-19	20150119	Martin - Site 1	13:27:00	2015-01-19 13:27:00	1	-14.7603	145.336	Sediment/silt	2.3	30	Missing: Not collected	Missing: Not collected	Missing: Not collected	Missing: Not collected	Missing: Not collected	y	y	Medina Lab, Penn State, USA can be reextracted	1	Coral Tissue	organic material	43_T	Sediment/silt	GN_15_Dip_heli_M1_20150119_T	n	E3.15.Dip.heli.1.20150119	Diploastrea heliopora	Diploastrea	heliopora	Diploastrea heliopora	Diploastrea	heliopora	Missing: Not collected	measured	Missing: Not collected	Missing: Not collected	Missing: Not collected
10895.E3.15.Dip.heli.1.20150120.M	E3.15.Dip.heli.1.20150120.M	TAAACCTGGACA	GTGTGCCAGCMGCCGCGGTAA	Run2 Lane 7	GCMP1_Lane7_S7_L007	E3.15.Dip.heli.1.20150120.M	123	10895	coral	10895.E3.15.Dip.heli.2.20150120.S	Martin - Site 2_20150120	2015-01-20	20150120	Martin - Site 2	10:15:00	2015-01-20 10:15:00	1	-14.761	145.337	Rubble covered in sediment and turf algae	4.6	29	Missing: Not collected	Missing: Not collected	Missing: Not collected	Missing: Not collected	Missing: Not collected	y	y	Medina Lab, Penn State, USA can be reextracted	1	Coral Mucus	mucus	46_M	Rubble covered in sediment and turf algae	GN_15_Dip_heli_M3_20150120_M	n	E3.15.Dip.heli.1.20150120	Diploastrea heliopora	Diploastrea	heliopora	Diploastrea heliopora	Diploastrea	heliopora	Missing: Not collected	measured	Missing: Not collected	Missing: Not collected	Missing: Not collected
10895.E3.15.Dip.heli.1.20150120.S	E3.15.Dip.heli.1.20150120.S	CAAACTGCGTTG	GTGTGCCAGCMGCCGCGGTAA	Run2 Lane 7	GCMP1_Lane7_S7_L007	E3.15.Dip.heli.1.20150120.S	125	10895	coral	10895.E3.15.Dip.heli.1.20150120.T	Martin - Site 2_20150120	2015-01-20	20150120	Martin - Site 2	10:15:00	2015-01-20 10:15:00	1	-14.761	145.337	Rubble covered in sediment and turf algae	4.6	29	Missing: Not collected	Missing: Not collected	Missing: Not collected	Missing: Not collected	Missing: Not collected	y	y	Medina Lab, Penn State, USA can be reextracted	1	Coral Skeleton	organic material	46_S	Rubble covered in sediment and turf algae	GN_15_Dip_heli_M3_20150120_S	n	E3.15.Dip.heli.1.20150120	Diploastrea heliopora	Diploastrea	heliopora	Diploastrea heliopora	Diploastrea	heliopora	Missing: Not collected	measured	Missing: Not collected	Missing: Not collected	Missing: Not collected
10895.E3.15.Dip.heli.1.20150120.T	E3.15.Dip.heli.1.20150120.T	CTATATTATCCG	GTGTGCCAGCMGCCGCGGTAA	Run2 Lane 7	GCMP1_Lane7_S7_L007	E3.15.Dip.heli.1.20150120.T	124	10895	coral	10895.E3.15.Dip.heli.1.20150120.M	Martin - Site 2_20150120	2015-01-20	20150120	Martin - Site 2	10:15:00	2015-01-20 10:15:00	1	-14.761	145.337	Rubble covered in sediment and turf algae	4.6	29	Missing: Not collected	Missing: Not collected	Missing: Not collected	Missing: Not collected	Missing: Not collected	y	y	Medina Lab, Penn State, USA can be reextracted	1	Coral Tissue	organic material	46_T	Rubble covered in sediment and turf algae	GN_15_Dip_heli_M3_20150120_T	n	E3.15.Dip.heli.1.20150120	Diploastrea heliopora	Diploastrea	heliopora	Diploastrea heliopora	Diploastrea	heliopora	Missing: Not collected	measured	Missing: Not collected	Missing: Not collected	Missing: Not collected
10895.E3.15.Dip.heli.1.20150121.M	E3.15.Dip.heli.1.20150121.M	AGATGTCCGTCA	GTGTGCCAGCMGCCGCGGTAA	Run2 Lane 7	GCMP1_Lane7_S7_L007	E3.15.Dip.heli.1.20150121.M	188	10895	coral	10895.E3.15.Dip.heli.1.20150121.T	Yonge - Site 1_20150121	2015-01-21	20150121	Yonge - Site 1	10:23:00	2015-01-21 10:23:00	1	-14.5813	145.612	Coral Sand	7	28	Missing: Not collected	Missing: Not collected	Missing: Not collected	Missing: Not collected	Missing: Not collected	y	y	Medina Lab, Penn State, USA can be reextracted	1	Coral Mucus	mucus	55_M	Coral Sand	GN_15_Dip_heli_Y1_20150121_M	n	E3.15.Dip.heli.1.20150121	Diploastrea heliopora	Diploastrea	heliopora	Diploastrea heliopora	Diploastrea	heliopora	Missing: Not collected	measured	Missing: Not collected	Missing: Not collected	Missing: Not collected
10895.E3.15.Dip.heli.1.20150121.S	E3.15.Dip.heli.1.20150121.S	AACAGTAAACAA	GTGTGCCAGCMGCCGCGGTAA	Run2 Lane 7	GCMP1_Lane7_S7_L007	E3.15.Dip.heli.1.20150121.S	186	10895	coral	10895.E3.15.Dip.heli.1.20150106.M	Yonge - Site 1_20150121	2015-01-21	20150121	Yonge - Site 1	10:23:00	2015-01-21 10:23:00	1	-14.5813	145.612	Coral Sand	7	28	Missing: Not collected	Missing: Not collected	Missing: Not collected	Missing: Not collected	Missing: Not collected	y	y	Medina Lab, Penn State, USA can be reextracted	1	Coral Skeleton	organic material	55_S	Coral Sand	GN_15_Dip_heli_Y1_20150121_S	n	E3.15.Dip.heli.1.20150121	Diploastrea heliopora	Diploastrea	heliopora	Diploastrea heliopora	Diploastrea	heliopora	Missing: Not collected	measured	Missing: Not collected	Missing: Not collected	Missing: Not collected
10895.E3.15.Dip.heli.1.20150121.T	E3.15.Dip.heli.1.20150121.T	CCTCCGTCATGG	GTGTGCCAGCMGCCGCGGTAA	Run2 Lane 7	GCMP1_Lane7_S7_L007	E3.15.Dip.heli.1.20150121.T	187	10895	coral	10895.E3.15.Dip.heli.1.20150121.S	Yonge - Site 1_20150121	2015-01-21	20150121	Yonge - Site 1	10:23:00	2015-01-21 10:23:00	1	-14.5813	145.612	Coral Sand	7	28	Missing: Not collected	Missing: Not collected	Missing: Not collected	Missing: Not collected	Missing: Not collected	y	y	Medina Lab, Penn State, USA can be reextracted	1	Coral Tissue	organic material	55_T	Coral Sand	GN_15_Dip_heli_Y1_20150121_T	n	E3.15.Dip.heli.1.20150121	Diploastrea heliopora	Diploastrea	heliopora	Diploastrea heliopora	Diploastrea	heliopora	Missing: Not collected	measured	Missing: Not collected	Missing: Not collected	Missing: Not collected
10895.E3.15.Dip.heli.1.20150123.M	E3.15.Dip.heli.1.20150123.M	GAACCGTGCAGG	GTGTGCCAGCMGCCGCGGTAA	Run2 Lane 7	GCMP1_Lane7_S7_L007	E3.15.Dip.heli.1.20150123.M	206	10895	coral	10895.E3.15.Dip.heli.1.20150123.T	Trawler_20150123	2015-01-23	20150123	Trawler	10:10:00	2015-01-23 10:10:00	1	-14.6868	145.466	Sandy reef	2.7	28	Missing: Not collected	Missing: Not collected	Missing: Not collected	Missing: Not collected	Missing: Not collected	y	y	Medina Lab, Penn State, USA can be reextracted	1	Coral Mucus	mucus	63_M	Sandy reef	GN_15_Dip_heli_L1_20150123_M	n	E3.15.Dip.heli.1.20150123	Diploastrea heliopora	Diploastrea	heliopora	Diploastrea heliopora	Diploastrea	heliopora	Missing: Not collected	measured	Missing: Not collected	Missing: Not collected	Missing: Not collected
10895.E3.15.Dip.heli.1.20150123.S	E3.15.Dip.heli.1.20150123.S	GATCTAATCGAG	GTGTGCCAGCMGCCGCGGTAA	Run2 Lane 7	GCMP1_Lane7_S7_L007	E3.15.Dip.heli.1.20150123.S	204	10895	coral	10895.E3.6.Acr.hyac.3.20150121.M	Trawler_20150123	2015-01-23	20150123	Trawler	10:10:00	2015-01-23 10:10:00	1	-14.6868	145.466	Sandy reef	2.7	28	Missing: Not collected	Missing: Not collected	Missing: Not collected	Missing: Not collected	Missing: Not collected	y	y	Medina Lab, Penn State, USA can be reextracted	1	Coral Skeleton	organic material	63_S	Sandy reef	GN_15_Dip_heli_L1_20150123_S	n	E3.15.Dip.heli.1.20150123	Diploastrea heliopora	Diploastrea	heliopora	Diploastrea heliopora	Diploastrea	heliopora	Missing: Not collected	measured	Missing: Not collected	Missing: Not collected	Missing: Not collected
10895.E3.15.Dip.heli.1.20150123.T	E3.15.Dip.heli.1.20150123.T	CCGCAGCCGCAG	GTGTGCCAGCMGCCGCGGTAA	Run2 Lane 7	GCMP1_Lane7_S7_L007	E3.15.Dip.heli.1.20150123.T	205	10895	coral	10895.E3.15.Dip.heli.1.20150123.S	Trawler_20150123	2015-01-23	20150123	Trawler	10:10:00	2015-01-23 10:10:00	1	-14.6868	145.466	Sandy reef	2.7	28	Missing: Not collected	Missing: Not collected	Missing: Not collected	Missing: Not collected	Missing: Not collected	y	y	Medina Lab, Penn State, USA can be reextracted	1	Coral Tissue	organic material	63_T	Sandy reef	GN_15_Dip_heli_L1_20150123_T	n	E3.15.Dip.heli.1.20150123	Diploastrea heliopora	Diploastrea	heliopora	Diploastrea heliopora	Diploastrea	heliopora	Missing: Not collected	measured	Missing: Not collected	Missing: Not collected	Missing: Not collected
10895.E3.15.Dip.heli.2.20150105.M	E3.15.Dip.heli.2.20150105.M	CCTACCATTGTT	GTGTGCCAGCMGCCGCGGTAA	Run2 Lane 7	GCMP1_Lane7_S7_L007	E3.15.Dip.heli.2.20150105.M	165	10895	coral	10895.E3.15.Dip.heli.3.20150105.S	Fork _20150105	2015-01-05	20150105	Fork	10:00:00	2015-01-05 10:00:00	2	-18.611	147.575	Rubble.	6.5	28	Missing: Not collected	Missing: Not collected	Missing: Not collected	Missing: Not collected	Missing: Not collected	y	y	Medina Lab, Penn State, USA can be reextracted	1	Coral Mucus	mucus	6_M	Rubble	GC_15_Dip_heli_2F_20150105_m	n	E3.15.Dip.heli.2.20150105	Diploastrea heliopora	Diploastrea	heliopora	Diploastrea heliopora	Diploastrea	heliopora	Missing: Not collected	measured	Missing: Not collected	Missing: Not collected	Missing: Not collected
10895.E3.15.Dip.heli.2.20150105.S	E3.15.Dip.heli.2.20150105.S	GCATATGCACTG	GTGTGCCAGCMGCCGCGGTAA	Run2 Lane 7	GCMP1_Lane7_S7_L007	E3.15.Dip.heli.2.20150105.S	135	10895	coral	10895.E3.15.Dip.heli.1.20150118.M	Fork _20150105	2015-01-05	20150105	Fork	10:00:00	2015-01-05 10:00:00	2	-18.611	147.575	Rubble.	6.5	28	Missing: Not collected	Missing: Not collected	Missing: Not collected	Missing: Not collected	Missing: Not collected	y	y	Medina Lab, Penn State, USA can be reextracted	1	Coral Skeleton	organic material	6_S	Rubble	GC_15_Dip_heli_2F_20150105_S	n	E3.15.Dip.heli.2.20150105	Diploastrea heliopora	Diploastrea	heliopora	Diploastrea heliopora	Diploastrea	heliopora	Missing: Not collected	measured	Missing: Not collected	Missing: Not collected	Missing: Not collected
10895.E3.15.Dip.heli.2.20150105.T	E3.15.Dip.heli.2.20150105.T	CATTTCGCACTT	GTGTGCCAGCMGCCGCGGTAA	Run2 Lane 7	GCMP1_Lane7_S7_L007	E3.15.Dip.heli.2.20150105.T	166	10895	coral	10895.E3.15.Dip.heli.2.20150105.M	Fork _20150105	2015-01-05	20150105	Fork	10:00:00	2015-01-05 10:00:00	2	-18.611	147.575	Rubble.	6.5	28	Missing: Not collected	Missing: Not collected	Missing: Not collected	Missing: Not collected	Missing: Not collected	y	y	Medina Lab, Penn State, USA can be reextracted	1	Coral Tissue	organic material	6_T	Rubble	GC_15_Dip_heli_2F_20150105_T	n	E3.15.Dip.heli.2.20150105	Diploastrea heliopora	Diploastrea	heliopora	Diploastrea heliopora	Diploastrea	heliopora	Missing: Not collected	measured	Missing: Not collected	Missing: Not collected	Missing: Not collected
10895.E3.15.Dip.heli.2.20150106.M	E3.15.Dip.heli.2.20150106.M	ATGACTAAGATG	GTGTGCCAGCMGCCGCGGTAA	Run2 Lane 7	GCMP1_Lane7_S7_L007	E3.15.Dip.heli.2.20150106.M	179	10895	coral	10895.E3.15.Dip.heli.3.20150106.S	Little Kelso _20150106	2015-01-06	20150106	Little Kelso	16:30:00	2015-01-06 16:30:00	2	-18.4658	146.991	Rubble/sand.	3.5	28	Missing: Not collected	Missing: Not collected	Missing: Not collected	Missing: Not collected	Missing: Not collected	y	y	Medina Lab, Penn State, USA can be reextracted	1	Coral Mucus	mucus	12_M	Rubble/sand	GC_15_Dip_heli_2LK_20150105_m	n	E3.15.Dip.heli.2.20150106	Diploastrea heliopora	Diploastrea	heliopora	Diploastrea heliopora	Diploastrea	heliopora	Missing: Not collected	measured	Missing: Not collected	Missing: Not collected	Missing: Not collected
10895.E3.15.Dip.heli.2.20150106.S	E3.15.Dip.heli.2.20150106.S	TAATCCATAATC	GTGTGCCAGCMGCCGCGGTAA	Run2 Lane 7	GCMP1_Lane7_S7_L007	E3.15.Dip.heli.2.20150106.S	181	10895	coral	10895.E3.15.Dip.heli.2.20150106.T	Little Kelso _20150106	2015-01-06	20150106	Little Kelso	16:30:00	2015-01-06 16:30:00	2	-18.4658	146.991	Rubble/sand.	3.5	28	Missing: Not collected	Missing: Not collected	Missing: Not collected	Missing: Not collected	Missing: Not collected	y	y	Medina Lab, Penn State, USA can be reextracted	1	Coral Skeleton	organic material	12_S	Rubble/sand	GC_15_Dip_heli_2LK_20150105_S	n	E3.15.Dip.heli.2.20150106	Diploastrea heliopora	Diploastrea	heliopora	Diploastrea heliopora	Diploastrea	heliopora	Missing: Not collected	measured	Missing: Not collected	Missing: Not collected	Missing: Not collected
10895.E3.15.Dip.heli.2.20150106.T	E3.15.Dip.heli.2.20150106.T	CATGTCTTCCAT	GTGTGCCAGCMGCCGCGGTAA	Run2 Lane 7	GCMP1_Lane7_S7_L007	E3.15.Dip.heli.2.20150106.T	180	10895	coral	10895.E3.15.Dip.heli.2.20150106.M	Little Kelso _20150106	2015-01-06	20150106	Little Kelso	16:30:00	2015-01-06 16:30:00	2	-18.4658	146.991	Rubble/sand.	3.5	28	Missing: Not collected	Missing: Not collected	Missing: Not collected	Missing: Not collected	Missing: Not collected	y	y	Medina Lab, Penn State, USA can be reextracted	1	Coral Tissue	organic material	12_T	Rubble/sand	GC_15_Dip_heli_2LK_20150105_T	n	E3.15.Dip.heli.2.20150106	Diploastrea heliopora	Diploastrea	heliopora	Diploastrea heliopora	Diploastrea	heliopora	Missing: Not collected	measured	Missing: Not collected	Missing: Not collected	Missing: Not collected
10895.E3.15.Dip.heli.2.20150119.M	E3.15.Dip.heli.2.20150119.M	CTGACACGAATA	GTGTGCCAGCMGCCGCGGTAA	Run2 Lane 7	GCMP1_Lane7_S7_L007	E3.15.Dip.heli.2.20150119.M	126	10895	coral	10895.E3.15.Dip.heli.1.20150120.S	Martin - Site 1_20150119	2015-01-19	20150119	Martin - Site 1	13:39:00	2015-01-19 13:39:00	2	-14.7603	145.336	Sediment/silt	2.9	30	Missing: Not collected	Missing: Not collected	Missing: Not collected	Missing: Not collected	Missing: Not collected	y	y	Medina Lab, Penn State, USA can be reextracted	1	Coral Mucus	mucus	44_M	Sediment/silt	GN_15_Dip_heli_M2_20150119_M	n	E3.15.Dip.heli.2.20150119	Diploastrea heliopora	Diploastrea	heliopora	Diploastrea heliopora	Diploastrea	heliopora	Missing: Not collected	measured	Missing: Not collected	Missing: Not collected	Missing: Not collected
10895.E3.15.Dip.heli.2.20150119.S	E3.15.Dip.heli.2.20150119.S	GTTGGACGAAGG	GTGTGCCAGCMGCCGCGGTAA	Run2 Lane 7	GCMP1_Lane7_S7_L007	E3.15.Dip.heli.2.20150119.S	128	10895	coral	10895.E3.15.Dip.heli.2.20150119.T	Martin - Site 1_20150119	2015-01-19	20150119	Martin - Site 1	13:39:00	2015-01-19 13:39:00	2	-14.7603	145.336	Sediment/silt	2.9	30	Missing: Not collected	Missing: Not collected	Missing: Not collected	Missing: Not collected	Missing: Not collected	y	y	Medina Lab, Penn State, USA can be reextracted	1	Coral Skeleton	organic material	44_S	Sediment/silt	GN_15_Dip_heli_M2_20150119_S	n	E3.15.Dip.heli.2.20150119	Diploastrea heliopora	Diploastrea	heliopora	Diploastrea heliopora	Diploastrea	heliopora	Missing: Not collected	measured	Missing: Not collected	Missing: Not collected	Missing: Not collected
10895.E3.15.Dip.heli.2.20150119.T	E3.15.Dip.heli.2.20150119.T	AGCAGTGCGGTG	GTGTGCCAGCMGCCGCGGTAA	Run2 Lane 7	GCMP1_Lane7_S7_L007	E3.15.Dip.heli.2.20150119.T	127	10895	coral	10895.E3.15.Dip.heli.2.20150119.M	Martin - Site 1_20150119	2015-01-19	20150119	Martin - Site 1	13:39:00	2015-01-19 13:39:00	2	-14.7603	145.336	Sediment/silt	2.9	30	Missing: Not collected	Missing: Not collected	Missing: Not collected	Missing: Not collected	Missing: Not collected	y	y	Medina Lab, Penn State, USA can be reextracted	1	Coral Tissue	organic material	44_T	Sediment/silt	GN_15_Dip_heli_M2_20150119_T	n	E3.15.Dip.heli.2.20150119	Diploastrea heliopora	Diploastrea	heliopora	Diploastrea heliopora	Diploastrea	heliopora	Missing: Not collected	measured	Missing: Not collected	Missing: Not collected	Missing: Not collected
10895.E3.15.Dip.heli.2.20150120.M	E3.15.Dip.heli.2.20150120.M	CAATCATAGGTG	GTGTGCCAGCMGCCGCGGTAA	Run2 Lane 7	GCMP1_Lane7_S7_L007	E3.15.Dip.heli.2.20150120.M	120	10895	coral	10895.E3.15.Dip.heli.3.20150120.S	Martin - Site 2_20150120	2015-01-20	20150120	Martin - Site 2	10:38:00	2015-01-20 10:38:00	2	-14.761	145.337	Rubble covered in sediment and turf algae	2.3	30	Missing: Not collected	Missing: Not collected	Missing: Not collected	Missing: Not collected	Missing: Not collected	y	y	Medina Lab, Penn State, USA can be reextracted	1	Coral Mucus	mucus	47_M	Rubble covered in sediment and turf algae	GN_15_Dip_heli_M4_20150120_M	n	E3.15.Dip.heli.2.20150120	Diploastrea heliopora	Diploastrea	heliopora	Diploastrea heliopora	Diploastrea	heliopora	Missing: Not collected	measured	Missing: Not collected	Missing: Not collected	Missing: Not collected
10895.E3.15.Dip.heli.2.20150120.S	E3.15.Dip.heli.2.20150120.S	GCGTGCCCGGCC	GTGTGCCAGCMGCCGCGGTAA	Run2 Lane 7	GCMP1_Lane7_S7_L007	E3.15.Dip.heli.2.20150120.S	122	10895	coral	10895.E3.15.Dip.heli.2.20150120.T	Martin - Site 2_20150120	2015-01-20	20150120	Martin - Site 2	10:38:00	2015-01-20 10:38:00	2	-14.761	145.337	Rubble covered in sediment and turf algae	2.3	30	Missing: Not collected	Missing: Not collected	Missing: Not collected	Missing: Not collected	Missing: Not collected	y	y	Medina Lab, Penn State, USA can be reextracted	1	Coral Skeleton	organic material	47_S	Rubble covered in sediment and turf algae	GN_15_Dip_heli_M4_20150120_S	n	E3.15.Dip.heli.2.20150120	Diploastrea heliopora	Diploastrea	heliopora	Diploastrea heliopora	Diploastrea	heliopora	Missing: Not collected	measured	Missing: Not collected	Missing: Not collected	Missing: Not collected
10895.E3.15.Dip.heli.2.20150120.T	E3.15.Dip.heli.2.20150120.T	CCGATAAAGGTT	GTGTGCCAGCMGCCGCGGTAA	Run2 Lane 7	GCMP1_Lane7_S7_L007	E3.15.Dip.heli.2.20150120.T	121	10895	coral	10895.E3.15.Dip.heli.2.20150120.M	Martin - Site 2_20150120	2015-01-20	20150120	Martin - Site 2	10:38:00	2015-01-20 10:38:00	2	-14.761	145.337	Rubble covered in sediment and turf algae	2.3	30	Missing: Not collected	Missing: Not collected	Missing: Not collected	Missing: Not collected	Missing: Not collected	y	y	Medina Lab, Penn State, USA can be reextracted	1	Coral Tissue	organic material	47_T	Rubble covered in sediment and turf algae	GN_15_Dip_heli_M4_20150120_T	n	E3.15.Dip.heli.2.20150120	Diploastrea heliopora	Diploastrea	heliopora	Diploastrea heliopora	Diploastrea	heliopora	Missing: Not collected	measured	Missing: Not collected	Missing: Not collected	Missing: Not collected
10895.E3.15.Dip.heli.2.20150121.M	E3.15.Dip.heli.2.20150121.M	AACTCAATAGCG	GTGTGCCAGCMGCCGCGGTAA	Run2 Lane 7	GCMP1_Lane7_S7_L007	E3.15.Dip.heli.2.20150121.M	191	10895	coral	10895.E3.15.Dip.heli.2.20150121.T	Yonge - Site 1_20150121	2015-01-21	20150121	Yonge - Site 1	10:47:00	2015-01-21 10:47:00	2	-14.5813	145.612	Coral Sand	7.8	28	Missing: Not collected	Missing: Not collected	Missing: Not collected	Missing: Not collected	Missing: Not collected	y	y	Medina Lab, Penn State, USA can be reextracted	1	Coral Mucus	mucus	56_M	Coral Sand	GN_15_Dip_heli_Y2_20150121_M	n	E3.15.Dip.heli.2.20150121	Diploastrea heliopora	Diploastrea	heliopora	Diploastrea heliopora	Diploastrea	heliopora	Missing: Not collected	measured	Missing: Not collected	Missing: Not collected	Missing: Not collected
10895.E3.15.Dip.heli.2.20150121.S	E3.15.Dip.heli.2.20150121.S	TAGCAGTTGCGT	GTGTGCCAGCMGCCGCGGTAA	Run2 Lane 7	GCMP1_Lane7_S7_L007	E3.15.Dip.heli.2.20150121.S	189	10895	coral	10895.E3.15.Dip.heli.1.20150121.M	Yonge - Site 1_20150121	2015-01-21	20150121	Yonge - Site 1	10:47:00	2015-01-21 10:47:00	2	-14.5813	145.612	Coral Sand	7.8	28	Missing: Not collected	Missing: Not collected	Missing: Not collected	Missing: Not collected	Missing: Not collected	y	y	Medina Lab, Penn State, USA can be reextracted	1	Coral Skeleton	organic material	56_S	Coral Sand	GN_15_Dip_heli_Y2_20150121_S	n	E3.15.Dip.heli.2.20150121	Diploastrea heliopora	Diploastrea	heliopora	Diploastrea heliopora	Diploastrea	heliopora	Missing: Not collected	measured	Missing: Not collected	Missing: Not collected	Missing: Not collected
10895.E3.15.Dip.heli.2.20150121.T	E3.15.Dip.heli.2.20150121.T	TTGAACAAGCCA	GTGTGCCAGCMGCCGCGGTAA	Run2 Lane 7	GCMP1_Lane7_S7_L007	E3.15.Dip.heli.2.20150121.T	190	10895	coral	10895.E3.15.Dip.heli.2.20150121.S	Yonge - Site 1_20150121	2015-01-21	20150121	Yonge - Site 1	10:47:00	2015-01-21 10:47:00	2	-14.5813	145.612	Coral Sand	7.8	28	Missing: Not collected	Missing: Not collected	Missing: Not collected	Missing: Not collected	Missing: Not collected	y	y	Medina Lab, Penn State, USA can be reextracted	1	Coral Tissue	organic material	56_T	Coral Sand	GN_15_Dip_heli_Y2_20150121_T	n	E3.15.Dip.heli.2.20150121	Diploastrea heliopora	Diploastrea	heliopora	Diploastrea heliopora	Diploastrea	heliopora	Missing: Not collected	measured	Missing: Not collected	Missing: Not collected	Missing: Not collected
10895.E3.15.Dip.heli.2.20150123.M	E3.15.Dip.heli.2.20150123.M	GTTAACTTACTA	GTGTGCCAGCMGCCGCGGTAA	Run2 Lane 7	GCMP1_Lane7_S7_L007	E3.15.Dip.heli.2.20150123.M	209	10895	coral	10895.E3.15.Dip.heli.2.20150123.T	Trawler_20150123	2015-01-23	20150123	Trawler	10:21:00	2015-01-23 10:21:00	2	-14.6868	145.466	Sandy reef	2.8	28	Missing: Not collected	Missing: Not collected	Missing: Not collected	Missing: Not collected	Missing: Not collected	y	y	Medina Lab, Penn State, USA can be reextracted	1	Coral Mucus	mucus	64_M	Sandy reef	GN_15_Dip_heli_L2_20150123_M	n	E3.15.Dip.heli.2.20150123	Diploastrea heliopora	Diploastrea	heliopora	Diploastrea heliopora	Diploastrea	heliopora	Missing: Not collected	measured	Missing: Not collected	Missing: Not collected	Missing: Not collected
10895.E3.15.Dip.heli.2.20150123.S	E3.15.Dip.heli.2.20150123.S	ACTAAGTACCCG	GTGTGCCAGCMGCCGCGGTAA	Run2 Lane 7	GCMP1_Lane7_S7_L007	E3.15.Dip.heli.2.20150123.S	207	10895	coral	10895.E3.15.Dip.heli.1.20150123.M	Trawler_20150123	2015-01-23	20150123	Trawler	10:21:00	2015-01-23 10:21:00	2	-14.6868	145.466	Sandy reef	2.8	28	Missing: Not collected	Missing: Not collected	Missing: Not collected	Missing: Not collected	Missing: Not collected	y	y	Medina Lab, Penn State, USA can be reextracted	1	Coral Skeleton	organic material	64_S	Sandy reef	GN_15_Dip_heli_L2_20150123_S	n	E3.15.Dip.heli.2.20150123	Diploastrea heliopora	Diploastrea	heliopora	Diploastrea heliopora	Diploastrea	heliopora	Missing: Not collected	measured	Missing: Not collected	Missing: Not collected	Missing: Not collected
10895.E3.15.Dip.heli.2.20150123.T	E3.15.Dip.heli.2.20150123.T	CTCAGCGGGACG	GTGTGCCAGCMGCCGCGGTAA	Run2 Lane 7	GCMP1_Lane7_S7_L007	E3.15.Dip.heli.2.20150123.T	208	10895	coral	10895.E3.15.Dip.heli.2.20150123.S	Trawler_20150123	2015-01-23	20150123	Trawler	10:21:00	2015-01-23 10:21:00	2	-14.6868	145.466	Sandy reef	2.8	28	Missing: Not collected	Missing: Not collected	Missing: Not collected	Missing: Not collected	Missing: Not collected	y	y	Medina Lab, Penn State, USA can be reextracted	1	Coral Tissue	organic material	64_T	Sandy reef	GN_15_Dip_heli_L2_20150123_T	n	E3.15.Dip.heli.2.20150123	Diploastrea heliopora	Diploastrea	heliopora	Diploastrea heliopora	Diploastrea	heliopora	Missing: Not collected	measured	Missing: Not collected	Missing: Not collected	Missing: Not collected
10895.E3.15.Dip.heli.3.20150105.M	E3.15.Dip.heli.3.20150105.M	ACGACAACGGGC	GTGTGCCAGCMGCCGCGGTAA	Run2 Lane 7	GCMP1_Lane7_S7_L007	E3.15.Dip.heli.3.20150105.M	162	10895	coral	10895.E3.15.Dip.heli.4.20150105.S	Fork _20150105	2015-01-05	20150105	Fork	10:00:00	2015-01-05 10:00:00	3	-18.611	147.575	Rubble.	6.5	28	Missing: Not collected	Missing: Not collected	Missing: Not collected	Missing: Not collected	Missing: Not collected	y	y	Medina Lab, Penn State, USA can be reextracted	1	Coral Mucus	mucus	7_M	Rubble	GC_15_Dip_heli_3F_20150105_m	n	E3.15.Dip.heli.3.20150105	Diploastrea heliopora	Diploastrea	heliopora	Diploastrea heliopora	Diploastrea	heliopora	Missing: Not collected	measured	Missing: Not collected	Missing: Not collected	Missing: Not collected
10895.E3.15.Dip.heli.3.20150105.S	E3.15.Dip.heli.3.20150105.S	ACTGTGACGTCC	GTGTGCCAGCMGCCGCGGTAA	Run2 Lane 7	GCMP1_Lane7_S7_L007	E3.15.Dip.heli.3.20150105.S	164	10895	coral	10895.E3.15.Dip.heli.3.20150105.T	Fork _20150105	2015-01-05	20150105	Fork	10:00:00	2015-01-05 10:00:00	3	-18.611	147.575	Rubble.	6.5	28	Missing: Not collected	Missing: Not collected	Missing: Not collected	Missing: Not collected	Missing: Not collected	y	y	Medina Lab, Penn State, USA can be reextracted	1	Coral Skeleton	organic material	7_S	Rubble	GC_15_Dip_heli_3F_20150105_S	n	E3.15.Dip.heli.3.20150105	Diploastrea heliopora	Diploastrea	heliopora	Diploastrea heliopora	Diploastrea	heliopora	Missing: Not collected	measured	Missing: Not collected	Missing: Not collected	Missing: Not collected
10895.E3.15.Dip.heli.3.20150105.T	E3.15.Dip.heli.3.20150105.T	CGATGAATATCG	GTGTGCCAGCMGCCGCGGTAA	Run2 Lane 7	GCMP1_Lane7_S7_L007	E3.15.Dip.heli.3.20150105.T	163	10895	coral	10895.E3.15.Dip.heli.3.20150105.M	Fork _20150105	2015-01-05	20150105	Fork	10:00:00	2015-01-05 10:00:00	3	-18.611	147.575	Rubble.	6.5	28	Missing: Not collected	Missing: Not collected	Missing: Not collected	Missing: Not collected	Missing: Not collected	y	y	Medina Lab, Penn State, USA can be reextracted	1	Coral Tissue	organic material	7_T	Rubble	GC_15_Dip_heli_3F_20150105_T	n	E3.15.Dip.heli.3.20150105	Diploastrea heliopora	Diploastrea	heliopora	Diploastrea heliopora	Diploastrea	heliopora	Missing: Not collected	measured	Missing: Not collected	Missing: Not collected	Missing: Not collected
10895.E3.15.Dip.heli.3.20150106.M	E3.15.Dip.heli.3.20150106.M	CACACAAAGTCA	GTGTGCCAGCMGCCGCGGTAA	Run2 Lane 7	GCMP1_Lane7_S7_L007	E3.15.Dip.heli.3.20150106.M	176	10895	coral	10895.E3.15.Dip.heli.4.20150106.S	Little Kelso _20150106	2015-01-06	20150106	Little Kelso	16:30:00	2015-01-06 16:30:00	3	-18.4658	146.991	Rubble on reef flat.	3.5	28	Missing: Not collected	Missing: Not collected	Missing: Not collected	Missing: Not collected	Missing: Not collected	y	y	Medina Lab, Penn State, USA can be reextracted	1	Coral Mucus	mucus	13_M	Rubble on reef flat	GC_15_Dip_heli_3LK_20150105_m	n	E3.15.Dip.heli.3.20150106	Diploastrea heliopora	Diploastrea	heliopora	Diploastrea heliopora	Diploastrea	heliopora	Missing: Not collected	measured	Missing: Not collected	Missing: Not collected	Missing: Not collected
10895.E3.15.Dip.heli.3.20150106.S	E3.15.Dip.heli.3.20150106.S	TAGTCTAAGGGT	GTGTGCCAGCMGCCGCGGTAA	Run2 Lane 7	GCMP1_Lane7_S7_L007	E3.15.Dip.heli.3.20150106.S	178	10895	coral	10895.E3.15.Dip.heli.3.20150106.T	Little Kelso _20150106	2015-01-06	20150106	Little Kelso	16:30:00	2015-01-06 16:30:00	3	-18.4658	146.991	Rubble on reef flat.	3.5	28	Missing: Not collected	Missing: Not collected	Missing: Not collected	Missing: Not collected	Missing: Not collected	y	y	Medina Lab, Penn State, USA can be reextracted	1	Coral Skeleton	organic material	13_S	Rubble on reef flat	GC_15_Dip_heli_3LK_20150105_S	n	E3.15.Dip.heli.3.20150106	Diploastrea heliopora	Diploastrea	heliopora	Diploastrea heliopora	Diploastrea	heliopora	Missing: Not collected	measured	Missing: Not collected	Missing: Not collected	Missing: Not collected
10895.E3.15.Dip.heli.3.20150106.T	E3.15.Dip.heli.3.20150106.T	CGAGGCGAGTCA	GTGTGCCAGCMGCCGCGGTAA	Run2 Lane 7	GCMP1_Lane7_S7_L007	E3.15.Dip.heli.3.20150106.T	177	10895	coral	10895.E3.15.Dip.heli.3.20150106.M	Little Kelso _20150106	2015-01-06	20150106	Little Kelso	16:30:00	2015-01-06 16:30:00	3	-18.4658	146.991	Rubble on reef flat.	3.5	28	Missing: Not collected	Missing: Not collected	Missing: Not collected	Missing: Not collected	Missing: Not collected	y	y	Medina Lab, Penn State, USA can be reextracted	1	Coral Tissue	organic material	13_T	Rubble on reef flat	GC_15_Dip_heli_3LK_20150105_T	n	E3.15.Dip.heli.3.20150106	Diploastrea heliopora	Diploastrea	heliopora	Diploastrea heliopora	Diploastrea	heliopora	Missing: Not collected	measured	Missing: Not collected	Missing: Not collected	Missing: Not collected
10895.E3.15.Dip.heli.3.20150120.M	E3.15.Dip.heli.3.20150120.M	CCTTGACCGATG	GTGTGCCAGCMGCCGCGGTAA	Run2 Lane 7	GCMP1_Lane7_S7_L007	E3.15.Dip.heli.3.20150120.M	117	10895	coral	10895.E3.6.Acr.hyac.1.20150120.S	Linnett - Site 1_20150120	2015-01-20	20150120	Linnett - Site 1	12:44:00	2015-01-20 12:44:00	3	-14.7889	145.337	Sandy bottom with plenty of sediment in water column	5.3	30	Missing: Not collected	Missing: Not collected	Missing: Not collected	Missing: Not collected	Missing: Not collected	y	y	Medina Lab, Penn State, USA can be reextracted	1	Coral Mucus	mucus	49_M	Sandy bottom with plenty of sediment in water column	GN_15_Dip_heli_L1_201501020_M	n	E3.15.Dip.heli.3.20150120	Diploastrea heliopora	Diploastrea	heliopora	Diploastrea heliopora	Diploastrea	heliopora	Missing: Not collected	measured	Missing: Not collected	Missing: Not collected	Missing: Not collected
10895.E3.15.Dip.heli.3.20150120.S	E3.15.Dip.heli.3.20150120.S	AATGTTCAACTT	GTGTGCCAGCMGCCGCGGTAA	Run2 Lane 7	GCMP1_Lane7_S7_L007	E3.15.Dip.heli.3.20150120.S	119	10895	coral	10895.E3.15.Dip.heli.3.20150120.T	Linnett - Site 1_20150120	2015-01-20	20150120	Linnett - Site 1	12:44:00	2015-01-20 12:44:00	3	-14.7889	145.337	Sandy bottom with plenty of sediment in water column	5.3	30	Missing: Not collected	Missing: Not collected	Missing: Not collected	Missing: Not collected	Missing: Not collected	y	y	Medina Lab, Penn State, USA can be reextracted	1	Coral Skeleton	organic material	49_S	Sandy bottom with plenty of sediment in water column	GN_15_Dip_heli_L1_201501020_S	n	E3.15.Dip.heli.3.20150120	Diploastrea heliopora	Diploastrea	heliopora	Diploastrea heliopora	Diploastrea	heliopora	Missing: Not collected	measured	Missing: Not collected	Missing: Not collected	Missing: Not collected
10895.E3.15.Dip.heli.3.20150120.T	E3.15.Dip.heli.3.20150120.T	AGCTCTAGAAAC	GTGTGCCAGCMGCCGCGGTAA	Run2 Lane 7	GCMP1_Lane7_S7_L007	E3.15.Dip.heli.3.20150120.T	118	10895	coral	10895.E3.15.Dip.heli.3.20150120.M	Linnett - Site 1_20150120	2015-01-20	20150120	Linnett - Site 1	12:44:00	2015-01-20 12:44:00	3	-14.7889	145.337	Sandy bottom with plenty of sediment in water column	5.3	30	Missing: Not collected	Missing: Not collected	Missing: Not collected	Missing: Not collected	Missing: Not collected	y	y	Medina Lab, Penn State, USA can be reextracted	1	Coral Tissue	organic material	49_T	Sandy bottom with plenty of sediment in water column	GN_15_Dip_heli_L1_201501020_T	n	E3.15.Dip.heli.3.20150120	Diploastrea heliopora	Diploastrea	heliopora	Diploastrea heliopora	Diploastrea	heliopora	Missing: Not collected	measured	Missing: Not collected	Missing: Not collected	Missing: Not collected
10895.E3.15.Dip.heli.3.20150121.M	E3.15.Dip.heli.3.20150121.M	CGCAATGAGGGA	GTGTGCCAGCMGCCGCGGTAA	Run2 Lane 7	GCMP1_Lane7_S7_L007	E3.15.Dip.heli.3.20150121.M	197	10895	coral	10895.E3.15.Dip.heli.3.20150121.T	Yonge - Site 2_20150121	2015-01-21	20150121	Yonge - Site 2	12:58:00	2015-01-21 12:58:00	3	-14.5808	145.614	Sandy	2.5	28	Missing: Not collected	Missing: Not collected	Missing: Not collected	Missing: Not collected	Missing: Not collected	y	y	Medina Lab, Penn State, USA can be reextracted	1	Coral Mucus	mucus	59_M	Sandy	GN_15_Dip_heli_Y5_20150121_M	n	E3.15.Dip.heli.3.20150121	Diploastrea heliopora	Diploastrea	heliopora	Diploastrea heliopora	Diploastrea	heliopora	Missing: Not collected	measured	Missing: Not collected	Missing: Not collected	Missing: Not collected
10895.E3.15.Dip.heli.3.20150121.S	E3.15.Dip.heli.3.20150121.S	CGCGCAAGTATT	GTGTGCCAGCMGCCGCGGTAA	Run2 Lane 7	GCMP1_Lane7_S7_L007	E3.15.Dip.heli.3.20150121.S	195	10895	coral	10895.E3.6.Acr.hyac.1.20150121.M	Yonge - Site 2_20150121	2015-01-21	20150121	Yonge - Site 2	12:58:00	2015-01-21 12:58:00	3	-14.5808	145.614	Sandy	2.5	28	Missing: Not collected	Missing: Not collected	Missing: Not collected	Missing: Not collected	Missing: Not collected	y	y	Medina Lab, Penn State, USA can be reextracted	1	Coral Skeleton	organic material	59_S	Sandy	GN_15_Dip_heli_Y5_20150121_S	n	E3.15.Dip.heli.3.20150121	Diploastrea heliopora	Diploastrea	heliopora	Diploastrea heliopora	Diploastrea	heliopora	Missing: Not collected	measured	Missing: Not collected	Missing: Not collected	Missing: Not collected
10895.E3.15.Dip.heli.3.20150121.T	E3.15.Dip.heli.3.20150121.T	AAGGCGCTCCTT	GTGTGCCAGCMGCCGCGGTAA	Run2 Lane 7	GCMP1_Lane7_S7_L007	E3.15.Dip.heli.3.20150121.T	196	10895	coral	10895.E3.15.Dip.heli.3.20150121.S	Yonge - Site 2_20150121	2015-01-21	20150121	Yonge - Site 2	12:58:00	2015-01-21 12:58:00	3	-14.5808	145.614	Sandy	2.5	28	Missing: Not collected	Missing: Not collected	Missing: Not collected	Missing: Not collected	Missing: Not collected	y	y	Medina Lab, Penn State, USA can be reextracted	1	Coral Tissue	organic material	59_T	Sandy	GN_15_Dip_heli_Y5_20150121_T	n	E3.15.Dip.heli.3.20150121	Diploastrea heliopora	Diploastrea	heliopora	Diploastrea heliopora	Diploastrea	heliopora	Missing: Not collected	measured	Missing: Not collected	Missing: Not collected	Missing: Not collected
10895.E3.15.Dip.heli.3.20150123.M	E3.15.Dip.heli.3.20150123.M	CTGATGTACACG	GTGTGCCAGCMGCCGCGGTAA	Run2 Lane 7	GCMP1_Lane7_S7_L007	E3.15.Dip.heli.3.20150123.M	212	10895	coral	10895.E3.15.Dip.heli.3.20150123.T	Trawler_20150123	2015-01-23	20150123	Trawler	10:28:00	2015-01-23 10:28:00	3	-14.6868	145.466	Sandy reef	2	28	Missing: Not collected	Missing: Not collected	Missing: Not collected	Missing: Not collected	Missing: Not collected	y	y	Medina Lab, Penn State, USA can be reextracted	1	Coral Mucus	mucus	65_M	Sandy reef	GN_15_Dip_heli_L3_20150123_M	n	E3.15.Dip.heli.3.20150123	Diploastrea heliopora	Diploastrea	heliopora	Diploastrea heliopora	Diploastrea	heliopora	Missing: Not collected	measured	Missing: Not collected	Missing: Not collected	Missing: Not collected
10895.E3.15.Dip.heli.3.20150123.S	E3.15.Dip.heli.3.20150123.S	GCGAGGAAGTCC	GTGTGCCAGCMGCCGCGGTAA	Run2 Lane 7	GCMP1_Lane7_S7_L007	E3.15.Dip.heli.3.20150123.S	210	10895	coral	10895.E3.15.Dip.heli.2.20150123.M	Trawler_20150123	2015-01-23	20150123	Trawler	10:28:00	2015-01-23 10:28:00	3	-14.6868	145.466	Sandy reef	2	28	Missing: Not collected	Missing: Not collected	Missing: Not collected	Missing: Not collected	Missing: Not collected	y	y	Medina Lab, Penn State, USA can be reextracted	1	Coral Skeleton	organic material	65_S	Sandy reef	GN_15_Dip_heli_L3_20150123_S	n	E3.15.Dip.heli.3.20150123	Diploastrea heliopora	Diploastrea	heliopora	Diploastrea heliopora	Diploastrea	heliopora	Missing: Not collected	measured	Missing: Not collected	Missing: Not collected	Missing: Not collected
10895.E3.15.Dip.heli.3.20150123.T	E3.15.Dip.heli.3.20150123.T	GGACAAGTGCGA	GTGTGCCAGCMGCCGCGGTAA	Run2 Lane 7	GCMP1_Lane7_S7_L007	E3.15.Dip.heli.3.20150123.T	211	10895	coral	10895.E3.15.Dip.heli.3.20150123.S	Trawler_20150123	2015-01-23	20150123	Trawler	10:28:00	2015-01-23 10:28:00	3	-14.6868	145.466	Sandy reef	2	28	Missing: Not collected	Missing: Not collected	Missing: Not collected	Missing: Not collected	Missing: Not collected	y	y	Medina Lab, Penn State, USA can be reextracted	1	Coral Tissue	organic material	65_T	Sandy reef	GN_15_Dip_heli_L3_20150123_T	n	E3.15.Dip.heli.3.20150123	Diploastrea heliopora	Diploastrea	heliopora	Diploastrea heliopora	Diploastrea	heliopora	Missing: Not collected	measured	Missing: Not collected	Missing: Not collected	Missing: Not collected
10895.E3.15.Dip.heli.4.20150105.M	E3.15.Dip.heli.4.20150105.M	CTAATCAGAGTG	GTGTGCCAGCMGCCGCGGTAA	Run2 Lane 7	GCMP1_Lane7_S7_L007	E3.15.Dip.heli.4.20150105.M	159	10895	coral	10895.E3.6.Acr.hyac.1.20150106.S	Fork _20150105	2015-01-05	20150105	Fork	10:00:00	2015-01-05 10:00:00	4	-18.611	147.575	Rubble.	6.5	28	Missing: Not collected	Missing: Not collected	Missing: Not collected	Missing: Not collected	Missing: Not collected	y	y	Medina Lab, Penn State, USA can be reextracted	1	Coral Mucus	mucus	8_M	Rubble	GC_15_Dip_heli_4F_20150105_m	n	E3.15.Dip.heli.4.20150105	Diploastrea heliopora	Diploastrea	heliopora	Diploastrea heliopora	Diploastrea	heliopora	Missing: Not collected	measured	Missing: Not collected	Missing: Not collected	Missing: Not collected
10895.E3.15.Dip.heli.4.20150105.S	E3.15.Dip.heli.4.20150105.S	TAGGAACTCACC	GTGTGCCAGCMGCCGCGGTAA	Run2 Lane 7	GCMP1_Lane7_S7_L007	E3.15.Dip.heli.4.20150105.S	161	10895	coral	10895.E3.15.Dip.heli.4.20150105.T	Fork _20150105	2015-01-05	20150105	Fork	10:00:00	2015-01-05 10:00:00	4	-18.611	147.575	Rubble.	6.5	28	Missing: Not collected	Missing: Not collected	Missing: Not collected	Missing: Not collected	Missing: Not collected	y	y	Medina Lab, Penn State, USA can be reextracted	1	Coral Skeleton	organic material	8_S	Rubble	GC_15_Dip_heli_4F_20150105_S	n	E3.15.Dip.heli.4.20150105	Diploastrea heliopora	Diploastrea	heliopora	Diploastrea heliopora	Diploastrea	heliopora	Missing: Not collected	measured	Missing: Not collected	Missing: Not collected	Missing: Not collected
10895.E3.15.Dip.heli.4.20150105.T	E3.15.Dip.heli.4.20150105.T	TTAATGGATCGG	GTGTGCCAGCMGCCGCGGTAA	Run2 Lane 7	GCMP1_Lane7_S7_L007	E3.15.Dip.heli.4.20150105.T	160	10895	coral	10895.E3.15.Dip.heli.4.20150105.M	Fork _20150105	2015-01-05	20150105	Fork	10:00:00	2015-01-05 10:00:00	4	-18.611	147.575	Rubble.	6.5	28	Missing: Not collected	Missing: Not collected	Missing: Not collected	Missing: Not collected	Missing: Not collected	y	y	Medina Lab, Penn State, USA can be reextracted	1	Coral Tissue	organic material	8_T	Rubble	GC_15_Dip_heli_4F_20150105_T	n	E3.15.Dip.heli.4.20150105	Diploastrea heliopora	Diploastrea	heliopora	Diploastrea heliopora	Diploastrea	heliopora	Missing: Not collected	measured	Missing: Not collected	Missing: Not collected	Missing: Not collected
10895.E3.15.Dip.heli.4.20150106.S	E3.15.Dip.heli.4.20150106.S	TAAGGCATCGCT	GTGTGCCAGCMGCCGCGGTAA	Run2 Lane 7	GCMP1_Lane7_S7_L007	E3.15.Dip.heli.4.20150106.S	175	10895	coral	10895.E3.15.Dip.heli.4.20150106.T	Little Kelso _20150106	2015-01-06	20150106	Little Kelso	16:30:00	2015-01-06 16:30:00	4	-18.4658	146.991	Rubble on reef flat.	3.5	28	Missing: Not collected	Missing: Not collected	Missing: Not collected	Missing: Not collected	Missing: Not collected	y	y	Medina Lab, Penn State, USA can be reextracted	1	Coral Skeleton	organic material	14_S	Rubble on reef flat	GC_15_Dip_heli_4LK_20150105_S	n	E3.15.Dip.heli.4.20150106	Diploastrea heliopora	Diploastrea	heliopora	Diploastrea heliopora	Diploastrea	heliopora	Missing: Not collected	measured	Missing: Not collected	Missing: Not collected	Missing: Not collected
10895.E3.15.Dip.heli.4.20150106.T	E3.15.Dip.heli.4.20150106.T	ACATGATATTCT	GTGTGCCAGCMGCCGCGGTAA	Run2 Lane 7	GCMP1_Lane7_S7_L007	E3.15.Dip.heli.4.20150106.T	174	10895	coral	10895.E3.6.Acr.hyac.3.20150106.S	Little Kelso _20150106	2015-01-06	20150106	Little Kelso	16:30:00	2015-01-06 16:30:00	4	-18.4658	146.991	Rubble on reef flat.	3.5	28	Missing: Not collected	Missing: Not collected	Missing: Not collected	Missing: Not collected	Missing: Not collected	y	y	Medina Lab, Penn State, USA can be reextracted	1	Coral Tissue	organic material	14_T	Rubble on reef flat	GC_15_Dip_heli_4LK_20150105_T	n	E3.15.Dip.heli.4.20150106	Diploastrea heliopora	Diploastrea	heliopora	Diploastrea heliopora	Diploastrea	heliopora	Missing: Not collected	measured	Missing: Not collected	Missing: Not collected	Missing: Not collected
10895.E4.15.Dip.heli.1.20150309.M	E4.15.Dip.heli.1.20150309.M	TATCATATTACG	GTGTGCCAGCMGCCGCGGTAA	Run2 Lane 8	GCMP2_Lane8_S8_L008	E4.15.Dip.heli.1.20150309.M	850	10895	coral	10895.E4.15.Dip.heli.1.20150309.M	Malathy Island_20150309	2015-03-09	20150309	Malathy Island	15:30:00	2015-03-09 15:30:00	1	19.7492	39.9036	rock_rubble	10.36	27.2	Missing: Not collected	Missing: Not collected	Missing: Not collected	2000	PAR meter pointed upwards near coral	y	y	Voolstra Lab, KAUST, Saudi Arabia	1	Coral Mucus	mucus	A2	perimeter_contact_estimated	A2_mucus	n	E4.15.Dip.heli.1.20150309	Diploastrea heliopora	Diploastrea	heliopora	Diploastrea heliopora	Diploastrea	heliopora	Missing: Not collected	measured	20	65	50
10895.E4.15.Dip.heli.1.20150309.S	E4.15.Dip.heli.1.20150309.S	CGCCGTACTTGC	GTGTGCCAGCMGCCGCGGTAA	Run2 Lane 8	GCMP2_Lane8_S8_L008	E4.15.Dip.heli.1.20150309.S	849	10895	coral	10895.E4.15.Dip.heli.1.20150309.S	Malathy Island_20150309	2015-03-09	20150309	Malathy Island	15:30:00	2015-03-09 15:30:00	1	19.7492	39.9036	rock_rubble	10.36	27.2	Missing: Not collected	Missing: Not collected	Missing: Not collected	2000	PAR meter pointed upwards near coral	y	y	Voolstra Lab, KAUST, Saudi Arabia	1	Coral Skeleton	organic material	A2	perimeter_contact_estimated	A2_skeleton	n	E4.15.Dip.heli.1.20150309	Diploastrea heliopora	Diploastrea	heliopora	Diploastrea heliopora	Diploastrea	heliopora	Missing: Not collected	measured	20	65	50
10895.E4.15.Dip.heli.1.20150309.T	E4.15.Dip.heli.1.20150309.T	CCACGAGCAGGC	GTGTGCCAGCMGCCGCGGTAA	Run2 Lane 8	GCMP2_Lane8_S8_L008	E4.15.Dip.heli.1.20150309.T	848	10895	coral	10895.E4.15.Dip.heli.1.20150309.T	Malathy Island_20150309	2015-03-09	20150309	Malathy Island	15:30:00	2015-03-09 15:30:00	1	19.7492	39.9036	rock_rubble	10.36	27.2	Missing: Not collected	Missing: Not collected	Missing: Not collected	2000	PAR meter pointed upwards near coral	y	y	Voolstra Lab, KAUST, Saudi Arabia	1	Coral Tissue	organic material	A2	perimeter_contact_estimated	A2_tissue	n	E4.15.Dip.heli.1.20150309	Diploastrea heliopora	Diploastrea	heliopora	Diploastrea heliopora	Diploastrea	heliopora	Missing: Not collected	measured	20	65	50
10895.E4.15.Dip.heli.1.20150325.M	E4.15.Dip.heli.1.20150325.M	CAGGCCACTCTC	GTGTGCCAGCMGCCGCGGTAA	Run2 Lane 8	GCMP2_Lane8_S8_L008	E4.15.Dip.heli.1.20150325.M	1014	10895	coral	10895.E4.15.Dip.heli.1.20150325.M	Al Fahal_20150325	2015-03-25	20150325	Al Fahal	09:13:00	2015-03-25 09:13:00	1	22.2584	38.9554	rock	8.53	26.1	Missing: Not collected	Missing: Not collected	Missing: Not collected	Missing: Not collected	PAR meter pointed upwards near coral	y	y	Voolstra Lab, KAUST, Saudi Arabia	1	Coral Mucus	mucus	Diploastrea	None	Diploastrea_mucus	n	E4.15.Dip.heli.1.20150325	Diploastrea heliopora	Diploastrea	heliopora	Diploastrea heliopora	Diploastrea	heliopora	Missing: Not collected	measured	200	100	50
10895.E4.15.Dip.heli.1.20150325.TS	E4.15.Dip.heli.1.20150325.TS	TCCGCCTAGTCG	GTGTGCCAGCMGCCGCGGTAA	Run2 Lane 8	GCMP2_Lane8_S8_L008	E4.15.Dip.heli.1.20150325.TS	995	10895	coral	10895.E4.15.Dip.heli.1.20150325.TS	Al Fahal_20150325	2015-03-25	20150325	Al Fahal	09:13:00	2015-03-25 09:13:00	1	22.2584	38.9554	rock	8.53	26.1	Missing: Not collected	Missing: Not collected	Missing: Not collected	Missing: Not collected	PAR meter pointed upwards near coral	y	y	Voolstra Lab, KAUST, Saudi Arabia	1	Whole Coral	organic material	Diploastrea	None	Diploastrea_tissue_skeleton	n	E4.15.Dip.heli.1.20150325	Diploastrea heliopora	Diploastrea	heliopora	Diploastrea heliopora	Diploastrea	heliopora	Missing: Not collected	measured	200	100	50
10895.E4.15.Dip.heli.2.20150325.M	E4.15.Dip.heli.2.20150325.M	ACACCGCACAAT	GTGTGCCAGCMGCCGCGGTAA	Run2 Lane 8	GCMP2_Lane8_S8_L008	E4.15.Dip.heli.2.20150325.M	993	10895	coral	10895.E4.15.Dip.heli.2.20150325.M	Al Fahal_20150325	2015-03-25	20150325	Al Fahal	11:26:00	2015-03-25 11:26:00	2	22.2584	38.9554	rock	14.94	26.1	Missing: Not collected	Missing: Not collected	Missing: Not collected	Missing: Not collected	PAR meter pointed upwards near coral	y	y	Voolstra Lab, KAUST, Saudi Arabia	1	Coral Mucus	mucus	Diploastrea 2	edges_of_colony_green_under_and_through_tissue	Diploastrea 2_mucus	n	E4.15.Dip.heli.2.20150325	Diploastrea heliopora	Diploastrea	heliopora	Diploastrea heliopora	Diploastrea	heliopora	Missing: Not collected	measured	15	35	40
10895.E4.15.Dip.heli.2.20150325.S	E4.15.Dip.heli.2.20150325.S	CCACAACGATCA	GTGTGCCAGCMGCCGCGGTAA	Run2 Lane 8	GCMP2_Lane8_S8_L008	E4.15.Dip.heli.2.20150325.S	973	10895	coral	10895.E4.15.Dip.heli.2.20150325.S	Al Fahal_20150325	2015-03-25	20150325	Al Fahal	11:26:00	2015-03-25 11:26:00	2	22.2584	38.9554	rock	14.94	26.1	Missing: Not collected	Missing: Not collected	Missing: Not collected	Missing: Not collected	PAR meter pointed upwards near coral	y	y	Voolstra Lab, KAUST, Saudi Arabia	1	Coral Skeleton	organic material	Diploastrea 2	edges_of_colony_green_under_and_through_tissue	Diploastrea 2_skeleton	n	E4.15.Dip.heli.2.20150325	Diploastrea heliopora	Diploastrea	heliopora	Diploastrea heliopora	Diploastrea	heliopora	Missing: Not collected	measured	15	35	40
10895.E4.15.Dip.heli.2.20150325.T	E4.15.Dip.heli.2.20150325.T	AGATGCAATGAT	GTGTGCCAGCMGCCGCGGTAA	Run2 Lane 8	GCMP2_Lane8_S8_L008	E4.15.Dip.heli.2.20150325.T	1016	10895	coral	10895.E4.15.Dip.heli.2.20150325.T	Al Fahal_20150325	2015-03-25	20150325	Al Fahal	11:26:00	2015-03-25 11:26:00	2	22.2584	38.9554	rock	14.94	26.1	Missing: Not collected	Missing: Not collected	Missing: Not collected	Missing: Not collected	PAR meter pointed upwards near coral	y	y	Voolstra Lab, KAUST, Saudi Arabia	1	Coral Tissue	organic material	Diploastrea 2	edges_of_colony_green_under_and_through_tissue	Diploastrea 2_tissue	n	E4.15.Dip.heli.2.20150325	Diploastrea heliopora	Diploastrea	heliopora	Diploastrea heliopora	Diploastrea	heliopora	Missing: Not collected	measured	15	35	40
10895.E1.5.Gal.astr.1.20140728.M	E1.5.Gal.astr.1.20140728.M	CCAGATATAGCA	GTGTGCCAGCMGCCGCGGTAA	Run2 Lane 7	GCMP1_Lane7_S7_L007	E1.5.Gal.astr.1.20140728.M	522	10895	coral	10895.E1.5.Gal.astr.1.20140728.M	Big Vickie_20140728	2014-07-28	20140728	Big Vickie	11:27:00	2014-07-28 11:27:00	1	-14.6846	145.442	rock	4.8768	22.8	Missing: Not collected	Missing: Not collected	Missing: Not collected	Missing: Not collected	None	y	n	Bourne Lab, AIMS, Australia cannot be reextracted	1	Coral Mucus	mucus	Galaxea astreata_20140728	None	Gal Muc 140728	n	E1.5.Gal.astr.1.20140728	Galaxea astreata	Galaxea	astreata	Galaxea astreata	Galaxea	astreata	Missing: Not collected	measured	1	10	5
10895.E1.5.Gal.astr.1.20140728.S	E1.5.Gal.astr.1.20140728.S	AGCCCGCAAAGG	GTGTGCCAGCMGCCGCGGTAA	Run2 Lane 7	GCMP1_Lane7_S7_L007	E1.5.Gal.astr.1.20140728.S	552	10895	coral	10895.E1.5.Gal.astr.1.20140728.S	Big Vickie_20140728	2014-07-28	20140728	Big Vickie	11:27:00	2014-07-28 11:27:00	1	-14.6846	145.442	rock	4.8768	22.8	Missing: Not collected	Missing: Not collected	Missing: Not collected	Missing: Not collected	None	y	n	Bourne Lab, AIMS, Australia cannot be reextracted	1	Coral Skeleton	organic material	Galaxea astreata_20140728	None	Gal Ske 140728	n	E1.5.Gal.astr.1.20140728	Galaxea astreata	Galaxea	astreata	Galaxea astreata	Galaxea	astreata	Missing: Not collected	measured	1	10	5
10895.E1.5.Gal.astr.1.20140728.T	E1.5.Gal.astr.1.20140728.T	CTTTGATAATAA	GTGTGCCAGCMGCCGCGGTAA	Run2 Lane 7	GCMP1_Lane7_S7_L007	E1.5.Gal.astr.1.20140728.T	542	10895	coral	10895.E1.5.Gal.astr.1.20140728.T	Big Vickie_20140728	2014-07-28	20140728	Big Vickie	11:27:00	2014-07-28 11:27:00	1	-14.6846	145.442	rock	4.8768	22.8	Missing: Not collected	Missing: Not collected	Missing: Not collected	Missing: Not collected	None	y	n	Bourne Lab, AIMS, Australia cannot be reextracted	1	Coral Tissue	organic material	Galaxea astreata_20140728	None	Gal Tis 140728	n	E1.5.Gal.astr.1.20140728	Galaxea astreata	Galaxea	astreata	Galaxea astreata	Galaxea	astreata	Missing: Not collected	measured	1	10	5
10895.E1.5.Gal.astr.1.20140807.M	E1.5.Gal.astr.1.20140807.M	GCATGTCGAAAT	GTGTGCCAGCMGCCGCGGTAA	Run2 Lane 8	GCMP2_Lane8_S8_L008	E1.5.Gal.astr.1.20140807.M	1290	10895	sediment	10895.E1.Sediment.1.20140807	Trawler_20140807	2014-08-07	20140807	Trawler	10:00:00	2014-08-07 10:00:00	1	-14.6834	145.466	pavement	1.2192	23.9	Missing: Not collected	Missing: Not collected	Missing: Not collected	724.045	buoy	y	n	Bourne Lab, AIMS, Australia cannot be reextracted	1	Coral Mucus	mucus	Galaxea astreata_20140807	None	Gal Muc 140807	y	E1.5.Gal.astr.1.20140807	Galaxea astreata	Galaxea	astreata	Galaxea astreata	Galaxea	astreata	Missing: Not collected	measured	3	10	5
10895.E1.5.Gal.astr.1.20140807.S	E1.5.Gal.astr.1.20140807.S	AATGACCTCGTG	GTGTGCCAGCMGCCGCGGTAA	Run2 Lane 8	GCMP2_Lane8_S8_L008	E1.5.Gal.astr.1.20140807.S	1282	10895	coral	10895.E1.5.Gal.astr.1.20140814.T	Trawler_20140807	2014-08-07	20140807	Trawler	10:00:00	2014-08-07 10:00:00	1	-14.6834	145.466	pavement	1.2192	23.9	Missing: Not collected	Missing: Not collected	Missing: Not collected	724.045	buoy	y	n	Bourne Lab, AIMS, Australia cannot be reextracted	1	Coral Skeleton	organic material	Galaxea astreata_20140807	None	Gal Ske 140807	y	E1.5.Gal.astr.1.20140807	Galaxea astreata	Galaxea	astreata	Galaxea astreata	Galaxea	astreata	Missing: Not collected	measured	3	10	5
10895.E1.5.Gal.astr.1.20140807.T	E1.5.Gal.astr.1.20140807.T	ACGCGAACTAAT	GTGTGCCAGCMGCCGCGGTAA	Run2 Lane 8	GCMP2_Lane8_S8_L008	E1.5.Gal.astr.1.20140807.T	1291	10895	coral	10895.E1.5.Gal.astr.1.20140807.M	Trawler_20140807	2014-08-07	20140807	Trawler	10:00:00	2014-08-07 10:00:00	1	-14.6834	145.466	pavement	1.2192	23.9	Missing: Not collected	Missing: Not collected	Missing: Not collected	724.045	buoy	y	n	Bourne Lab, AIMS, Australia cannot be reextracted	1	Coral Tissue	organic material	Galaxea astreata_20140807	None	Gal Tis 140807	y	E1.5.Gal.astr.1.20140807	Galaxea astreata	Galaxea	astreata	Galaxea astreata	Galaxea	astreata	Missing: Not collected	measured	3	10	5
10895.E1.5.Gal.astr.1.20140814.M	E1.5.Gal.astr.1.20140814.M	TCCGACCCGATC	GTGTGCCAGCMGCCGCGGTAA	Run2 Lane 8	GCMP2_Lane8_S8_L008	E1.5.Gal.astr.1.20140814.M	1278	10895	sediment	10895.E1.Sediment.1.20140814	Horseshoe_20140814	2014-08-14	20140814	Horseshoe	11:00:00	2014-08-14 11:00:00	1	-14.6872	145.444	pavement	7.0104	22.8	Missing: Not collected	Missing: Not collected	Missing: Not collected	414.005	buoy	y	n	Bourne Lab, AIMS, Australia cannot be reextracted	1	Coral Mucus	mucus	Galaxea astreata_20140814	None	Gal Muc 140814	y	E1.5.Gal.astr.1.20140814	Galaxea astreata	Galaxea	astreata	Galaxea astreata	Galaxea	astreata	Missing: Not collected	measured	3	10	7
10895.E1.5.Gal.astr.1.20140814.S	E1.5.Gal.astr.1.20140814.S	ACATCAGGTCAC	GTGTGCCAGCMGCCGCGGTAA	Run2 Lane 8	GCMP2_Lane8_S8_L008	E1.5.Gal.astr.1.20140814.S	1280	10895	water	10895.E1.Water.1.20140814	Horseshoe_20140814	2014-08-14	20140814	Horseshoe	11:00:00	2014-08-14 11:00:00	1	-14.6872	145.444	pavement	7.0104	22.8	Missing: Not collected	Missing: Not collected	Missing: Not collected	414.005	buoy	y	n	Bourne Lab, AIMS, Australia cannot be reextracted	1	Coral Skeleton	organic material	Galaxea astreata_20140814	None	Gal Ske 140814	y	E1.5.Gal.astr.1.20140814	Galaxea astreata	Galaxea	astreata	Galaxea astreata	Galaxea	astreata	Missing: Not collected	measured	3	10	7
10895.E1.5.Gal.astr.1.20140814.T	E1.5.Gal.astr.1.20140814.T	AGCTATGTATGG	GTGTGCCAGCMGCCGCGGTAA	Run2 Lane 8	GCMP2_Lane8_S8_L008	E1.5.Gal.astr.1.20140814.T	1281	10895	coral	10895.E1.5.Gal.astr.1.20140814.S	Horseshoe_20140814	2014-08-14	20140814	Horseshoe	11:00:00	2014-08-14 11:00:00	1	-14.6872	145.444	pavement	7.0104	22.8	Missing: Not collected	Missing: Not collected	Missing: Not collected	414.005	buoy	y	n	Bourne Lab, AIMS, Australia cannot be reextracted	1	Coral Tissue	organic material	Galaxea astreata_20140814	None	Gal Tis 140814	y	E1.5.Gal.astr.1.20140814	Galaxea astreata	Galaxea	astreata	Galaxea astreata	Galaxea	astreata	Missing: Not collected	measured	3	10	7
10895.E1.5.Gal.astr.1.20140905.M	E1.5.Gal.astr.1.20140905.M	GTCATTGGGCTA	GTGTGCCAGCMGCCGCGGTAA	Run2 Lane 8	GCMP2_Lane8_S8_L008	E1.5.Gal.astr.1.20140905.M	1245	10895	coral	10895.E1.17.Ech.lame.1.20140905.M	Broadhurst_20140905	2014-09-05	20140905	Broadhurst	12:45:00	2014-09-05 12:45:00	1	-18.8653	147.694	rock	1.524	22.8	Missing: Not collected	Missing: Not collected	Missing: Not collected	1846.25	buoy	y	n	Bourne Lab, AIMS, Australia cannot be reextracted	1	Coral Mucus	mucus	Galaxea astreata_20140905	None	Gal Muc 140905 .3.	y	E1.5.Gal.astr.1.20140905	Galaxea astreata	Galaxea	astreata	Galaxea astreata	Galaxea	astreata	Missing: Not collected	measured	3	7	6
10895.E1.5.Gal.astr.1.20140905.S	E1.5.Gal.astr.1.20140905.S	GTCAATTAGTGG	GTGTGCCAGCMGCCGCGGTAA	Run2 Lane 8	GCMP2_Lane8_S8_L008	E1.5.Gal.astr.1.20140905.S	1260	10895	coral	10895.E1.7.Pav.sp.1.20140905.T	Broadhurst_20140905	2014-09-05	20140905	Broadhurst	12:45:00	2014-09-05 12:45:00	1	-18.8653	147.694	rock	1.524	22.8	Missing: Not collected	Missing: Not collected	Missing: Not collected	1846.25	buoy	y	n	Bourne Lab, AIMS, Australia cannot be reextracted	1	Coral Skeleton	organic material	Galaxea astreata_20140905	None	Gal Ske 140905 .3.	y	E1.5.Gal.astr.1.20140905	Galaxea astreata	Galaxea	astreata	Galaxea astreata	Galaxea	astreata	Missing: Not collected	measured	3	7	6
10895.E1.5.Gal.astr.1.20140905.T	E1.5.Gal.astr.1.20140905.T	TCTACGGCACGT	GTGTGCCAGCMGCCGCGGTAA	Run2 Lane 8	GCMP2_Lane8_S8_L008	E1.5.Gal.astr.1.20140905.T	1253	10895	coral	10895.E1.3.Por.loba.1.20140905.M	Broadhurst_20140905	2014-09-05	20140905	Broadhurst	12:45:00	2014-09-05 12:45:00	1	-18.8653	147.694	rock	1.524	22.8	Missing: Not collected	Missing: Not collected	Missing: Not collected	1846.25	buoy	y	n	Bourne Lab, AIMS, Australia cannot be reextracted	1	Coral Tissue	organic material	Galaxea astreata_20140905	None	Gal Tis 140905 .3.	y	E1.5.Gal.astr.1.20140905	Galaxea astreata	Galaxea	astreata	Galaxea astreata	Galaxea	astreata	Missing: Not collected	measured	3	7	6
10895.E3.5.Gal.astr.1.20150124.M	E3.5.Gal.astr.1.20150124.M	ATGCCTCGTAAG	GTGTGCCAGCMGCCGCGGTAA	Run2 Lane 7	GCMP1_Lane7_S7_L007	E3.5.Gal.astr.1.20150124.M	216	10895	coral	10895.E3.5.Gal.astr.1.20150124.T	Trawler_20150124	2015-01-24	20150124	Trawler	16:04:00	2015-01-24 16:04:00	1	-14.6868	145.466	Reef rubble.	1.2	29	Missing: Not collected	Missing: Not collected	Missing: Not collected	Missing: Not collected	Missing: Not collected	y	y	Medina Lab, Penn State, USA can be reextracted	1	Coral Mucus	mucus	79_M	Reef rubble	GN_5_Gal_astr_L17_20150124_M	n	E3.5.Gal.astr.1.20150124	Galaxea astreata	Galaxea	astreata	Galaxea astreata	Galaxea	astreata	Missing: Not collected	measured	Missing: Not collected	Missing: Not collected	Missing: Not collected
10895.E3.5.Gal.astr.1.20150124.S	E3.5.Gal.astr.1.20150124.S	ACGTGCCTTAGA	GTGTGCCAGCMGCCGCGGTAA	Run2 Lane 7	GCMP1_Lane7_S7_L007	E3.5.Gal.astr.1.20150124.S	214	10895	coral	10895.E3.6.Acr.hyac.1.20150123.S	Trawler_20150124	2015-01-24	20150124	Trawler	16:04:00	2015-01-24 16:04:00	1	-14.6868	145.466	Reef rubble.	1.2	29	Missing: Not collected	Missing: Not collected	Missing: Not collected	Missing: Not collected	Missing: Not collected	y	y	Medina Lab, Penn State, USA can be reextracted	1	Coral Skeleton	organic material	79_S	Reef rubble	GN_5_Gal_astr_L17_20150124_S	n	E3.5.Gal.astr.1.20150124	Galaxea astreata	Galaxea	astreata	Galaxea astreata	Galaxea	astreata	Missing: Not collected	measured	Missing: Not collected	Missing: Not collected	Missing: Not collected
10895.E3.5.Gal.astr.1.20150124.T	E3.5.Gal.astr.1.20150124.T	CACCCTTGCGAC	GTGTGCCAGCMGCCGCGGTAA	Run2 Lane 7	GCMP1_Lane7_S7_L007	E3.5.Gal.astr.1.20150124.T	215	10895	coral	10895.E3.5.Gal.astr.1.20150124.S	Trawler_20150124	2015-01-24	20150124	Trawler	16:04:00	2015-01-24 16:04:00	1	-14.6868	145.466	Reef rubble.	1.2	29	Missing: Not collected	Missing: Not collected	Missing: Not collected	Missing: Not collected	Missing: Not collected	y	y	Medina Lab, Penn State, USA can be reextracted	1	Coral Tissue	organic material	79_T	Reef rubble	GN_5_Gal_astr_L17_20150124_T	n	E3.5.Gal.astr.1.20150124	Galaxea astreata	Galaxea	astreata	Galaxea astreata	Galaxea	astreata	Missing: Not collected	measured	Missing: Not collected	Missing: Not collected	Missing: Not collected
10895.E3.5.Gal.astr.2.20150124.M	E3.5.Gal.astr.2.20150124.M	TACGGTCTGGAT	GTGTGCCAGCMGCCGCGGTAA	Run2 Lane 7	GCMP1_Lane7_S7_L007	E3.5.Gal.astr.2.20150124.M	219	10895	coral	10895.E3.5.Gal.astr.2.20150124.T	Trawler_20150124	2015-01-24	20150124	Trawler	16:13:00	2015-01-24 16:13:00	2	-14.6868	145.466	Reef rubble. Bit pale.	1.4	29	Missing: Not collected	Missing: Not collected	Missing: Not collected	Missing: Not collected	Missing: Not collected	y	y	Medina Lab, Penn State, USA can be reextracted	1	Coral Mucus	mucus	80_M	Reef rubble Bit pale	GN_5_Gal_astr_L18_20150124_M	n	E3.5.Gal.astr.2.20150124	Galaxea astreata	Galaxea	astreata	Galaxea astreata	Galaxea	astreata	Missing: Not collected	measured	Missing: Not collected	Missing: Not collected	Missing: Not collected
10895.E3.5.Gal.astr.2.20150124.S	E3.5.Gal.astr.2.20150124.S	GTTGTTCTGGGA	GTGTGCCAGCMGCCGCGGTAA	Run2 Lane 7	GCMP1_Lane7_S7_L007	E3.5.Gal.astr.2.20150124.S	217	10895	coral	10895.E3.5.Gal.astr.1.20150124.M	Trawler_20150124	2015-01-24	20150124	Trawler	16:13:00	2015-01-24 16:13:00	2	-14.6868	145.466	Reef rubble. Bit pale.	1.4	29	Missing: Not collected	Missing: Not collected	Missing: Not collected	Missing: Not collected	Missing: Not collected	y	y	Medina Lab, Penn State, USA can be reextracted	1	Coral Skeleton	organic material	80_S	Reef rubble Bit pale	GN_5_Gal_astr_L18_20150124_S	n	E3.5.Gal.astr.2.20150124	Galaxea astreata	Galaxea	astreata	Galaxea astreata	Galaxea	astreata	Missing: Not collected	measured	Missing: Not collected	Missing: Not collected	Missing: Not collected
10895.E3.5.Gal.astr.2.20150124.T	E3.5.Gal.astr.2.20150124.T	CAAATTCGGGAT	GTGTGCCAGCMGCCGCGGTAA	Run2 Lane 7	GCMP1_Lane7_S7_L007	E3.5.Gal.astr.2.20150124.T	218	10895	coral	10895.E3.5.Gal.astr.2.20150124.S	Trawler_20150124	2015-01-24	20150124	Trawler	16:13:00	2015-01-24 16:13:00	2	-14.6868	145.466	Reef rubble. Bit pale.	1.4	29	Missing: Not collected	Missing: Not collected	Missing: Not collected	Missing: Not collected	Missing: Not collected	y	y	Medina Lab, Penn State, USA can be reextracted	1	Coral Tissue	organic material	80_T	Reef rubble Bit pale	GN_5_Gal_astr_L18_20150124_T	n	E3.5.Gal.astr.2.20150124	Galaxea astreata	Galaxea	astreata	Galaxea astreata	Galaxea	astreata	Missing: Not collected	measured	Missing: Not collected	Missing: Not collected	Missing: Not collected
10895.E3.5.Gal.astr.2.20150127.M	E3.5.Gal.astr.2.20150127.M	TCTACATACATA	GTGTGCCAGCMGCCGCGGTAA	Run2 Lane 7	GCMP1_Lane7_S7_L007	E3.5.Gal.astr.2.20150127.M	318	10895	coral	10895.E3.2.Tur.reni.1.20150127.S	Trawler_20150127	2015-01-27	20150127	Trawler	15:38:00	2015-01-27 15:38:00	2	-14.6868	145.466	Attached to massive Porites.	2.2	29	Missing: Not collected	Missing: Not collected	Missing: Not collected	Missing: Not collected	Missing: Not collected	y	y	Medina Lab, Penn State, USA can be reextracted	1	Coral Mucus	mucus	101_M	Attached to massive Porites	GN_5_Gal_astr_L39_20150127_M	n	E3.5.Gal.astr.2.20150127	Galaxea astreata	Galaxea	astreata	Galaxea astreata	Galaxea	astreata	Missing: Not collected	measured	Missing: Not collected	Missing: Not collected	Missing: Not collected
10895.E3.5.Gal.astr.2.20150127.S	E3.5.Gal.astr.2.20150127.S	ACTGCCCGATAC	GTGTGCCAGCMGCCGCGGTAA	Run2 Lane 7	GCMP1_Lane7_S7_L007	E3.5.Gal.astr.2.20150127.S	320	10895	coral	10895.E3.5.Gal.astr.2.20150127.T	Trawler_20150127	2015-01-27	20150127	Trawler	15:38:00	2015-01-27 15:38:00	2	-14.6868	145.466	Attached to massive Porites.	2.2	29	Missing: Not collected	Missing: Not collected	Missing: Not collected	Missing: Not collected	Missing: Not collected	y	y	Medina Lab, Penn State, USA can be reextracted	1	Coral Skeleton	organic material	101_S	Attached to massive Porites	GN_5_Gal_astr_L39_20150127_S	n	E3.5.Gal.astr.2.20150127	Galaxea astreata	Galaxea	astreata	Galaxea astreata	Galaxea	astreata	Missing: Not collected	measured	Missing: Not collected	Missing: Not collected	Missing: Not collected
10895.E3.5.Gal.astr.2.20150127.T	E3.5.Gal.astr.2.20150127.T	TGGCGCACGGAC	GTGTGCCAGCMGCCGCGGTAA	Run2 Lane 7	GCMP1_Lane7_S7_L007	E3.5.Gal.astr.2.20150127.T	319	10895	coral	10895.E3.5.Gal.astr.2.20150127.M	Trawler_20150127	2015-01-27	20150127	Trawler	15:38:00	2015-01-27 15:38:00	2	-14.6868	145.466	Attached to massive Porites.	2.2	29	Missing: Not collected	Missing: Not collected	Missing: Not collected	Missing: Not collected	Missing: Not collected	y	y	Medina Lab, Penn State, USA can be reextracted	1	Coral Tissue	organic material	101_T	Attached to massive Porites	GN_5_Gal_astr_L39_20150127_T	n	E3.5.Gal.astr.2.20150127	Galaxea astreata	Galaxea	astreata	Galaxea astreata	Galaxea	astreata	Missing: Not collected	measured	Missing: Not collected	Missing: Not collected	Missing: Not collected
10895.E4.5.Gal.fasc.1.20150309.M	E4.5.Gal.fasc.1.20150309.M	ACTCTGTAATTA	GTGTGCCAGCMGCCGCGGTAA	Run2 Lane 8	GCMP2_Lane8_S8_L008	E4.5.Gal.fasc.1.20150309.M	838	10895	coral	10895.E4.5.Gal.fasc.1.20150309.M	Malathy Island_20150309	2015-03-09	20150309	Malathy Island	16:10:00	2015-03-09 16:10:00	1	19.7492	39.9036	rock	7.01	27.2	Missing: Not collected	Missing: Not collected	Missing: Not collected	3000	PAR meter pointed upwards near coral	y	y	Voolstra Lab, KAUST, Saudi Arabia	1	Coral Mucus	mucus	B15	None	B15_mucus	n	E4.5.Gal.fasc.1.20150309	Galaxea fascicularis	Galaxea	fascicularis	Galaxea fascicularis	Galaxea	fascicularis	Missing: Not collected	measured	0.5	8	12
10895.E4.5.Gal.fasc.1.20150309.S	E4.5.Gal.fasc.1.20150309.S	TCGTTATTCAGT	GTGTGCCAGCMGCCGCGGTAA	Run2 Lane 8	GCMP2_Lane8_S8_L008	E4.5.Gal.fasc.1.20150309.S	837	10895	coral	10895.E4.5.Gal.fasc.1.20150309.S	Malathy Island_20150309	2015-03-09	20150309	Malathy Island	16:10:00	2015-03-09 16:10:00	1	19.7492	39.9036	rock	7.01	27.2	Missing: Not collected	Missing: Not collected	Missing: Not collected	3000	PAR meter pointed upwards near coral	y	y	Voolstra Lab, KAUST, Saudi Arabia	1	Coral Skeleton	organic material	B15	None	B15_skeleton	n	E4.5.Gal.fasc.1.20150309	Galaxea fascicularis	Galaxea	fascicularis	Galaxea fascicularis	Galaxea	fascicularis	Missing: Not collected	measured	0.5	8	12
10895.E4.5.Gal.fasc.1.20150309.T	E4.5.Gal.fasc.1.20150309.T	TTCGATGCCGCA	GTGTGCCAGCMGCCGCGGTAA	Run2 Lane 8	GCMP2_Lane8_S8_L008	E4.5.Gal.fasc.1.20150309.T	836	10895	coral	10895.E4.5.Gal.fasc.1.20150309.T	Malathy Island_20150309	2015-03-09	20150309	Malathy Island	16:10:00	2015-03-09 16:10:00	1	19.7492	39.9036	rock	7.01	27.2	Missing: Not collected	Missing: Not collected	Missing: Not collected	3000	PAR meter pointed upwards near coral	y	y	Voolstra Lab, KAUST, Saudi Arabia	1	Coral Tissue	organic material	B15	None	B15_tissue	n	E4.5.Gal.fasc.1.20150309	Galaxea fascicularis	Galaxea	fascicularis	Galaxea fascicularis	Galaxea	fascicularis	Missing: Not collected	measured	0.5	8	12
10895.E4.5.Gal.fasc.1.20150311.M	E4.5.Gal.fasc.1.20150311.M	CACACAAAGTCA	GTGTGCCAGCMGCCGCGGTAA	Run2 Lane 8	GCMP2_Lane8_S8_L008	E4.5.Gal.fasc.1.20150311.M	894	10895	coral	10895.E4.5.Gal.fasc.1.20150311.M	Al Fahal_20150311	2015-03-11	20150311	Al Fahal	09:30:00	2015-03-11 09:30:00	1	22.2584	38.9554	rock	7.62	26.1	Missing: Not collected	Missing: Not collected	Missing: Not collected	930	PAR meter pointed upwards near coral	y	y	Voolstra Lab, KAUST, Saudi Arabia	1	Coral Mucus	mucus	Z1	Also contacted red velvety turf-like 05 cm in height	Z1_mucus	n	E4.5.Gal.fasc.1.20150311	Galaxea fascicularis	Galaxea	fascicularis	Galaxea fascicularis	Galaxea	fascicularis	Missing: Not collected	measured	4	11	8
10895.E4.5.Gal.fasc.1.20150311.S	E4.5.Gal.fasc.1.20150311.S	TAAGGCATCGCT	GTGTGCCAGCMGCCGCGGTAA	Run2 Lane 8	GCMP2_Lane8_S8_L008	E4.5.Gal.fasc.1.20150311.S	893	10895	coral	10895.E4.5.Gal.fasc.1.20150311.S	Al Fahal_20150311	2015-03-11	20150311	Al Fahal	09:30:00	2015-03-11 09:30:00	1	22.2584	38.9554	rock	7.62	26.1	Missing: Not collected	Missing: Not collected	Missing: Not collected	930	PAR meter pointed upwards near coral	y	y	Voolstra Lab, KAUST, Saudi Arabia	1	Coral Skeleton	organic material	Z1	Also contacted red velvety turf-like 05 cm in height	Z1_skeleton	n	E4.5.Gal.fasc.1.20150311	Galaxea fascicularis	Galaxea	fascicularis	Galaxea fascicularis	Galaxea	fascicularis	Missing: Not collected	measured	4	11	8
10895.E4.5.Gal.fasc.1.20150311.T	E4.5.Gal.fasc.1.20150311.T	ACATGATATTCT	GTGTGCCAGCMGCCGCGGTAA	Run2 Lane 8	GCMP2_Lane8_S8_L008	E4.5.Gal.fasc.1.20150311.T	892	10895	coral	10895.E4.5.Gal.fasc.1.20150311.T	Al Fahal_20150311	2015-03-11	20150311	Al Fahal	09:30:00	2015-03-11 09:30:00	1	22.2584	38.9554	rock	7.62	26.1	Missing: Not collected	Missing: Not collected	Missing: Not collected	930	PAR meter pointed upwards near coral	y	y	Voolstra Lab, KAUST, Saudi Arabia	1	Coral Tissue	organic material	Z1	Also contacted red velvety turf-like 05 cm in height	Z1_tissue	n	E4.5.Gal.fasc.1.20150311	Galaxea fascicularis	Galaxea	fascicularis	Galaxea fascicularis	Galaxea	fascicularis	Missing: Not collected	measured	4	11	8
10895.E4.5.Gal.fasc.1.20150312.M	E4.5.Gal.fasc.1.20150312.M	AACTTTCAGGAG	GTGTGCCAGCMGCCGCGGTAA	Run2 Lane 8	GCMP2_Lane8_S8_L008	E4.5.Gal.fasc.1.20150312.M	967	10895	coral	10895.E4.5.Gal.fasc.1.20150312.M	Inner Fsar_20150312	2015-03-12	20150312	Inner Fsar	09:26:00	2015-03-12 09:26:00	1	22.2173	39.0262	rock	2.44	26.7	Missing: Not collected	Missing: Not collected	Missing: Not collected	4500	PAR meter pointed upwards near coral	y	y	Voolstra Lab, KAUST, Saudi Arabia	1	Coral Mucus	mucus	R10	None	R10_mucus	n	E4.5.Gal.fasc.1.20150312	Galaxea fascicularis	Galaxea	fascicularis	Galaxea fascicularis	Galaxea	fascicularis	Missing: Not collected	measured	5	25	18
10895.E4.5.Gal.fasc.1.20150312.S	E4.5.Gal.fasc.1.20150312.S	ACACACCCTGAC	GTGTGCCAGCMGCCGCGGTAA	Run2 Lane 8	GCMP2_Lane8_S8_L008	E4.5.Gal.fasc.1.20150312.S	966	10895	coral	10895.E4.5.Gal.fasc.1.20150312.S	Inner Fsar_20150312	2015-03-12	20150312	Inner Fsar	09:26:00	2015-03-12 09:26:00	1	22.2173	39.0262	rock	2.44	26.7	Missing: Not collected	Missing: Not collected	Missing: Not collected	4500	PAR meter pointed upwards near coral	y	y	Voolstra Lab, KAUST, Saudi Arabia	1	Coral Skeleton	organic material	R10	None	R10_skeleton	n	E4.5.Gal.fasc.1.20150312	Galaxea fascicularis	Galaxea	fascicularis	Galaxea fascicularis	Galaxea	fascicularis	Missing: Not collected	measured	5	25	18
10895.E4.5.Gal.fasc.1.20150312.T	E4.5.Gal.fasc.1.20150312.T	CGAATACTGACA	GTGTGCCAGCMGCCGCGGTAA	Run2 Lane 8	GCMP2_Lane8_S8_L008	E4.5.Gal.fasc.1.20150312.T	965	10895	coral	10895.E4.5.Gal.fasc.1.20150312.T	Inner Fsar_20150312	2015-03-12	20150312	Inner Fsar	09:26:00	2015-03-12 09:26:00	1	22.2173	39.0262	rock	2.44	26.7	Missing: Not collected	Missing: Not collected	Missing: Not collected	4500	PAR meter pointed upwards near coral	y	y	Voolstra Lab, KAUST, Saudi Arabia	1	Coral Tissue	organic material	R10	None	R10_tissue	n	E4.5.Gal.fasc.1.20150312	Galaxea fascicularis	Galaxea	fascicularis	Galaxea fascicularis	Galaxea	fascicularis	Missing: Not collected	measured	5	25	18
10895.E7.5.Gal.astr.1.20150622.M	E7.5.Gal.astr.1.20150622.M	TAGACTTCAGAG	GTGTGCCAGCMGCCGCGGTAA	Run2 Lane 7	GCMP1_Lane7_S7_L007	E7.5.Gal.astr.1.20150622.M	343	10895	coral	10895.E7.5.Gal.astr.1.20150622.S	Bills Bay_20150622	2015-06-22	20150622	Bills Bay	09:34:00	2015-06-22 09:34:00	1	-23.1404	113.769	dead_coral	2.6	25	Missing: Not collected	Missing: Not collected	Missing: Not collected	Missing: Not collected	None	n	y	Medina Lab, Penn State, USA can be reextracted	1	Coral Mucus	mucus	E7.Gal.astr.1	None	WA_241_M	n	E7.5.Gal.astr.1.20150622	Galaxea astreata	Galaxea	astreata	Galaxea astreata	Galaxea	astreata	live coral	measured	20	35	22
10895.E7.5.Gal.astr.1.20150622.S	E7.5.Gal.astr.1.20150622.S	CGGCCTAAGTTC	GTGTGCCAGCMGCCGCGGTAA	Run2 Lane 7	GCMP1_Lane7_S7_L007	E7.5.Gal.astr.1.20150622.S	342	10895	coral	10895.E7.5.Gal.astr.1.20150622.T	Bills Bay_20150622	2015-06-22	20150622	Bills Bay	09:34:00	2015-06-22 09:34:00	1	-23.1404	113.769	dead_coral	2.6	25	Missing: Not collected	Missing: Not collected	Missing: Not collected	Missing: Not collected	None	n	y	Medina Lab, Penn State, USA can be reextracted	1	Coral Skeleton	organic material	E7.Gal.astr.1	None	WA_241_S	n	E7.5.Gal.astr.1.20150622	Galaxea astreata	Galaxea	astreata	Galaxea astreata	Galaxea	astreata	live coral	measured	20	35	22
10895.E7.5.Gal.astr.1.20150622.T	E7.5.Gal.astr.1.20150622.T	GTTCGAGTGAAT	GTGTGCCAGCMGCCGCGGTAA	Run2 Lane 7	GCMP1_Lane7_S7_L007	E7.5.Gal.astr.1.20150622.T	341	10895	coral	10895.E7.17.Pla.sine.2.20150622.M	Bills Bay_20150622	2015-06-22	20150622	Bills Bay	09:34:00	2015-06-22 09:34:00	1	-23.1404	113.769	dead_coral	2.6	25	Missing: Not collected	Missing: Not collected	Missing: Not collected	Missing: Not collected	None	n	y	Medina Lab, Penn State, USA can be reextracted	1	Coral Tissue	organic material	E7.Gal.astr.1	None	WA_241_T	n	E7.5.Gal.astr.1.20150622	Galaxea astreata	Galaxea	astreata	Galaxea astreata	Galaxea	astreata	live coral	measured	20	35	22
10895.E7.5.Gal.fasc.1.20150621.M	E7.5.Gal.fasc.1.20150621.M	GCTGAGCCTTTG	GTGTGCCAGCMGCCGCGGTAA	Run2 Lane 7	GCMP1_Lane7_S7_L007	E7.5.Gal.fasc.1.20150621.M	350	10895	coral	10895.E7.5.Gal.fasc.1.20150621.M	Bills Bay_20150621	2015-06-21	20150621	Bills Bay	10:58:00	2015-06-21 10:58:00	1	-23.1404	113.769	dead_coral	2.8	25	Missing: Not collected	Missing: Not collected	Missing: Not collected	Missing: Not collected	None	n	y	Medina Lab, Penn State, USA can be reextracted	1	Coral Mucus	mucus	E7.Gal.fasc.1	None	WA_236_M	n	E7.5.Gal.fasc.1.20150621	Galaxea fascicularis	Galaxea	fascicularis	Galaxea fascicularis	Galaxea	fascicularis	live coral	measured	13	30	15
10895.E7.5.Gal.fasc.1.20150621.S	E7.5.Gal.fasc.1.20150621.S	AGTCCGAGTTGT	GTGTGCCAGCMGCCGCGGTAA	Run2 Lane 7	GCMP1_Lane7_S7_L007	E7.5.Gal.fasc.1.20150621.S	349	10895	coral	10895.E7.5.Gal.fasc.1.20150621.S	Bills Bay_20150621	2015-06-21	20150621	Bills Bay	10:58:00	2015-06-21 10:58:00	1	-23.1404	113.769	dead_coral	2.8	25	Missing: Not collected	Missing: Not collected	Missing: Not collected	Missing: Not collected	None	n	y	Medina Lab, Penn State, USA can be reextracted	1	Coral Skeleton	organic material	E7.Gal.fasc.1	None	WA_236_S	n	E7.5.Gal.fasc.1.20150621	Galaxea fascicularis	Galaxea	fascicularis	Galaxea fascicularis	Galaxea	fascicularis	live coral	measured	13	30	15
10895.E7.5.Gal.fasc.1.20150621.T	E7.5.Gal.fasc.1.20150621.T	AGACTATTTCAT	GTGTGCCAGCMGCCGCGGTAA	Run2 Lane 7	GCMP1_Lane7_S7_L007	E7.5.Gal.fasc.1.20150621.T	348	10895	coral	10895.E7.5.Gal.fasc.1.20150621.T	Bills Bay_20150621	2015-06-21	20150621	Bills Bay	10:58:00	2015-06-21 10:58:00	1	-23.1404	113.769	dead_coral	2.8	25	Missing: Not collected	Missing: Not collected	Missing: Not collected	Missing: Not collected	None	n	y	Medina Lab, Penn State, USA can be reextracted	1	Coral Tissue	organic material	E7.Gal.fasc.1	None	WA_236_T	n	E7.5.Gal.fasc.1.20150621	Galaxea fascicularis	Galaxea	fascicularis	Galaxea fascicularis	Galaxea	fascicularis	live coral	measured	13	30	15
10895.E7.5.Gal.fasc.1.20150622.M	E7.5.Gal.fasc.1.20150622.M	CTTAGGCATGTG	GTGTGCCAGCMGCCGCGGTAA	Run2 Lane 7	GCMP1_Lane7_S7_L007	E7.5.Gal.fasc.1.20150622.M	455	10895	coral	10895.E7.5.Gal.fasc.1.20150622.M	Bills Bay_20150622	2015-06-22	20150622	Bills Bay	10:11:00	2015-06-22 10:11:00	1	-23.1404	113.769	dead_coral	2.8	25	Missing: Not collected	Missing: Not collected	Missing: Not collected	Missing: Not collected	None	n	y	Medina Lab, Penn State, USA can be reextracted	1	Coral Mucus	mucus	E7.Gal.fasc.1	None	WA_244_M	n	E7.5.Gal.fasc.1.20150622	Galaxea fascicularis	Galaxea	fascicularis	Galaxea fascicularis	Galaxea	fascicularis	live coral	measured	8	18	13
10895.E7.5.Gal.fasc.1.20150622.S	E7.5.Gal.fasc.1.20150622.S	GCACGCGAGCAC	GTGTGCCAGCMGCCGCGGTAA	Run2 Lane 7	GCMP1_Lane7_S7_L007	E7.5.Gal.fasc.1.20150622.S	454	10895	coral	10895.E7.5.Gal.fasc.1.20150622.S	Bills Bay_20150622	2015-06-22	20150622	Bills Bay	10:11:00	2015-06-22 10:11:00	1	-23.1404	113.769	dead_coral	2.8	25	Missing: Not collected	Missing: Not collected	Missing: Not collected	Missing: Not collected	None	n	y	Medina Lab, Penn State, USA can be reextracted	1	Coral Skeleton	organic material	E7.Gal.fasc.1	None	WA_244_S	n	E7.5.Gal.fasc.1.20150622	Galaxea fascicularis	Galaxea	fascicularis	Galaxea fascicularis	Galaxea	fascicularis	live coral	measured	8	18	13
10895.E7.5.Gal.fasc.1.20150622.T	E7.5.Gal.fasc.1.20150622.T	TTGGACGTCCAC	GTGTGCCAGCMGCCGCGGTAA	Run2 Lane 7	GCMP1_Lane7_S7_L007	E7.5.Gal.fasc.1.20150622.T	453	10895	coral	10895.E7.5.Gal.fasc.1.20150622.T	Bills Bay_20150622	2015-06-22	20150622	Bills Bay	10:11:00	2015-06-22 10:11:00	1	-23.1404	113.769	dead_coral	2.8	25	Missing: Not collected	Missing: Not collected	Missing: Not collected	Missing: Not collected	None	n	y	Medina Lab, Penn State, USA can be reextracted	1	Coral Tissue	organic material	E7.Gal.fasc.1	None	WA_244_T	n	E7.5.Gal.fasc.1.20150622	Galaxea fascicularis	Galaxea	fascicularis	Galaxea fascicularis	Galaxea	fascicularis	live coral	measured	8	18	13
10895.E8.5.Gal.fasc.1.20150723.M	E8.5.Gal.fasc.1.20150723.M	CGGTTGGCGGGT	GTGTGCCAGCMGCCGCGGTAA	Run2 Lane 8	GCMP2_Lane8_S8_L008	E8.5.Gal.fasc.1.20150723.M	1078	10895	coral	10895.E8.5.Gal.fasc.1.20150723.M	Raffles Lighthouse_20150723	2015-07-23	20150723	Raffles Lighthouse	14:05:00	2015-07-23 14:05:00	1	1.16052	103.74	rock	6.096	30	Missing: Not collected	Missing: Not collected	Missing: Not collected	Missing: Not collected	None	n	y	Medina Lab, Penn State, USA can be reextracted	1	Coral Mucus	mucus	Unknown	Unknown	Unknown	n	E8.5.Gal.fasc.1.20150723	Galaxea fascicularis	Galaxea	fascicularis	Galaxea fascicularis	Galaxea	fascicularis	Missing: Not collected	measured	6	11	7
10895.E8.5.Gal.fasc.2.20150723.M	E8.5.Gal.fasc.2.20150723.M	ACCACCGTAACC	GTGTGCCAGCMGCCGCGGTAA	Run2 Lane 8	GCMP2_Lane8_S8_L008	E8.5.Gal.fasc.2.20150723.M	1077	10895	coral	10895.E8.5.Gal.fasc.2.20150723.M	Raffles Lighthouse_20150723	2015-07-23	20150723	Raffles Lighthouse	15:00:00	2015-07-23 15:00:00	2	1.16052	103.74	coral_and_rock	3.048	30	Missing: Not collected	Missing: Not collected	Missing: Not collected	Missing: Not collected	None	n	y	Medina Lab, Penn State, USA can be reextracted	1	Coral Mucus	mucus	Unknown	Unknown	Unknown	n	E8.5.Gal.fasc.2.20150723	Galaxea fascicularis	Galaxea	fascicularis	Galaxea fascicularis	Galaxea	fascicularis	Missing: Not collected	measured	18	2.5	9
10895.E9.5.Gal.fasc.1.20150818.M	E9.5.Gal.fasc.1.20150818.M	AACGCTTCTTAT	GTGTGCCAGCMGCCGCGGTAA	Run2 Lane 8	GCMP2_Lane8_S8_L008	E9.5.Gal.fasc.1.20150818.M	1186	10895	coral	10895.E9.5.Gal.fasc.1.20150818.M	Saint-Leu_20150818	2015-08-18	20150818	Saint-Leu	13:55:00	2015-08-18 13:55:00	1	-21.1767	55.2858	live coral	0.66	25	25	Missing: Not collected	Missing: Not collected	Missing: Not collected	None	n	y	Vega Thurber Lab, OSU, USA	1	Coral Mucus	mucus	REU#18	None	REU#18_M	n	E9.5.Gal.fasc.1.20150818	Galaxea fascicularis	Galaxea	fascicularis	Galaxea fascicularis	Galaxea	fascicularis	live coral	measured	30	20	5
10895.E9.5.Gal.fasc.1.20150818.S	E9.5.Gal.fasc.1.20150818.S	TGACGAGGGCTG	GTGTGCCAGCMGCCGCGGTAA	Run2 Lane 8	GCMP2_Lane8_S8_L008	E9.5.Gal.fasc.1.20150818.S	1241	10895	coral	10895.E9.7.Pav.veno.1.20150818.M	Saint-Leu_20150818	2015-08-18	20150818	Saint-Leu	13:55:00	2015-08-18 13:55:00	1	-21.1767	55.2858	live coral	0.66	25	25	Missing: Not collected	Missing: Not collected	Missing: Not collected	None	n	y	Vega Thurber Lab, OSU, USA	1	Coral Skeleton	organic material	REU#18	None	REU#18_S	n	E9.5.Gal.fasc.1.20150818	Galaxea fascicularis	Galaxea	fascicularis	Galaxea fascicularis	Galaxea	fascicularis	live coral	measured	30	20	5
10895.E9.5.Gal.fasc.1.20150818.T	E9.5.Gal.fasc.1.20150818.T	TATCGTTATCGT	GTGTGCCAGCMGCCGCGGTAA	Run2 Lane 8	GCMP2_Lane8_S8_L008	E9.5.Gal.fasc.1.20150818.T	1239	10895	coral	10895.E9.2.Tur.fron.1.20150818.S	Saint-Leu_20150818	2015-08-18	20150818	Saint-Leu	13:55:00	2015-08-18 13:55:00	1	-21.1767	55.2858	live coral	0.66	25	25	Missing: Not collected	Missing: Not collected	Missing: Not collected	None	n	y	Vega Thurber Lab, OSU, USA	1	Coral Tissue	organic material	REU#18	None	REU#18_T	n	E9.5.Gal.fasc.1.20150818	Galaxea fascicularis	Galaxea	fascicularis	Galaxea fascicularis	Galaxea	fascicularis	live coral	measured	30	20	5
10895.E9.5.Gal.fasc.1.20150821.M	E9.5.Gal.fasc.1.20150821.M	GCCAAGGATAGG	GTGTGCCAGCMGCCGCGGTAA	Run2 Lane 8	GCMP2_Lane8_S8_L008	E9.5.Gal.fasc.1.20150821.M	1224	10895	coral	10895.E9.4.Pac.spec.1.20150821.M	Boucan Canot_20150821	2015-08-21	20150821	Boucan Canot	13:51:00	2015-08-21 13:51:00	1	-21.0175	55.2383	medium sand	9.45	23.89	24.44	Missing: Not collected	Missing: Not collected	Missing: Not collected	None	n	y	Vega Thurber Lab, OSU, USA	1	Coral Mucus	mucus	REU#33	None	REU#33_M	n	E9.5.Gal.fasc.1.20150821	Galaxea fascicularis	Galaxea	fascicularis	Galaxea fascicularis	Galaxea	fascicularis	medium sand	measured	4	5	8
10895.E9.5.Gal.fasc.1.20150821.S	E9.5.Gal.fasc.1.20150821.S	ACGCCGAGGTAG	GTGTGCCAGCMGCCGCGGTAA	Run2 Lane 8	GCMP2_Lane8_S8_L008	E9.5.Gal.fasc.1.20150821.S	1218	10895	coral	10895.E9.3.Por.loba.1.20150819.S	Boucan Canot_20150821	2015-08-21	20150821	Boucan Canot	13:51:00	2015-08-21 13:51:00	1	-21.0175	55.2383	medium sand	9.45	23.89	24.44	Missing: Not collected	Missing: Not collected	Missing: Not collected	None	n	y	Vega Thurber Lab, OSU, USA	1	Coral Skeleton	organic material	REU#33	None	REU#33_S	n	E9.5.Gal.fasc.1.20150821	Galaxea fascicularis	Galaxea	fascicularis	Galaxea fascicularis	Galaxea	fascicularis	medium sand	measured	4	5	8
10895.E9.5.Gal.fasc.1.20150821.T	E9.5.Gal.fasc.1.20150821.T	GCCCTTCCCGTG	GTGTGCCAGCMGCCGCGGTAA	Run2 Lane 8	GCMP2_Lane8_S8_L008	E9.5.Gal.fasc.1.20150821.T	1181	10895	coral	10895.E9.5.Gal.fasc.1.20150821.T	Boucan Canot_20150821	2015-08-21	20150821	Boucan Canot	13:51:00	2015-08-21 13:51:00	1	-21.0175	55.2383	medium sand	9.45	23.89	24.44	Missing: Not collected	Missing: Not collected	Missing: Not collected	None	n	y	Vega Thurber Lab, OSU, USA	1	Coral Tissue	organic material	REU#33	None	REU#33_T	n	E9.5.Gal.fasc.1.20150821	Galaxea fascicularis	Galaxea	fascicularis	Galaxea fascicularis	Galaxea	fascicularis	medium sand	measured	4	5	8
10895.E9.5.Gal.fasc.1.20150824.M	E9.5.Gal.fasc.1.20150824.M	CGTTCGCTAGCC	GTGTGCCAGCMGCCGCGGTAA	Run2 Lane 8	GCMP2_Lane8_S8_L008	E9.5.Gal.fasc.1.20150824.M	1093	10895	coral	10895.E9.5.Gal.fasc.1.20150824.M	Volcano_20150824	2015-08-24	20150824	Volcano	09:53:00	2015-08-24 09:53:00	1	-21.1669	55.8372	rock	14.33	23.89	23.89	Missing: Not collected	Missing: Not collected	Missing: Not collected	None	n	y	Vega Thurber Lab, OSU, USA	1	Coral Mucus	mucus	REU#51	None	REU#51_M	n	E9.5.Gal.fasc.1.20150824	Galaxea fascicularis	Galaxea	fascicularis	Galaxea fascicularis	Galaxea	fascicularis	live coral	measured	5	10	15
10895.E9.5.Gal.fasc.1.20150824.S	E9.5.Gal.fasc.1.20150824.S	TGCCTGCTCGAC	GTGTGCCAGCMGCCGCGGTAA	Run2 Lane 8	GCMP2_Lane8_S8_L008	E9.5.Gal.fasc.1.20150824.S	1094	10895	coral	10895.E9.5.Gal.fasc.1.20150824.S	Volcano_20150824	2015-08-24	20150824	Volcano	09:53:00	2015-08-24 09:53:00	1	-21.1669	55.8372	rock	14.33	23.89	23.89	Missing: Not collected	Missing: Not collected	Missing: Not collected	None	n	y	Vega Thurber Lab, OSU, USA	1	Coral Skeleton	organic material	REU#51	None	REU#51_S	n	E9.5.Gal.fasc.1.20150824	Galaxea fascicularis	Galaxea	fascicularis	Galaxea fascicularis	Galaxea	fascicularis	live coral	measured	5	10	15
10895.E9.5.Gal.fasc.1.20150824.T	E9.5.Gal.fasc.1.20150824.T	GTCGTTACCCGC	GTGTGCCAGCMGCCGCGGTAA	Run2 Lane 8	GCMP2_Lane8_S8_L008	E9.5.Gal.fasc.1.20150824.T	1099	10895	coral	10895.E9.5.Gal.fasc.1.20150824.T	Volcano_20150824	2015-08-24	20150824	Volcano	09:53:00	2015-08-24 09:53:00	1	-21.1669	55.8372	rock	14.33	23.89	23.89	Missing: Not collected	Missing: Not collected	Missing: Not collected	None	n	y	Vega Thurber Lab, OSU, USA	1	Coral Tissue	organic material	REU#51	None	REU#51_T	n	E9.5.Gal.fasc.1.20150824	Galaxea fascicularis	Galaxea	fascicularis	Galaxea fascicularis	Galaxea	fascicularis	live coral	measured	5	10	15
10895.E4.11.Cte.echi.1.20150325.M	E4.11.Cte.echi.1.20150325.M	ATAATTGCCGAG	GTGTGCCAGCMGCCGCGGTAA	Run2 Lane 8	GCMP2_Lane8_S8_L008	E4.11.Cte.echi.1.20150325.M	978	10895	coral	10895.E4.11.Cte.echi.1.20150325.M	Al Fahal_20150325	2015-03-25	20150325	Al Fahal	11:20:00	2015-03-25 11:20:00	1	22.2584	38.9554	rubble	15.24	26.1	Missing: Not collected	Missing: Not collected	Missing: Not collected	Missing: Not collected	PAR meter pointed upwards near coral	y	y	Voolstra Lab, KAUST, Saudi Arabia	1	Coral Mucus	mucus	Herpolitha	None	Herpolitha_mucus	n	E4.11.Cte.echi.1.20150325	Ctenactis echinata	Ctenactis	echinata	Ctenactis echinata	Ctenactis	echinata	Missing: Not collected	measured	1	8	3
10895.E4.11.Cte.echi.1.20150325.S	E4.11.Cte.echi.1.20150325.S	GTGTCGAGGGCA	GTGTGCCAGCMGCCGCGGTAA	Run2 Lane 8	GCMP2_Lane8_S8_L008	E4.11.Cte.echi.1.20150325.S	982	10895	coral	10895.E4.11.Cte.echi.1.20150325.S	Al Fahal_20150325	2015-03-25	20150325	Al Fahal	11:20:00	2015-03-25 11:20:00	1	22.2584	38.9554	rubble	15.24	26.1	Missing: Not collected	Missing: Not collected	Missing: Not collected	Missing: Not collected	PAR meter pointed upwards near coral	y	y	Voolstra Lab, KAUST, Saudi Arabia	1	Coral Skeleton	organic material	Herpolitha	None	Herpolitha_skeleton	n	E4.11.Cte.echi.1.20150325	Ctenactis echinata	Ctenactis	echinata	Ctenactis echinata	Ctenactis	echinata	Missing: Not collected	measured	1	8	3
10895.E4.11.Cte.echi.1.20150325.T	E4.11.Cte.echi.1.20150325.T	CCAGGACAGGAA	GTGTGCCAGCMGCCGCGGTAA	Run2 Lane 8	GCMP2_Lane8_S8_L008	E4.11.Cte.echi.1.20150325.T	971	10895	coral	10895.E4.11.Cte.echi.1.20150325.T	Al Fahal_20150325	2015-03-25	20150325	Al Fahal	11:20:00	2015-03-25 11:20:00	1	22.2584	38.9554	rubble	15.24	26.1	Missing: Not collected	Missing: Not collected	Missing: Not collected	Missing: Not collected	PAR meter pointed upwards near coral	y	y	Voolstra Lab, KAUST, Saudi Arabia	1	Coral Tissue	organic material	Herpolitha	None	Herpolitha_tissue	n	E4.11.Cte.echi.1.20150325	Ctenactis echinata	Ctenactis	echinata	Ctenactis echinata	Ctenactis	echinata	Missing: Not collected	measured	1	8	3
10895.E4.11.Fun.coro.1.20150309.M	E4.11.Fun.coro.1.20150309.M	CTATATTATCCG	GTGTGCCAGCMGCCGCGGTAA	Run2 Lane 8	GCMP2_Lane8_S8_L008	E4.11.Fun.coro.1.20150309.M	858	10895	coral	10895.E4.11.Fun.coro.1.20150309.M	Long_20150309	2015-03-09	20150309	Long	13:02:00	2015-03-09 13:02:00	1	19.8903	39.9606	rubble	5.79	27.2	Missing: Not collected	Missing: Not collected	Missing: Not collected	3400	PAR meter pointed upwards near coral	y	y	Voolstra Lab, KAUST, Saudi Arabia	1	Coral Mucus	mucus	A13 .Fungia.	None	A13 .Fungia._mucus	n	E4.11.Fun.coro.1.20150309	Danafungia scruposa	Danafungia	scruposa	Danafungia scruposa	Danafungia	scruposa	Missing: Not collected	measured	3	5	5
10895.E4.11.Fun.coro.1.20150309.S	E4.11.Fun.coro.1.20150309.S	TAAACCTGGACA	GTGTGCCAGCMGCCGCGGTAA	Run2 Lane 8	GCMP2_Lane8_S8_L008	E4.11.Fun.coro.1.20150309.S	857	10895	coral	10895.E4.11.Fun.coro.1.20150309.S	Long_20150309	2015-03-09	20150309	Long	13:02:00	2015-03-09 13:02:00	1	19.8903	39.9606	rubble	5.79	27.2	Missing: Not collected	Missing: Not collected	Missing: Not collected	3400	PAR meter pointed upwards near coral	y	y	Voolstra Lab, KAUST, Saudi Arabia	1	Coral Skeleton	organic material	A13 .Fungia.	None	A13 .Fungia._skeleton	n	E4.11.Fun.coro.1.20150309	Danafungia scruposa	Danafungia	scruposa	Danafungia scruposa	Danafungia	scruposa	Missing: Not collected	measured	3	5	5
10895.E4.11.Fun.coro.1.20150309.T	E4.11.Fun.coro.1.20150309.T	GCGTGCCCGGCC	GTGTGCCAGCMGCCGCGGTAA	Run2 Lane 8	GCMP2_Lane8_S8_L008	E4.11.Fun.coro.1.20150309.T	856	10895	coral	10895.E4.11.Fun.coro.1.20150309.T	Long_20150309	2015-03-09	20150309	Long	13:02:00	2015-03-09 13:02:00	1	19.8903	39.9606	rubble	5.79	27.2	Missing: Not collected	Missing: Not collected	Missing: Not collected	3400	PAR meter pointed upwards near coral	y	y	Voolstra Lab, KAUST, Saudi Arabia	1	Coral Tissue	organic material	A13 .Fungia.	None	A13 .Fungia._tissue	n	E4.11.Fun.coro.1.20150309	Danafungia scruposa	Danafungia	scruposa	Danafungia scruposa	Danafungia	scruposa	Missing: Not collected	measured	3	5	5
10895.E1.11.Fun.sp.1.20140730.M	E1.11.Fun.sp.1.20140730.M	AGACACCAATGT	GTGTGCCAGCMGCCGCGGTAA	Run2 Lane 7	GCMP1_Lane7_S7_L007	E1.11.Fun.sp.1.20140730.M	529	10895	coral	10895.E1.11.Fun.sp.1.20140730.M	Trawler_20140730	2014-07-30	20140730	Trawler	10:39:00	2014-07-30 10:39:00	1	-14.6834	145.466	rock	1.524	23.9	Missing: Not collected	Missing: Not collected	Missing: Not collected	Missing: Not collected	None	y	n	Bourne Lab, AIMS, Australia cannot be reextracted	1	Coral Mucus	mucus	Fungia sp._20140730	None	Fun Muc 140730	n	E1.11.Fun.sp.1.20140730	Fungid sp	Fungid	sp	Fungia sp	Fungia	sp	Missing: Not collected	measured	1	4	5
10895.E1.11.Fun.sp.1.20140730.S	E1.11.Fun.sp.1.20140730.S	TAAGAAACGTCA	GTGTGCCAGCMGCCGCGGTAA	Run2 Lane 7	GCMP1_Lane7_S7_L007	E1.11.Fun.sp.1.20140730.S	504	10895	coral	10895.E1.11.Fun.sp.1.20140730.S	Trawler_20140730	2014-07-30	20140730	Trawler	10:39:00	2014-07-30 10:39:00	1	-14.6834	145.466	rock	1.524	23.9	Missing: Not collected	Missing: Not collected	Missing: Not collected	Missing: Not collected	None	y	n	Bourne Lab, AIMS, Australia cannot be reextracted	1	Coral Skeleton	organic material	Fungia sp._20140730	None	Fun Ske 140730	n	E1.11.Fun.sp.1.20140730	Fungid sp	Fungid	sp	Fungia sp	Fungia	sp	Missing: Not collected	measured	1	4	5
10895.E1.11.Fun.sp.1.20140730.T	E1.11.Fun.sp.1.20140730.T	TACTTAAACATC	GTGTGCCAGCMGCCGCGGTAA	Run2 Lane 7	GCMP1_Lane7_S7_L007	E1.11.Fun.sp.1.20140730.T	526	10895	coral	10895.E1.11.Fun.sp.1.20140730.T	Trawler_20140730	2014-07-30	20140730	Trawler	10:39:00	2014-07-30 10:39:00	1	-14.6834	145.466	rock	1.524	23.9	Missing: Not collected	Missing: Not collected	Missing: Not collected	Missing: Not collected	None	y	n	Bourne Lab, AIMS, Australia cannot be reextracted	1	Coral Tissue	organic material	Fungia sp._20140730	None	Fun Tis 140730	n	E1.11.Fun.sp.1.20140730	Fungid sp	Fungid	sp	Fungia sp	Fungia	sp	Missing: Not collected	measured	1	4	5
10895.E1.11.Fun.sp.1.20140811.M	E1.11.Fun.sp.1.20140811.M	TATTCTACATGA	GTGTGCCAGCMGCCGCGGTAA	Run2 Lane 8	GCMP2_Lane8_S8_L008	E1.11.Fun.sp.1.20140811.M	1343	10895	coral	10895.E1.11.Fun.sp.1.20140811.M	Trawler_20140811	2014-08-11	20140811	Trawler	12:45:00	2014-08-11 12:45:00	1	-14.6834	145.466	sediment	3.9624	23.9	Missing: Not collected	Missing: Not collected	Missing: Not collected	Missing: Not collected	None	y	n	Bourne Lab, AIMS, Australia cannot be reextracted	1	Coral Mucus	mucus	Fungia sp._20140811	None	Fun Muc 140811	y	E1.11.Fun.sp.1.20140811	Fungid sp	Fungid	sp	Fungia sp	Fungia	sp	Missing: Not collected	measured	1	5	5
10895.E1.11.Fun.sp.1.20140811.S	E1.11.Fun.sp.1.20140811.S	ACACTCATTACT	GTGTGCCAGCMGCCGCGGTAA	Run2 Lane 8	GCMP2_Lane8_S8_L008	E1.11.Fun.sp.1.20140811.S	1339	10895	coral	10895.E1.11.Fun.sp.1.20140811.S	Trawler_20140811	2014-08-11	20140811	Trawler	12:45:00	2014-08-11 12:45:00	1	-14.6834	145.466	sediment	3.9624	23.9	Missing: Not collected	Missing: Not collected	Missing: Not collected	Missing: Not collected	None	y	n	Bourne Lab, AIMS, Australia cannot be reextracted	1	Coral Skeleton	organic material	Fungia sp._20140811	None	Fun Ske 140811	y	E1.11.Fun.sp.1.20140811	Fungid sp	Fungid	sp	Fungia sp	Fungia	sp	Missing: Not collected	measured	1	5	5
10895.E1.11.Fun.sp.1.20140811.T	E1.11.Fun.sp.1.20140811.T	TCGATAAGTAAG	GTGTGCCAGCMGCCGCGGTAA	Run2 Lane 8	GCMP2_Lane8_S8_L008	E1.11.Fun.sp.1.20140811.T	1344	10895	coral	10895.E1.11.Fun.sp.1.20140811.T	Trawler_20140811	2014-08-11	20140811	Trawler	12:45:00	2014-08-11 12:45:00	1	-14.6834	145.466	sediment	3.9624	23.9	Missing: Not collected	Missing: Not collected	Missing: Not collected	Missing: Not collected	None	y	n	Bourne Lab, AIMS, Australia cannot be reextracted	1	Coral Tissue	organic material	Fungia sp._20140811	None	Fun Tis 140811	y	E1.11.Fun.sp.1.20140811	Fungid sp	Fungid	sp	Fungia sp	Fungia	sp	Missing: Not collected	measured	1	5	5
10895.E3.11.Fun.sp.1.20150125.M	E3.11.Fun.sp.1.20150125.M	GACGTTAAGAAT	GTGTGCCAGCMGCCGCGGTAA	Run2 Lane 7	GCMP1_Lane7_S7_L007	E3.11.Fun.sp.1.20150125.M	228	10895	coral	10895.E3.11.Fun.sp.1.20150125.T	Trawler_20150125	2015-01-25	20150125	Trawler	14:21:00	2015-01-25 14:21:00	1	-14.6868	145.466	Rubble on reef flat.	1.8	28	Missing: Not collected	Missing: Not collected	Missing: Not collected	Missing: Not collected	Missing: Not collected	y	y	Medina Lab, Penn State, USA can be reextracted	1	Coral Mucus	mucus	84_M	Rubble on reef flat	GN_11_Fun_sp_L22_20150125_M	n	E3.11.Fun.sp.1.20150125	Fungid sp	Fungid	sp	Fungia sp	Fungia	sp	Missing: Not collected	measured	Missing: Not collected	Missing: Not collected	Missing: Not collected
10895.E3.11.Fun.sp.1.20150125.S	E3.11.Fun.sp.1.20150125.S	TTGTGTCTCCCT	GTGTGCCAGCMGCCGCGGTAA	Run2 Lane 7	GCMP1_Lane7_S7_L007	E3.11.Fun.sp.1.20150125.S	226	10895	coral	10895.E3.7.Pav.vari.2.20150124.M	Trawler_20150125	2015-01-25	20150125	Trawler	14:21:00	2015-01-25 14:21:00	1	-14.6868	145.466	Rubble on reef flat.	1.8	28	Missing: Not collected	Missing: Not collected	Missing: Not collected	Missing: Not collected	Missing: Not collected	y	y	Medina Lab, Penn State, USA can be reextracted	1	Coral Skeleton	organic material	84_S	Rubble on reef flat	GN_11_Fun_sp_L22_20150125_S	n	E3.11.Fun.sp.1.20150125	Fungid sp	Fungid	sp	Fungia sp	Fungia	sp	Missing: Not collected	measured	Missing: Not collected	Missing: Not collected	Missing: Not collected
10895.E3.11.Fun.sp.1.20150125.T	E3.11.Fun.sp.1.20150125.T	TTCAGTTCGTTA	GTGTGCCAGCMGCCGCGGTAA	Run2 Lane 7	GCMP1_Lane7_S7_L007	E3.11.Fun.sp.1.20150125.T	227	10895	coral	10895.E3.11.Fun.sp.1.20150125.S	Trawler_20150125	2015-01-25	20150125	Trawler	14:21:00	2015-01-25 14:21:00	1	-14.6868	145.466	Rubble on reef flat.	1.8	28	Missing: Not collected	Missing: Not collected	Missing: Not collected	Missing: Not collected	Missing: Not collected	y	y	Medina Lab, Penn State, USA can be reextracted	1	Coral Tissue	organic material	84_T	Rubble on reef flat	GN_11_Fun_sp_L22_20150125_T	n	E3.11.Fun.sp.1.20150125	Fungid sp	Fungid	sp	Fungia sp	Fungia	sp	Missing: Not collected	measured	Missing: Not collected	Missing: Not collected	Missing: Not collected
10895.E3.11.Fun.sp.1.20150127.M	E3.11.Fun.sp.1.20150127.M	GACCCGTTTCGC	GTGTGCCAGCMGCCGCGGTAA	Run2 Lane 7	GCMP1_Lane7_S7_L007	E3.11.Fun.sp.1.20150127.M	330	10895	coral	10895.E3.7.Pav.vari.1.20150127.S	Trawler_20150127	2015-01-27	20150127	Trawler	14:58:00	2015-01-27 14:58:00	1	-14.6868	145.466	Rubble on reef flat.	1.5	29	Missing: Not collected	Missing: Not collected	Missing: Not collected	Missing: Not collected	Missing: Not collected	y	y	Medina Lab, Penn State, USA can be reextracted	1	Coral Mucus	mucus	97_M	Rubble on reef flat	GN_11_Fun_sp_L35_20150127_M	n	E3.11.Fun.sp.1.20150127	Fungid sp	Fungid	sp	Fungia sp	Fungia	sp	Missing: Not collected	measured	Missing: Not collected	Missing: Not collected	Missing: Not collected
10895.E3.11.Fun.sp.1.20150127.S	E3.11.Fun.sp.1.20150127.S	TTAGGATTCTAT	GTGTGCCAGCMGCCGCGGTAA	Run2 Lane 7	GCMP1_Lane7_S7_L007	E3.11.Fun.sp.1.20150127.S	332	10895	coral	10895.E3.11.Fun.sp.1.20150127.T	Trawler_20150127	2015-01-27	20150127	Trawler	14:58:00	2015-01-27 14:58:00	1	-14.6868	145.466	Rubble on reef flat.	1.5	29	Missing: Not collected	Missing: Not collected	Missing: Not collected	Missing: Not collected	Missing: Not collected	y	y	Medina Lab, Penn State, USA can be reextracted	1	Coral Skeleton	organic material	97_S	Rubble on reef flat	GN_11_Fun_sp_L35_20150127_S	n	E3.11.Fun.sp.1.20150127	Fungid sp	Fungid	sp	Fungia sp	Fungia	sp	Missing: Not collected	measured	Missing: Not collected	Missing: Not collected	Missing: Not collected
10895.E3.11.Fun.sp.1.20150127.T	E3.11.Fun.sp.1.20150127.T	ATTGCCTTGATT	GTGTGCCAGCMGCCGCGGTAA	Run2 Lane 7	GCMP1_Lane7_S7_L007	E3.11.Fun.sp.1.20150127.T	331	10895	coral	10895.E3.11.Fun.sp.1.20150127.M	Trawler_20150127	2015-01-27	20150127	Trawler	14:58:00	2015-01-27 14:58:00	1	-14.6868	145.466	Rubble on reef flat.	1.5	29	Missing: Not collected	Missing: Not collected	Missing: Not collected	Missing: Not collected	Missing: Not collected	y	y	Medina Lab, Penn State, USA can be reextracted	1	Coral Tissue	organic material	97_T	Rubble on reef flat	GN_11_Fun_sp_L35_20150127_T	n	E3.11.Fun.sp.1.20150127	Fungid sp	Fungid	sp	Fungia sp	Fungia	sp	Missing: Not collected	measured	Missing: Not collected	Missing: Not collected	Missing: Not collected
10895.E3.11.Fun.sp.2.20150125.M	E3.11.Fun.sp.2.20150125.M	ACTGTTTACTGT	GTGTGCCAGCMGCCGCGGTAA	Run2 Lane 7	GCMP1_Lane7_S7_L007	E3.11.Fun.sp.2.20150125.M	299	10895	coral	10895.E3.19.Sym.sp.1.20150125.S	Trawler_20150125	2015-01-25	20150125	Trawler	14:28:00	2015-01-25 14:28:00	2	-14.6868	145.466	Rubble on reef flat.	1.8	28	Missing: Not collected	Missing: Not collected	Missing: Not collected	Missing: Not collected	Missing: Not collected	y	y	Medina Lab, Penn State, USA can be reextracted	1	Coral Mucus	mucus	85_M	Rubble on reef flat	GN_11_Fun_sp_L23_20150125_M	n	E3.11.Fun.sp.2.20150125	Fungid sp	Fungid	sp	Fungia sp	Fungia	sp	Missing: Not collected	measured	Missing: Not collected	Missing: Not collected	Missing: Not collected
10895.E3.11.Fun.sp.2.20150125.S	E3.11.Fun.sp.2.20150125.S	ATGGGACCTTCA	GTGTGCCAGCMGCCGCGGTAA	Run2 Lane 7	GCMP1_Lane7_S7_L007	E3.11.Fun.sp.2.20150125.S	229	10895	coral	10895.E3.11.Fun.sp.1.20150125.M	Trawler_20150125	2015-01-25	20150125	Trawler	14:28:00	2015-01-25 14:28:00	2	-14.6868	145.466	Rubble on reef flat.	1.8	28	Missing: Not collected	Missing: Not collected	Missing: Not collected	Missing: Not collected	Missing: Not collected	y	y	Medina Lab, Penn State, USA can be reextracted	1	Coral Skeleton	organic material	85_S	Rubble on reef flat	GN_11_Fun_sp_L23_20150125_S	n	E3.11.Fun.sp.2.20150125	Fungid sp	Fungid	sp	Fungia sp	Fungia	sp	Missing: Not collected	measured	Missing: Not collected	Missing: Not collected	Missing: Not collected
10895.E3.11.Fun.sp.2.20150125.T	E3.11.Fun.sp.2.20150125.T	CAGGCCACTCTC	GTGTGCCAGCMGCCGCGGTAA	Run2 Lane 7	GCMP1_Lane7_S7_L007	E3.11.Fun.sp.2.20150125.T	300	10895	coral	10895.E3.11.Fun.sp.2.20150125.M	Trawler_20150125	2015-01-25	20150125	Trawler	14:28:00	2015-01-25 14:28:00	2	-14.6868	145.466	Rubble on reef flat.	1.8	28	Missing: Not collected	Missing: Not collected	Missing: Not collected	Missing: Not collected	Missing: Not collected	y	y	Medina Lab, Penn State, USA can be reextracted	1	Coral Tissue	organic material	85_T	Rubble on reef flat	GN_11_Fun_sp_L23_20150125_T	n	E3.11.Fun.sp.2.20150125	Fungid sp	Fungid	sp	Fungia sp	Fungia	sp	Missing: Not collected	measured	Missing: Not collected	Missing: Not collected	Missing: Not collected
10895.E9.11.Fun.sp.1.20150818.M	E9.11.Fun.sp.1.20150818.M	TACTTAAACATC	GTGTGCCAGCMGCCGCGGTAA	Run2 Lane 8	GCMP2_Lane8_S8_L008	E9.11.Fun.sp.1.20150818.M	1242	10895	coral	10895.E9.5.Gal.fasc.1.20150818.S	Saint-Leu_20150818	2015-08-18	20150818	Saint-Leu	14:33:00	2015-08-18 14:33:00	1	-21.1775	55.2864	rubble	1	24.44	25	Missing: Not collected	Missing: Not collected	Missing: Not collected	None	n	y	Vega Thurber Lab, OSU, USA	1	Coral Mucus	mucus	REU#11	None	REU#11_M	n	E9.11.Fun.sp.1.20150818	Fungid sp	Fungid	sp	Fungia sp	Fungia	sp	turf on rubble	measured	1	5	4
10895.E9.11.Fun.sp.1.20150818.S	E9.11.Fun.sp.1.20150818.S	GGTAATAGAGTT	GTGTGCCAGCMGCCGCGGTAA	Run2 Lane 8	GCMP2_Lane8_S8_L008	E9.11.Fun.sp.1.20150818.S	1196	10895	coral	10895.E9.11.Fun.sp.1.20150818.S	Saint-Leu_20150818	2015-08-18	20150818	Saint-Leu	14:33:00	2015-08-18 14:33:00	1	-21.1775	55.2864	rubble	1	24.44	25	Missing: Not collected	Missing: Not collected	Missing: Not collected	None	n	y	Vega Thurber Lab, OSU, USA	1	Coral Skeleton	organic material	REU#11	None	REU#11_S	n	E9.11.Fun.sp.1.20150818	Fungid sp	Fungid	sp	Fungia sp	Fungia	sp	turf on rubble	measured	1	5	4
10895.E9.11.Fun.sp.1.20150818.T	E9.11.Fun.sp.1.20150818.T	GTAAATTCAGGC	GTGTGCCAGCMGCCGCGGTAA	Run2 Lane 8	GCMP2_Lane8_S8_L008	E9.11.Fun.sp.1.20150818.T	1197	10895	coral	10895.E9.11.Fun.sp.1.20150818.T	Saint-Leu_20150818	2015-08-18	20150818	Saint-Leu	14:33:00	2015-08-18 14:33:00	1	-21.1775	55.2864	rubble	1	24.44	25	Missing: Not collected	Missing: Not collected	Missing: Not collected	None	n	y	Vega Thurber Lab, OSU, USA	1	Coral Tissue	organic material	REU#11	None	REU#11_T	n	E9.11.Fun.sp.1.20150818	Fungid sp	Fungid	sp	Fungia sp	Fungia	sp	turf on rubble	measured	1	5	4
10895.E9.11.Fun.sp.1.20150821.M	E9.11.Fun.sp.1.20150821.M	GCAAAGGCCCGC	GTGTGCCAGCMGCCGCGGTAA	Run2 Lane 8	GCMP2_Lane8_S8_L008	E9.11.Fun.sp.1.20150821.M	1183	10895	coral	10895.E9.11.Fun.sp.1.20150821.M	Boucan Canot_20150821	2015-08-21	20150821	Boucan Canot	13:58:00	2015-08-21 13:58:00	1	-21.0175	55.2383	medium sand	9.14	23.89	24.44	Missing: Not collected	Missing: Not collected	Missing: Not collected	None	n	y	Vega Thurber Lab, OSU, USA	1	Coral Mucus	mucus	REU#39	None	REU#39_M	n	E9.11.Fun.sp.1.20150821	Fungid sp	Fungid	sp	Fungia sp	Fungia	sp	medium sand	measured	1	3	4
10895.E9.11.Fun.sp.1.20150821.S	E9.11.Fun.sp.1.20150821.S	GCGATGGCGATG	GTGTGCCAGCMGCCGCGGTAA	Run2 Lane 8	GCMP2_Lane8_S8_L008	E9.11.Fun.sp.1.20150821.S	1207	10895	coral	10895.E9.11.Fun.sp.1.20150821.S	Boucan Canot_20150821	2015-08-21	20150821	Boucan Canot	13:58:00	2015-08-21 13:58:00	1	-21.0175	55.2383	medium sand	9.14	23.89	24.44	Missing: Not collected	Missing: Not collected	Missing: Not collected	None	n	y	Vega Thurber Lab, OSU, USA	1	Coral Skeleton	organic material	REU#39	None	REU#39_S	n	E9.11.Fun.sp.1.20150821	Fungid sp	Fungid	sp	Fungia sp	Fungia	sp	medium sand	measured	1	3	4
10895.E9.11.Fun.sp.1.20150821.T	E9.11.Fun.sp.1.20150821.T	AGCTTCGACAGT	GTGTGCCAGCMGCCGCGGTAA	Run2 Lane 8	GCMP2_Lane8_S8_L008	E9.11.Fun.sp.1.20150821.T	1219	10895	coral	10895.E9.5.Gal.fasc.1.20150821.S	Boucan Canot_20150821	2015-08-21	20150821	Boucan Canot	13:58:00	2015-08-21 13:58:00	1	-21.0175	55.2383	medium sand	9.14	23.89	24.44	Missing: Not collected	Missing: Not collected	Missing: Not collected	None	n	y	Vega Thurber Lab, OSU, USA	1	Coral Tissue	organic material	REU#39	None	REU#39_T	n	E9.11.Fun.sp.1.20150821	Fungid sp	Fungid	sp	Fungia sp	Fungia	sp	medium sand	measured	1	3	4
10895.E9.11.Fun.sp.1.20150823.M	E9.11.Fun.sp.1.20150823.M	CAATAGAATAAG	GTGTGCCAGCMGCCGCGGTAA	Run2 Lane 8	GCMP2_Lane8_S8_L008	E9.11.Fun.sp.1.20150823.M	1153	10895	coral	10895.E9.11.Fun.sp.1.20150823.M	Tower_20150823	2015-08-23	20150823	Tower	10:03:00	2015-08-23 10:03:00	1	-21.0253	55.2239	medium sand	15.24	24.44	24.44	Missing: Not collected	Missing: Not collected	Missing: Not collected	None	n	y	Vega Thurber Lab, OSU, USA	1	Coral Mucus	mucus	REU#42	None	REU#42_M	n	E9.11.Fun.sp.1.20150823	Fungid sp	Fungid	sp	Fungia sp	Fungia	sp	medium sand	measured	1	6	3
10895.E9.11.Fun.sp.1.20150823.S	E9.11.Fun.sp.1.20150823.S	GTTAAGCTGACC	GTGTGCCAGCMGCCGCGGTAA	Run2 Lane 8	GCMP2_Lane8_S8_L008	E9.11.Fun.sp.1.20150823.S	1137	10895	coral	10895.E9.11.Fun.sp.1.20150823.S	Tower_20150823	2015-08-23	20150823	Tower	10:03:00	2015-08-23 10:03:00	1	-21.0253	55.2239	medium sand	15.24	24.44	24.44	Missing: Not collected	Missing: Not collected	Missing: Not collected	None	n	y	Vega Thurber Lab, OSU, USA	1	Coral Skeleton	organic material	REU#42	None	REU#42_S	n	E9.11.Fun.sp.1.20150823	Fungid sp	Fungid	sp	Fungia sp	Fungia	sp	medium sand	measured	1	6	3
10895.E9.11.Fun.sp.1.20150823.T	E9.11.Fun.sp.1.20150823.T	GATCCGGCAGGA	GTGTGCCAGCMGCCGCGGTAA	Run2 Lane 8	GCMP2_Lane8_S8_L008	E9.11.Fun.sp.1.20150823.T	1129	10895	coral	10895.E9.11.Fun.sp.1.20150823.T	Tower_20150823	2015-08-23	20150823	Tower	10:03:00	2015-08-23 10:03:00	1	-21.0253	55.2239	medium sand	15.24	24.44	24.44	Missing: Not collected	Missing: Not collected	Missing: Not collected	None	n	y	Vega Thurber Lab, OSU, USA	1	Coral Tissue	organic material	REU#42	None	REU#42_T	n	E9.11.Fun.sp.1.20150823	Fungid sp	Fungid	sp	Fungia sp	Fungia	sp	medium sand	measured	1	6	3
10895.E4.11.Her.lima.1.20150312.M	E4.11.Her.lima.1.20150312.M	TGGCAGCGAGCC	GTGTGCCAGCMGCCGCGGTAA	Run2 Lane 8	GCMP2_Lane8_S8_L008	E4.11.Her.lima.1.20150312.M	963	10895	coral	10895.E4.11.Her.lima.1.20150312.M	Inner Fsar_20150312	2015-03-12	20150312	Inner Fsar	09:45:00	2015-03-12 09:45:00	1	22.2173	39.0262	rubble	3.35	26.7	Missing: Not collected	Missing: Not collected	Missing: Not collected	7600	PAR meter pointed upwards near coral	y	y	Voolstra Lab, KAUST, Saudi Arabia	1	Coral Mucus	mucus	R9	None	R9_mucus	n	E4.11.Her.lima.1.20150312	Herpolitha limax	Herpolitha	limax	Herpolitha limax	Herpolitha	limax	Missing: Not collected	measured	2	5	12
10895.E4.11.Her.lima.1.20150312.S	E4.11.Her.lima.1.20150312.S	AAGTCACACACA	GTGTGCCAGCMGCCGCGGTAA	Run2 Lane 8	GCMP2_Lane8_S8_L008	E4.11.Her.lima.1.20150312.S	962	10895	coral	10895.E4.11.Her.lima.1.20150312.S	Inner Fsar_20150312	2015-03-12	20150312	Inner Fsar	09:45:00	2015-03-12 09:45:00	1	22.2173	39.0262	rubble	3.35	26.7	Missing: Not collected	Missing: Not collected	Missing: Not collected	7600	PAR meter pointed upwards near coral	y	y	Voolstra Lab, KAUST, Saudi Arabia	1	Coral Skeleton	organic material	R9	None	R9_skeleton	n	E4.11.Her.lima.1.20150312	Herpolitha limax	Herpolitha	limax	Herpolitha limax	Herpolitha	limax	Missing: Not collected	measured	2	5	12
[truncated: 717 more rows]
[truncated: 121 more columns]

## Sheet: Table 1b
Supplementary Data Table 1b
[truncated: 67 more rows]

## Sheet: Table 1c
Supplementary Data Table 1c
[truncated: 101 more rows]

## Sheet: Table 1d
Supplementary Data Table 1d
[truncated: 126 more rows]
[truncated: 354 more columns]
