# Supplementary material for: Evidence for microbially-mediated tradeoffs between growth and defense throughout coral evolution
Source: Anim Microbiome. 2025 Jan 3;7:1. doi: 10.1186/s42523-024-00370-z (PMC11697511; doi:10.1186/s42523-024-00370-z)
Supplement: Supplementary file 8 — Supplementary Material 8 [file 42523_2024_370_MOESM8_ESM.xlsx]

## Sheet: Table 12a
Supplementary Data Table 12a
Phylogenetic generalized least squares (PGLS) model correlations between Endozoicomonas ASVs that were more relatively abundant in mucus, tissue or skeleton vs. coral disease susceptibility. Results generated from the PGLS analysis conducted between Endozoicomonas ASVs sorted by the compartment in which they were most abundant and host disease across all coral genera. Four PGLS models (BM, BM_Lam…
analysis_label	x_trait	y_trait	R2	p	FDR_q	slope	model_name	best_model	AIC	AICc	delta_AICc	filter_column	filter_value	results_dir	x_trait_slope_95CI	compartment	branch_length_transformation	estimated_parameter	parameter_value	intercept	x_trait_slope_stdev	trait_table	tree
Endozoicomonas_ASVs_by_compartment_vs_disease	Mucus_enriched_Endozoicomonas_ASV_count	perc_dis	0.0211998	0.37001	0.555014	0.00286329	BM_Lambda	TRUE	237.533	237.857	0	None	None	../output/PIC_results/A15_Endozoicomonas_ASVs_by_compartment_vs_disease/PIC_Mucus_enriched_Endozoicomonas_ASV_count_vs_perc_dis/PGLS_results.tsv	-0.012372	None	lambda=ML delta=1kappa=1	lambda	lambda : 1e-06 (95% CI NA - 0.213090465609127 )	3.00008	0.00315613	../output/GCMP_trait_table_with_abundances_and_adiv_and_metadata_zeros_endos_by_compartment.tsv	../output/huang_roy_genus_tree.newick
Endozoicomonas_ASVs_by_compartment_vs_disease	Tissue_enriched_Endozoicomonas_ASV_count	perc_dis	0.309698	0.000192244	0.000576732	0.00102014	BM_Lambda	TRUE	223.565	223.889	0	None	None	../output/PIC_results/A15_Endozoicomonas_ASVs_by_compartment_vs_disease/PIC_Tissue_enriched_Endozoicomonas_ASV_count_vs_perc_dis/PGLS_results.tsv	0.00053588535268781 - 0.00150439835738967	None	lambda=ML delta=1kappa=1	lambda	lambda : 1e-06 (95% CI NA - 0.195762138643005 )	2.01761	0.00024707	../output/GCMP_trait_table_with_abundances_and_adiv_and_metadata_zeros_endos_by_compartment.tsv	../output/huang_roy_genus_tree.newick
Endozoicomonas_ASVs_by_compartment_vs_disease	Skeleton_enriched_Endozoicomonas_ASV_count	perc_dis	0.0084877	0.571801	0.571801	0.00128176	BM_Lambda	TRUE	238.049	238.373	0	None	None	../output/PIC_results/A15_Endozoicomonas_ASVs_by_compartment_vs_disease/PIC_Skeleton_enriched_Endozoicomonas_ASV_count_vs_perc_dis/PGLS_results.tsv	-0.00880957	None	lambda=ML delta=1kappa=1	lambda	lambda : 1e-06 (95% CI NA - 0.235387966164718 )	3.11366	0.00224734	../output/GCMP_trait_table_with_abundances_and_adiv_and_metadata_zeros_endos_by_compartment.tsv	../output/huang_roy_genus_tree.newick
Endozoicomonas_ASVs_by_compartment_vs_disease	Mucus_enriched_Endozoicomonas_ASV_count	perc_dis	6.12791e-05	0.961764	NA (q values only calculated for best models by AIC)	0.000247401	BM	FALSE	256.473	256.797	18.9399	None	None	../output/PIC_results/A15_Endozoicomonas_ASVs_by_compartment_vs_disease/PIC_Mucus_enriched_Endozoicomonas_ASV_count_vs_perc_dis/PGLS_results.tsv	-0.0200968	None	lambda=1 delta=1kappa=1	None	All parameters fixed	3.62072	0.00512673	../output/GCMP_trait_table_with_abundances_and_adiv_and_metadata_zeros_endos_by_compartment.tsv	../output/huang_roy_genus_tree.newick
Endozoicomonas_ASVs_by_compartment_vs_disease	Mucus_enriched_Endozoicomonas_ASV_count	perc_dis	2.90984e-05	0.973647	NA (q values only calculated for best models by AIC)	0.000139351	BM_Kappa	FALSE	254.563	254.888	17.0306	None	None	../output/PIC_results/A15_Endozoicomonas_ASVs_by_compartment_vs_disease/PIC_Mucus_enriched_Endozoicomonas_ASV_count_vs_perc_dis/PGLS_results.tsv	-0.0164272	None	lambda=1 delta=1kappa=ML	kappa	kappa : 0.565602083919123 (95% CI NA - NA )	3.60994	0.00419061	../output/GCMP_trait_table_with_abundances_and_adiv_and_metadata_zeros_endos_by_compartment.tsv	../output/huang_roy_genus_tree.newick
Endozoicomonas_ASVs_by_compartment_vs_disease	Mucus_enriched_Endozoicomonas_ASV_count	perc_dis	6.12791e-05	0.961764	NA (q values only calculated for best models by AIC)	0.000247401	BM_Delta	FALSE	256.473	256.797	18.9399	None	None	../output/PIC_results/A15_Endozoicomonas_ASVs_by_compartment_vs_disease/PIC_Mucus_enriched_Endozoicomonas_ASV_count_vs_perc_dis/PGLS_results.tsv	-0.0200968	None	lambda=1 delta=MLkappa=1	delta	delta : 1 (95% CI 0.38271071955218 - NA )	3.62072	0.00512673	../output/GCMP_trait_table_with_abundances_and_adiv_and_metadata_zeros_endos_by_compartment.tsv	../output/huang_roy_genus_tree.newick
Endozoicomonas_ASVs_by_compartment_vs_disease	Tissue_enriched_Endozoicomonas_ASV_count	perc_dis	0.181168	0.00617788	NA (q values only calculated for best models by AIC)	0.000950735	BM	FALSE	248.48	248.804	24.9152	None	None	../output/PIC_results/A15_Endozoicomonas_ASVs_by_compartment_vs_disease/PIC_Tissue_enriched_Endozoicomonas_ASV_count_vs_perc_dis/PGLS_results.tsv	0.000308075340737373 - 0.00159339509004801	None	lambda=1 delta=1kappa=1	None	All parameters fixed	2.09046	0.000327888	../output/GCMP_trait_table_with_abundances_and_adiv_and_metadata_zeros_endos_by_compartment.tsv	../output/huang_roy_genus_tree.newick
Endozoicomonas_ASVs_by_compartment_vs_disease	Tissue_enriched_Endozoicomonas_ASV_count	perc_dis	0.296211	0.000283075	NA (q values only calculated for best models by AIC)	0.00103721	BM_Kappa	FALSE	242.15	242.475	18.5856	None	None	../output/PIC_results/A15_Endozoicomonas_ASVs_by_compartment_vs_disease/PIC_Tissue_enriched_Endozoicomonas_ASV_count_vs_perc_dis/PGLS_results.tsv	0.000528872741772964 - 0.00154554485856506	None	lambda=1 delta=1kappa=ML	kappa	kappa : 0.18000843939807 (95% CI NA - 0.81005004861499 )	1.75734	0.000259355	../output/GCMP_trait_table_with_abundances_and_adiv_and_metadata_zeros_endos_by_compartment.tsv	../output/huang_roy_genus_tree.newick
Endozoicomonas_ASVs_by_compartment_vs_disease	Tissue_enriched_Endozoicomonas_ASV_count	perc_dis	0.181168	0.00617788	NA (q values only calculated for best models by AIC)	0.000950735	BM_Delta	FALSE	248.48	248.804	24.9152	None	None	../output/PIC_results/A15_Endozoicomonas_ASVs_by_compartment_vs_disease/PIC_Tissue_enriched_Endozoicomonas_ASV_count_vs_perc_dis/PGLS_results.tsv	0.000308075340737373 - 0.00159339509004801	None	lambda=1 delta=MLkappa=1	delta	delta : 1 (95% CI 0.402355597810983 - NA )	2.09046	0.000327888	../output/GCMP_trait_table_with_abundances_and_adiv_and_metadata_zeros_endos_by_compartment.tsv	../output/huang_roy_genus_tree.newick
Endozoicomonas_ASVs_by_compartment_vs_disease	Skeleton_enriched_Endozoicomonas_ASV_count	perc_dis	0.00100247	0.846218	NA (q values only calculated for best models by AIC)	0.000567633	BM	FALSE	256.435	256.759	18.3861	None	None	../output/PIC_results/A15_Endozoicomonas_ASVs_by_compartment_vs_disease/PIC_Skeleton_enriched_Endozoicomonas_ASV_count_vs_perc_dis/PGLS_results.tsv	-0.0113948	None	lambda=1 delta=1kappa=1	None	All parameters fixed	3.56387	0.00290684	../output/GCMP_trait_table_with_abundances_and_adiv_and_metadata_zeros_endos_by_compartment.tsv	../output/huang_roy_genus_tree.newick
Endozoicomonas_ASVs_by_compartment_vs_disease	Skeleton_enriched_Endozoicomonas_ASV_count	perc_dis	0.00203658	0.782158	NA (q values only calculated for best models by AIC)	0.000745078	BM_Kappa	FALSE	254.483	254.808	16.4343	None	None	../output/PIC_results/A15_Endozoicomonas_ASVs_by_compartment_vs_disease/PIC_Skeleton_enriched_Endozoicomonas_ASV_count_vs_perc_dis/PGLS_results.tsv	-0.0104882	None	lambda=1 delta=1kappa=ML	kappa	kappa : 0.560299241705601 (95% CI NA - NA )	3.45398	0.00267557	../output/GCMP_trait_table_with_abundances_and_adiv_and_metadata_zeros_endos_by_compartment.tsv	../output/huang_roy_genus_tree.newick
Endozoicomonas_ASVs_by_compartment_vs_disease	Skeleton_enriched_Endozoicomonas_ASV_count	perc_dis	0.00100247	0.846218	NA (q values only calculated for best models by AIC)	0.000567633	BM_Delta	FALSE	256.435	256.759	18.3861	None	None	../output/PIC_results/A15_Endozoicomonas_ASVs_by_compartment_vs_disease/PIC_Skeleton_enriched_Endozoicomonas_ASV_count_vs_perc_dis/PGLS_results.tsv	-0.0113948	None	lambda=1 delta=MLkappa=1	delta	delta : 1 (95% CI 0.38292371914309 - NA )	3.56387	0.00290684	../output/GCMP_trait_table_with_abundances_and_adiv_and_metadata_zeros_endos_by_compartment.tsv	../output/huang_roy_genus_tree.newick

## Sheet: Table 12b
Supplementary Data Table 12b
Phylogenetic generalized least squares (PGLS) model correlations between Endozoicomonas ASVs that were more relatively abundant in mucus, tissue or skeleton vs. coral growth rate. Results generated from the PGLS analysis conducted between Endozoicomonas ASVs sorted by the compartment in which they were most abundant and coral growth rate (in mm per year) across all coral genera. Four PGLS models …
analysis_label	x_trait	y_trait	R2	p	FDR_q	slope	model_name	best_model	AIC	AICc	delta_AICc	filter_column	filter_value	results_dir	x_trait_slope_95CI	compartment	branch_length_transformation	estimated_parameter	parameter_value	intercept	x_trait_slope_stdev	trait_table	tree
Endozoicomonas_ASVs_by_compartment_vs_growth	Mucus_enriched_Endozoicomonas_ASV_count	growth_rate_mm_per_year	0.000164758	0.966803	0.966803	2.47745e-06	BM_Lambda	TRUE	-27.2064	-26.0064	0	None	None	../output/PIC_results/A16_Endozoicomonas_ASVs_by_compartment_vs_growth/PIC_Mucus_enriched_Endozoicomonas_ASV_count_vs_growth_rate_mm_per_year/PGLS_results.tsv	-0.000228105	None	lambda=ML delta=1kappa=1	lambda	lambda : 1e-06 (95% CI NA - 0.844283766113194 )	0.154595	5.819e-05	../output/GCMP_trait_table_growth_data_depth_endos_by_compartment.tsv	../output/huang_roy_genus_tree.newick
Endozoicomonas_ASVs_by_compartment_vs_growth	Tissue_enriched_Endozoicomonas_ASV_count	growth_rate_mm_per_year	0.000311041	0.954398	0.966803	3.41741e-07	BM_Lambda	TRUE	-27.2083	-26.0083	0	None	None	../output/PIC_results/A16_Endozoicomonas_ASVs_by_compartment_vs_growth/PIC_Tissue_enriched_Endozoicomonas_ASV_count_vs_growth_rate_mm_per_year/PGLS_results.tsv	-2.28987e-05	None	lambda=ML delta=1kappa=1	lambda	lambda : 1e-06 (95% CI NA - 0.901623129724817 )	0.154134	5.8415e-06	../output/GCMP_trait_table_growth_data_depth_endos_by_compartment.tsv	../output/huang_roy_genus_tree.newick
Endozoicomonas_ASVs_by_compartment_vs_growth	Skeleton_enriched_Endozoicomonas_ASV_count	growth_rate_mm_per_year	0.0628326	0.408788	0.966803	3.28993e-05	BM_Lambda	TRUE	-28.0479	-26.8479	0	None	None	../output/PIC_results/A16_Endozoicomonas_ASVs_by_compartment_vs_growth/PIC_Skeleton_enriched_Endozoicomonas_ASV_count_vs_growth_rate_mm_per_year/PGLS_results.tsv	-0.000150173	None	lambda=ML delta=1kappa=1	lambda	lambda : 1e-06 (95% CI NA - 0.788896714563371 )	0.149418	3.83095e-05	../output/GCMP_trait_table_growth_data_depth_endos_by_compartment.tsv	../output/huang_roy_genus_tree.newick
Endozoicomonas_ASVs_by_compartment_vs_growth	Mucus_enriched_Endozoicomonas_ASV_count	growth_rate_mm_per_year	0.00869643	0.761878	NA (q values only calculated for best models by AIC)	2.41251e-05	BM	FALSE	-17.4106	-16.2106	9.79587	None	None	../output/PIC_results/A16_Endozoicomonas_ASVs_by_compartment_vs_growth/PIC_Mucus_enriched_Endozoicomonas_ASV_count_vs_growth_rate_mm_per_year/PGLS_results.tsv	-0.000304433	None	lambda=1 delta=1kappa=1	None	All parameters fixed	0.139767	7.76615e-05	../output/GCMP_trait_table_growth_data_depth_endos_by_compartment.tsv	../output/huang_roy_genus_tree.newick
Endozoicomonas_ASVs_by_compartment_vs_growth	Mucus_enriched_Endozoicomonas_ASV_count	growth_rate_mm_per_year	0.037161	0.528055	NA (q values only calculated for best models by AIC)	-3.24895e-05	BM_Kappa	FALSE	-24.791	-23.591	2.41545	None	None	../output/PIC_results/A16_Endozoicomonas_ASVs_by_compartment_vs_growth/PIC_Mucus_enriched_Endozoicomonas_ASV_count_vs_growth_rate_mm_per_year/PGLS_results.tsv	-0.000195464	None	lambda=1 delta=1kappa=ML	kappa	kappa : 1e-06 (95% CI NA - 0.651953486487146 )	0.147667	4.98632e-05	../output/GCMP_trait_table_growth_data_depth_endos_by_compartment.tsv	../output/huang_roy_genus_tree.newick
Endozoicomonas_ASVs_by_compartment_vs_growth	Mucus_enriched_Endozoicomonas_ASV_count	growth_rate_mm_per_year	0.00869643	0.761878	NA (q values only calculated for best models by AIC)	2.41251e-05	BM_Delta	FALSE	-17.4106	-16.2106	9.79587	None	None	../output/PIC_results/A16_Endozoicomonas_ASVs_by_compartment_vs_growth/PIC_Mucus_enriched_Endozoicomonas_ASV_count_vs_growth_rate_mm_per_year/PGLS_results.tsv	-0.000304433	None	lambda=1 delta=MLkappa=1	delta	delta : 1 (95% CI 0.264709566727743 - NA )	0.139767	7.76615e-05	../output/GCMP_trait_table_growth_data_depth_endos_by_compartment.tsv	../output/huang_roy_genus_tree.newick
Endozoicomonas_ASVs_by_compartment_vs_growth	Tissue_enriched_Endozoicomonas_ASV_count	growth_rate_mm_per_year	0.211887	0.11346	NA (q values only calculated for best models by AIC)	1.05188e-05	BM	FALSE	-20.3925	-19.1925	6.81584	None	None	../output/PIC_results/A16_Endozoicomonas_ASVs_by_compartment_vs_growth/PIC_Tissue_enriched_Endozoicomonas_ASV_count_vs_growth_rate_mm_per_year/PGLS_results.tsv	-2.39772e-05	None	lambda=1 delta=1kappa=1	None	All parameters fixed	0.112112	6.11664e-06	../output/GCMP_trait_table_growth_data_depth_endos_by_compartment.tsv	../output/huang_roy_genus_tree.newick
Endozoicomonas_ASVs_by_compartment_vs_growth	Tissue_enriched_Endozoicomonas_ASV_count	growth_rate_mm_per_year	0.0124032	0.717188	NA (q values only calculated for best models by AIC)	1.8588e-06	BM_Kappa	FALSE	-24.4609	-23.2609	2.7474	None	None	../output/PIC_results/A16_Endozoicomonas_ASVs_by_compartment_vs_growth/PIC_Tissue_enriched_Endozoicomonas_ASV_count_vs_growth_rate_mm_per_year/PGLS_results.tsv	-1.9604e-05	None	lambda=1 delta=1kappa=ML	kappa	kappa : 1e-06 (95% CI NA - 0.965983972477243 )	0.13692	5.00103e-06	../output/GCMP_trait_table_growth_data_depth_endos_by_compartment.tsv	../output/huang_roy_genus_tree.newick
Endozoicomonas_ASVs_by_compartment_vs_growth	Tissue_enriched_Endozoicomonas_ASV_count	growth_rate_mm_per_year	0.211887	0.11346	NA (q values only calculated for best models by AIC)	1.05188e-05	BM_Delta	FALSE	-20.3925	-19.1925	6.81584	None	None	../output/PIC_results/A16_Endozoicomonas_ASVs_by_compartment_vs_growth/PIC_Tissue_enriched_Endozoicomonas_ASV_count_vs_growth_rate_mm_per_year/PGLS_results.tsv	-2.39772e-05	None	lambda=1 delta=MLkappa=1	delta	delta : 1 (95% CI 0.21711448371417 - NA )	0.112112	6.11664e-06	../output/GCMP_trait_table_growth_data_depth_endos_by_compartment.tsv	../output/huang_roy_genus_tree.newick
Endozoicomonas_ASVs_by_compartment_vs_growth	Skeleton_enriched_Endozoicomonas_ASV_count	growth_rate_mm_per_year	0.00732064	0.781075	NA (q values only calculated for best models by AIC)	1.17819e-05	BM	FALSE	-17.3925	-16.1925	10.6554	None	None	../output/PIC_results/A16_Endozoicomonas_ASVs_by_compartment_vs_growth/PIC_Skeleton_enriched_Endozoicomonas_ASV_count_vs_growth_rate_mm_per_year/PGLS_results.tsv	-0.000162157	None	lambda=1 delta=1kappa=1	None	All parameters fixed	0.142606	4.13666e-05	../output/GCMP_trait_table_growth_data_depth_endos_by_compartment.tsv	../output/huang_roy_genus_tree.newick
Endozoicomonas_ASVs_by_compartment_vs_growth	Skeleton_enriched_Endozoicomonas_ASV_count	growth_rate_mm_per_year	0.0346385	0.542665	NA (q values only calculated for best models by AIC)	2.35771e-05	BM_Kappa	FALSE	-24.757	-23.557	3.29094	None	None	../output/PIC_results/A16_Endozoicomonas_ASVs_by_compartment_vs_growth/PIC_Skeleton_enriched_Endozoicomonas_ASV_count_vs_growth_rate_mm_per_year/PGLS_results.tsv	-0.000147111	None	lambda=1 delta=1kappa=ML	kappa	kappa : 1e-06 (95% CI NA - 0.672949441626802 )	0.135346	3.75284e-05	../output/GCMP_trait_table_growth_data_depth_endos_by_compartment.tsv	../output/huang_roy_genus_tree.newick
Endozoicomonas_ASVs_by_compartment_vs_growth	Skeleton_enriched_Endozoicomonas_ASV_count	growth_rate_mm_per_year	0.00732064	0.781075	NA (q values only calculated for best models by AIC)	1.17819e-05	BM_Delta	FALSE	-17.3925	-16.1925	10.6554	None	None	../output/PIC_results/A16_Endozoicomonas_ASVs_by_compartment_vs_growth/PIC_Skeleton_enriched_Endozoicomonas_ASV_count_vs_growth_rate_mm_per_year/PGLS_results.tsv	-0.000162157	None	lambda=1 delta=MLkappa=1	delta	delta : 1 (95% CI 0.268491581811032 - NA )	0.142606	4.13666e-05	../output/GCMP_trait_table_growth_data_depth_endos_by_compartment.tsv	../output/huang_roy_genus_tree.newick
