# Supplementary material for: Evidence for microbially-mediated tradeoffs between growth and defense throughout coral evolution
Source: Anim Microbiome. 2025 Jan 3;7:1. doi: 10.1186/s42523-024-00370-z (PMC11697511; doi:10.1186/s42523-024-00370-z)
Supplement: Supplementary file 11 — Supplementary Material 11 [file 42523_2024_370_MOESM11_ESM.xlsx]

## Sheet: Table 7a
Supplementary Data Table 7a.
PGLS correlations between all dominant microbes and host disease prevelence with a. zero relative abundance counts included. Results generated from the PGLS analysis conducted between dominant microbial taxa (dominance) and percent disease based on compartment (all, mucus, tissue, or skeleton). Four PGLS models (BM, BM_Lambda, BM_Kappa, BM_Delta) were run where parameters lambda (λ), delta (𝜹), a…
analysis_label	x_trait	y_trait	R2	p	FDR_q	slope	model_name	best_model	AIC	AICc	delta_AICc	filter_column	filter_value	results_dir	x_trait_slope_95CI	compartment	branch_length_transformation	estimated_parameter	parameter_value	intercept	x_trait_slope_stdev	trait_table	tree
A13b_Taxa_vs_Disease_Zeros_Included	skeleton_D_0__Bacteria___D_1__Proteobacteria___D_2__Alphaproteobacteria___D_3__Rickettsiales___D_4__Midichloriaceae___D_5__MD3_55	perc_dis	0.00119046	0.830423	0.920489	59	-0.0018417	BM_Lambda	TRUE	243.376	243.692	0	None	None	../output/PIC_results/A13b_Taxa_vs_Disease_Zeros_Included/PIC_skeleton_D_0__Bacteria___D_1__Proteobacteria___D_2__Alphaproteobacteria___D_3__Rickettsiales___D_4__Midichloriaceae___D_5__MD3_55_vs_perc_dis/PGLS_results.tsv	-0.0334855	skeleton	lambda=ML delta=1kappa=1	lambda	lambda : 1e-06 (95% CI NA - 0.256739660198936 )	3.11453	0.00854221	../output/GCMP_trait_table_with_abundances_and_adiv_and_metadata_zeros.tsv	../output/huang_roy_genus_tree.newick
A13b_Taxa_vs_Disease_Zeros_Included	tissue_D_0__Bacteria___D_1__Tenericutes___D_2__Mollicutes___D_3__Mycoplasmatales___D_4__Mycoplasmataceae___D_5__Mycoplasma	perc_dis	0.00574258	0.642114	0.920489	57	-1.21378	BM_Lambda	TRUE	237.718	238.042	0	None	None	../output/PIC_results/A13b_Taxa_vs_Disease_Zeros_Included/PIC_tissue_D_0__Bacteria___D_1__Tenericutes___D_2__Mollicutes___D_3__Mycoplasmatales___D_4__Mycoplasmataceae___D_5__Mycoplasma_vs_perc_dis/PGLS_results.tsv	-10.1562	tissue	lambda=ML delta=1kappa=1	lambda	lambda : 1e-06 (95% CI NA - 0.246068652616763 )	3.37556	2.59086	../output/GCMP_trait_table_with_abundances_and_adiv_and_metadata_zeros.tsv	../output/huang_roy_genus_tree.newick
A13b_Taxa_vs_Disease_Zeros_Included	mucus_D_0__Bacteria___D_1__Cyanobacteria___D_2__Oxyphotobacteria___D_3__Synechococcales___D_4__Cyanobiaceae___D_5__Synechococcus_CC9902	perc_dis	0.00300308	0.736984	0.920489	55	-0.0121367	BM_Lambda	TRUE	237.553	237.877	0	None	None	../output/PIC_results/A13b_Taxa_vs_Disease_Zeros_Included/PIC_mucus_D_0__Bacteria___D_1__Cyanobacteria___D_2__Oxyphotobacteria___D_3__Synechococcales___D_4__Cyanobiaceae___D_5__Synechococcus_CC9902_vs_perc_dis/PGLS_results.tsv	-0.140624	mucus	lambda=ML delta=1kappa=1	lambda	lambda : 1e-06 (95% CI NA - 0.276344217566448 )	3.48894	0.0358735	../output/GCMP_trait_table_with_abundances_and_adiv_and_metadata_zeros.tsv	../output/huang_roy_genus_tree.newick
A13b_Taxa_vs_Disease_Zeros_Included	skeleton_D_0__Bacteria___D_1__Bacteroidetes___D_2__Chlorobia___D_3__Chlorobiales___D_4__Chlorobiaceae___D_5__Prosthecochloris	perc_dis	0.00335165	0.715727	0.920489	45	0.00956063	BM_Lambda	TRUE	248.193	248.5	0	None	None	../output/PIC_results/A13b_Taxa_vs_Disease_Zeros_Included/PIC_skeleton_D_0__Bacteria___D_1__Bacteroidetes___D_2__Chlorobia___D_3__Chlorobiales___D_4__Chlorobiaceae___D_5__Prosthecochloris_vs_perc_dis/PGLS_results.tsv	-0.102184	skeleton	lambda=ML delta=1kappa=1	lambda	lambda : 1e-06 (95% CI NA - 0.240432355737608 )	3.02076	0.0260674	../output/GCMP_trait_table_with_abundances_and_adiv_and_metadata_zeros.tsv	../output/huang_roy_genus_tree.newick
A13b_Taxa_vs_Disease_Zeros_Included	all_D_0__Bacteria___D_1__Proteobacteria___D_2__Alphaproteobacteria___D_3__Rhodobacterales___D_4__Rhodobacteraceae___D_5__Ruegeria	perc_dis	0.0288997	0.269924	0.920489	11	0.147485	BM_Lambda	TRUE	257.168	257.46	0	None	None	../output/PIC_results/A13b_Taxa_vs_Disease_Zeros_Included/PIC_all_D_0__Bacteria___D_1__Proteobacteria___D_2__Alphaproteobacteria___D_3__Rhodobacterales___D_4__Rhodobacteraceae___D_5__Ruegeria_vs_perc_dis/PGLS_results.tsv	-0.517123	all	lambda=ML delta=1kappa=1	lambda	lambda : 1e-06 (95% CI NA - 0.243102864763895 )	2.34856	0.131919	../output/GCMP_trait_table_with_abundances_and_adiv_and_metadata_zeros.tsv	../output/huang_roy_genus_tree.newick
A13b_Taxa_vs_Disease_Zeros_Included	all_D_0__Bacteria___D_1__Proteobacteria___D_2__Alphaproteobacteria___D_3__Rhodospirillales___D_4__Terasakiellaceae___D_5__uncultured	perc_dis	0.00989141	0.520667	0.920489	41	-0.00884196	BM_Lambda	TRUE	258.021	258.313	0	None	None	../output/PIC_results/A13b_Taxa_vs_Disease_Zeros_Included/PIC_all_D_0__Bacteria___D_1__Proteobacteria___D_2__Alphaproteobacteria___D_3__Rhodospirillales___D_4__Terasakiellaceae___D_5__uncultured_vs_perc_dis/PGLS_results.tsv	-0.0535084	all	lambda=ML delta=1kappa=1	lambda	lambda : 1e-06 (95% CI NA - 0.237336098320474 )	3.18598	0.0136501	../output/GCMP_trait_table_with_abundances_and_adiv_and_metadata_zeros.tsv	../output/huang_roy_genus_tree.newick
A13b_Taxa_vs_Disease_Zeros_Included	all_D_0__Bacteria___D_1__Cyanobacteria___D_2__Oxyphotobacteria___D_3__Synechococcales___D_4__Cyanobiaceae___D_5__Synechococcus_CC9902	perc_dis	0.0238136	0.317233	0.920489	10	-0.0741723	BM_Lambda	TRUE	257.397	257.69	0	None	None	../output/PIC_results/A13b_Taxa_vs_Disease_Zeros_Included/PIC_all_D_0__Bacteria___D_1__Cyanobacteria___D_2__Oxyphotobacteria___D_3__Synechococcales___D_4__Cyanobiaceae___D_5__Synechococcus_CC9902_vs_perc_dis/PGLS_results.tsv	-0.287248	all	lambda=ML delta=1kappa=1	lambda	lambda : 1e-06 (95% CI NA - 0.244998976654165 )	3.81728	0.0732776	../output/GCMP_trait_table_with_abundances_and_adiv_and_metadata_zeros.tsv	../output/huang_roy_genus_tree.newick
A13b_Taxa_vs_Disease_Zeros_Included	mucus_D_0__Bacteria___D_1__Proteobacteria___D_2__Gammaproteobacteria___D_3__Betaproteobacteriales___D_4__Burkholderiaceae___D_5__Aquabacterium	perc_dis	1.85831e-05	0.978939	0.978939	55	0.000381993	BM_Lambda	TRUE	237.672	237.996	0	None	None	../output/PIC_results/A13b_Taxa_vs_Disease_Zeros_Included/PIC_mucus_D_0__Bacteria___D_1__Proteobacteria___D_2__Gammaproteobacteria___D_3__Betaproteobacteriales___D_4__Burkholderiaceae___D_5__Aquabacterium_vs_perc_dis/PGLS_results.tsv	-0.056349	mucus	lambda=ML delta=1kappa=1	lambda	lambda : 1e-06 (95% CI NA - 0.27424929618903 )	3.17032	0.0143747	../output/GCMP_trait_table_with_abundances_and_adiv_and_metadata_zeros.tsv	../output/huang_roy_genus_tree.newick
A13b_Taxa_vs_Disease_Zeros_Included	skeleton_D_0__Bacteria___D_1__Proteobacteria___D_2__Alphaproteobacteria___D_3__Rhodobacterales___D_4__Rhodobacteraceae___D_5__Ruegeria	perc_dis	0.0882681	0.0560418	0.68371	27	0.184221	BM_Lambda	TRUE	244.452	244.76	0	None	None	../output/PIC_results/A13b_Taxa_vs_Disease_Zeros_Included/PIC_skeleton_D_0__Bacteria___D_1__Proteobacteria___D_2__Alphaproteobacteria___D_3__Rhodobacterales___D_4__Rhodobacteraceae___D_5__Ruegeria_vs_perc_dis/PGLS_results.tsv	0.000737549927622899 - 0.367703477084254	skeleton	lambda=ML delta=1kappa=1	lambda	lambda : 1e-06 (95% CI NA - 0.228653633838357 )	2.11818	0.0936138	../output/GCMP_trait_table_with_abundances_and_adiv_and_metadata_zeros.tsv	../output/huang_roy_genus_tree.newick
A13b_Taxa_vs_Disease_Zeros_Included	all_D_0__Bacteria___D_1__Proteobacteria___D_2__Gammaproteobacteria___D_3__Vibrionales___D_4__Vibrionaceae___D_5__Vibrio	perc_dis	0.00209331	0.768065	0.920489	62	-0.0286991	BM_Lambda	TRUE	258.366	258.658	0	None	None	../output/PIC_results/A13b_Taxa_vs_Disease_Zeros_Included/PIC_all_D_0__Bacteria___D_1__Proteobacteria___D_2__Gammaproteobacteria___D_3__Vibrionales___D_4__Vibrionaceae___D_5__Vibrio_vs_perc_dis/PGLS_results.tsv	-0.379017	all	lambda=ML delta=1kappa=1	lambda	lambda : 1e-06 (95% CI NA - 0.252198258616412 )	3.20586	0.096688	../output/GCMP_trait_table_with_abundances_and_adiv_and_metadata_zeros.tsv	../output/huang_roy_genus_tree.newick
A13b_Taxa_vs_Disease_Zeros_Included	all_D_0__Bacteria___D_1__Proteobacteria___D_2__Gammaproteobacteria___D_3__Pseudomonadales___D_4__Pseudomonadaceae___D_5__Pseudomonas	perc_dis	0.00155895	0.799138	0.920489	63	-0.00324552	BM_Lambda	TRUE	258.389	258.682	0	None	None	../output/PIC_results/A13b_Taxa_vs_Disease_Zeros_Included/PIC_all_D_0__Bacteria___D_1__Proteobacteria___D_2__Gammaproteobacteria___D_3__Pseudomonadales___D_4__Pseudomonadaceae___D_5__Pseudomonas_vs_perc_dis/PGLS_results.tsv	-0.0496811	all	lambda=ML delta=1kappa=1	lambda	lambda : 1e-06 (95% CI NA - 0.25364938667729 )	3.30243	0.0126737	../output/GCMP_trait_table_with_abundances_and_adiv_and_metadata_zeros.tsv	../output/huang_roy_genus_tree.newick
A13b_Taxa_vs_Disease_Zeros_Included	mucus_D_0__Bacteria___D_1__Proteobacteria___D_2__Gammaproteobacteria___D_3__Alteromonadales___D_4__Pseudoalteromonadaceae___D_5__Pseudoalteromonas	perc_dis	0.00991017	0.541091	0.920489	23	-0.00543283	BM_Lambda	TRUE	237.275	237.599	0	None	None	../output/PIC_results/A13b_Taxa_vs_Disease_Zeros_Included/PIC_mucus_D_0__Bacteria___D_1__Proteobacteria___D_2__Gammaproteobacteria___D_3__Alteromonadales___D_4__Pseudoalteromonadaceae___D_5__Pseudoalteromonas_vs_perc_dis/PGLS_results.tsv	-0.0345316	mucus	lambda=ML delta=1kappa=1	lambda	lambda : 1e-06 (95% CI NA - 0.266432803909442 )	3.31043	0.00880909	../output/GCMP_trait_table_with_abundances_and_adiv_and_metadata_zeros.tsv	../output/huang_roy_genus_tree.newick
A13b_Taxa_vs_Disease_Zeros_Included	mucus_D_0__Bacteria___D_1__Proteobacteria___D_2__Alphaproteobacteria___D_3__Rickettsiales___D_4__Midichloriaceae___D_5__MD3_55	perc_dis	0.00155341	0.809197	0.920489	31	-0.00180719	BM_Lambda	TRUE	237.611	237.935	0	None	None	../output/PIC_results/A13b_Taxa_vs_Disease_Zeros_Included/PIC_mucus_D_0__Bacteria___D_1__Proteobacteria___D_2__Alphaproteobacteria___D_3__Rickettsiales___D_4__Midichloriaceae___D_5__MD3_55_vs_perc_dis/PGLS_results.tsv	-0.029135	mucus	lambda=ML delta=1kappa=1	lambda	lambda : 1e-06 (95% CI NA - 0.282071378966201 )	3.23473	0.00743241	../output/GCMP_trait_table_with_abundances_and_adiv_and_metadata_zeros.tsv	../output/huang_roy_genus_tree.newick
A13b_Taxa_vs_Disease_Zeros_Included	skeleton_D_0__Bacteria___D_1__Spirochaetes___D_2__Spirochaetia___D_3__Spirochaetales___D_4__Spirochaetaceae___D_5__Spirochaeta_2	perc_dis	0.000610804	0.876539	0.921877	32	-0.00329315	BM_Lambda	TRUE	248.308	248.616	0	None	None	../output/PIC_results/A13b_Taxa_vs_Disease_Zeros_Included/PIC_skeleton_D_0__Bacteria___D_1__Spirochaetes___D_2__Spirochaetia___D_3__Spirochaetales___D_4__Spirochaetaceae___D_5__Spirochaeta_2_vs_perc_dis/PGLS_results.tsv	-0.0825627	skeleton	lambda=ML delta=1kappa=1	lambda	lambda : 1e-06 (95% CI NA - 0.243329737648934 )	3.16871	0.0210619	../output/GCMP_trait_table_with_abundances_and_adiv_and_metadata_zeros.tsv	../output/huang_roy_genus_tree.newick
A13b_Taxa_vs_Disease_Zeros_Included	tissue_D_0__Bacteria___D_1__Proteobacteria___D_2__Alphaproteobacteria___D_3__Sphingomonadales___D_4__Sphingomonadaceae___D_5__Sphingobium	perc_dis	0.0464126	0.181854	0.920489	39	-0.018241	BM_Lambda	TRUE	236.047	236.371	0	None	None	../output/PIC_results/A13b_Taxa_vs_Disease_Zeros_Included/PIC_tissue_D_0__Bacteria___D_1__Proteobacteria___D_2__Alphaproteobacteria___D_3__Sphingomonadales___D_4__Sphingomonadaceae___D_5__Sphingobium_vs_perc_dis/PGLS_results.tsv	-0.0525782	tissue	lambda=ML delta=1kappa=1	lambda	lambda : 1e-06 (95% CI NA - 0.247682631455691 )	4.22461	0.0134128	../output/GCMP_trait_table_with_abundances_and_adiv_and_metadata_zeros.tsv	../output/huang_roy_genus_tree.newick
A13b_Taxa_vs_Disease_Zeros_Included	skeleton_D_0__Archaea___D_1__Thaumarchaeota___D_2__Nitrososphaeria___D_3__Nitrosopumilales___D_4__Nitrosopumilaceae___D_5__Candidatus_Nitrosopumilus	perc_dis	0.034182	0.241132	0.920489	10	-0.0305104	BM_Lambda	TRUE	246.873	247.181	0	None	None	../output/PIC_results/A13b_Taxa_vs_Disease_Zeros_Included/PIC_skeleton_D_0__Archaea___D_1__Thaumarchaeota___D_2__Nitrososphaeria___D_3__Nitrosopumilales___D_4__Nitrosopumilaceae___D_5__Candidatus_Nitrosopumilus_vs_perc_dis/PGLS_results.tsv	-0.10052	skeleton	lambda=ML delta=1kappa=1	lambda	lambda : 1e-06 (95% CI NA - 0.241383538958721 )	3.82219	0.0256429	../output/GCMP_trait_table_with_abundances_and_adiv_and_metadata_zeros.tsv	../output/huang_roy_genus_tree.newick
A13b_Taxa_vs_Disease_Zeros_Included	tissue_D_0__Bacteria___D_1__Proteobacteria___D_2__Alphaproteobacteria___D_3__Rickettsiales___D_4__Midichloriaceae___D_5__MD3_55	perc_dis	0.00164297	0.803879	0.920489	48	-0.0018819	BM_Lambda	TRUE	237.882	238.207	0	None	None	../output/PIC_results/A13b_Taxa_vs_Disease_Zeros_Included/PIC_tissue_D_0__Bacteria___D_1__Proteobacteria___D_2__Alphaproteobacteria___D_3__Rickettsiales___D_4__Midichloriaceae___D_5__MD3_55_vs_perc_dis/PGLS_results.tsv	-0.0294998	tissue	lambda=ML delta=1kappa=1	lambda	lambda : 1e-06 (95% CI NA - 0.242545927926044 )	3.278	0.00752546	../output/GCMP_trait_table_with_abundances_and_adiv_and_metadata_zeros.tsv	../output/huang_roy_genus_tree.newick
A13b_Taxa_vs_Disease_Zeros_Included	tissue_D_0__Bacteria___D_1__Bacteroidetes___D_2__Bacteroidia___D_3__Bacteroidales___D_4__Rikenellaceae___D_5__Rikenellaceae_RC9_gut_group	perc_dis	0.013432	0.476368	0.920489	28	-0.00698397	BM_Lambda	TRUE	237.407	237.731	0	None	None	../output/PIC_results/A13b_Taxa_vs_Disease_Zeros_Included/PIC_tissue_D_0__Bacteria___D_1__Bacteroidetes___D_2__Bacteroidia___D_3__Bacteroidales___D_4__Rikenellaceae___D_5__Rikenellaceae_RC9_gut_group_vs_perc_dis/PGLS_results.tsv	-0.0380618	tissue	lambda=ML delta=1kappa=1	lambda	lambda : 1e-06 (95% CI NA - 0.240683265448064 )	3.33246	0.00970965	../output/GCMP_trait_table_with_abundances_and_adiv_and_metadata_zeros.tsv	../output/huang_roy_genus_tree.newick
A13b_Taxa_vs_Disease_Zeros_Included	tissue_D_0__Bacteria___D_1__Proteobacteria___D_2__Gammaproteobacteria___D_3__Oceanospirillales___D_4__Endozoicomonadaceae___D_5__Endozoicomonas	perc_dis	0.30196	0.000240218	0.00488443	42	0.0150391	BM_Lambda	TRUE	223.569	223.893	0	None	None	../output/PIC_results/A13b_Taxa_vs_Disease_Zeros_Included/PIC_tissue_D_0__Bacteria___D_1__Proteobacteria___D_2__Gammaproteobacteria___D_3__Oceanospirillales___D_4__Endozoicomonadaceae___D_5__Endozoicomonas_vs_perc_dis/PGLS_results.tsv	0.00776882626930944 - 0.0223094227323264	tissue	lambda=ML delta=1kappa=1	lambda	lambda : 1e-06 (95% CI NA - 0.271255987848455 )	1.78006	0.00370934	../output/GCMP_trait_table_with_abundances_and_adiv_and_metadata_zeros.tsv	../output/huang_roy_genus_tree.newick
A13b_Taxa_vs_Disease_Zeros_Included	all_D_0__Bacteria___D_1__Proteobacteria___D_2__Gammaproteobacteria___D_3__Betaproteobacteriales___D_4__Burkholderiaceae___D_5__Aquabacterium	perc_dis	0.00415254	0.677721	0.920489	6	-0.00746377	BM_Lambda	TRUE	258.275	258.568	0	None	None	../output/PIC_results/A13b_Taxa_vs_Disease_Zeros_Included/PIC_all_D_0__Bacteria___D_1__Proteobacteria___D_2__Gammaproteobacteria___D_3__Betaproteobacteriales___D_4__Burkholderiaceae___D_5__Aquabacterium_vs_perc_dis/PGLS_results.tsv	-0.0699131	all	lambda=ML delta=1kappa=1	lambda	lambda : 1e-06 (95% CI NA - 0.266352688304011 )	3.44743	0.017835	../output/GCMP_trait_table_with_abundances_and_adiv_and_metadata_zeros.tsv	../output/huang_roy_genus_tree.newick
A13b_Taxa_vs_Disease_Zeros_Included	mucus_D_0__Bacteria___D_1__Proteobacteria___D_2__Alphaproteobacteria___D_3__Rhodospirillales___D_4__Terasakiellaceae___D_5__uncultured	perc_dis	0.018049	0.408523	0.920489	20	-0.00886912	BM_Lambda	TRUE	236.944	237.269	0	None	None	../output/PIC_results/A13b_Taxa_vs_Disease_Zeros_Included/PIC_mucus_D_0__Bacteria___D_1__Proteobacteria___D_2__Alphaproteobacteria___D_3__Rhodospirillales___D_4__Terasakiellaceae___D_5__uncultured_vs_perc_dis/PGLS_results.tsv	-0.0415999	mucus	lambda=ML delta=1kappa=1	lambda	lambda : 1e-06 (95% CI NA - 0.259716380586121 )	3.34339	0.0106122	../output/GCMP_trait_table_with_abundances_and_adiv_and_metadata_zeros.tsv	../output/huang_roy_genus_tree.newick
A13b_Taxa_vs_Disease_Zeros_Included	all_D_0__Bacteria___D_1__Proteobacteria___D_2__Gammaproteobacteria___D_3__Alteromonadales___D_4__Pseudoalteromonadaceae___D_5__Pseudoalteromonas	perc_dis	0.000747858	0.860129	0.920489	28	-0.0081812	BM_Lambda	TRUE	258.425	258.718	0	None	None	../output/PIC_results/A13b_Taxa_vs_Disease_Zeros_Included/PIC_all_D_0__Bacteria___D_1__Proteobacteria___D_2__Gammaproteobacteria___D_3__Alteromonadales___D_4__Pseudoalteromonadaceae___D_5__Pseudoalteromonas_vs_perc_dis/PGLS_results.tsv	-0.180887	all	lambda=ML delta=1kappa=1	lambda	lambda : 1e-06 (95% CI NA - 0.244610628374386 )	3.10181	0.0461445	../output/GCMP_trait_table_with_abundances_and_adiv_and_metadata_zeros.tsv	../output/huang_roy_genus_tree.newick
A13b_Taxa_vs_Disease_Zeros_Included	skeleton_D_0__Bacteria___D_1__Bacteroidetes___D_2__Bacteroidia___D_3__Bacteroidales___D_4__Rikenellaceae___D_5__Rikenellaceae_RC9_gut_group	perc_dis	0.0123375	0.483745	0.920489	22	-0.00366528	BM_Lambda	TRUE	247.812	248.12	0	None	None	../output/PIC_results/A13b_Taxa_vs_Disease_Zeros_Included/PIC_skeleton_D_0__Bacteria___D_1__Bacteroidetes___D_2__Bacteroidia___D_3__Bacteroidales___D_4__Rikenellaceae___D_5__Rikenellaceae_RC9_gut_group_vs_perc_dis/PGLS_results.tsv	-0.0203261	skeleton	lambda=ML delta=1kappa=1	lambda	lambda : 1e-06 (95% CI NA - 0.241566856097325 )	3.19832	0.00518522	../output/GCMP_trait_table_with_abundances_and_adiv_and_metadata_zeros.tsv	../output/huang_roy_genus_tree.newick
A13b_Taxa_vs_Disease_Zeros_Included	all_D_0__Bacteria___D_1__Proteobacteria___D_2__Alphaproteobacteria___D_3__Rhizobiales___D_4__Stappiaceae___D_5__Pseudovibrio	perc_dis	0.0424084	0.179886	0.920489	6	0.036557	BM_Lambda	TRUE	256.551	256.844	0	None	None	../output/PIC_results/A13b_Taxa_vs_Disease_Zeros_Included/PIC_all_D_0__Bacteria___D_1__Proteobacteria___D_2__Alphaproteobacteria___D_3__Rhizobiales___D_4__Stappiaceae___D_5__Pseudovibrio_vs_perc_dis/PGLS_results.tsv	-0.105074	all	lambda=ML delta=1kappa=1	lambda	lambda : 1e-06 (95% CI NA - 0.286419491736972 )	2.77858	0.0268047	../output/GCMP_trait_table_with_abundances_and_adiv_and_metadata_zeros.tsv	../output/huang_roy_genus_tree.newick
A13b_Taxa_vs_Disease_Zeros_Included	tissue_D_0__Bacteria___D_1__Proteobacteria___D_2__Gammaproteobacteria___D_3__Pseudomonadales___D_4__Pseudomonadaceae___D_5__Pseudomonas	perc_dis	0.0378597	0.228929	0.920489	57	-0.0163815	BM_Lambda	TRUE	236.404	236.729	0	None	None	../output/PIC_results/A13b_Taxa_vs_Disease_Zeros_Included/PIC_tissue_D_0__Bacteria___D_1__Proteobacteria___D_2__Gammaproteobacteria___D_3__Pseudomonadales___D_4__Pseudomonadaceae___D_5__Pseudomonas_vs_perc_dis/PGLS_results.tsv	-0.0525144	tissue	lambda=ML delta=1kappa=1	lambda	lambda : 1e-06 (95% CI NA - 0.28332925387614 )	4.22264	0.0133965	../output/GCMP_trait_table_with_abundances_and_adiv_and_metadata_zeros.tsv	../output/huang_roy_genus_tree.newick
A13b_Taxa_vs_Disease_Zeros_Included	mucus_D_0__Bacteria___D_1__Proteobacteria___D_2__Gammaproteobacteria___D_3__Vibrionales___D_4__Vibrionaceae___D_5__Photobacterium	perc_dis	0.00716599	0.603521	0.920489	39	-0.0421625	BM_Lambda	TRUE	237.385	237.71	0	None	None	../output/PIC_results/A13b_Taxa_vs_Disease_Zeros_Included/PIC_mucus_D_0__Bacteria___D_1__Proteobacteria___D_2__Gammaproteobacteria___D_3__Vibrionales___D_4__Vibrionaceae___D_5__Photobacterium_vs_perc_dis/PGLS_results.tsv	-0.315588	mucus	lambda=ML delta=1kappa=1	lambda	lambda : 1e-06 (95% CI NA - 0.273422700100009 )	3.33584	0.0805071	../output/GCMP_trait_table_with_abundances_and_adiv_and_metadata_zeros.tsv	../output/huang_roy_genus_tree.newick
A13b_Taxa_vs_Disease_Zeros_Included	all_D_0__Bacteria___D_1__Proteobacteria___D_2__Gammaproteobacteria___D_3__Oceanospirillales___D_4__Endozoicomonadaceae___D_5__Endozoicomonas	perc_dis	0.279297	0.000226443	0.00488443	31	0.0352956	BM_Lambda	TRUE	244.047	244.339	0	None	None	../output/PIC_results/A13b_Taxa_vs_Disease_Zeros_Included/PIC_all_D_0__Bacteria___D_1__Proteobacteria___D_2__Gammaproteobacteria___D_3__Oceanospirillales___D_4__Endozoicomonadaceae___D_5__Endozoicomonas_vs_perc_dis/PGLS_results.tsv	0.0181482497663207 - 0.0524429555526737	all	lambda=ML delta=1kappa=1	lambda	lambda : 1e-06 (95% CI NA - 0.214547211075178 )	1.5628	0.00874865	../output/GCMP_trait_table_with_abundances_and_adiv_and_metadata_zeros.tsv	../output/huang_roy_genus_tree.newick
A13b_Taxa_vs_Disease_Zeros_Included	skeleton_D_0__Bacteria___D_1__Proteobacteria___D_2__Deltaproteobacteria___D_3__Myxococcales___D_4__P3OB_42___D_5__uncultured_bacterium	perc_dis	0.0399835	0.204213	0.920489	4	0.0250128	BM_Lambda	TRUE	246.62	246.928	0	None	None	../output/PIC_results/A13b_Taxa_vs_Disease_Zeros_Included/PIC_skeleton_D_0__Bacteria___D_1__Proteobacteria___D_2__Deltaproteobacteria___D_3__Myxococcales___D_4__P3OB_42___D_5__uncultured_bacterium_vs_perc_dis/PGLS_results.tsv	-0.0759657	skeleton	lambda=ML delta=1kappa=1	lambda	lambda : 1e-06 (95% CI NA - 0.221694117347199 )	2.89324	0.019379	../output/GCMP_trait_table_with_abundances_and_adiv_and_metadata_zeros.tsv	../output/huang_roy_genus_tree.newick
A13b_Taxa_vs_Disease_Zeros_Included	mucus_D_0__Bacteria___D_1__Proteobacteria___D_2__Gammaproteobacteria___D_3__Pseudomonadales___D_4__Moraxellaceae___D_5__Enhydrobacter	perc_dis	0.0125531	0.491258	0.920489	47	-0.0226691	BM_Lambda	TRUE	237.168	237.492	0	None	None	../output/PIC_results/A13b_Taxa_vs_Disease_Zeros_Included/PIC_mucus_D_0__Bacteria___D_1__Proteobacteria___D_2__Gammaproteobacteria___D_3__Pseudomonadales___D_4__Moraxellaceae___D_5__Enhydrobacter_vs_perc_dis/PGLS_results.tsv	-0.127853	mucus	lambda=ML delta=1kappa=1	lambda	lambda : 1e-06 (95% CI NA - 0.358455900698735 )	3.2924	0.0326155	../output/GCMP_trait_table_with_abundances_and_adiv_and_metadata_zeros.tsv	../output/huang_roy_genus_tree.newick
A13b_Taxa_vs_Disease_Zeros_Included	all_D_0__Archaea___D_1__Thaumarchaeota___D_2__Nitrososphaeria___D_3__Nitrosopumilales___D_4__Nitrosopumilaceae___D_5__Candidatus_Nitrosopumilus	perc_dis	0.00977839	0.523071	0.920489	20	-0.0201695	BM_Lambda	TRUE	258.026	258.318	0	None	None	../output/PIC_results/A13b_Taxa_vs_Disease_Zeros_Included/PIC_all_D_0__Archaea___D_1__Thaumarchaeota___D_2__Nitrososphaeria___D_3__Nitrosopumilales___D_4__Nitrosopumilaceae___D_5__Candidatus_Nitrosopumilus_vs_perc_dis/PGLS_results.tsv	-0.122769	all	lambda=ML delta=1kappa=1	lambda	lambda : 1e-06 (95% CI NA - 0.241496627631281 )	3.37046	0.0313186	../output/GCMP_trait_table_with_abundances_and_adiv_and_metadata_zeros.tsv	../output/huang_roy_genus_tree.newick
A13b_Taxa_vs_Disease_Zeros_Included	mucus_D_0__Bacteria___D_1__Proteobacteria___D_2__Alphaproteobacteria___D_3__Rhizobiales___D_4__Stappiaceae___D_5__Pseudovibrio	perc_dis	0.00844373	0.572803	0.920489	22	0.00400841	BM_Lambda	TRUE	237.334	237.658	0	None	None	../output/PIC_results/A13b_Taxa_vs_Disease_Zeros_Included/PIC_mucus_D_0__Bacteria___D_1__Proteobacteria___D_2__Alphaproteobacteria___D_3__Rhizobiales___D_4__Stappiaceae___D_5__Pseudovibrio_vs_perc_dis/PGLS_results.tsv	-0.0276222	mucus	lambda=ML delta=1kappa=1	lambda	lambda : 1e-06 (95% CI NA - 0.292232447751029 )	3.08867	0.00704648	../output/GCMP_trait_table_with_abundances_and_adiv_and_metadata_zeros.tsv	../output/huang_roy_genus_tree.newick
A13b_Taxa_vs_Disease_Zeros_Included	tissue_D_0__Bacteria___D_1__Proteobacteria___D_2__Alphaproteobacteria___D_3__Rhizobiales___D_4__Beijerinckiaceae___D_5__Methylobacterium	perc_dis	0.0315195	0.27309	0.920489	32	-0.0320383	BM_Lambda	TRUE	236.667	236.991	0	None	None	../output/PIC_results/A13b_Taxa_vs_Disease_Zeros_Included/PIC_tissue_D_0__Bacteria___D_1__Proteobacteria___D_2__Alphaproteobacteria___D_3__Rhizobiales___D_4__Beijerinckiaceae___D_5__Methylobacterium_vs_perc_dis/PGLS_results.tsv	-0.112933	tissue	lambda=ML delta=1kappa=1	lambda	lambda : 1e-06 (95% CI NA - 0.221055252463596 )	3.80344	0.0288094	../output/GCMP_trait_table_with_abundances_and_adiv_and_metadata_zeros.tsv	../output/huang_roy_genus_tree.newick
A13b_Taxa_vs_Disease_Zeros_Included	all_D_0__Bacteria___D_1__Spirochaetes___D_2__Spirochaetia___D_3__Spirochaetales___D_4__Spirochaetaceae___D_5__Spirochaeta_2	perc_dis	0.00581784	0.622647	0.920489	8	-0.0105397	BM_Lambda	TRUE	258.201	258.494	0	None	None	../output/PIC_results/A13b_Taxa_vs_Disease_Zeros_Included/PIC_all_D_0__Bacteria___D_1__Spirochaetes___D_2__Spirochaetia___D_3__Spirochaetales___D_4__Spirochaetaceae___D_5__Spirochaeta_2_vs_perc_dis/PGLS_results.tsv	-0.0833381	all	lambda=ML delta=1kappa=1	lambda	lambda : 1e-06 (95% CI NA - 0.239316706967025 )	3.15995	0.0212597	../output/GCMP_trait_table_with_abundances_and_adiv_and_metadata_zeros.tsv	../output/huang_roy_genus_tree.newick
A13b_Taxa_vs_Disease_Zeros_Included	tissue_D_0__Bacteria___D_1__Bacteroidetes___D_2__Bacteroidia___D_3__Flavobacteriales___D_4__Flavobacteriaceae___D_5__Maritimimonas	perc_dis	0.0137298	0.471488	0.920489	34	-0.0181881	BM_Lambda	TRUE	237.395	237.719	0	None	None	../output/PIC_results/A13b_Taxa_vs_Disease_Zeros_Included/PIC_tissue_D_0__Bacteria___D_1__Bacteroidetes___D_2__Bacteroidia___D_3__Flavobacteriales___D_4__Flavobacteriaceae___D_5__Maritimimonas_vs_perc_dis/PGLS_results.tsv	-0.0980277	tissue	lambda=ML delta=1kappa=1	lambda	lambda : 1e-06 (95% CI NA - 0.231256567041054 )	3.4245	0.0250071	../output/GCMP_trait_table_with_abundances_and_adiv_and_metadata_zeros.tsv	../output/huang_roy_genus_tree.newick
A13b_Taxa_vs_Disease_Zeros_Included	skeleton_D_0__Bacteria___D_1__Chloroflexi___D_2__Chloroflexia___D_3__Chloroflexales___D_4__Chloroflexaceae___D_5__Candidatus_Chlorothrix	perc_dis	0.000803967	0.858529	0.920489	57	-0.0152337	BM_Lambda	TRUE	248.3	248.608	0	None	None	../output/PIC_results/A13b_Taxa_vs_Disease_Zeros_Included/PIC_skeleton_D_0__Bacteria___D_1__Chloroflexi___D_2__Chloroflexia___D_3__Chloroflexales___D_4__Chloroflexaceae___D_5__Candidatus_Chlorothrix_vs_perc_dis/PGLS_results.tsv	-0.332865	skeleton	lambda=ML delta=1kappa=1	lambda	lambda : 1e-06 (95% CI NA - 0.242657010859576 )	3.1636	0.0849146	../output/GCMP_trait_table_with_abundances_and_adiv_and_metadata_zeros.tsv	../output/huang_roy_genus_tree.newick
A13b_Taxa_vs_Disease_Zeros_Included	skeleton_D_0__Bacteria___D_1__Bacteroidetes___D_2__Bacteroidia___D_3__Cytophagales___D_4__Amoebophilaceae___D_5__Candidatus_Amoebophilus	perc_dis	0.00334062	0.716176	0.920489	19	0.0045552	BM_Lambda	TRUE	248.193	248.501	0	None	None	../output/PIC_results/A13b_Taxa_vs_Disease_Zeros_Included/PIC_skeleton_D_0__Bacteria___D_1__Bacteroidetes___D_2__Bacteroidia___D_3__Cytophagales___D_4__Amoebophilaceae___D_5__Candidatus_Amoebophilus_vs_perc_dis/PGLS_results.tsv	-0.0487667	skeleton	lambda=ML delta=1kappa=1	lambda	lambda : 1e-06 (95% CI NA - 0.250833182740987 )	2.94352	0.0124405	../output/GCMP_trait_table_with_abundances_and_adiv_and_metadata_zeros.tsv	../output/huang_roy_genus_tree.newick
A13b_Taxa_vs_Disease_Zeros_Included	skeleton_D_0__Bacteria___D_1__Proteobacteria___D_2__Deltaproteobacteria___D_3__Desulfobacterales___D_4__Desulfobacteraceae___D_5__Desulfobacter	perc_dis	0.00888136	0.552751	0.920489	46	0.010802	BM_Lambda	TRUE	247.959	248.267	0	None	None	../output/PIC_results/A13b_Taxa_vs_Disease_Zeros_Included/PIC_skeleton_D_0__Bacteria___D_1__Proteobacteria___D_2__Deltaproteobacteria___D_3__Desulfobacterales___D_4__Desulfobacteraceae___D_5__Desulfobacter_vs_perc_dis/PGLS_results.tsv	-0.0707268	skeleton	lambda=ML delta=1kappa=1	lambda	lambda : 1e-06 (95% CI NA - 0.254812460582787 )	3.05292	0.0180426	../output/GCMP_trait_table_with_abundances_and_adiv_and_metadata_zeros.tsv	../output/huang_roy_genus_tree.newick
A13b_Taxa_vs_Disease_Zeros_Included	tissue_D_0__Bacteria___D_1__Proteobacteria___D_2__Gammaproteobacteria___D_3__Betaproteobacteriales___D_4__Burkholderiaceae___D_5__Aquabacterium	perc_dis	0.0441666	0.193052	0.920489	13	-0.018752	BM_Lambda	TRUE	236.141	236.465	0	None	None	../output/PIC_results/A13b_Taxa_vs_Disease_Zeros_Included/PIC_tissue_D_0__Bacteria___D_1__Proteobacteria___D_2__Gammaproteobacteria___D_3__Betaproteobacteriales___D_4__Burkholderiaceae___D_5__Aquabacterium_vs_perc_dis/PGLS_results.tsv	-0.0554735	tissue	lambda=ML delta=1kappa=1	lambda	lambda : 1e-06 (95% CI NA - 0.262627059399033 )	4.19667	0.0141514	../output/GCMP_trait_table_with_abundances_and_adiv_and_metadata_zeros.tsv	../output/huang_roy_genus_tree.newick
A13b_Taxa_vs_Disease_Zeros_Included	mucus_D_0__Bacteria___D_1__Proteobacteria___D_2__Gammaproteobacteria___D_3__Pseudomonadales___D_4__Pseudomonadaceae___D_5__Pseudomonas	perc_dis	0.00138142	0.819886	0.920489	51	0.00230423	BM_Lambda	TRUE	237.618	237.942	0	None	None	../output/PIC_results/A13b_Taxa_vs_Disease_Zeros_Included/PIC_mucus_D_0__Bacteria___D_1__Proteobacteria___D_2__Gammaproteobacteria___D_3__Pseudomonadales___D_4__Pseudomonadaceae___D_5__Pseudomonas_vs_perc_dis/PGLS_results.tsv	-0.0393966	mucus	lambda=ML delta=1kappa=1	lambda	lambda : 1e-06 (95% CI NA - 0.27197108280192 )	2.91818	0.0100501	../output/GCMP_trait_table_with_abundances_and_adiv_and_metadata_zeros.tsv	../output/huang_roy_genus_tree.newick
A13b_Taxa_vs_Disease_Zeros_Included	skeleton_D_0__Bacteria___D_1__Bacteroidetes___D_2__Bacteroidia___D_3__Cytophagales___D_4__Cyclobacteriaceae___D_5__uncultured	perc_dis	9.14071e-05	0.952082	0.96795	66	-0.00162942	BM_Lambda	TRUE	248.33	248.638	0	None	None	../output/PIC_results/A13b_Taxa_vs_Disease_Zeros_Included/PIC_skeleton_D_0__Bacteria___D_1__Bacteroidetes___D_2__Bacteroidia___D_3__Cytophagales___D_4__Cyclobacteriaceae___D_5__uncultured_vs_perc_dis/PGLS_results.tsv	-0.105628	skeleton	lambda=ML delta=1kappa=1	lambda	lambda : 1e-06 (95% CI NA - 0.245054631943082 )	3.15496	0.0269459	../output/GCMP_trait_table_with_abundances_and_adiv_and_metadata_zeros.tsv	../output/huang_roy_genus_tree.newick
A13b_Taxa_vs_Disease_Zeros_Included	skeleton_D_0__Bacteria___D_1__Proteobacteria___D_2__Alphaproteobacteria___D_3__Rhodospirillales___D_4__Terasakiellaceae___D_5__uncultured	perc_dis	0.00517346	0.650795	0.920489	67	-0.00585254	BM_Lambda	TRUE	248.116	248.424	0	None	None	../output/PIC_results/A13b_Taxa_vs_Disease_Zeros_Included/PIC_skeleton_D_0__Bacteria___D_1__Proteobacteria___D_2__Alphaproteobacteria___D_3__Rhodospirillales___D_4__Terasakiellaceae___D_5__uncultured_vs_perc_dis/PGLS_results.tsv	-0.0503017	skeleton	lambda=ML delta=1kappa=1	lambda	lambda : 1e-06 (95% CI NA - 0.237796535771792 )	3.20883	0.0128321	../output/GCMP_trait_table_with_abundances_and_adiv_and_metadata_zeros.tsv	../output/huang_roy_genus_tree.newick
A13b_Taxa_vs_Disease_Zeros_Included	all_D_0__Bacteria___D_1__Proteobacteria___D_2__Alphaproteobacteria___D_3__Rickettsiales___D_4__Midichloriaceae___D_5__MD3_55	perc_dis	0.00114584	0.827323	0.920489	49	-0.00165688	BM_Lambda	TRUE	258.407	258.7	0	None	None	../output/PIC_results/A13b_Taxa_vs_Disease_Zeros_Included/PIC_all_D_0__Bacteria___D_1__Proteobacteria___D_2__Alphaproteobacteria___D_3__Rickettsiales___D_4__Midichloriaceae___D_5__MD3_55_vs_perc_dis/PGLS_results.tsv	-0.0295898	all	lambda=ML delta=1kappa=1	lambda	lambda : 1e-06 (95% CI NA - 0.252318714010605 )	3.08978	0.00754843	../output/GCMP_trait_table_with_abundances_and_adiv_and_metadata_zeros.tsv	../output/huang_roy_genus_tree.newick
A13b_Taxa_vs_Disease_Zeros_Included	tissue_D_0__Bacteria___D_1__Proteobacteria___D_2__Gammaproteobacteria___D_3__Enterobacteriales___D_4__Enterobacteriaceae___D_5__Pantoea	perc_dis	0.0139112	0.468553	0.920489	10	-0.0118251	BM_Lambda	TRUE	237.388	237.712	0	None	None	../output/PIC_results/A13b_Taxa_vs_Disease_Zeros_Included/PIC_tissue_D_0__Bacteria___D_1__Proteobacteria___D_2__Gammaproteobacteria___D_3__Enterobacteriales___D_4__Enterobacteriaceae___D_5__Pantoea_vs_perc_dis/PGLS_results.tsv	-0.0633105	tissue	lambda=ML delta=1kappa=1	lambda	lambda : 1e-06 (95% CI NA - 0.226826147223528 )	3.33671	0.0161507	../output/GCMP_trait_table_with_abundances_and_adiv_and_metadata_zeros.tsv	../output/huang_roy_genus_tree.newick
A13b_Taxa_vs_Disease_Zeros_Included	mucus_D_0__Bacteria___D_1__Proteobacteria___D_2__Alphaproteobacteria___D_3__Sphingomonadales___D_4__Sphingomonadaceae___D_5__Sphingobium	perc_dis	0.00734758	0.598953	0.920489	57	0.00605866	BM_Lambda	TRUE	237.378	237.702	0	None	None	../output/PIC_results/A13b_Taxa_vs_Disease_Zeros_Included/PIC_mucus_D_0__Bacteria___D_1__Proteobacteria___D_2__Alphaproteobacteria___D_3__Sphingomonadales___D_4__Sphingomonadaceae___D_5__Sphingobium_vs_perc_dis/PGLS_results.tsv	-0.0447814	mucus	lambda=ML delta=1kappa=1	lambda	lambda : 1e-06 (95% CI NA - 0.27442368653689 )	2.64234	0.0114238	../output/GCMP_trait_table_with_abundances_and_adiv_and_metadata_zeros.tsv	../output/huang_roy_genus_tree.newick
A13b_Taxa_vs_Disease_Zeros_Included	mucus_D_0__Bacteria___D_1__Proteobacteria___D_2__Gammaproteobacteria___D_3__Vibrionales___D_4__Vibrionaceae___D_5__Vibrio	perc_dis	0.000192995	0.932198	0.963797	45	0.00296565	BM_Lambda	TRUE	237.665	237.99	0	None	None	../output/PIC_results/A13b_Taxa_vs_Disease_Zeros_Included/PIC_mucus_D_0__Bacteria___D_1__Proteobacteria___D_2__Gammaproteobacteria___D_3__Vibrionales___D_4__Vibrionaceae___D_5__Vibrio_vs_perc_dis/PGLS_results.tsv	-0.135737	mucus	lambda=ML delta=1kappa=1	lambda	lambda : 1e-06 (95% CI NA - 0.274127697347072 )	3.1732	0.0346269	../output/GCMP_trait_table_with_abundances_and_adiv_and_metadata_zeros.tsv	../output/huang_roy_genus_tree.newick
A13b_Taxa_vs_Disease_Zeros_Included	all_D_0__Bacteria___D_1__Bacteroidetes___D_2__Bacteroidia___D_3__Bacteroidales___D_4__Rikenellaceae___D_5__Rikenellaceae_RC9_gut_group	perc_dis	0.0116925	0.484759	0.920489	12	-0.00697541	BM_Lambda	TRUE	257.94	258.233	0	None	None	../output/PIC_results/A13b_Taxa_vs_Disease_Zeros_Included/PIC_all_D_0__Bacteria___D_1__Bacteroidetes___D_2__Bacteroidia___D_3__Bacteroidales___D_4__Rikenellaceae___D_5__Rikenellaceae_RC9_gut_group_vs_perc_dis/PGLS_results.tsv	-0.0387903	all	lambda=ML delta=1kappa=1	lambda	lambda : 1e-06 (95% CI NA - 0.238805177844382 )	3.13865	0.00989549	../output/GCMP_trait_table_with_abundances_and_adiv_and_metadata_zeros.tsv	../output/huang_roy_genus_tree.newick
A13b_Taxa_vs_Disease_Zeros_Included	all_D_0__Bacteria___D_1__Bacteroidetes___D_2__Chlorobia___D_3__Chlorobiales___D_4__Chlorobiaceae___D_5__Prosthecochloris	perc_dis	0.0014062	0.809039	0.920489	45	0.0117738	BM_Lambda	TRUE	258.396	258.689	0	None	None	../output/PIC_results/A13b_Taxa_vs_Disease_Zeros_Included/PIC_all_D_0__Bacteria___D_1__Bacteroidetes___D_2__Chlorobia___D_3__Chlorobiales___D_4__Chlorobiaceae___D_5__Prosthecochloris_vs_perc_dis/PGLS_results.tsv	-0.189779	all	lambda=ML delta=1kappa=1	lambda	lambda : 1e-06 (95% CI NA - 0.24232776778203 )	3.00732	0.048413	../output/GCMP_trait_table_with_abundances_and_adiv_and_metadata_zeros.tsv	../output/huang_roy_genus_tree.newick
A13b_Taxa_vs_Disease_Zeros_Included	tissue_D_0__Bacteria___D_1__Proteobacteria___D_2__Alphaproteobacteria___D_3__Rhodospirillales___D_4__Terasakiellaceae___D_5__uncultured	perc_dis	0.00774742	0.589141	0.920489	66	-0.00636324	BM_Lambda	TRUE	237.637	237.961	0	None	None	../output/PIC_results/A13b_Taxa_vs_Disease_Zeros_Included/PIC_tissue_D_0__Bacteria___D_1__Proteobacteria___D_2__Alphaproteobacteria___D_3__Rhodospirillales___D_4__Terasakiellaceae___D_5__uncultured_vs_perc_dis/PGLS_results.tsv	-0.0457937	tissue	lambda=ML delta=1kappa=1	lambda	lambda : 1e-06 (95% CI NA - 0.230160555319949 )	3.35178	0.0116821	../output/GCMP_trait_table_with_abundances_and_adiv_and_metadata_zeros.tsv	../output/huang_roy_genus_tree.newick
A13b_Taxa_vs_Disease_Zeros_Included	skeleton_D_0__Bacteria___D_1__Proteobacteria___D_2__Gammaproteobacteria___D_3__Pseudomonadales___D_4__Pseudomonadaceae___D_5__Pseudomonas	perc_dis	0.000829474	0.856325	0.920489	25	0.00187754	BM_Lambda	TRUE	248.299	248.607	0	None	None	../output/PIC_results/A13b_Taxa_vs_Disease_Zeros_Included/PIC_skeleton_D_0__Bacteria___D_1__Proteobacteria___D_2__Gammaproteobacteria___D_3__Pseudomonadales___D_4__Pseudomonadaceae___D_5__Pseudomonas_vs_perc_dis/PGLS_results.tsv	-0.040389	skeleton	lambda=ML delta=1kappa=1	lambda	lambda : 1e-06 (95% CI NA - 0.242545974248389 )	3.04365	0.0103033	../output/GCMP_trait_table_with_abundances_and_adiv_and_metadata_zeros.tsv	../output/huang_roy_genus_tree.newick
A13b_Taxa_vs_Disease_Zeros_Included	all_D_0__Bacteria___D_1__Tenericutes___D_2__Mollicutes___D_3__Mycoplasmatales___D_4__Mycoplasmataceae___D_5__Mycoplasma	perc_dis	0.017127	0.397132	0.920489	17	-0.360407	BM_Lambda	TRUE	257.698	257.99	0	None	None	../output/PIC_results/A13b_Taxa_vs_Disease_Zeros_Included/PIC_all_D_0__Bacteria___D_1__Tenericutes___D_2__Mollicutes___D_3__Mycoplasmatales___D_4__Mycoplasmataceae___D_5__Mycoplasma_vs_perc_dis/PGLS_results.tsv	-1.65144	all	lambda=ML delta=1kappa=1	lambda	lambda : 1e-06 (95% CI NA - 0.264399611043564 )	3.21683	0.421285	../output/GCMP_trait_table_with_abundances_and_adiv_and_metadata_zeros.tsv	../output/huang_roy_genus_tree.newick
A13b_Taxa_vs_Disease_Zeros_Included	all_D_0__Bacteria___D_1__Proteobacteria___D_2__Deltaproteobacteria___D_3__Desulfobacterales___D_4__Desulfobacteraceae___D_5__Desulfobacter	perc_dis	0.00902229	0.539668	0.920489	53	0.0218941	BM_Lambda	TRUE	258.059	258.352	0	None	None	../output/PIC_results/A13b_Taxa_vs_Disease_Zeros_Included/PIC_all_D_0__Bacteria___D_1__Proteobacteria___D_2__Deltaproteobacteria___D_3__Desulfobacterales___D_4__Desulfobacteraceae___D_5__Desulfobacter_vs_perc_dis/PGLS_results.tsv	-0.138791	all	lambda=ML delta=1kappa=1	lambda	lambda : 1e-06 (95% CI NA - 0.26191561971006 )	3.00129	0.0354059	../output/GCMP_trait_table_with_abundances_and_adiv_and_metadata_zeros.tsv	../output/huang_roy_genus_tree.newick
A13b_Taxa_vs_Disease_Zeros_Included	tissue_D_0__Archaea___D_1__Thaumarchaeota___D_2__Nitrososphaeria___D_3__Nitrosopumilales___D_4__Nitrosopumilaceae___D_5__uncultured_archaeon	perc_dis	0.00578323	0.640935	0.920489	32	0.0206059	BM_Lambda	TRUE	237.716	238.04	0	None	None	../output/PIC_results/A13b_Taxa_vs_Disease_Zeros_Included/PIC_tissue_D_0__Archaea___D_1__Thaumarchaeota___D_2__Nitrososphaeria___D_3__Nitrosopumilales___D_4__Nitrosopumilaceae___D_5__uncultured_archaeon_vs_perc_dis/PGLS_results.tsv	-0.171807	tissue	lambda=ML delta=1kappa=1	lambda	lambda : 1e-06 (95% CI NA - 0.241473167159014 )	3.15036	0.0438284	../output/GCMP_trait_table_with_abundances_and_adiv_and_metadata_zeros.tsv	../output/huang_roy_genus_tree.newick
A13b_Taxa_vs_Disease_Zeros_Included	tissue_D_0__Archaea___D_1__Thaumarchaeota___D_2__Nitrososphaeria___D_3__Nitrosopumilales___D_4__Nitrosopumilaceae___D_5__Candidatus_Nitrosopumilus	perc_dis	0.000841913	0.858935	0.920489	59	0.00736185	BM_Lambda	TRUE	237.914	238.239	0	None	None	../output/PIC_results/A13b_Taxa_vs_Disease_Zeros_Included/PIC_tissue_D_0__Archaea___D_1__Thaumarchaeota___D_2__Nitrososphaeria___D_3__Nitrosopumilales___D_4__Nitrosopumilaceae___D_5__Candidatus_Nitrosopumilus_vs_perc_dis/PGLS_results.tsv	-0.161274	tissue	lambda=ML delta=1kappa=1	lambda	lambda : 1e-06 (95% CI NA - 0.238190810340732 )	3.14984	0.0411414	../output/GCMP_trait_table_with_abundances_and_adiv_and_metadata_zeros.tsv	../output/huang_roy_genus_tree.newick
A13b_Taxa_vs_Disease_Zeros_Included	skeleton_D_0__Bacteria___D_1__Firmicutes___D_2__Clostridia___D_3__Clostridiales___D_4__Clostridiaceae_4___D_5__Paramaledivibacter	perc_dis	0.130944	0.0185335	0.282636	43	0.0365544	BM_Lambda	TRUE	242.439	242.747	0	None	None	../output/PIC_results/A13b_Taxa_vs_Disease_Zeros_Included/PIC_skeleton_D_0__Bacteria___D_1__Firmicutes___D_2__Clostridia___D_3__Clostridiales___D_4__Clostridiaceae_4___D_5__Paramaledivibacter_vs_perc_dis/PGLS_results.tsv	0.00737027010647634 - 0.065738489357327	skeleton	lambda=ML delta=1kappa=1	lambda	lambda : 1e-06 (95% CI NA - 0.431168603026995 )	2.36109	0.0148899	../output/GCMP_trait_table_with_abundances_and_adiv_and_metadata_zeros.tsv	../output/huang_roy_genus_tree.newick
A13b_Taxa_vs_Disease_Zeros_Included	skeleton_D_0__Bacteria___D_1__Acidobacteria___D_2__Thermoanaerobaculia___D_3__Thermoanaerobaculales___D_4__Thermoanaerobaculaceae___D_5__Subgroup_10	perc_dis	0.0523421	0.145019	0.920489	41	-0.0711242	BM_Lambda	TRUE	246.076	246.383	0	None	None	../output/PIC_results/A13b_Taxa_vs_Disease_Zeros_Included/PIC_skeleton_D_0__Bacteria___D_1__Acidobacteria___D_2__Thermoanaerobaculia___D_3__Thermoanaerobaculales___D_4__Thermoanaerobaculaceae___D_5__Subgroup_10_vs_perc_dis/PGLS_results.tsv	-0.187574	skeleton	lambda=ML delta=1kappa=1	lambda	lambda : 1e-06 (95% CI NA - 0.221580090875258 )	3.90647	0.0478506	../output/GCMP_trait_table_with_abundances_and_adiv_and_metadata_zeros.tsv	../output/huang_roy_genus_tree.newick
A13b_Taxa_vs_Disease_Zeros_Included	skeleton_D_0__Bacteria___D_1__Proteobacteria___D_2__Gammaproteobacteria___D_3__Oceanospirillales___D_4__Endozoicomonadaceae___D_5__Endozoicomonas	perc_dis	0.0457784	0.173646	0.920489	48	0.0428288	BM_Lambda	TRUE	246.366	246.673	0	None	None	../output/PIC_results/A13b_Taxa_vs_Disease_Zeros_Included/PIC_skeleton_D_0__Bacteria___D_1__Proteobacteria___D_2__Gammaproteobacteria___D_3__Oceanospirillales___D_4__Endozoicomonadaceae___D_5__Endozoicomonas_vs_perc_dis/PGLS_results.tsv	-0.121195	skeleton	lambda=ML delta=1kappa=1	lambda	lambda : 1e-06 (95% CI NA - 0.227491021390055 )	2.65694	0.0309172	../output/GCMP_trait_table_with_abundances_and_adiv_and_metadata_zeros.tsv	../output/huang_roy_genus_tree.newick
A13b_Taxa_vs_Disease_Zeros_Included	all_D_0__Bacteria___D_1__Proteobacteria___D_2__Alphaproteobacteria___D_3__Sphingomonadales___D_4__Sphingomonadaceae___D_5__Sphingobium	perc_dis	0.00167931	0.791694	0.920489	36	-0.00427188	BM_Lambda	TRUE	258.384	258.677	0	None	None	../output/PIC_results/A13b_Taxa_vs_Disease_Zeros_Included/PIC_all_D_0__Bacteria___D_1__Proteobacteria___D_2__Alphaproteobacteria___D_3__Sphingomonadales___D_4__Sphingomonadaceae___D_5__Sphingobium_vs_perc_dis/PGLS_results.tsv	-0.0630013	all	lambda=ML delta=1kappa=1	lambda	lambda : 1e-06 (95% CI NA - 0.254975194651479 )	3.30247	0.0160718	../output/GCMP_trait_table_with_abundances_and_adiv_and_metadata_zeros.tsv	../output/huang_roy_genus_tree.newick
A13b_Taxa_vs_Disease_Zeros_Included	skeleton_D_0__Bacteria___D_1__Proteobacteria___D_2__Alphaproteobacteria___D_3__Dstr_E11___D_4__uncultured_alpha_proteobacterium___D_5__uncultured_alpha_proteobacterium	perc_dis	0.0239037	0.328257	0.920489	45	-0.0448031	BM_Lambda	TRUE	247.318	247.625	0	None	None	../output/PIC_results/A13b_Taxa_vs_Disease_Zeros_Included/PIC_skeleton_D_0__Bacteria___D_1__Proteobacteria___D_2__Alphaproteobacteria___D_3__Dstr_E11___D_4__uncultured_alpha_proteobacterium___D_5__uncultured_alpha_proteobacterium_vs_perc_dis/PGLS_results.tsv	-0.177451	skeleton	lambda=ML delta=1kappa=1	lambda	lambda : 1e-06 (95% CI NA - 0.226467158935445 )	3.31403	0.045268	../output/GCMP_trait_table_with_abundances_and_adiv_and_metadata_zeros.tsv	../output/huang_roy_genus_tree.newick
A13b_Taxa_vs_Disease_Zeros_Included	mucus_D_0__Bacteria___D_1__Tenericutes___D_2__Mollicutes___D_3__Entomoplasmatales___D_4__Spiroplasmataceae___D_5__Spiroplasma	perc_dis	0.0703632	0.0980785	0.920489	61	0.362273	BM_Lambda	TRUE	234.754	235.079	0	None	None	../output/PIC_results/A13b_Taxa_vs_Disease_Zeros_Included/PIC_mucus_D_0__Bacteria___D_1__Tenericutes___D_2__Mollicutes___D_3__Entomoplasmatales___D_4__Spiroplasmataceae___D_5__Spiroplasma_vs_perc_dis/PGLS_results.tsv	-0.837363	mucus	lambda=ML delta=1kappa=1	lambda	lambda : 1e-06 (95% CI NA - 0.243609590344053 )	2.85261	0.213613	../output/GCMP_trait_table_with_abundances_and_adiv_and_metadata_zeros.tsv	../output/huang_roy_genus_tree.newick
A13b_Taxa_vs_Disease_Zeros_Included	all_D_0__Bacteria___D_1__Proteobacteria___D_2__Gammaproteobacteria___D_3__Cellvibrionales___D_4__Spongiibacteraceae___D_5__BD1_7_clade	perc_dis	0.0207889	0.350426	0.920489	57	-1.08891	BM_Lambda	TRUE	257.534	257.826	0	None	None	../output/PIC_results/A13b_Taxa_vs_Disease_Zeros_Included/PIC_all_D_0__Bacteria___D_1__Proteobacteria___D_2__Gammaproteobacteria___D_3__Cellvibrionales___D_4__Spongiibacteraceae___D_5__BD1_7_clade_vs_perc_dis/PGLS_results.tsv	-4.52041	all	lambda=ML delta=1kappa=1	lambda	lambda : 1e-06 (95% CI NA - 0.253112237873955 )	3.34305	1.15317	../output/GCMP_trait_table_with_abundances_and_adiv_and_metadata_zeros.tsv	../output/huang_roy_genus_tree.newick
A13b_Taxa_vs_Disease_Zeros_Included	mucus_D_0__Bacteria___D_1__Proteobacteria___D_2__Gammaproteobacteria___D_3__Oceanospirillales___D_4__Endozoicomonadaceae___D_5__Endozoicomonas	perc_dis	0.427334	4.79054e-06	0.000292223	59	0.0536879	BM_Lambda	TRUE	215.375	215.699	0	None	None	../output/PIC_results/A13b_Taxa_vs_Disease_Zeros_Included/PIC_mucus_D_0__Bacteria___D_1__Proteobacteria___D_2__Gammaproteobacteria___D_3__Oceanospirillales___D_4__Endozoicomonadaceae___D_5__Endozoicomonas_vs_perc_dis/PGLS_results.tsv	0.0339270046383841 - 0.0734488897374262	mucus	lambda=ML delta=1kappa=1	lambda	lambda : 1e-06 (95% CI NA - 0.282067052276017 )	1.23522	0.0100821	../output/GCMP_trait_table_with_abundances_and_adiv_and_metadata_zeros.tsv	../output/huang_roy_genus_tree.newick
A13b_Taxa_vs_Disease_Zeros_Included	mucus_D_0__Bacteria___D_1__Proteobacteria___D_2__Gammaproteobacteria___D_3__Pseudomonadales___D_4__Pseudomonadaceae___D_5__Pseudomonas	perc_dis	0.000650604	0.875852	NA (q values only calculated for best models by AIC)	51	0.00109379	BM_Delta	FALSE	254.677	255.002	17.0597	None	None	../output/PIC_results/A13b_Taxa_vs_Disease_Zeros_Included/PIC_mucus_D_0__Bacteria___D_1__Proteobacteria___D_2__Gammaproteobacteria___D_3__Pseudomonadales___D_4__Pseudomonadaceae___D_5__Pseudomonas_vs_perc_dis/PGLS_results.tsv	-0.0272602	mucus	lambda=1 delta=MLkappa=1	delta	delta : 1 (95% CI 0.38141516554938 - NA )	3.51386	0.00695414	../output/GCMP_trait_table_with_abundances_and_adiv_and_metadata_zeros.tsv	../output/huang_roy_genus_tree.newick
A13b_Taxa_vs_Disease_Zeros_Included	all_D_0__Bacteria___D_1__Proteobacteria___D_2__Gammaproteobacteria___D_3__Alteromonadales___D_4__Pseudoalteromonadaceae___D_5__Pseudoalteromonas	perc_dis	2.21982e-05	0.975786	NA (q values only calculated for best models by AIC)	28	-0.000946883	BM	FALSE	275.67	275.963	17.245	None	None	../output/PIC_results/A13b_Taxa_vs_Disease_Zeros_Included/PIC_all_D_0__Bacteria___D_1__Proteobacteria___D_2__Gammaproteobacteria___D_3__Alteromonadales___D_4__Pseudoalteromonadaceae___D_5__Pseudoalteromonas_vs_perc_dis/PGLS_results.tsv	-0.121561	all	lambda=1 delta=1kappa=1	None	All parameters fixed	3.59488	0.0310104	../output/GCMP_trait_table_with_abundances_and_adiv_and_metadata_zeros.tsv	../output/huang_roy_genus_tree.newick
A13b_Taxa_vs_Disease_Zeros_Included	mucus_D_0__Bacteria___D_1__Proteobacteria___D_2__Alphaproteobacteria___D_3__Rickettsiales___D_4__Midichloriaceae___D_5__MD3_55	perc_dis	0.000642304	0.87664	NA (q values only calculated for best models by AIC)	31	-0.00275105	BM	FALSE	254.678	255.002	17.067	None	None	../output/PIC_results/A13b_Taxa_vs_Disease_Zeros_Included/PIC_mucus_D_0__Bacteria___D_1__Proteobacteria___D_2__Alphaproteobacteria___D_3__Rickettsiales___D_4__Midichloriaceae___D_5__MD3_55_vs_perc_dis/PGLS_results.tsv	-0.0690054	mucus	lambda=1 delta=1kappa=1	None	All parameters fixed	3.82942	0.0176034	../output/GCMP_trait_table_with_abundances_and_adiv_and_metadata_zeros.tsv	../output/huang_roy_genus_tree.newick
A13b_Taxa_vs_Disease_Zeros_Included	tissue_D_0__Bacteria___D_1__Bacteroidetes___D_2__Bacteroidia___D_3__Flavobacteriales___D_4__Flavobacteriaceae___D_5__Maritimimonas	perc_dis	0.0199022	0.385231	NA (q values only calculated for best models by AIC)	34	-0.0173517	BM_Kappa	FALSE	254.374	254.698	16.979	None	None	../output/PIC_results/A13b_Taxa_vs_Disease_Zeros_Included/PIC_tissue_D_0__Bacteria___D_1__Bacteroidetes___D_2__Bacteroidia___D_3__Flavobacteriales___D_4__Flavobacteriaceae___D_5__Maritimimonas_vs_perc_dis/PGLS_results.tsv	-0.0774322	tissue	lambda=1 delta=1kappa=ML	kappa	kappa : 0.558009872488739 (95% CI NA - NA )	3.6958	0.0197531	../output/GCMP_trait_table_with_abundances_and_adiv_and_metadata_zeros.tsv	../output/huang_roy_genus_tree.newick
A13b_Taxa_vs_Disease_Zeros_Included	mucus_D_0__Bacteria___D_1__Proteobacteria___D_2__Gammaproteobacteria___D_3__Vibrionales___D_4__Vibrionaceae___D_5__Vibrio	perc_dis	0.000691017	0.872085	NA (q values only calculated for best models by AIC)	45	0.00258662	BM	FALSE	254.676	255	17.0106	None	None	../output/PIC_results/A13b_Taxa_vs_Disease_Zeros_Included/PIC_mucus_D_0__Bacteria___D_1__Proteobacteria___D_2__Gammaproteobacteria___D_3__Vibrionales___D_4__Vibrionaceae___D_5__Vibrio_vs_perc_dis/PGLS_results.tsv	-0.0625508	mucus	lambda=1 delta=1kappa=1	None	All parameters fixed	3.6207	0.0159568	../output/GCMP_trait_table_with_abundances_and_adiv_and_metadata_zeros.tsv	../output/huang_roy_genus_tree.newick
A13b_Taxa_vs_Disease_Zeros_Included	all_D_0__Bacteria___D_1__Proteobacteria___D_2__Gammaproteobacteria___D_3__Vibrionales___D_4__Vibrionaceae___D_5__Vibrio	perc_dis	3.25801e-05	0.970667	NA (q values only calculated for best models by AIC)	62	-0.00188862	BM	FALSE	275.67	275.962	17.3038	None	None	../output/PIC_results/A13b_Taxa_vs_Disease_Zeros_Included/PIC_all_D_0__Bacteria___D_1__Proteobacteria___D_2__Gammaproteobacteria___D_3__Vibrionales___D_4__Vibrionaceae___D_5__Vibrio_vs_perc_dis/PGLS_results.tsv	-0.200135	all	lambda=1 delta=1kappa=1	None	All parameters fixed	3.60406	0.0510547	../output/GCMP_trait_table_with_abundances_and_adiv_and_metadata_zeros.tsv	../output/huang_roy_genus_tree.newick
A13b_Taxa_vs_Disease_Zeros_Included	all_D_0__Bacteria___D_1__Bacteroidetes___D_2__Bacteroidia___D_3__Bacteroidales___D_4__Rikenellaceae___D_5__Rikenellaceae_RC9_gut_group	perc_dis	0.00113484	0.828142	NA (q values only calculated for best models by AIC)	12	-0.0017114	BM_Kappa	FALSE	274.172	274.465	16.232	None	None	../output/PIC_results/A13b_Taxa_vs_Disease_Zeros_Included/PIC_all_D_0__Bacteria___D_1__Bacteroidetes___D_2__Bacteroidia___D_3__Bacteroidales___D_4__Rikenellaceae___D_5__Rikenellaceae_RC9_gut_group_vs_perc_dis/PGLS_results.tsv	-0.0307112	all	lambda=1 delta=1kappa=ML	kappa	kappa : 0.658142057849749 (95% CI 0.117414416797092 - NA )	3.56096	0.0078345	../output/GCMP_trait_table_with_abundances_and_adiv_and_metadata_zeros.tsv	../output/huang_roy_genus_tree.newick
A13b_Taxa_vs_Disease_Zeros_Included	tissue_D_0__Bacteria___D_1__Tenericutes___D_2__Mollicutes___D_3__Mycoplasmatales___D_4__Mycoplasmataceae___D_5__Mycoplasma	perc_dis	0.00721716	0.602226	NA (q values only calculated for best models by AIC)	57	1.65243	BM_Delta	FALSE	257.368	257.693	19.6506	None	None	../output/PIC_results/A13b_Taxa_vs_Disease_Zeros_Included/PIC_tissue_D_0__Bacteria___D_1__Tenericutes___D_2__Mollicutes___D_3__Mycoplasmatales___D_4__Mycoplasmataceae___D_5__Mycoplasma_vs_perc_dis/PGLS_results.tsv	-12.3243	tissue	lambda=1 delta=MLkappa=1	delta	delta : 1 (95% CI 0.381876852655137 - NA )	3.46467	3.14395	../output/GCMP_trait_table_with_abundances_and_adiv_and_metadata_zeros.tsv	../output/huang_roy_genus_tree.newick
A13b_Taxa_vs_Disease_Zeros_Included	mucus_D_0__Bacteria___D_1__Proteobacteria___D_2__Gammaproteobacteria___D_3__Alteromonadales___D_4__Pseudoalteromonadaceae___D_5__Pseudoalteromonas	perc_dis	0.0131796	0.480569	NA (q values only calculated for best models by AIC)	23	-0.00444747	BM_Delta	FALSE	254.173	254.497	16.8982	None	None	../output/PIC_results/A13b_Taxa_vs_Disease_Zeros_Included/PIC_mucus_D_0__Bacteria___D_1__Proteobacteria___D_2__Gammaproteobacteria___D_3__Alteromonadales___D_4__Pseudoalteromonadaceae___D_5__Pseudoalteromonas_vs_perc_dis/PGLS_results.tsv	-0.0244723	mucus	lambda=1 delta=MLkappa=1	delta	delta : 1 (95% CI 0.380441932109537 - NA )	3.6691	0.00624293	../output/GCMP_trait_table_with_abundances_and_adiv_and_metadata_zeros.tsv	../output/huang_roy_genus_tree.newick
A13b_Taxa_vs_Disease_Zeros_Included	all_D_0__Bacteria___D_1__Bacteroidetes___D_2__Bacteroidia___D_3__Bacteroidales___D_4__Rikenellaceae___D_5__Rikenellaceae_RC9_gut_group	perc_dis	0.00103156	0.836036	NA (q values only calculated for best models by AIC)	12	-0.00146513	BM	FALSE	275.626	275.918	17.6851	None	None	../output/PIC_results/A13b_Taxa_vs_Disease_Zeros_Included/PIC_all_D_0__Bacteria___D_1__Bacteroidetes___D_2__Bacteroidia___D_3__Bacteroidales___D_4__Rikenellaceae___D_5__Rikenellaceae_RC9_gut_group_vs_perc_dis/PGLS_results.tsv	-0.0275781	all	lambda=1 delta=1kappa=1	None	All parameters fixed	3.60197	0.00703523	../output/GCMP_trait_table_with_abundances_and_adiv_and_metadata_zeros.tsv	../output/huang_roy_genus_tree.newick
A13b_Taxa_vs_Disease_Zeros_Included	all_D_0__Bacteria___D_1__Proteobacteria___D_2__Alphaproteobacteria___D_3__Sphingomonadales___D_4__Sphingomonadaceae___D_5__Sphingobium	perc_dis	0.00855796	0.550338	NA (q values only calculated for best models by AIC)	36	-0.00507124	BM_Delta	FALSE	275.293	275.585	16.9088	None	None	../output/PIC_results/A13b_Taxa_vs_Disease_Zeros_Included/PIC_all_D_0__Bacteria___D_1__Proteobacteria___D_2__Alphaproteobacteria___D_3__Sphingomonadales___D_4__Sphingomonadaceae___D_5__Sphingobium_vs_perc_dis/PGLS_results.tsv	-0.033016	all	lambda=1 delta=MLkappa=1	delta	delta : 1 (95% CI 0.384418744086373 - NA )	3.87837	0.00842244	../output/GCMP_trait_table_with_abundances_and_adiv_and_metadata_zeros.tsv	../output/huang_roy_genus_tree.newick
A13b_Taxa_vs_Disease_Zeros_Included	tissue_D_0__Bacteria___D_1__Bacteroidetes___D_2__Bacteroidia___D_3__Flavobacteriales___D_4__Flavobacteriaceae___D_5__Maritimimonas	perc_dis	0.0324435	0.266058	NA (q values only calculated for best models by AIC)	34	-0.018199	BM	FALSE	256.339	256.663	18.9437	None	None	../output/PIC_results/A13b_Taxa_vs_Disease_Zeros_Included/PIC_tissue_D_0__Bacteria___D_1__Bacteroidetes___D_2__Bacteroidia___D_3__Flavobacteriales___D_4__Flavobacteriaceae___D_5__Maritimimonas_vs_perc_dis/PGLS_results.tsv	-0.0632	tissue	lambda=1 delta=1kappa=1	None	All parameters fixed	3.73029	0.0161224	../output/GCMP_trait_table_with_abundances_and_adiv_and_metadata_zeros.tsv	../output/huang_roy_genus_tree.newick
A13b_Taxa_vs_Disease_Zeros_Included	mucus_D_0__Bacteria___D_1__Cyanobacteria___D_2__Oxyphotobacteria___D_3__Synechococcales___D_4__Cyanobiaceae___D_5__Synechococcus_CC9902	perc_dis	0.000227232	0.926444	NA (q values only calculated for best models by AIC)	55	-0.00277366	BM_Kappa	FALSE	252.811	253.136	15.2586	None	None	../output/PIC_results/A13b_Taxa_vs_Disease_Zeros_Included/PIC_mucus_D_0__Bacteria___D_1__Cyanobacteria___D_2__Oxyphotobacteria___D_3__Synechococcales___D_4__Cyanobiaceae___D_5__Synechococcus_CC9902_vs_perc_dis/PGLS_results.tsv	-0.116994	mucus	lambda=1 delta=1kappa=ML	kappa	kappa : 0.582106015711118 (95% CI NA - NA )	3.64941	0.0298454	../output/GCMP_trait_table_with_abundances_and_adiv_and_metadata_zeros.tsv	../output/huang_roy_genus_tree.newick
A13b_Taxa_vs_Disease_Zeros_Included	mucus_D_0__Bacteria___D_1__Proteobacteria___D_2__Gammaproteobacteria___D_3__Vibrionales___D_4__Vibrionaceae___D_5__Photobacterium	perc_dis	0.000971564	0.84858	NA (q values only calculated for best models by AIC)	39	-0.00732453	BM_Delta	FALSE	254.665	254.989	17.2793	None	None	../output/PIC_results/A13b_Taxa_vs_Disease_Zeros_Included/PIC_mucus_D_0__Bacteria___D_1__Proteobacteria___D_2__Gammaproteobacteria___D_3__Vibrionales___D_4__Vibrionaceae___D_5__Photobacterium_vs_perc_dis/PGLS_results.tsv	-0.149358	mucus	lambda=1 delta=MLkappa=1	delta	delta : 1 (95% CI 0.381545965871954 - NA )	3.66944	0.0381014	../output/GCMP_trait_table_with_abundances_and_adiv_and_metadata_zeros.tsv	../output/huang_roy_genus_tree.newick
A13b_Taxa_vs_Disease_Zeros_Included	all_D_0__Bacteria___D_1__Proteobacteria___D_2__Alphaproteobacteria___D_3__Rhodobacterales___D_4__Rhodobacteraceae___D_5__Ruegeria	perc_dis	0.0456471	0.163757	NA (q values only calculated for best models by AIC)	11	0.197078	BM	FALSE	273.615	273.908	16.4476	None	None	../output/PIC_results/A13b_Taxa_vs_Disease_Zeros_Included/PIC_all_D_0__Bacteria___D_1__Proteobacteria___D_2__Alphaproteobacteria___D_3__Rhodobacterales___D_4__Rhodobacteraceae___D_5__Ruegeria_vs_perc_dis/PGLS_results.tsv	-0.545065	all	lambda=1 delta=1kappa=1	None	All parameters fixed	2.46965	0.139047	../output/GCMP_trait_table_with_abundances_and_adiv_and_metadata_zeros.tsv	../output/huang_roy_genus_tree.newick
A13b_Taxa_vs_Disease_Zeros_Included	tissue_D_0__Bacteria___D_1__Proteobacteria___D_2__Gammaproteobacteria___D_3__Enterobacteriales___D_4__Enterobacteriaceae___D_5__Pantoea	perc_dis	0.000207552	0.929693	NA (q values only calculated for best models by AIC)	10	-0.000723291	BM_Kappa	FALSE	255.147	255.471	17.7591	None	None	../output/PIC_results/A13b_Taxa_vs_Disease_Zeros_Included/PIC_tissue_D_0__Bacteria___D_1__Proteobacteria___D_2__Gammaproteobacteria___D_3__Enterobacteriales___D_4__Enterobacteriaceae___D_5__Pantoea_vs_perc_dis/PGLS_results.tsv	-0.0319227	tissue	lambda=1 delta=1kappa=ML	kappa	kappa : 0.510728043535609 (95% CI NA - NA )	3.60393	0.00814353	../output/GCMP_trait_table_with_abundances_and_adiv_and_metadata_zeros.tsv	../output/huang_roy_genus_tree.newick
A13b_Taxa_vs_Disease_Zeros_Included	tissue_D_0__Bacteria___D_1__Tenericutes___D_2__Mollicutes___D_3__Mycoplasmatales___D_4__Mycoplasmataceae___D_5__Mycoplasma	perc_dis	0.000201561	0.930713	NA (q values only calculated for best models by AIC)	57	0.267904	BM_Kappa	FALSE	255.148	255.472	17.4299	None	None	../output/PIC_results/A13b_Taxa_vs_Disease_Zeros_Included/PIC_tissue_D_0__Bacteria___D_1__Tenericutes___D_2__Mollicutes___D_3__Mycoplasmatales___D_4__Mycoplasmataceae___D_5__Mycoplasma_vs_perc_dis/PGLS_results.tsv	-11.9985	tissue	lambda=1 delta=1kappa=ML	kappa	kappa : 0.519782798667366 (95% CI NA - NA )	3.57635	3.06083	../output/GCMP_trait_table_with_abundances_and_adiv_and_metadata_zeros.tsv	../output/huang_roy_genus_tree.newick
A13b_Taxa_vs_Disease_Zeros_Included	mucus_D_0__Bacteria___D_1__Proteobacteria___D_2__Alphaproteobacteria___D_3__Rhizobiales___D_4__Stappiaceae___D_5__Pseudovibrio	perc_dis	0.0258707	0.32145	NA (q values only calculated for best models by AIC)	22	0.00742138	BM_Kappa	FALSE	251.771	252.096	14.4377	None	None	../output/PIC_results/A13b_Taxa_vs_Disease_Zeros_Included/PIC_mucus_D_0__Bacteria___D_1__Proteobacteria___D_2__Alphaproteobacteria___D_3__Rhizobiales___D_4__Stappiaceae___D_5__Pseudovibrio_vs_perc_dis/PGLS_results.tsv	-0.028959	mucus	lambda=1 delta=1kappa=ML	kappa	kappa : 0.57475390991604 (95% CI NA - NA )	3.53572	0.0073875	../output/GCMP_trait_table_with_abundances_and_adiv_and_metadata_zeros.tsv	../output/huang_roy_genus_tree.newick
A13b_Taxa_vs_Disease_Zeros_Included	mucus_D_0__Bacteria___D_1__Proteobacteria___D_2__Gammaproteobacteria___D_3__Vibrionales___D_4__Vibrionaceae___D_5__Vibrio	perc_dis	0.000691017	0.872085	NA (q values only calculated for best models by AIC)	45	0.00258662	BM_Delta	FALSE	254.676	255	17.0106	None	None	../output/PIC_results/A13b_Taxa_vs_Disease_Zeros_Included/PIC_mucus_D_0__Bacteria___D_1__Proteobacteria___D_2__Gammaproteobacteria___D_3__Vibrionales___D_4__Vibrionaceae___D_5__Vibrio_vs_perc_dis/PGLS_results.tsv	-0.0625508	mucus	lambda=1 delta=MLkappa=1	delta	delta : 1 (95% CI 0.381469820886151 - NA )	3.6207	0.0159568	../output/GCMP_trait_table_with_abundances_and_adiv_and_metadata_zeros.tsv	../output/huang_roy_genus_tree.newick
A13b_Taxa_vs_Disease_Zeros_Included	skeleton_D_0__Bacteria___D_1__Bacteroidetes___D_2__Bacteroidia___D_3__Cytophagales___D_4__Amoebophilaceae___D_5__Candidatus_Amoebophilus	perc_dis	6.58026e-05	0.959337	NA (q values only calculated for best models by AIC)	19	0.000548892	BM_Delta	FALSE	265.928	266.236	17.7351	None	None	../output/PIC_results/A13b_Taxa_vs_Disease_Zeros_Included/PIC_skeleton_D_0__Bacteria___D_1__Bacteroidetes___D_2__Bacteroidia___D_3__Cytophagales___D_4__Amoebophilaceae___D_5__Candidatus_Amoebophilus_vs_perc_dis/PGLS_results.tsv	-0.0419379	skeleton	lambda=1 delta=MLkappa=1	delta	delta : 1 (95% CI 0.383344250867091 - NA )	3.61084	0.0106985	../output/GCMP_trait_table_with_abundances_and_adiv_and_metadata_zeros.tsv	../output/huang_roy_genus_tree.newick
A13b_Taxa_vs_Disease_Zeros_Included	mucus_D_0__Bacteria___D_1__Tenericutes___D_2__Mollicutes___D_3__Entomoplasmatales___D_4__Spiroplasmataceae___D_5__Spiroplasma	perc_dis	0.0323428	0.266814	NA (q values only calculated for best models by AIC)	61	0.253493	BM_Delta	FALSE	253.388	253.713	18.6338	None	None	../output/PIC_results/A13b_Taxa_vs_Disease_Zeros_Included/PIC_mucus_D_0__Bacteria___D_1__Tenericutes___D_2__Mollicutes___D_3__Entomoplasmatales___D_4__Spiroplasmataceae___D_5__Spiroplasma_vs_perc_dis/PGLS_results.tsv	-0.881725	mucus	lambda=1 delta=MLkappa=1	delta	delta : 1 (95% CI 0.386598693820913 - NA )	3.33962	0.22493	../output/GCMP_trait_table_with_abundances_and_adiv_and_metadata_zeros.tsv	../output/huang_roy_genus_tree.newick
A13b_Taxa_vs_Disease_Zeros_Included	skeleton_D_0__Bacteria___D_1__Proteobacteria___D_2__Alphaproteobacteria___D_3__Rickettsiales___D_4__Midichloriaceae___D_5__MD3_55	perc_dis	0.000464355	0.893617	NA (q values only calculated for best models by AIC)	59	-0.00278572	BM_Delta	FALSE	259.443	259.759	16.0668	None	None	../output/PIC_results/A13b_Taxa_vs_Disease_Zeros_Included/PIC_skeleton_D_0__Bacteria___D_1__Proteobacteria___D_2__Alphaproteobacteria___D_3__Rickettsiales___D_4__Midichloriaceae___D_5__MD3_55_vs_perc_dis/PGLS_results.tsv	-0.0811269	skeleton	lambda=1 delta=MLkappa=1	delta	delta : 1 (95% CI 0.375853741039565 - NA )	3.66638	0.0206956	../output/GCMP_trait_table_with_abundances_and_adiv_and_metadata_zeros.tsv	../output/huang_roy_genus_tree.newick
A13b_Taxa_vs_Disease_Zeros_Included	skeleton_D_0__Bacteria___D_1__Chloroflexi___D_2__Chloroflexia___D_3__Chloroflexales___D_4__Chloroflexaceae___D_5__Candidatus_Chlorothrix	perc_dis	0.00445319	0.674565	NA (q values only calculated for best models by AIC)	57	0.0400426	BM_Kappa	FALSE	264.136	264.444	15.8365	None	None	../output/PIC_results/A13b_Taxa_vs_Disease_Zeros_Included/PIC_skeleton_D_0__Bacteria___D_1__Chloroflexi___D_2__Chloroflexia___D_3__Chloroflexales___D_4__Chloroflexaceae___D_5__Candidatus_Chlorothrix_vs_perc_dis/PGLS_results.tsv	-0.371085	skeleton	lambda=1 delta=1kappa=ML	kappa	kappa : 0.632781473768679 (95% CI 0.0521348979887373 - NA )	3.493	0.0946645	../output/GCMP_trait_table_with_abundances_and_adiv_and_metadata_zeros.tsv	../output/huang_roy_genus_tree.newick
A13b_Taxa_vs_Disease_Zeros_Included	skeleton_D_0__Bacteria___D_1__Bacteroidetes___D_2__Bacteroidia___D_3__Cytophagales___D_4__Cyclobacteriaceae___D_5__uncultured	perc_dis	0.0477541	0.164423	NA (q values only calculated for best models by AIC)	66	-0.0337661	BM_Kappa	FALSE	262.265	262.573	13.9356	None	None	../output/PIC_results/A13b_Taxa_vs_Disease_Zeros_Included/PIC_skeleton_D_0__Bacteria___D_1__Bacteroidetes___D_2__Bacteroidia___D_3__Cytophagales___D_4__Cyclobacteriaceae___D_5__uncultured_vs_perc_dis/PGLS_results.tsv	-0.0934559	skeleton	lambda=1 delta=1kappa=ML	kappa	kappa : 0.600826188190184 (95% CI 0.0404382059576946 - NA )	4.39389	0.0238408	../output/GCMP_trait_table_with_abundances_and_adiv_and_metadata_zeros.tsv	../output/huang_roy_genus_tree.newick
A13b_Taxa_vs_Disease_Zeros_Included	skeleton_D_0__Archaea___D_1__Thaumarchaeota___D_2__Nitrososphaeria___D_3__Nitrosopumilales___D_4__Nitrosopumilaceae___D_5__Candidatus_Nitrosopumilus	perc_dis	0.00296586	0.731943	NA (q values only calculated for best models by AIC)	10	-0.00721755	BM_Delta	FALSE	265.806	266.114	18.9333	None	None	../output/PIC_results/A13b_Taxa_vs_Disease_Zeros_Included/PIC_skeleton_D_0__Archaea___D_1__Thaumarchaeota___D_2__Nitrososphaeria___D_3__Nitrosopumilales___D_4__Nitrosopumilaceae___D_5__Candidatus_Nitrosopumilus_vs_perc_dis/PGLS_results.tsv	-0.0820212	skeleton	lambda=1 delta=MLkappa=1	delta	delta : 1 (95% CI 0.384107351762712 - NA )	3.78744	0.0209238	../output/GCMP_trait_table_with_abundances_and_adiv_and_metadata_zeros.tsv	../output/huang_roy_genus_tree.newick
A13b_Taxa_vs_Disease_Zeros_Included	mucus_D_0__Bacteria___D_1__Proteobacteria___D_2__Alphaproteobacteria___D_3__Rickettsiales___D_4__Midichloriaceae___D_5__MD3_55	perc_dis	0.000642304	0.87664	NA (q values only calculated for best models by AIC)	31	-0.00275105	BM_Delta	FALSE	254.678	255.002	17.067	None	None	../output/PIC_results/A13b_Taxa_vs_Disease_Zeros_Included/PIC_mucus_D_0__Bacteria___D_1__Proteobacteria___D_2__Alphaproteobacteria___D_3__Rickettsiales___D_4__Midichloriaceae___D_5__MD3_55_vs_perc_dis/PGLS_results.tsv	-0.0690054	mucus	lambda=1 delta=MLkappa=1	delta	delta : 1 (95% CI 0.38213611774099 - NA )	3.82942	0.0176034	../output/GCMP_trait_table_with_abundances_and_adiv_and_metadata_zeros.tsv	../output/huang_roy_genus_tree.newick
A13b_Taxa_vs_Disease_Zeros_Included	tissue_D_0__Bacteria___D_1__Proteobacteria___D_2__Alphaproteobacteria___D_3__Rhodospirillales___D_4__Terasakiellaceae___D_5__uncultured	perc_dis	0.00321426	0.728233	NA (q values only calculated for best models by AIC)	66	-0.00295425	BM_Kappa	FALSE	255.027	255.351	17.3902	None	None	../output/PIC_results/A13b_Taxa_vs_Disease_Zeros_Included/PIC_tissue_D_0__Bacteria___D_1__Proteobacteria___D_2__Alphaproteobacteria___D_3__Rhodospirillales___D_4__Terasakiellaceae___D_5__uncultured_vs_perc_dis/PGLS_results.tsv	-0.0330827	tissue	lambda=1 delta=1kappa=ML	kappa	kappa : 0.521376036878472 (95% CI NA - NA )	3.59982	0.00843947	../output/GCMP_trait_table_with_abundances_and_adiv_and_metadata_zeros.tsv	../output/huang_roy_genus_tree.newick
A13b_Taxa_vs_Disease_Zeros_Included	all_D_0__Bacteria___D_1__Proteobacteria___D_2__Alphaproteobacteria___D_3__Rickettsiales___D_4__Midichloriaceae___D_5__MD3_55	perc_dis	0.000505268	0.884846	NA (q values only calculated for best models by AIC)	49	-0.00276353	BM_Delta	FALSE	275.649	275.941	17.2412	None	None	../output/PIC_results/A13b_Taxa_vs_Disease_Zeros_Included/PIC_all_D_0__Bacteria___D_1__Proteobacteria___D_2__Alphaproteobacteria___D_3__Rickettsiales___D_4__Midichloriaceae___D_5__MD3_55_vs_perc_dis/PGLS_results.tsv	-0.0743456	all	lambda=1 delta=MLkappa=1	delta	delta : 1 (95% CI 0.385135199735474 - NA )	3.76391	0.0189657	../output/GCMP_trait_table_with_abundances_and_adiv_and_metadata_zeros.tsv	../output/huang_roy_genus_tree.newick
A13b_Taxa_vs_Disease_Zeros_Included	all_D_0__Bacteria___D_1__Bacteroidetes___D_2__Chlorobia___D_3__Chlorobiales___D_4__Chlorobiaceae___D_5__Prosthecochloris	perc_dis	0.0368303	0.212034	NA (q values only calculated for best models by AIC)	45	-0.0394408	BM_Delta	FALSE	274.02	274.312	15.6238	None	None	../output/PIC_results/A13b_Taxa_vs_Disease_Zeros_Included/PIC_all_D_0__Bacteria___D_1__Bacteroidetes___D_2__Chlorobia___D_3__Chlorobiales___D_4__Chlorobiaceae___D_5__Prosthecochloris_vs_perc_dis/PGLS_results.tsv	-0.121999	all	lambda=1 delta=MLkappa=1	delta	delta : 1 (95% CI 0.375363669530091 - NA )	3.7809	0.0311222	../output/GCMP_trait_table_with_abundances_and_adiv_and_metadata_zeros.tsv	../output/huang_roy_genus_tree.newick
A13b_Taxa_vs_Disease_Zeros_Included	skeleton_D_0__Bacteria___D_1__Bacteroidetes___D_2__Chlorobia___D_3__Chlorobiales___D_4__Chlorobiaceae___D_5__Prosthecochloris	perc_dis	0.0232711	0.334818	NA (q values only calculated for best models by AIC)	45	-0.0166974	BM	FALSE	264.942	265.25	16.7494	None	None	../output/PIC_results/A13b_Taxa_vs_Disease_Zeros_Included/PIC_skeleton_D_0__Bacteria___D_1__Bacteroidetes___D_2__Chlorobia___D_3__Chlorobiales___D_4__Chlorobiaceae___D_5__Prosthecochloris_vs_perc_dis/PGLS_results.tsv	-0.0670475	skeleton	lambda=1 delta=1kappa=1	None	All parameters fixed	3.7693	0.017104	../output/GCMP_trait_table_with_abundances_and_adiv_and_metadata_zeros.tsv	../output/huang_roy_genus_tree.newick
A13b_Taxa_vs_Disease_Zeros_Included	mucus_D_0__Bacteria___D_1__Proteobacteria___D_2__Alphaproteobacteria___D_3__Rickettsiales___D_4__Midichloriaceae___D_5__MD3_55	perc_dis	0.00149949	0.812478	NA (q values only calculated for best models by AIC)	31	-0.00295663	BM_Kappa	FALSE	252.76	253.084	15.1494	None	None	../output/PIC_results/A13b_Taxa_vs_Disease_Zeros_Included/PIC_mucus_D_0__Bacteria___D_1__Proteobacteria___D_2__Alphaproteobacteria___D_3__Rickettsiales___D_4__Midichloriaceae___D_5__MD3_55_vs_perc_dis/PGLS_results.tsv	-0.048517	mucus	lambda=1 delta=1kappa=ML	kappa	kappa : 0.570781640040392 (95% CI NA - NA )	3.83674	0.0123768	../output/GCMP_trait_table_with_abundances_and_adiv_and_metadata_zeros.tsv	../output/huang_roy_genus_tree.newick
A13b_Taxa_vs_Disease_Zeros_Included	tissue_D_0__Archaea___D_1__Thaumarchaeota___D_2__Nitrososphaeria___D_3__Nitrosopumilales___D_4__Nitrosopumilaceae___D_5__Candidatus_Nitrosopumilus	perc_dis	0.000596673	0.88107	NA (q values only calculated for best models by AIC)	59	0.00510286	BM	FALSE	257.634	257.958	19.7198	None	None	../output/PIC_results/A13b_Taxa_vs_Disease_Zeros_Included/PIC_tissue_D_0__Archaea___D_1__Thaumarchaeota___D_2__Nitrososphaeria___D_3__Nitrosopumilales___D_4__Nitrosopumilaceae___D_5__Candidatus_Nitrosopumilus_vs_perc_dis/PGLS_results.tsv	-0.132804	tissue	lambda=1 delta=1kappa=1	None	All parameters fixed	3.56555	0.0338785	../output/GCMP_trait_table_with_abundances_and_adiv_and_metadata_zeros.tsv	../output/huang_roy_genus_tree.newick
A13b_Taxa_vs_Disease_Zeros_Included	all_D_0__Bacteria___D_1__Proteobacteria___D_2__Gammaproteobacteria___D_3__Alteromonadales___D_4__Pseudoalteromonadaceae___D_5__Pseudoalteromonas	perc_dis	2.21982e-05	0.975786	NA (q values only calculated for best models by AIC)	28	-0.000946883	BM_Delta	FALSE	275.67	275.963	17.245	None	None	../output/PIC_results/A13b_Taxa_vs_Disease_Zeros_Included/PIC_all_D_0__Bacteria___D_1__Proteobacteria___D_2__Gammaproteobacteria___D_3__Alteromonadales___D_4__Pseudoalteromonadaceae___D_5__Pseudoalteromonas_vs_perc_dis/PGLS_results.tsv	-0.121561	all	lambda=1 delta=MLkappa=1	delta	delta : 1 (95% CI 0.384558636700797 - NA )	3.59488	0.0310104	../output/GCMP_trait_table_with_abundances_and_adiv_and_metadata_zeros.tsv	../output/huang_roy_genus_tree.newick
A13b_Taxa_vs_Disease_Zeros_Included	tissue_D_0__Bacteria___D_1__Proteobacteria___D_2__Gammaproteobacteria___D_3__Pseudomonadales___D_4__Pseudomonadaceae___D_5__Pseudomonas	perc_dis	0.0565416	0.139547	NA (q values only calculated for best models by AIC)	57	-0.0169759	BM	FALSE	255.33	255.654	18.9257	None	None	../output/PIC_results/A13b_Taxa_vs_Disease_Zeros_Included/PIC_tissue_D_0__Bacteria___D_1__Proteobacteria___D_2__Gammaproteobacteria___D_3__Pseudomonadales___D_4__Pseudomonadaceae___D_5__Pseudomonas_vs_perc_dis/PGLS_results.tsv	-0.0440965	tissue	lambda=1 delta=1kappa=1	None	All parameters fixed	4.64729	0.0112491	../output/GCMP_trait_table_with_abundances_and_adiv_and_metadata_zeros.tsv	../output/huang_roy_genus_tree.newick
A13b_Taxa_vs_Disease_Zeros_Included	mucus_D_0__Bacteria___D_1__Proteobacteria___D_2__Alphaproteobacteria___D_3__Rhodospirillales___D_4__Terasakiellaceae___D_5__uncultured	perc_dis	0.013405	0.476814	NA (q values only calculated for best models by AIC)	20	-0.0033368	BM	FALSE	254.164	254.488	17.2192	None	None	../output/PIC_results/A13b_Taxa_vs_Disease_Zeros_Included/PIC_mucus_D_0__Bacteria___D_1__Proteobacteria___D_2__Alphaproteobacteria___D_3__Rhodospirillales___D_4__Terasakiellaceae___D_5__uncultured_vs_perc_dis/PGLS_results.tsv	-0.0182037	mucus	lambda=1 delta=1kappa=1	None	All parameters fixed	3.6587	0.00464381	../output/GCMP_trait_table_with_abundances_and_adiv_and_metadata_zeros.tsv	../output/huang_roy_genus_tree.newick
A13b_Taxa_vs_Disease_Zeros_Included	tissue_D_0__Archaea___D_1__Thaumarchaeota___D_2__Nitrososphaeria___D_3__Nitrosopumilales___D_4__Nitrosopumilaceae___D_5__Candidatus_Nitrosopumilus	perc_dis	0.010861	0.522195	NA (q values only calculated for best models by AIC)	59	0.0250582	BM_Kappa	FALSE	254.744	255.069	16.8299	None	None	../output/PIC_results/A13b_Taxa_vs_Disease_Zeros_Included/PIC_tissue_D_0__Archaea___D_1__Thaumarchaeota___D_2__Nitrososphaeria___D_3__Nitrosopumilales___D_4__Nitrosopumilaceae___D_5__Candidatus_Nitrosopumilus_vs_perc_dis/PGLS_results.tsv	-0.152068	tissue	lambda=1 delta=1kappa=ML	kappa	kappa : 0.463898601063065 (95% CI NA - NA )	3.23911	0.0387929	../output/GCMP_trait_table_with_abundances_and_adiv_and_metadata_zeros.tsv	../output/huang_roy_genus_tree.newick
A13b_Taxa_vs_Disease_Zeros_Included	skeleton_D_0__Bacteria___D_1__Bacteroidetes___D_2__Bacteroidia___D_3__Cytophagales___D_4__Cyclobacteriaceae___D_5__uncultured	perc_dis	0.0438841	0.183032	NA (q values only calculated for best models by AIC)	66	-0.0258905	BM	FALSE	264.046	264.354	15.7163	None	None	../output/PIC_results/A13b_Taxa_vs_Disease_Zeros_Included/PIC_skeleton_D_0__Bacteria___D_1__Bacteroidetes___D_2__Bacteroidia___D_3__Cytophagales___D_4__Cyclobacteriaceae___D_5__uncultured_vs_perc_dis/PGLS_results.tsv	-0.0749028	skeleton	lambda=1 delta=1kappa=1	None	All parameters fixed	4.17829	0.0191079	../output/GCMP_trait_table_with_abundances_and_adiv_and_metadata_zeros.tsv	../output/huang_roy_genus_tree.newick
A13b_Taxa_vs_Disease_Zeros_Included	all_D_0__Bacteria___D_1__Proteobacteria___D_2__Gammaproteobacteria___D_3__Oceanospirillales___D_4__Endozoicomonadaceae___D_5__Endozoicomonas	perc_dis	0.211097	0.00170462	NA (q values only calculated for best models by AIC)	31	0.0302212	BM_Kappa	FALSE	263.917	264.209	19.8699	None	None	../output/PIC_results/A13b_Taxa_vs_Disease_Zeros_Included/PIC_all_D_0__Bacteria___D_1__Proteobacteria___D_2__Gammaproteobacteria___D_3__Oceanospirillales___D_4__Endozoicomonadaceae___D_5__Endozoicomonas_vs_perc_dis/PGLS_results.tsv	0.0125521300160992 - 0.0478903533787901	all	lambda=1 delta=1kappa=ML	kappa	kappa : 0.558577073167297 (95% CI 0.0641645845347525 - NA )	1.90964	0.00901485	../output/GCMP_trait_table_with_abundances_and_adiv_and_metadata_zeros.tsv	../output/huang_roy_genus_tree.newick
A13b_Taxa_vs_Disease_Zeros_Included	tissue_D_0__Bacteria___D_1__Proteobacteria___D_2__Alphaproteobacteria___D_3__Sphingomonadales___D_4__Sphingomonadaceae___D_5__Sphingobium	perc_dis	0.0639514	0.115398	NA (q values only calculated for best models by AIC)	39	-0.0186387	BM_Kappa	FALSE	252.921	253.245	16.8736	None	None	../output/PIC_results/A13b_Taxa_vs_Disease_Zeros_Included/PIC_tissue_D_0__Bacteria___D_1__Proteobacteria___D_2__Alphaproteobacteria___D_3__Sphingomonadales___D_4__Sphingomonadaceae___D_5__Sphingobium_vs_perc_dis/PGLS_results.tsv	-0.0453455	tissue	lambda=1 delta=1kappa=ML	kappa	kappa : 0.322028964253289 (95% CI NA - 0.965467407184088 )	4.52126	0.0115677	../output/GCMP_trait_table_with_abundances_and_adiv_and_metadata_zeros.tsv	../output/huang_roy_genus_tree.newick
A13b_Taxa_vs_Disease_Zeros_Included	skeleton_D_0__Bacteria___D_1__Proteobacteria___D_2__Alphaproteobacteria___D_3__Dstr_E11___D_4__uncultured_alpha_proteobacterium___D_5__uncultured_alpha_proteobacterium	perc_dis	0.000536974	0.884187	NA (q values only calculated for best models by AIC)	45	-0.00168174	BM_Delta	FALSE	265.908	266.216	18.5909	None	None	../output/PIC_results/A13b_Taxa_vs_Disease_Zeros_Included/PIC_skeleton_D_0__Bacteria___D_1__Proteobacteria___D_2__Alphaproteobacteria___D_3__Dstr_E11___D_4__uncultured_alpha_proteobacterium___D_5__uncultured_alpha_proteobacterium_vs_perc_dis/PGLS_results.tsv	-0.0449698	skeleton	lambda=1 delta=MLkappa=1	delta	delta : 1 (95% CI 0.383307842905619 - NA )	3.63465	0.0114719	../output/GCMP_trait_table_with_abundances_and_adiv_and_metadata_zeros.tsv	../output/huang_roy_genus_tree.newick
A13b_Taxa_vs_Disease_Zeros_Included	tissue_D_0__Bacteria___D_1__Bacteroidetes___D_2__Bacteroidia___D_3__Bacteroidales___D_4__Rikenellaceae___D_5__Rikenellaceae_RC9_gut_group	perc_dis	0.0137215	0.471621	NA (q values only calculated for best models by AIC)	28	-0.00759602	BM_Kappa	FALSE	254.602	254.927	17.1953	None	None	../output/PIC_results/A13b_Taxa_vs_Disease_Zeros_Included/PIC_tissue_D_0__Bacteria___D_1__Bacteroidetes___D_2__Bacteroidia___D_3__Bacteroidales___D_4__Rikenellaceae___D_5__Rikenellaceae_RC9_gut_group_vs_perc_dis/PGLS_results.tsv	-0.0409524	tissue	lambda=1 delta=1kappa=ML	kappa	kappa : 0.510031323942113 (95% CI NA - NA )	3.7117	0.010447	../output/GCMP_trait_table_with_abundances_and_adiv_and_metadata_zeros.tsv	../output/huang_roy_genus_tree.newick
A13b_Taxa_vs_Disease_Zeros_Included	skeleton_D_0__Bacteria___D_1__Proteobacteria___D_2__Alphaproteobacteria___D_3__Rhodospirillales___D_4__Terasakiellaceae___D_5__uncultured	perc_dis	0.0021753	0.769293	NA (q values only calculated for best models by AIC)	67	-0.00274021	BM	FALSE	265.84	266.147	17.7237	None	None	../output/PIC_results/A13b_Taxa_vs_Disease_Zeros_Included/PIC_skeleton_D_0__Bacteria___D_1__Proteobacteria___D_2__Alphaproteobacteria___D_3__Rhodospirillales___D_4__Terasakiellaceae___D_5__uncultured_vs_perc_dis/PGLS_results.tsv	-0.0363754	skeleton	lambda=1 delta=1kappa=1	None	All parameters fixed	3.63405	0.00927943	../output/GCMP_trait_table_with_abundances_and_adiv_and_metadata_zeros.tsv	../output/huang_roy_genus_tree.newick
A13b_Taxa_vs_Disease_Zeros_Included	skeleton_D_0__Bacteria___D_1__Bacteroidetes___D_2__Chlorobia___D_3__Chlorobiales___D_4__Chlorobiaceae___D_5__Prosthecochloris	perc_dis	0.00755523	0.584139	NA (q values only calculated for best models by AIC)	45	-0.0112105	BM_Kappa	FALSE	264.066	264.373	15.8729	None	None	../output/PIC_results/A13b_Taxa_vs_Disease_Zeros_Included/PIC_skeleton_D_0__Bacteria___D_1__Bacteroidetes___D_2__Chlorobia___D_3__Chlorobiales___D_4__Chlorobiaceae___D_5__Prosthecochloris_vs_perc_dis/PGLS_results.tsv	-0.0796362	skeleton	lambda=1 delta=1kappa=ML	kappa	kappa : 0.688892066023665 (95% CI 0.0411613881584948 - NA )	3.66347	0.0203153	../output/GCMP_trait_table_with_abundances_and_adiv_and_metadata_zeros.tsv	../output/huang_roy_genus_tree.newick
A13b_Taxa_vs_Disease_Zeros_Included	skeleton_D_0__Bacteria___D_1__Proteobacteria___D_2__Deltaproteobacteria___D_3__Desulfobacterales___D_4__Desulfobacteraceae___D_5__Desulfobacter	perc_dis	0.0308208	0.266105	NA (q values only calculated for best models by AIC)	46	0.019128	BM	FALSE	264.616	264.924	16.6571	None	None	../output/PIC_results/A13b_Taxa_vs_Disease_Zeros_Included/PIC_skeleton_D_0__Bacteria___D_1__Proteobacteria___D_2__Deltaproteobacteria___D_3__Desulfobacterales___D_4__Desulfobacteraceae___D_5__Desulfobacter_vs_perc_dis/PGLS_results.tsv	-0.0664821	skeleton	lambda=1 delta=1kappa=1	None	All parameters fixed	3.53185	0.0169597	../output/GCMP_trait_table_with_abundances_and_adiv_and_metadata_zeros.tsv	../output/huang_roy_genus_tree.newick
A13b_Taxa_vs_Disease_Zeros_Included	tissue_D_0__Bacteria___D_1__Proteobacteria___D_2__Gammaproteobacteria___D_3__Pseudomonadales___D_4__Pseudomonadaceae___D_5__Pseudomonas	perc_dis	0.139469	0.0176137	NA (q values only calculated for best models by AIC)	57	-0.0329499	BM_Kappa	FALSE	249.486	249.811	13.0822	None	None	../output/PIC_results/A13b_Taxa_vs_Disease_Zeros_Included/PIC_tissue_D_0__Bacteria___D_1__Proteobacteria___D_2__Gammaproteobacteria___D_3__Pseudomonadales___D_4__Pseudomonadaceae___D_5__Pseudomonas_vs_perc_dis/PGLS_results.tsv	-0.0520466	tissue	lambda=1 delta=1kappa=ML	kappa	kappa : 0.338770594090691 (95% CI NA - 0.863553214876073 )	5.46704	0.0132772	../output/GCMP_trait_table_with_abundances_and_adiv_and_metadata_zeros.tsv	../output/huang_roy_genus_tree.newick
A13b_Taxa_vs_Disease_Zeros_Included	skeleton_D_0__Bacteria___D_1__Proteobacteria___D_2__Gammaproteobacteria___D_3__Pseudomonadales___D_4__Pseudomonadaceae___D_5__Pseudomonas	perc_dis	0.00915461	0.546676	NA (q values only calculated for best models by AIC)	25	-0.0079691	BM	FALSE	265.545	265.852	17.2459	None	None	../output/PIC_results/A13b_Taxa_vs_Disease_Zeros_Included/PIC_skeleton_D_0__Bacteria___D_1__Proteobacteria___D_2__Gammaproteobacteria___D_3__Pseudomonadales___D_4__Pseudomonadaceae___D_5__Pseudomonas_vs_perc_dis/PGLS_results.tsv	-0.0513864	skeleton	lambda=1 delta=1kappa=1	None	All parameters fixed	3.99325	0.0131088	../output/GCMP_trait_table_with_abundances_and_adiv_and_metadata_zeros.tsv	../output/huang_roy_genus_tree.newick
A13b_Taxa_vs_Disease_Zeros_Included	mucus_D_0__Bacteria___D_1__Proteobacteria___D_2__Gammaproteobacteria___D_3__Oceanospirillales___D_4__Endozoicomonadaceae___D_5__Endozoicomonas	perc_dis	0.34643	6.47673e-05	NA (q values only calculated for best models by AIC)	59	0.0468891	BM_Delta	FALSE	237.691	238.016	22.3164	None	None	../output/PIC_results/A13b_Taxa_vs_Disease_Zeros_Included/PIC_mucus_D_0__Bacteria___D_1__Proteobacteria___D_2__Gammaproteobacteria___D_3__Oceanospirillales___D_4__Endozoicomonadaceae___D_5__Endozoicomonas_vs_perc_dis/PGLS_results.tsv	0.0264116879474001 - 0.0673664387670193	mucus	lambda=1 delta=MLkappa=1	delta	delta : 1 (95% CI 0.394494711084833 - NA )	1.48506	0.0104476	../output/GCMP_trait_table_with_abundances_and_adiv_and_metadata_zeros.tsv	../output/huang_roy_genus_tree.newick
A13b_Taxa_vs_Disease_Zeros_Included	all_D_0__Archaea___D_1__Thaumarchaeota___D_2__Nitrososphaeria___D_3__Nitrosopumilales___D_4__Nitrosopumilaceae___D_5__Candidatus_Nitrosopumilus	perc_dis	0.00068205	0.866366	NA (q values only calculated for best models by AIC)	20	-0.00390605	BM_Delta	FALSE	275.641	275.934	17.6154	None	None	../output/PIC_results/A13b_Taxa_vs_Disease_Zeros_Included/PIC_all_D_0__Archaea___D_1__Thaumarchaeota___D_2__Nitrososphaeria___D_3__Nitrosopumilales___D_4__Nitrosopumilaceae___D_5__Candidatus_Nitrosopumilus_vs_perc_dis/PGLS_results.tsv	-0.0904363	all	lambda=1 delta=MLkappa=1	delta	delta : 1 (95% CI 0.384657943037814 - NA )	3.65102	0.0230705	../output/GCMP_trait_table_with_abundances_and_adiv_and_metadata_zeros.tsv	../output/huang_roy_genus_tree.newick
A13b_Taxa_vs_Disease_Zeros_Included	tissue_D_0__Bacteria___D_1__Proteobacteria___D_2__Gammaproteobacteria___D_3__Betaproteobacteriales___D_4__Burkholderiaceae___D_5__Aquabacterium	perc_dis	0.0313764	0.2742	NA (q values only calculated for best models by AIC)	13	-0.0107062	BM	FALSE	256.383	256.707	20.2417	None	None	../output/PIC_results/A13b_Taxa_vs_Disease_Zeros_Included/PIC_tissue_D_0__Bacteria___D_1__Proteobacteria___D_2__Gammaproteobacteria___D_3__Betaproteobacteriales___D_4__Burkholderiaceae___D_5__Aquabacterium_vs_perc_dis/PGLS_results.tsv	-0.0378274	tissue	lambda=1 delta=1kappa=1	None	All parameters fixed	4.16188	0.00964984	../output/GCMP_trait_table_with_abundances_and_adiv_and_metadata_zeros.tsv	../output/huang_roy_genus_tree.newick
A13b_Taxa_vs_Disease_Zeros_Included	all_D_0__Bacteria___D_1__Cyanobacteria___D_2__Oxyphotobacteria___D_3__Synechococcales___D_4__Cyanobiaceae___D_5__Synechococcus_CC9902	perc_dis	0.00288075	0.729325	NA (q values only calculated for best models by AIC)	10	-0.0149586	BM	FALSE	275.544	275.837	18.1466	None	None	../output/PIC_results/A13b_Taxa_vs_Disease_Zeros_Included/PIC_all_D_0__Bacteria___D_1__Cyanobacteria___D_2__Oxyphotobacteria___D_3__Synechococcales___D_4__Cyanobiaceae___D_5__Synechococcus_CC9902_vs_perc_dis/PGLS_results.tsv	-0.168335	all	lambda=1 delta=1kappa=1	None	All parameters fixed	3.74312	0.0429426	../output/GCMP_trait_table_with_abundances_and_adiv_and_metadata_zeros.tsv	../output/huang_roy_genus_tree.newick
A13b_Taxa_vs_Disease_Zeros_Included	all_D_0__Bacteria___D_1__Cyanobacteria___D_2__Oxyphotobacteria___D_3__Synechococcales___D_4__Cyanobiaceae___D_5__Synechococcus_CC9902	perc_dis	0.00577629	0.623896	NA (q values only calculated for best models by AIC)	10	-0.0273124	BM_Kappa	FALSE	273.97	274.263	16.573	None	None	../output/PIC_results/A13b_Taxa_vs_Disease_Zeros_Included/PIC_all_D_0__Bacteria___D_1__Cyanobacteria___D_2__Oxyphotobacteria___D_3__Synechococcales___D_4__Cyanobiaceae___D_5__Synechococcus_CC9902_vs_perc_dis/PGLS_results.tsv	-0.21674	all	lambda=1 delta=1kappa=ML	kappa	kappa : 0.643401897453557 (95% CI 0.108609158599945 - NA )	3.82001	0.0552907	../output/GCMP_trait_table_with_abundances_and_adiv_and_metadata_zeros.tsv	../output/huang_roy_genus_tree.newick
A13b_Taxa_vs_Disease_Zeros_Included	mucus_D_0__Bacteria___D_1__Proteobacteria___D_2__Gammaproteobacteria___D_3__Alteromonadales___D_4__Pseudoalteromonadaceae___D_5__Pseudoalteromonas	perc_dis	0.00958414	0.547855	NA (q values only calculated for best models by AIC)	23	-0.00429263	BM_Kappa	FALSE	252.439	252.763	15.1645	None	None	../output/PIC_results/A13b_Taxa_vs_Disease_Zeros_Included/PIC_mucus_D_0__Bacteria___D_1__Proteobacteria___D_2__Gammaproteobacteria___D_3__Alteromonadales___D_4__Pseudoalteromonadaceae___D_5__Pseudoalteromonas_vs_perc_dis/PGLS_results.tsv	-0.0277491	mucus	lambda=1 delta=1kappa=ML	kappa	kappa : 0.595782533690817 (95% CI 0.015948631323163 - NA )	3.60312	0.00707886	../output/GCMP_trait_table_with_abundances_and_adiv_and_metadata_zeros.tsv	../output/huang_roy_genus_tree.newick
A13b_Taxa_vs_Disease_Zeros_Included	all_D_0__Bacteria___D_1__Tenericutes___D_2__Mollicutes___D_3__Mycoplasmatales___D_4__Mycoplasmataceae___D_5__Mycoplasma	perc_dis	0.0179377	0.386084	NA (q values only calculated for best models by AIC)	17	-0.456454	BM_Delta	FALSE	274.875	275.167	17.1767	None	None	../output/PIC_results/A13b_Taxa_vs_Disease_Zeros_Included/PIC_all_D_0__Bacteria___D_1__Tenericutes___D_2__Mollicutes___D_3__Mycoplasmatales___D_4__Mycoplasmataceae___D_5__Mycoplasma_vs_perc_dis/PGLS_results.tsv	-2.04289	all	lambda=1 delta=MLkappa=1	delta	delta : 1 (95% CI 0.385764130457482 - NA )	3.77283	0.521145	../output/GCMP_trait_table_with_abundances_and_adiv_and_metadata_zeros.tsv	../output/huang_roy_genus_tree.newick
A13b_Taxa_vs_Disease_Zeros_Included	tissue_D_0__Bacteria___D_1__Proteobacteria___D_2__Alphaproteobacteria___D_3__Rhizobiales___D_4__Beijerinckiaceae___D_5__Methylobacterium	perc_dis	0.0219608	0.361464	NA (q values only calculated for best models by AIC)	32	-0.0192862	BM_Kappa	FALSE	254.267	254.592	17.6003	None	None	../output/PIC_results/A13b_Taxa_vs_Disease_Zeros_Included/PIC_tissue_D_0__Bacteria___D_1__Proteobacteria___D_2__Alphaproteobacteria___D_3__Rhizobiales___D_4__Beijerinckiaceae___D_5__Methylobacterium_vs_perc_dis/PGLS_results.tsv	-0.0818457	tissue	lambda=1 delta=1kappa=ML	kappa	kappa : 0.505577360914832 (95% CI NA - NA )	3.88562	0.020879	../output/GCMP_trait_table_with_abundances_and_adiv_and_metadata_zeros.tsv	../output/huang_roy_genus_tree.newick
A13b_Taxa_vs_Disease_Zeros_Included	all_D_0__Bacteria___D_1__Proteobacteria___D_2__Alphaproteobacteria___D_3__Rhodobacterales___D_4__Rhodobacteraceae___D_5__Ruegeria	perc_dis	0.0456471	0.163757	NA (q values only calculated for best models by AIC)	11	0.197078	BM_Delta	FALSE	273.615	273.908	16.4476	None	None	../output/PIC_results/A13b_Taxa_vs_Disease_Zeros_Included/PIC_all_D_0__Bacteria___D_1__Proteobacteria___D_2__Alphaproteobacteria___D_3__Rhodobacterales___D_4__Rhodobacteraceae___D_5__Ruegeria_vs_perc_dis/PGLS_results.tsv	-0.545065	all	lambda=1 delta=MLkappa=1	delta	delta : 1 (95% CI 0.383864857724387 - NA )	2.46965	0.139047	../output/GCMP_trait_table_with_abundances_and_adiv_and_metadata_zeros.tsv	../output/huang_roy_genus_tree.newick
A13b_Taxa_vs_Disease_Zeros_Included	tissue_D_0__Bacteria___D_1__Proteobacteria___D_2__Alphaproteobacteria___D_3__Rickettsiales___D_4__Midichloriaceae___D_5__MD3_55	perc_dis	0.000605707	0.88018	NA (q values only calculated for best models by AIC)	48	-0.00288092	BM	FALSE	257.634	257.958	19.7515	None	None	../output/PIC_results/A13b_Taxa_vs_Disease_Zeros_Included/PIC_tissue_D_0__Bacteria___D_1__Proteobacteria___D_2__Alphaproteobacteria___D_3__Rickettsiales___D_4__Midichloriaceae___D_5__MD3_55_vs_perc_dis/PGLS_results.tsv	-0.0744153	tissue	lambda=1 delta=1kappa=1	None	All parameters fixed	3.82133	0.0189835	../output/GCMP_trait_table_with_abundances_and_adiv_and_metadata_zeros.tsv	../output/huang_roy_genus_tree.newick
A13b_Taxa_vs_Disease_Zeros_Included	skeleton_D_0__Bacteria___D_1__Proteobacteria___D_2__Gammaproteobacteria___D_3__Oceanospirillales___D_4__Endozoicomonadaceae___D_5__Endozoicomonas	perc_dis	0.00851625	0.561066	NA (q values only calculated for best models by AIC)	48	0.021519	BM_Kappa	FALSE	263.978	264.286	17.6125	None	None	../output/PIC_results/A13b_Taxa_vs_Disease_Zeros_Included/PIC_skeleton_D_0__Bacteria___D_1__Proteobacteria___D_2__Gammaproteobacteria___D_3__Oceanospirillales___D_4__Endozoicomonadaceae___D_5__Endozoicomonas_vs_perc_dis/PGLS_results.tsv	-0.143912	skeleton	lambda=1 delta=1kappa=ML	kappa	kappa : 0.571894096451752 (95% CI NA - NA )	3.20043	0.0367122	../output/GCMP_trait_table_with_abundances_and_adiv_and_metadata_zeros.tsv	../output/huang_roy_genus_tree.newick
A13b_Taxa_vs_Disease_Zeros_Included	all_D_0__Bacteria___D_1__Proteobacteria___D_2__Gammaproteobacteria___D_3__Betaproteobacteriales___D_4__Burkholderiaceae___D_5__Aquabacterium	perc_dis	0.0279504	0.278054	NA (q values only calculated for best models by AIC)	6	-0.0106021	BM	FALSE	274.424	274.716	16.1488	None	None	../output/PIC_results/A13b_Taxa_vs_Disease_Zeros_Included/PIC_all_D_0__Bacteria___D_1__Proteobacteria___D_2__Gammaproteobacteria___D_3__Betaproteobacteriales___D_4__Burkholderiaceae___D_5__Aquabacterium_vs_perc_dis/PGLS_results.tsv	-0.0378186	all	lambda=1 delta=1kappa=1	None	All parameters fixed	4.14307	0.00964761	../output/GCMP_trait_table_with_abundances_and_adiv_and_metadata_zeros.tsv	../output/huang_roy_genus_tree.newick
A13b_Taxa_vs_Disease_Zeros_Included	all_D_0__Bacteria___D_1__Proteobacteria___D_2__Gammaproteobacteria___D_3__Betaproteobacteriales___D_4__Burkholderiaceae___D_5__Aquabacterium	perc_dis	0.0535245	0.13078	NA (q values only calculated for best models by AIC)	6	-0.0219243	BM_Kappa	FALSE	272	272.293	13.7254	None	None	../output/PIC_results/A13b_Taxa_vs_Disease_Zeros_Included/PIC_all_D_0__Bacteria___D_1__Proteobacteria___D_2__Gammaproteobacteria___D_3__Betaproteobacteriales___D_4__Burkholderiaceae___D_5__Aquabacterium_vs_perc_dis/PGLS_results.tsv	-0.0557655	all	lambda=1 delta=1kappa=ML	kappa	kappa : 0.533791057810105 (95% CI NA - NA )	4.63454	0.0142259	../output/GCMP_trait_table_with_abundances_and_adiv_and_metadata_zeros.tsv	../output/huang_roy_genus_tree.newick
A13b_Taxa_vs_Disease_Zeros_Included	tissue_D_0__Bacteria___D_1__Proteobacteria___D_2__Alphaproteobacteria___D_3__Sphingomonadales___D_4__Sphingomonadaceae___D_5__Sphingobium	perc_dis	0.0125718	0.490934	NA (q values only calculated for best models by AIC)	39	-0.00421424	BM	FALSE	257.152	257.476	21.1049	None	None	../output/PIC_results/A13b_Taxa_vs_Disease_Zeros_Included/PIC_tissue_D_0__Bacteria___D_1__Proteobacteria___D_2__Alphaproteobacteria___D_3__Sphingomonadales___D_4__Sphingomonadaceae___D_5__Sphingobium_vs_perc_dis/PGLS_results.tsv	-0.0237502	tissue	lambda=1 delta=1kappa=1	None	All parameters fixed	3.85036	0.00605873	../output/GCMP_trait_table_with_abundances_and_adiv_and_metadata_zeros.tsv	../output/huang_roy_genus_tree.newick
A13b_Taxa_vs_Disease_Zeros_Included	tissue_D_0__Bacteria___D_1__Proteobacteria___D_2__Gammaproteobacteria___D_3__Oceanospirillales___D_4__Endozoicomonadaceae___D_5__Endozoicomonas	perc_dis	0.241546	0.00127953	NA (q values only calculated for best models by AIC)	42	0.0119941	BM	FALSE	246.599	246.923	23.0302	None	None	../output/PIC_results/A13b_Taxa_vs_Disease_Zeros_Included/PIC_tissue_D_0__Bacteria___D_1__Proteobacteria___D_2__Gammaproteobacteria___D_3__Oceanospirillales___D_4__Endozoicomonadaceae___D_5__Endozoicomonas_vs_perc_dis/PGLS_results.tsv	0.00523641443568262 - 0.0187517297621932	tissue	lambda=1 delta=1kappa=1	None	All parameters fixed	2.43906	0.00344778	../output/GCMP_trait_table_with_abundances_and_adiv_and_metadata_zeros.tsv	../output/huang_roy_genus_tree.newick
A13b_Taxa_vs_Disease_Zeros_Included	tissue_D_0__Bacteria___D_1__Proteobacteria___D_2__Gammaproteobacteria___D_3__Oceanospirillales___D_4__Endozoicomonadaceae___D_5__Endozoicomonas	perc_dis	0.267471	0.000632766	NA (q values only calculated for best models by AIC)	42	0.0134675	BM_Kappa	FALSE	242.726	243.051	19.1575	None	None	../output/PIC_results/A13b_Taxa_vs_Disease_Zeros_Included/PIC_tissue_D_0__Bacteria___D_1__Proteobacteria___D_2__Gammaproteobacteria___D_3__Oceanospirillales___D_4__Endozoicomonadaceae___D_5__Endozoicomonas_vs_perc_dis/PGLS_results.tsv	0.00638108508209557 - 0.0205538332915471	tissue	lambda=1 delta=1kappa=ML	kappa	kappa : 0.468372104412783 (95% CI NA - 0.997791158040675 )	2.20322	0.0036155	../output/GCMP_trait_table_with_abundances_and_adiv_and_metadata_zeros.tsv	../output/huang_roy_genus_tree.newick
A13b_Taxa_vs_Disease_Zeros_Included	skeleton_D_0__Bacteria___D_1__Bacteroidetes___D_2__Chlorobia___D_3__Chlorobiales___D_4__Chlorobiaceae___D_5__Prosthecochloris	perc_dis	0.0232711	0.334818	NA (q values only calculated for best models by AIC)	45	-0.0166974	BM_Delta	FALSE	264.942	265.25	16.7494	None	None	../output/PIC_results/A13b_Taxa_vs_Disease_Zeros_Included/PIC_skeleton_D_0__Bacteria___D_1__Bacteroidetes___D_2__Chlorobia___D_3__Chlorobiales___D_4__Chlorobiaceae___D_5__Prosthecochloris_vs_perc_dis/PGLS_results.tsv	-0.0670475	skeleton	lambda=1 delta=MLkappa=1	delta	delta : 1 (95% CI 0.376088697456029 - NA )	3.7693	0.017104	../output/GCMP_trait_table_with_abundances_and_adiv_and_metadata_zeros.tsv	../output/huang_roy_genus_tree.newick
A13b_Taxa_vs_Disease_Zeros_Included	all_D_0__Bacteria___D_1__Proteobacteria___D_2__Deltaproteobacteria___D_3__Desulfobacterales___D_4__Desulfobacteraceae___D_5__Desulfobacter	perc_dis	0.0357348	0.219092	NA (q values only calculated for best models by AIC)	53	0.0403269	BM_Delta	FALSE	274.07	274.363	16.0107	None	None	../output/PIC_results/A13b_Taxa_vs_Disease_Zeros_Included/PIC_all_D_0__Bacteria___D_1__Proteobacteria___D_2__Deltaproteobacteria___D_3__Desulfobacterales___D_4__Desulfobacteraceae___D_5__Desulfobacter_vs_perc_dis/PGLS_results.tsv	-0.126709	all	lambda=1 delta=MLkappa=1	delta	delta : 1 (95% CI 0.381973480890787 - NA )	3.51799	0.0323238	../output/GCMP_trait_table_with_abundances_and_adiv_and_metadata_zeros.tsv	../output/huang_roy_genus_tree.newick
A13b_Taxa_vs_Disease_Zeros_Included	mucus_D_0__Bacteria___D_1__Proteobacteria___D_2__Gammaproteobacteria___D_3__Pseudomonadales___D_4__Moraxellaceae___D_5__Enhydrobacter	perc_dis	0.0754965	0.0861859	NA (q values only calculated for best models by AIC)	47	-0.086621	BM	FALSE	251.563	251.888	14.3959	None	None	../output/PIC_results/A13b_Taxa_vs_Disease_Zeros_Included/PIC_mucus_D_0__Bacteria___D_1__Proteobacteria___D_2__Gammaproteobacteria___D_3__Pseudomonadales___D_4__Moraxellaceae___D_5__Enhydrobacter_vs_perc_dis/PGLS_results.tsv	-0.192756	mucus	lambda=1 delta=1kappa=1	None	All parameters fixed	4.37385	0.0491725	../output/GCMP_trait_table_with_abundances_and_adiv_and_metadata_zeros.tsv	../output/huang_roy_genus_tree.newick
A13b_Taxa_vs_Disease_Zeros_Included	mucus_D_0__Bacteria___D_1__Proteobacteria___D_2__Gammaproteobacteria___D_3__Pseudomonadales___D_4__Moraxellaceae___D_5__Enhydrobacter	perc_dis	0.115262	0.0320949	NA (q values only calculated for best models by AIC)	47	-0.0818407	BM_Kappa	FALSE	248.186	248.51	11.0183	None	None	../output/PIC_results/A13b_Taxa_vs_Disease_Zeros_Included/PIC_mucus_D_0__Bacteria___D_1__Proteobacteria___D_2__Gammaproteobacteria___D_3__Pseudomonadales___D_4__Moraxellaceae___D_5__Enhydrobacter_vs_perc_dis/PGLS_results.tsv	-0.144188	mucus	lambda=1 delta=1kappa=ML	kappa	kappa : 0.420474603443392 (95% CI NA - NA )	4.27582	0.0367825	../output/GCMP_trait_table_with_abundances_and_adiv_and_metadata_zeros.tsv	../output/huang_roy_genus_tree.newick
A13b_Taxa_vs_Disease_Zeros_Included	skeleton_D_0__Bacteria___D_1__Proteobacteria___D_2__Deltaproteobacteria___D_3__Desulfobacterales___D_4__Desulfobacteraceae___D_5__Desulfobacter	perc_dis	0.0308208	0.266105	NA (q values only calculated for best models by AIC)	46	0.019128	BM_Delta	FALSE	264.616	264.924	16.6571	None	None	../output/PIC_results/A13b_Taxa_vs_Disease_Zeros_Included/PIC_skeleton_D_0__Bacteria___D_1__Proteobacteria___D_2__Deltaproteobacteria___D_3__Desulfobacterales___D_4__Desulfobacteraceae___D_5__Desulfobacter_vs_perc_dis/PGLS_results.tsv	-0.0664821	skeleton	lambda=1 delta=MLkappa=1	delta	delta : 1 (95% CI 0.38066771559435 - NA )	3.53185	0.0169597	../output/GCMP_trait_table_with_abundances_and_adiv_and_metadata_zeros.tsv	../output/huang_roy_genus_tree.newick
A13b_Taxa_vs_Disease_Zeros_Included	skeleton_D_0__Bacteria___D_1__Firmicutes___D_2__Clostridia___D_3__Clostridiales___D_4__Clostridiaceae_4___D_5__Paramaledivibacter	perc_dis	0.218518	0.0018005	NA (q values only calculated for best models by AIC)	43	0.0334702	BM_Delta	FALSE	255.575	255.883	13.1362	None	None	../output/PIC_results/A13b_Taxa_vs_Disease_Zeros_Included/PIC_skeleton_D_0__Bacteria___D_1__Firmicutes___D_2__Clostridia___D_3__Clostridiales___D_4__Clostridiaceae_4___D_5__Paramaledivibacter_vs_perc_dis/PGLS_results.tsv	0.0138546551121069 - 0.0530857189102584	skeleton	lambda=1 delta=MLkappa=1	delta	delta : 1 (95% CI 0.374274501492303 - NA )	3.30445	0.0100079	../output/GCMP_trait_table_with_abundances_and_adiv_and_metadata_zeros.tsv	../output/huang_roy_genus_tree.newick
A13b_Taxa_vs_Disease_Zeros_Included	mucus_D_0__Bacteria___D_1__Proteobacteria___D_2__Alphaproteobacteria___D_3__Sphingomonadales___D_4__Sphingomonadaceae___D_5__Sphingobium	perc_dis	0.00108381	0.840179	NA (q values only calculated for best models by AIC)	57	0.00122492	BM_Delta	FALSE	254.66	254.984	17.2821	None	None	../output/PIC_results/A13b_Taxa_vs_Disease_Zeros_Included/PIC_mucus_D_0__Bacteria___D_1__Proteobacteria___D_2__Alphaproteobacteria___D_3__Sphingomonadales___D_4__Sphingomonadaceae___D_5__Sphingobium_vs_perc_dis/PGLS_results.tsv	-0.0236478	mucus	lambda=1 delta=MLkappa=1	delta	delta : 1 (95% CI 0.381586547056726 - NA )	3.5395	0.0060326	../output/GCMP_trait_table_with_abundances_and_adiv_and_metadata_zeros.tsv	../output/huang_roy_genus_tree.newick
A13b_Taxa_vs_Disease_Zeros_Included	skeleton_D_0__Bacteria___D_1__Bacteroidetes___D_2__Bacteroidia___D_3__Bacteroidales___D_4__Rikenellaceae___D_5__Rikenellaceae_RC9_gut_group	perc_dis	0.00199545	0.778786	NA (q values only calculated for best models by AIC)	22	-0.00117618	BM_Kappa	FALSE	264.235	264.543	16.423	None	None	../output/PIC_results/A13b_Taxa_vs_Disease_Zeros_Included/PIC_skeleton_D_0__Bacteria___D_1__Bacteroidetes___D_2__Bacteroidia___D_3__Bacteroidales___D_4__Rikenellaceae___D_5__Rikenellaceae_RC9_gut_group_vs_perc_dis/PGLS_results.tsv	-0.0163033	skeleton	lambda=1 delta=1kappa=ML	kappa	kappa : 0.611196470971821 (95% CI 0.0423936499271495 - NA )	3.60998	0.00415901	../output/GCMP_trait_table_with_abundances_and_adiv_and_metadata_zeros.tsv	../output/huang_roy_genus_tree.newick
A13b_Taxa_vs_Disease_Zeros_Included	all_D_0__Archaea___D_1__Thaumarchaeota___D_2__Nitrososphaeria___D_3__Nitrosopumilales___D_4__Nitrosopumilaceae___D_5__Candidatus_Nitrosopumilus	perc_dis	0.00068205	0.866366	NA (q values only calculated for best models by AIC)	20	-0.00390605	BM	FALSE	275.641	275.934	17.6154	None	None	../output/PIC_results/A13b_Taxa_vs_Disease_Zeros_Included/PIC_all_D_0__Archaea___D_1__Thaumarchaeota___D_2__Nitrososphaeria___D_3__Nitrosopumilales___D_4__Nitrosopumilaceae___D_5__Candidatus_Nitrosopumilus_vs_perc_dis/PGLS_results.tsv	-0.0904363	all	lambda=1 delta=1kappa=1	None	All parameters fixed	3.65102	0.0230705	../output/GCMP_trait_table_with_abundances_and_adiv_and_metadata_zeros.tsv	../output/huang_roy_genus_tree.newick
A13b_Taxa_vs_Disease_Zeros_Included	mucus_D_0__Bacteria___D_1__Proteobacteria___D_2__Gammaproteobacteria___D_3__Betaproteobacteriales___D_4__Burkholderiaceae___D_5__Aquabacterium	perc_dis	0.0162128	0.43365	NA (q values only calculated for best models by AIC)	55	-0.00835509	BM_Kappa	FALSE	252.171	252.495	14.4989	None	None	../output/PIC_results/A13b_Taxa_vs_Disease_Zeros_Included/PIC_mucus_D_0__Bacteria___D_1__Proteobacteria___D_2__Gammaproteobacteria___D_3__Betaproteobacteriales___D_4__Burkholderiaceae___D_5__Aquabacterium_vs_perc_dis/PGLS_results.tsv	-0.0413873	mucus	lambda=1 delta=1kappa=ML	kappa	kappa : 0.554036065915582 (95% CI NA - NA )	4.24001	0.010558	../output/GCMP_trait_table_with_abundances_and_adiv_and_metadata_zeros.tsv	../output/huang_roy_genus_tree.newick
A13b_Taxa_vs_Disease_Zeros_Included	all_D_0__Bacteria___D_1__Proteobacteria___D_2__Gammaproteobacteria___D_3__Vibrionales___D_4__Vibrionaceae___D_5__Vibrio	perc_dis	4.0557e-06	0.989649	NA (q values only calculated for best models by AIC)	62	-0.000833934	BM_Kappa	FALSE	274.222	274.515	15.8565	None	None	../output/PIC_results/A13b_Taxa_vs_Disease_Zeros_Included/PIC_all_D_0__Bacteria___D_1__Proteobacteria___D_2__Gammaproteobacteria___D_3__Vibrionales___D_4__Vibrionaceae___D_5__Vibrio_vs_perc_dis/PGLS_results.tsv	-0.250472	all	lambda=1 delta=1kappa=ML	kappa	kappa : 0.658583793551801 (95% CI 0.11757144798148 - NA )	3.55484	0.0638959	../output/GCMP_trait_table_with_abundances_and_adiv_and_metadata_zeros.tsv	../output/huang_roy_genus_tree.newick
A13b_Taxa_vs_Disease_Zeros_Included	skeleton_D_0__Bacteria___D_1__Acidobacteria___D_2__Thermoanaerobaculia___D_3__Thermoanaerobaculales___D_4__Thermoanaerobaculaceae___D_5__Subgroup_10	perc_dis	0.00152825	0.805838	NA (q values only calculated for best models by AIC)	41	-0.00441884	BM	FALSE	265.867	266.174	19.791	None	None	../output/PIC_results/A13b_Taxa_vs_Disease_Zeros_Included/PIC_skeleton_D_0__Bacteria___D_1__Acidobacteria___D_2__Thermoanaerobaculia___D_3__Thermoanaerobaculales___D_4__Thermoanaerobaculaceae___D_5__Subgroup_10_vs_perc_dis/PGLS_results.tsv	-0.0700059	skeleton	lambda=1 delta=1kappa=1	None	All parameters fixed	3.67205	0.0178586	../output/GCMP_trait_table_with_abundances_and_adiv_and_metadata_zeros.tsv	../output/huang_roy_genus_tree.newick
A13b_Taxa_vs_Disease_Zeros_Included	tissue_D_0__Bacteria___D_1__Proteobacteria___D_2__Alphaproteobacteria___D_3__Rickettsiales___D_4__Midichloriaceae___D_5__MD3_55	perc_dis	0.00124763	0.828693	NA (q values only calculated for best models by AIC)	48	-0.00264773	BM_Kappa	FALSE	255.105	255.43	17.223	None	None	../output/PIC_results/A13b_Taxa_vs_Disease_Zeros_Included/PIC_tissue_D_0__Bacteria___D_1__Proteobacteria___D_2__Alphaproteobacteria___D_3__Rickettsiales___D_4__Midichloriaceae___D_5__MD3_55_vs_perc_dis/PGLS_results.tsv	-0.0476381	tissue	lambda=1 delta=1kappa=ML	kappa	kappa : 0.508819142732241 (95% CI NA - NA )	3.81616	0.0121526	../output/GCMP_trait_table_with_abundances_and_adiv_and_metadata_zeros.tsv	../output/huang_roy_genus_tree.newick
A13b_Taxa_vs_Disease_Zeros_Included	all_D_0__Bacteria___D_1__Proteobacteria___D_2__Alphaproteobacteria___D_3__Rickettsiales___D_4__Midichloriaceae___D_5__MD3_55	perc_dis	0.000505268	0.884846	NA (q values only calculated for best models by AIC)	49	-0.00276353	BM	FALSE	275.649	275.941	17.2412	None	None	../output/PIC_results/A13b_Taxa_vs_Disease_Zeros_Included/PIC_all_D_0__Bacteria___D_1__Proteobacteria___D_2__Alphaproteobacteria___D_3__Rickettsiales___D_4__Midichloriaceae___D_5__MD3_55_vs_perc_dis/PGLS_results.tsv	-0.0743456	all	lambda=1 delta=1kappa=1	None	All parameters fixed	3.76391	0.0189657	../output/GCMP_trait_table_with_abundances_and_adiv_and_metadata_zeros.tsv	../output/huang_roy_genus_tree.newick
A13b_Taxa_vs_Disease_Zeros_Included	skeleton_D_0__Bacteria___D_1__Acidobacteria___D_2__Thermoanaerobaculia___D_3__Thermoanaerobaculales___D_4__Thermoanaerobaculaceae___D_5__Subgroup_10	perc_dis	0.00152825	0.805838	NA (q values only calculated for best models by AIC)	41	-0.00441884	BM_Delta	FALSE	265.867	266.174	19.791	None	None	../output/PIC_results/A13b_Taxa_vs_Disease_Zeros_Included/PIC_skeleton_D_0__Bacteria___D_1__Acidobacteria___D_2__Thermoanaerobaculia___D_3__Thermoanaerobaculales___D_4__Thermoanaerobaculaceae___D_5__Subgroup_10_vs_perc_dis/PGLS_results.tsv	-0.0700059	skeleton	lambda=1 delta=MLkappa=1	delta	delta : 1 (95% CI 0.383615648930938 - NA )	3.67205	0.0178586	../output/GCMP_trait_table_with_abundances_and_adiv_and_metadata_zeros.tsv	../output/huang_roy_genus_tree.newick
A13b_Taxa_vs_Disease_Zeros_Included	skeleton_D_0__Bacteria___D_1__Proteobacteria___D_2__Alphaproteobacteria___D_3__Dstr_E11___D_4__uncultured_alpha_proteobacterium___D_5__uncultured_alpha_proteobacterium	perc_dis	0.000536974	0.884187	NA (q values only calculated for best models by AIC)	45	-0.00168174	BM	FALSE	265.908	266.216	18.5909	None	None	../output/PIC_results/A13b_Taxa_vs_Disease_Zeros_Included/PIC_skeleton_D_0__Bacteria___D_1__Proteobacteria___D_2__Alphaproteobacteria___D_3__Dstr_E11___D_4__uncultured_alpha_proteobacterium___D_5__uncultured_alpha_proteobacterium_vs_perc_dis/PGLS_results.tsv	-0.0449698	skeleton	lambda=1 delta=1kappa=1	None	All parameters fixed	3.63465	0.0114719	../output/GCMP_trait_table_with_abundances_and_adiv_and_metadata_zeros.tsv	../output/huang_roy_genus_tree.newick
A13b_Taxa_vs_Disease_Zeros_Included	skeleton_D_0__Bacteria___D_1__Bacteroidetes___D_2__Bacteroidia___D_3__Bacteroidales___D_4__Rikenellaceae___D_5__Rikenellaceae_RC9_gut_group	perc_dis	0.00172705	0.793853	NA (q values only calculated for best models by AIC)	22	-0.00096074	BM_Delta	FALSE	265.858	266.166	18.0461	None	None	../output/PIC_results/A13b_Taxa_vs_Disease_Zeros_Included/PIC_skeleton_D_0__Bacteria___D_1__Bacteroidetes___D_2__Bacteroidia___D_3__Bacteroidales___D_4__Rikenellaceae___D_5__Rikenellaceae_RC9_gut_group_vs_perc_dis/PGLS_results.tsv	-0.0143164	skeleton	lambda=1 delta=MLkappa=1	delta	delta : 1 (95% CI 0.383519206583849 - NA )	3.64074	0.00365214	../output/GCMP_trait_table_with_abundances_and_adiv_and_metadata_zeros.tsv	../output/huang_roy_genus_tree.newick
A13b_Taxa_vs_Disease_Zeros_Included	skeleton_D_0__Bacteria___D_1__Spirochaetes___D_2__Spirochaetia___D_3__Spirochaetales___D_4__Spirochaetaceae___D_5__Spirochaeta_2	perc_dis	6.66606e-05	0.959073	NA (q values only calculated for best models by AIC)	32	0.000869585	BM	FALSE	265.928	266.236	17.6202	None	None	../output/PIC_results/A13b_Taxa_vs_Disease_Zeros_Included/PIC_skeleton_D_0__Bacteria___D_1__Spirochaetes___D_2__Spirochaetia___D_3__Spirochaetales___D_4__Spirochaetaceae___D_5__Spirochaeta_2_vs_perc_dis/PGLS_results.tsv	-0.0660114	skeleton	lambda=1 delta=1kappa=1	None	All parameters fixed	3.6192	0.0168396	../output/GCMP_trait_table_with_abundances_and_adiv_and_metadata_zeros.tsv	../output/huang_roy_genus_tree.newick
A13b_Taxa_vs_Disease_Zeros_Included	skeleton_D_0__Bacteria___D_1__Proteobacteria___D_2__Alphaproteobacteria___D_3__Rhodospirillales___D_4__Terasakiellaceae___D_5__uncultured	perc_dis	0.0021753	0.769293	NA (q values only calculated for best models by AIC)	67	-0.00274021	BM_Delta	FALSE	265.84	266.147	17.7237	None	None	../output/PIC_results/A13b_Taxa_vs_Disease_Zeros_Included/PIC_skeleton_D_0__Bacteria___D_1__Proteobacteria___D_2__Alphaproteobacteria___D_3__Rhodospirillales___D_4__Terasakiellaceae___D_5__uncultured_vs_perc_dis/PGLS_results.tsv	-0.0363754	skeleton	lambda=1 delta=MLkappa=1	delta	delta : 1 (95% CI 0.383192459580663 - NA )	3.63405	0.00927943	../output/GCMP_trait_table_with_abundances_and_adiv_and_metadata_zeros.tsv	../output/huang_roy_genus_tree.newick
A13b_Taxa_vs_Disease_Zeros_Included	tissue_D_0__Bacteria___D_1__Tenericutes___D_2__Mollicutes___D_3__Mycoplasmatales___D_4__Mycoplasmataceae___D_5__Mycoplasma	perc_dis	0.00721716	0.602226	NA (q values only calculated for best models by AIC)	57	1.65243	BM	FALSE	257.368	257.693	19.6506	None	None	../output/PIC_results/A13b_Taxa_vs_Disease_Zeros_Included/PIC_tissue_D_0__Bacteria___D_1__Tenericutes___D_2__Mollicutes___D_3__Mycoplasmatales___D_4__Mycoplasmataceae___D_5__Mycoplasma_vs_perc_dis/PGLS_results.tsv	-12.3243	tissue	lambda=1 delta=1kappa=1	None	All parameters fixed	3.46467	3.14395	../output/GCMP_trait_table_with_abundances_and_adiv_and_metadata_zeros.tsv	../output/huang_roy_genus_tree.newick
A13b_Taxa_vs_Disease_Zeros_Included	tissue_D_0__Bacteria___D_1__Proteobacteria___D_2__Alphaproteobacteria___D_3__Rhizobiales___D_4__Beijerinckiaceae___D_5__Methylobacterium	perc_dis	0.0170283	0.422218	NA (q values only calculated for best models by AIC)	32	-0.0100516	BM_Delta	FALSE	256.971	257.295	20.3041	None	None	../output/PIC_results/A13b_Taxa_vs_Disease_Zeros_Included/PIC_tissue_D_0__Bacteria___D_1__Proteobacteria___D_2__Alphaproteobacteria___D_3__Rhizobiales___D_4__Beijerinckiaceae___D_5__Methylobacterium_vs_perc_dis/PGLS_results.tsv	-0.048564	tissue	lambda=1 delta=MLkappa=1	delta	delta : 1 (95% CI 0.386910691675068 - NA )	3.78274	0.0123888	../output/GCMP_trait_table_with_abundances_and_adiv_and_metadata_zeros.tsv	../output/huang_roy_genus_tree.newick
A13b_Taxa_vs_Disease_Zeros_Included	all_D_0__Bacteria___D_1__Proteobacteria___D_2__Alphaproteobacteria___D_3__Rhizobiales___D_4__Stappiaceae___D_5__Pseudovibrio	perc_dis	0.0650726	0.0946901	NA (q values only calculated for best models by AIC)	6	0.0410019	BM_Delta	FALSE	272.71	273.003	16.1591	None	None	../output/PIC_results/A13b_Taxa_vs_Disease_Zeros_Included/PIC_all_D_0__Bacteria___D_1__Proteobacteria___D_2__Alphaproteobacteria___D_3__Rhizobiales___D_4__Stappiaceae___D_5__Pseudovibrio_vs_perc_dis/PGLS_results.tsv	-0.094006	all	lambda=1 delta=MLkappa=1	delta	delta : 1 (95% CI 0.383053276356923 - NA )	3.41201	0.0239811	../output/GCMP_trait_table_with_abundances_and_adiv_and_metadata_zeros.tsv	../output/huang_roy_genus_tree.newick
A13b_Taxa_vs_Disease_Zeros_Included	mucus_D_0__Bacteria___D_1__Proteobacteria___D_2__Alphaproteobacteria___D_3__Rhodospirillales___D_4__Terasakiellaceae___D_5__uncultured	perc_dis	0.00830916	0.57589	NA (q values only calculated for best models by AIC)	20	-0.00362001	BM_Kappa	FALSE	252.49	252.814	15.5455	None	None	../output/PIC_results/A13b_Taxa_vs_Disease_Zeros_Included/PIC_mucus_D_0__Bacteria___D_1__Proteobacteria___D_2__Alphaproteobacteria___D_3__Rhodospirillales___D_4__Terasakiellaceae___D_5__uncultured_vs_perc_dis/PGLS_results.tsv	-0.0251486	mucus	lambda=1 delta=1kappa=ML	kappa	kappa : 0.594073582187519 (95% CI 0.00842248242695374 - NA )	3.6001	0.00641546	../output/GCMP_trait_table_with_abundances_and_adiv_and_metadata_zeros.tsv	../output/huang_roy_genus_tree.newick
A13b_Taxa_vs_Disease_Zeros_Included	skeleton_D_0__Bacteria___D_1__Spirochaetes___D_2__Spirochaetia___D_3__Spirochaetales___D_4__Spirochaetaceae___D_5__Spirochaeta_2	perc_dis	0.000181707	0.932478	NA (q values only calculated for best models by AIC)	32	0.00163056	BM_Kappa	FALSE	264.312	264.619	16.0035	None	None	../output/PIC_results/A13b_Taxa_vs_Disease_Zeros_Included/PIC_skeleton_D_0__Bacteria___D_1__Spirochaetes___D_2__Spirochaetia___D_3__Spirochaetales___D_4__Spirochaetaceae___D_5__Spirochaeta_2_vs_perc_dis/PGLS_results.tsv	-0.0749664	skeleton	lambda=1 delta=1kappa=ML	kappa	kappa : 0.611749526486807 (95% CI 0.0426735009247156 - NA )	3.57674	0.0191241	../output/GCMP_trait_table_with_abundances_and_adiv_and_metadata_zeros.tsv	../output/huang_roy_genus_tree.newick
A13b_Taxa_vs_Disease_Zeros_Included	all_D_0__Bacteria___D_1__Proteobacteria___D_2__Gammaproteobacteria___D_3__Betaproteobacteriales___D_4__Burkholderiaceae___D_5__Aquabacterium	perc_dis	0.0279504	0.278054	NA (q values only calculated for best models by AIC)	6	-0.0106021	BM_Delta	FALSE	274.424	274.716	16.1488	None	None	../output/PIC_results/A13b_Taxa_vs_Disease_Zeros_Included/PIC_all_D_0__Bacteria___D_1__Proteobacteria___D_2__Gammaproteobacteria___D_3__Betaproteobacteriales___D_4__Burkholderiaceae___D_5__Aquabacterium_vs_perc_dis/PGLS_results.tsv	-0.0378186	all	lambda=1 delta=MLkappa=1	delta	delta : 1 (95% CI 0.383327947226116 - NA )	4.14307	0.00964761	../output/GCMP_trait_table_with_abundances_and_adiv_and_metadata_zeros.tsv	../output/huang_roy_genus_tree.newick
A13b_Taxa_vs_Disease_Zeros_Included	all_D_0__Bacteria___D_1__Proteobacteria___D_2__Alphaproteobacteria___D_3__Rhodospirillales___D_4__Terasakiellaceae___D_5__uncultured	perc_dis	0.0086773	0.547559	NA (q values only calculated for best models by AIC)	41	-0.00427721	BM_Delta	FALSE	275.287	275.58	17.2669	None	None	../output/PIC_results/A13b_Taxa_vs_Disease_Zeros_Included/PIC_all_D_0__Bacteria___D_1__Proteobacteria___D_2__Alphaproteobacteria___D_3__Rhodospirillales___D_4__Terasakiellaceae___D_5__uncultured_vs_perc_dis/PGLS_results.tsv	-0.0276527	all	lambda=1 delta=MLkappa=1	delta	delta : 1 (95% CI 0.383917343021624 - NA )	3.60399	0.00705426	../output/GCMP_trait_table_with_abundances_and_adiv_and_metadata_zeros.tsv	../output/huang_roy_genus_tree.newick
A13b_Taxa_vs_Disease_Zeros_Included	skeleton_D_0__Bacteria___D_1__Proteobacteria___D_2__Gammaproteobacteria___D_3__Pseudomonadales___D_4__Pseudomonadaceae___D_5__Pseudomonas	perc_dis	0.00915461	0.546676	NA (q values only calculated for best models by AIC)	25	-0.0079691	BM_Delta	FALSE	265.545	265.852	17.2459	None	None	../output/PIC_results/A13b_Taxa_vs_Disease_Zeros_Included/PIC_skeleton_D_0__Bacteria___D_1__Proteobacteria___D_2__Gammaproteobacteria___D_3__Pseudomonadales___D_4__Pseudomonadaceae___D_5__Pseudomonas_vs_perc_dis/PGLS_results.tsv	-0.0513864	skeleton	lambda=1 delta=MLkappa=1	delta	delta : 1 (95% CI 0.380926165310823 - NA )	3.99325	0.0131088	../output/GCMP_trait_table_with_abundances_and_adiv_and_metadata_zeros.tsv	../output/huang_roy_genus_tree.newick
A13b_Taxa_vs_Disease_Zeros_Included	all_D_0__Bacteria___D_1__Proteobacteria___D_2__Alphaproteobacteria___D_3__Rhodobacterales___D_4__Rhodobacteraceae___D_5__Ruegeria	perc_dis	0.082906	0.0580512	NA (q values only calculated for best models by AIC)	11	0.298233	BM_Kappa	FALSE	270.635	270.927	13.4672	None	None	../output/PIC_results/A13b_Taxa_vs_Disease_Zeros_Included/PIC_all_D_0__Bacteria___D_1__Proteobacteria___D_2__Alphaproteobacteria___D_3__Rhodobacterales___D_4__Rhodobacteraceae___D_5__Ruegeria_vs_perc_dis/PGLS_results.tsv	-0.599972	all	lambda=1 delta=1kappa=ML	kappa	kappa : 0.527060850166651 (95% CI 0.00404059597990954 - NA )	1.89688	0.153054	../output/GCMP_trait_table_with_abundances_and_adiv_and_metadata_zeros.tsv	../output/huang_roy_genus_tree.newick
A13b_Taxa_vs_Disease_Zeros_Included	tissue_D_0__Bacteria___D_1__Proteobacteria___D_2__Gammaproteobacteria___D_3__Oceanospirillales___D_4__Endozoicomonadaceae___D_5__Endozoicomonas	perc_dis	0.241546	0.00127953	NA (q values only calculated for best models by AIC)	42	0.0119941	BM_Delta	FALSE	246.599	246.923	23.0302	None	None	../output/PIC_results/A13b_Taxa_vs_Disease_Zeros_Included/PIC_tissue_D_0__Bacteria___D_1__Proteobacteria___D_2__Gammaproteobacteria___D_3__Oceanospirillales___D_4__Endozoicomonadaceae___D_5__Endozoicomonas_vs_perc_dis/PGLS_results.tsv	0.00523641443568262 - 0.0187517297621932	tissue	lambda=1 delta=MLkappa=1	delta	delta : 1 (95% CI 0.392847285008373 - NA )	2.43906	0.00344778	../output/GCMP_trait_table_with_abundances_and_adiv_and_metadata_zeros.tsv	../output/huang_roy_genus_tree.newick
A13b_Taxa_vs_Disease_Zeros_Included	skeleton_D_0__Bacteria___D_1__Proteobacteria___D_2__Deltaproteobacteria___D_3__Myxococcales___D_4__P3OB_42___D_5__uncultured_bacterium	perc_dis	0.0143672	0.449594	NA (q values only calculated for best models by AIC)	4	0.0263431	BM	FALSE	265.323	265.631	18.7033	None	None	../output/PIC_results/A13b_Taxa_vs_Disease_Zeros_Included/PIC_skeleton_D_0__Bacteria___D_1__Proteobacteria___D_2__Deltaproteobacteria___D_3__Myxococcales___D_4__P3OB_42___D_5__uncultured_bacterium_vs_perc_dis/PGLS_results.tsv	-0.135237	skeleton	lambda=1 delta=1kappa=1	None	All parameters fixed	3.31546	0.0344991	../output/GCMP_trait_table_with_abundances_and_adiv_and_metadata_zeros.tsv	../output/huang_roy_genus_tree.newick
A13b_Taxa_vs_Disease_Zeros_Included	all_D_0__Bacteria___D_1__Proteobacteria___D_2__Gammaproteobacteria___D_3__Oceanospirillales___D_4__Endozoicomonadaceae___D_5__Endozoicomonas	perc_dis	0.183182	0.00375345	NA (q values only calculated for best models by AIC)	31	0.0272332	BM	FALSE	266.768	267.061	22.7213	None	None	../output/PIC_results/A13b_Taxa_vs_Disease_Zeros_Included/PIC_all_D_0__Bacteria___D_1__Proteobacteria___D_2__Gammaproteobacteria___D_3__Oceanospirillales___D_4__Endozoicomonadaceae___D_5__Endozoicomonas_vs_perc_dis/PGLS_results.tsv	0.00984113575723501 - 0.0446252098386636	all	lambda=1 delta=1kappa=1	None	All parameters fixed	2.16886	0.00887349	../output/GCMP_trait_table_with_abundances_and_adiv_and_metadata_zeros.tsv	../output/huang_roy_genus_tree.newick
A13b_Taxa_vs_Disease_Zeros_Included	tissue_D_0__Archaea___D_1__Thaumarchaeota___D_2__Nitrososphaeria___D_3__Nitrosopumilales___D_4__Nitrosopumilaceae___D_5__Candidatus_Nitrosopumilus	perc_dis	0.000596673	0.88107	NA (q values only calculated for best models by AIC)	59	0.00510286	BM_Delta	FALSE	257.634	257.958	19.7198	None	None	../output/PIC_results/A13b_Taxa_vs_Disease_Zeros_Included/PIC_tissue_D_0__Archaea___D_1__Thaumarchaeota___D_2__Nitrososphaeria___D_3__Nitrosopumilales___D_4__Nitrosopumilaceae___D_5__Candidatus_Nitrosopumilus_vs_perc_dis/PGLS_results.tsv	-0.132804	tissue	lambda=1 delta=MLkappa=1	delta	delta : 1 (95% CI 0.387669881975346 - NA )	3.56555	0.0338785	../output/GCMP_trait_table_with_abundances_and_adiv_and_metadata_zeros.tsv	../output/huang_roy_genus_tree.newick
A13b_Taxa_vs_Disease_Zeros_Included	skeleton_D_0__Bacteria___D_1__Proteobacteria___D_2__Alphaproteobacteria___D_3__Rhodobacterales___D_4__Rhodobacteraceae___D_5__Ruegeria	perc_dis	0.16042	0.00857843	NA (q values only calculated for best models by AIC)	27	0.287697	BM_Delta	FALSE	258.587	258.895	14.1346	None	None	../output/PIC_results/A13b_Taxa_vs_Disease_Zeros_Included/PIC_skeleton_D_0__Bacteria___D_1__Proteobacteria___D_2__Alphaproteobacteria___D_3__Rhodobacterales___D_4__Rhodobacteraceae___D_5__Ruegeria_vs_perc_dis/PGLS_results.tsv	0.0837286076073749 - 0.491664867773935	skeleton	lambda=1 delta=MLkappa=1	delta	delta : 1 (95% CI 0.36698933664739 - NA )	1.59563	0.104065	../output/GCMP_trait_table_with_abundances_and_adiv_and_metadata_zeros.tsv	../output/huang_roy_genus_tree.newick
A13b_Taxa_vs_Disease_Zeros_Included	all_D_0__Bacteria___D_1__Proteobacteria___D_2__Gammaproteobacteria___D_3__Pseudomonadales___D_4__Pseudomonadaceae___D_5__Pseudomonas	perc_dis	0.00971914	0.524339	NA (q values only calculated for best models by AIC)	63	-0.00859209	BM_Kappa	FALSE	273.882	274.175	15.4929	None	None	../output/PIC_results/A13b_Taxa_vs_Disease_Zeros_Included/PIC_all_D_0__Bacteria___D_1__Proteobacteria___D_2__Gammaproteobacteria___D_3__Pseudomonadales___D_4__Pseudomonadaceae___D_5__Pseudomonas_vs_perc_dis/PGLS_results.tsv	-0.0524597	all	lambda=1 delta=1kappa=ML	kappa	kappa : 0.574619619073524 (95% CI 0.00978100302786147 - NA )	4.14659	0.0133826	../output/GCMP_trait_table_with_abundances_and_adiv_and_metadata_zeros.tsv	../output/huang_roy_genus_tree.newick
A13b_Taxa_vs_Disease_Zeros_Included	tissue_D_0__Bacteria___D_1__Proteobacteria___D_2__Alphaproteobacteria___D_3__Rhodospirillales___D_4__Terasakiellaceae___D_5__uncultured	perc_dis	0.00710279	0.605128	NA (q values only calculated for best models by AIC)	66	-0.00317795	BM_Delta	FALSE	257.373	257.697	19.736	None	None	../output/PIC_results/A13b_Taxa_vs_Disease_Zeros_Included/PIC_tissue_D_0__Bacteria___D_1__Proteobacteria___D_2__Alphaproteobacteria___D_3__Rhodospirillales___D_4__Terasakiellaceae___D_5__uncultured_vs_perc_dis/PGLS_results.tsv	-0.0238935	tissue	lambda=1 delta=MLkappa=1	delta	delta : 1 (95% CI 0.386790383565607 - NA )	3.64679	0.00609528	../output/GCMP_trait_table_with_abundances_and_adiv_and_metadata_zeros.tsv	../output/huang_roy_genus_tree.newick
A13b_Taxa_vs_Disease_Zeros_Included	skeleton_D_0__Bacteria___D_1__Chloroflexi___D_2__Chloroflexia___D_3__Chloroflexales___D_4__Chloroflexaceae___D_5__Candidatus_Chlorothrix	perc_dis	0.0102054	0.524405	NA (q values only calculated for best models by AIC)	57	0.0591921	BM_Delta	FALSE	265.5	265.808	17.2002	None	None	../output/PIC_results/A13b_Taxa_vs_Disease_Zeros_Included/PIC_skeleton_D_0__Bacteria___D_1__Chloroflexi___D_2__Chloroflexia___D_3__Chloroflexales___D_4__Chloroflexaceae___D_5__Candidatus_Chlorothrix_vs_perc_dis/PGLS_results.tsv	-0.361308	skeleton	lambda=1 delta=MLkappa=1	delta	delta : 1 (95% CI 0.37943453121286 - NA )	3.49088	0.0921703	../output/GCMP_trait_table_with_abundances_and_adiv_and_metadata_zeros.tsv	../output/huang_roy_genus_tree.newick
A13b_Taxa_vs_Disease_Zeros_Included	all_D_0__Bacteria___D_1__Proteobacteria___D_2__Alphaproteobacteria___D_3__Rickettsiales___D_4__Midichloriaceae___D_5__MD3_55	perc_dis	0.00091424	0.845521	NA (q values only calculated for best models by AIC)	49	-0.00270803	BM_Kappa	FALSE	274.182	274.475	15.7748	None	None	../output/PIC_results/A13b_Taxa_vs_Disease_Zeros_Included/PIC_all_D_0__Bacteria___D_1__Proteobacteria___D_2__Alphaproteobacteria___D_3__Rickettsiales___D_4__Midichloriaceae___D_5__MD3_55_vs_perc_dis/PGLS_results.tsv	-0.0541484	all	lambda=1 delta=1kappa=ML	kappa	kappa : 0.655914803860361 (95% CI 0.113430567563788 - NA )	3.75422	0.0138134	../output/GCMP_trait_table_with_abundances_and_adiv_and_metadata_zeros.tsv	../output/huang_roy_genus_tree.newick
A13b_Taxa_vs_Disease_Zeros_Included	all_D_0__Bacteria___D_1__Proteobacteria___D_2__Alphaproteobacteria___D_3__Sphingomonadales___D_4__Sphingomonadaceae___D_5__Sphingobium	perc_dis	0.00855796	0.550338	NA (q values only calculated for best models by AIC)	36	-0.00507124	BM	FALSE	275.293	275.585	16.9088	None	None	../output/PIC_results/A13b_Taxa_vs_Disease_Zeros_Included/PIC_all_D_0__Bacteria___D_1__Proteobacteria___D_2__Alphaproteobacteria___D_3__Sphingomonadales___D_4__Sphingomonadaceae___D_5__Sphingobium_vs_perc_dis/PGLS_results.tsv	-0.033016	all	lambda=1 delta=1kappa=1	None	All parameters fixed	3.87837	0.00842244	../output/GCMP_trait_table_with_abundances_and_adiv_and_metadata_zeros.tsv	../output/huang_roy_genus_tree.newick
A13b_Taxa_vs_Disease_Zeros_Included	all_D_0__Bacteria___D_1__Proteobacteria___D_2__Alphaproteobacteria___D_3__Rhizobiales___D_4__Stappiaceae___D_5__Pseudovibrio	perc_dis	0.0650726	0.0946901	NA (q values only calculated for best models by AIC)	6	0.0410019	BM	FALSE	272.71	273.003	16.1591	None	None	../output/PIC_results/A13b_Taxa_vs_Disease_Zeros_Included/PIC_all_D_0__Bacteria___D_1__Proteobacteria___D_2__Alphaproteobacteria___D_3__Rhizobiales___D_4__Stappiaceae___D_5__Pseudovibrio_vs_perc_dis/PGLS_results.tsv	-0.094006	all	lambda=1 delta=1kappa=1	None	All parameters fixed	3.41201	0.0239811	../output/GCMP_trait_table_with_abundances_and_adiv_and_metadata_zeros.tsv	../output/huang_roy_genus_tree.newick
A13b_Taxa_vs_Disease_Zeros_Included	skeleton_D_0__Archaea___D_1__Thaumarchaeota___D_2__Nitrososphaeria___D_3__Nitrosopumilales___D_4__Nitrosopumilaceae___D_5__Candidatus_Nitrosopumilus	perc_dis	0.00296586	0.731943	NA (q values only calculated for best models by AIC)	10	-0.00721755	BM	FALSE	265.806	266.114	18.9333	None	None	../output/PIC_results/A13b_Taxa_vs_Disease_Zeros_Included/PIC_skeleton_D_0__Archaea___D_1__Thaumarchaeota___D_2__Nitrososphaeria___D_3__Nitrosopumilales___D_4__Nitrosopumilaceae___D_5__Candidatus_Nitrosopumilus_vs_perc_dis/PGLS_results.tsv	-0.0820212	skeleton	lambda=1 delta=1kappa=1	None	All parameters fixed	3.78744	0.0209238	../output/GCMP_trait_table_with_abundances_and_adiv_and_metadata_zeros.tsv	../output/huang_roy_genus_tree.newick
A13b_Taxa_vs_Disease_Zeros_Included	tissue_D_0__Bacteria___D_1__Proteobacteria___D_2__Gammaproteobacteria___D_3__Betaproteobacteriales___D_4__Burkholderiaceae___D_5__Aquabacterium	perc_dis	0.0947305	0.0533526	NA (q values only calculated for best models by AIC)	13	-0.0262418	BM_Kappa	FALSE	251.492	251.817	15.3512	None	None	../output/PIC_results/A13b_Taxa_vs_Disease_Zeros_Included/PIC_tissue_D_0__Bacteria___D_1__Proteobacteria___D_2__Gammaproteobacteria___D_3__Betaproteobacteriales___D_4__Burkholderiaceae___D_5__Aquabacterium_vs_perc_dis/PGLS_results.tsv	-0.0515859	tissue	lambda=1 delta=1kappa=ML	kappa	kappa : 0.344274357431874 (95% CI NA - 0.917837475965343 )	4.86113	0.0131597	../output/GCMP_trait_table_with_abundances_and_adiv_and_metadata_zeros.tsv	../output/huang_roy_genus_tree.newick
A13b_Taxa_vs_Disease_Zeros_Included	all_D_0__Archaea___D_1__Thaumarchaeota___D_2__Nitrososphaeria___D_3__Nitrosopumilales___D_4__Nitrosopumilaceae___D_5__Candidatus_Nitrosopumilus	perc_dis	8.31538e-06	0.985178	NA (q values only calculated for best models by AIC)	20	-0.000484675	BM_Kappa	FALSE	274.222	274.515	16.1965	None	None	../output/PIC_results/A13b_Taxa_vs_Disease_Zeros_Included/PIC_all_D_0__Archaea___D_1__Thaumarchaeota___D_2__Nitrososphaeria___D_3__Nitrosopumilales___D_4__Nitrosopumilaceae___D_5__Candidatus_Nitrosopumilus_vs_perc_dis/PGLS_results.tsv	-0.101664	all	lambda=1 delta=1kappa=ML	kappa	kappa : 0.659151310615561 (95% CI 0.115273679648564 - NA )	3.55728	0.0259348	../output/GCMP_trait_table_with_abundances_and_adiv_and_metadata_zeros.tsv	../output/huang_roy_genus_tree.newick
A13b_Taxa_vs_Disease_Zeros_Included	skeleton_D_0__Bacteria___D_1__Proteobacteria___D_2__Alphaproteobacteria___D_3__Rickettsiales___D_4__Midichloriaceae___D_5__MD3_55	perc_dis	0.000464355	0.893617	NA (q values only calculated for best models by AIC)	59	-0.00278572	BM	FALSE	259.443	259.759	16.0668	None	None	../output/PIC_results/A13b_Taxa_vs_Disease_Zeros_Included/PIC_skeleton_D_0__Bacteria___D_1__Proteobacteria___D_2__Alphaproteobacteria___D_3__Rickettsiales___D_4__Midichloriaceae___D_5__MD3_55_vs_perc_dis/PGLS_results.tsv	-0.0811269	skeleton	lambda=1 delta=1kappa=1	None	All parameters fixed	3.66638	0.0206956	../output/GCMP_trait_table_with_abundances_and_adiv_and_metadata_zeros.tsv	../output/huang_roy_genus_tree.newick
A13b_Taxa_vs_Disease_Zeros_Included	all_D_0__Bacteria___D_1__Bacteroidetes___D_2__Chlorobia___D_3__Chlorobiales___D_4__Chlorobiaceae___D_5__Prosthecochloris	perc_dis	0.0368303	0.212034	NA (q values only calculated for best models by AIC)	45	-0.0394408	BM	FALSE	274.02	274.312	15.6238	None	None	../output/PIC_results/A13b_Taxa_vs_Disease_Zeros_Included/PIC_all_D_0__Bacteria___D_1__Bacteroidetes___D_2__Chlorobia___D_3__Chlorobiales___D_4__Chlorobiaceae___D_5__Prosthecochloris_vs_perc_dis/PGLS_results.tsv	-0.121999	all	lambda=1 delta=1kappa=1	None	All parameters fixed	3.7809	0.0311222	../output/GCMP_trait_table_with_abundances_and_adiv_and_metadata_zeros.tsv	../output/huang_roy_genus_tree.newick
A13b_Taxa_vs_Disease_Zeros_Included	all_D_0__Bacteria___D_1__Proteobacteria___D_2__Alphaproteobacteria___D_3__Sphingomonadales___D_4__Sphingomonadaceae___D_5__Sphingobium	perc_dis	0.0160824	0.412041	NA (q values only calculated for best models by AIC)	36	-0.00999883	BM_Kappa	FALSE	273.535	273.828	15.1514	None	None	../output/PIC_results/A13b_Taxa_vs_Disease_Zeros_Included/PIC_all_D_0__Bacteria___D_1__Proteobacteria___D_2__Alphaproteobacteria___D_3__Sphingomonadales___D_4__Sphingomonadaceae___D_5__Sphingobium_vs_perc_dis/PGLS_results.tsv	-0.0473058	all	lambda=1 delta=1kappa=ML	kappa	kappa : 0.612940931523157 (95% CI 0.0607019520079064 - NA )	4.0881	0.0120678	../output/GCMP_trait_table_with_abundances_and_adiv_and_metadata_zeros.tsv	../output/huang_roy_genus_tree.newick
A13b_Taxa_vs_Disease_Zeros_Included	skeleton_D_0__Bacteria___D_1__Bacteroidetes___D_2__Bacteroidia___D_3__Cytophagales___D_4__Amoebophilaceae___D_5__Candidatus_Amoebophilus	perc_dis	6.58026e-05	0.959337	NA (q values only calculated for best models by AIC)	19	0.000548892	BM	FALSE	265.928	266.236	17.7351	None	None	../output/PIC_results/A13b_Taxa_vs_Disease_Zeros_Included/PIC_skeleton_D_0__Bacteria___D_1__Bacteroidetes___D_2__Bacteroidia___D_3__Cytophagales___D_4__Amoebophilaceae___D_5__Candidatus_Amoebophilus_vs_perc_dis/PGLS_results.tsv	-0.0419379	skeleton	lambda=1 delta=1kappa=1	None	All parameters fixed	3.61084	0.0106985	../output/GCMP_trait_table_with_abundances_and_adiv_and_metadata_zeros.tsv	../output/huang_roy_genus_tree.newick
A13b_Taxa_vs_Disease_Zeros_Included	mucus_D_0__Bacteria___D_1__Proteobacteria___D_2__Alphaproteobacteria___D_3__Sphingomonadales___D_4__Sphingomonadaceae___D_5__Sphingobium	perc_dis	0.00108381	0.840179	NA (q values only calculated for best models by AIC)	57	0.00122492	BM	FALSE	254.66	254.984	17.2821	None	None	../output/PIC_results/A13b_Taxa_vs_Disease_Zeros_Included/PIC_mucus_D_0__Bacteria___D_1__Proteobacteria___D_2__Alphaproteobacteria___D_3__Sphingomonadales___D_4__Sphingomonadaceae___D_5__Sphingobium_vs_perc_dis/PGLS_results.tsv	-0.0236478	mucus	lambda=1 delta=1kappa=1	None	All parameters fixed	3.5395	0.0060326	../output/GCMP_trait_table_with_abundances_and_adiv_and_metadata_zeros.tsv	../output/huang_roy_genus_tree.newick
A13b_Taxa_vs_Disease_Zeros_Included	all_D_0__Bacteria___D_1__Proteobacteria___D_2__Alphaproteobacteria___D_3__Rhizobiales___D_4__Stappiaceae___D_5__Pseudovibrio	perc_dis	0.0686735	0.0857206	NA (q values only calculated for best models by AIC)	6	0.0438666	BM_Kappa	FALSE	271.094	271.387	14.5431	None	None	../output/PIC_results/A13b_Taxa_vs_Disease_Zeros_Included/PIC_all_D_0__Bacteria___D_1__Proteobacteria___D_2__Alphaproteobacteria___D_3__Rhizobiales___D_4__Stappiaceae___D_5__Pseudovibrio_vs_perc_dis/PGLS_results.tsv	-0.0977128	all	lambda=1 delta=1kappa=ML	kappa	kappa : 0.645123591150397 (95% CI 0.109302231136551 - NA )	3.38922	0.0249267	../output/GCMP_trait_table_with_abundances_and_adiv_and_metadata_zeros.tsv	../output/huang_roy_genus_tree.newick
A13b_Taxa_vs_Disease_Zeros_Included	mucus_D_0__Bacteria___D_1__Proteobacteria___D_2__Gammaproteobacteria___D_3__Vibrionales___D_4__Vibrionaceae___D_5__Photobacterium	perc_dis	0.000971564	0.84858	NA (q values only calculated for best models by AIC)	39	-0.00732453	BM	FALSE	254.665	254.989	17.2793	None	None	../output/PIC_results/A13b_Taxa_vs_Disease_Zeros_Included/PIC_mucus_D_0__Bacteria___D_1__Proteobacteria___D_2__Gammaproteobacteria___D_3__Vibrionales___D_4__Vibrionaceae___D_5__Photobacterium_vs_perc_dis/PGLS_results.tsv	-0.149358	mucus	lambda=1 delta=1kappa=1	None	All parameters fixed	3.66944	0.0381014	../output/GCMP_trait_table_with_abundances_and_adiv_and_metadata_zeros.tsv	../output/huang_roy_genus_tree.newick
A13b_Taxa_vs_Disease_Zeros_Included	mucus_D_0__Bacteria___D_1__Tenericutes___D_2__Mollicutes___D_3__Entomoplasmatales___D_4__Spiroplasmataceae___D_5__Spiroplasma	perc_dis	0.0323428	0.266814	NA (q values only calculated for best models by AIC)	61	0.253493	BM	FALSE	253.388	253.713	18.6338	None	None	../output/PIC_results/A13b_Taxa_vs_Disease_Zeros_Included/PIC_mucus_D_0__Bacteria___D_1__Tenericutes___D_2__Mollicutes___D_3__Entomoplasmatales___D_4__Spiroplasmataceae___D_5__Spiroplasma_vs_perc_dis/PGLS_results.tsv	-0.881725	mucus	lambda=1 delta=1kappa=1	None	All parameters fixed	3.33962	0.22493	../output/GCMP_trait_table_with_abundances_and_adiv_and_metadata_zeros.tsv	../output/huang_roy_genus_tree.newick
A13b_Taxa_vs_Disease_Zeros_Included	tissue_D_0__Bacteria___D_1__Proteobacteria___D_2__Gammaproteobacteria___D_3__Enterobacteriales___D_4__Enterobacteriaceae___D_5__Pantoea	perc_dis	2.38107e-05	0.97616	NA (q values only calculated for best models by AIC)	10	-0.000119462	BM_Delta	FALSE	257.657	257.981	20.2694	None	None	../output/PIC_results/A13b_Taxa_vs_Disease_Zeros_Included/PIC_tissue_D_0__Bacteria___D_1__Proteobacteria___D_2__Gammaproteobacteria___D_3__Enterobacteriales___D_4__Enterobacteriaceae___D_5__Pantoea_vs_perc_dis/PGLS_results.tsv	-0.015568	tissue	lambda=1 delta=MLkappa=1	delta	delta : 1 (95% CI 0.387482481275996 - NA )	3.64129	0.00397142	../output/GCMP_trait_table_with_abundances_and_adiv_and_metadata_zeros.tsv	../output/huang_roy_genus_tree.newick
A13b_Taxa_vs_Disease_Zeros_Included	mucus_D_0__Bacteria___D_1__Cyanobacteria___D_2__Oxyphotobacteria___D_3__Synechococcales___D_4__Cyanobiaceae___D_5__Synechococcus_CC9902	perc_dis	0.00377936	0.706293	NA (q values only calculated for best models by AIC)	55	-0.00929247	BM	FALSE	254.552	254.876	16.9993	None	None	../output/PIC_results/A13b_Taxa_vs_Disease_Zeros_Included/PIC_mucus_D_0__Bacteria___D_1__Cyanobacteria___D_2__Oxyphotobacteria___D_3__Synechococcales___D_4__Cyanobiaceae___D_5__Synechococcus_CC9902_vs_perc_dis/PGLS_results.tsv	-0.0959388	mucus	lambda=1 delta=1kappa=1	None	All parameters fixed	3.86442	0.0244742	../output/GCMP_trait_table_with_abundances_and_adiv_and_metadata_zeros.tsv	../output/huang_roy_genus_tree.newick
A13b_Taxa_vs_Disease_Zeros_Included	skeleton_D_0__Bacteria___D_1__Proteobacteria___D_2__Gammaproteobacteria___D_3__Pseudomonadales___D_4__Pseudomonadaceae___D_5__Pseudomonas	perc_dis	0.0148359	0.442239	NA (q values only calculated for best models by AIC)	25	-0.00924955	BM_Kappa	FALSE	263.698	264.006	15.3992	None	None	../output/PIC_results/A13b_Taxa_vs_Disease_Zeros_Included/PIC_skeleton_D_0__Bacteria___D_1__Proteobacteria___D_2__Gammaproteobacteria___D_3__Pseudomonadales___D_4__Pseudomonadaceae___D_5__Pseudomonas_vs_perc_dis/PGLS_results.tsv	-0.0467169	skeleton	lambda=1 delta=1kappa=ML	kappa	kappa : 0.587711573017714 (95% CI 0.0164127820661357 - NA )	3.98471	0.0119176	../output/GCMP_trait_table_with_abundances_and_adiv_and_metadata_zeros.tsv	../output/huang_roy_genus_tree.newick
A13b_Taxa_vs_Disease_Zeros_Included	mucus_D_0__Bacteria___D_1__Proteobacteria___D_2__Gammaproteobacteria___D_3__Alteromonadales___D_4__Pseudoalteromonadaceae___D_5__Pseudoalteromonas	perc_dis	0.0131796	0.480569	NA (q values only calculated for best models by AIC)	23	-0.00444747	BM	FALSE	254.173	254.497	16.8982	None	None	../output/PIC_results/A13b_Taxa_vs_Disease_Zeros_Included/PIC_mucus_D_0__Bacteria___D_1__Proteobacteria___D_2__Gammaproteobacteria___D_3__Alteromonadales___D_4__Pseudoalteromonadaceae___D_5__Pseudoalteromonas_vs_perc_dis/PGLS_results.tsv	-0.0244723	mucus	lambda=1 delta=1kappa=1	None	All parameters fixed	3.6691	0.00624293	../output/GCMP_trait_table_with_abundances_and_adiv_and_metadata_zeros.tsv	../output/huang_roy_genus_tree.newick
A13b_Taxa_vs_Disease_Zeros_Included	mucus_D_0__Bacteria___D_1__Proteobacteria___D_2__Gammaproteobacteria___D_3__Betaproteobacteriales___D_4__Burkholderiaceae___D_5__Aquabacterium	perc_dis	0.0122784	0.496068	NA (q values only calculated for best models by AIC)	55	-0.00464908	BM	FALSE	254.209	254.534	16.5371	None	None	../output/PIC_results/A13b_Taxa_vs_Disease_Zeros_Included/PIC_mucus_D_0__Bacteria___D_1__Proteobacteria___D_2__Gammaproteobacteria___D_3__Betaproteobacteriales___D_4__Burkholderiaceae___D_5__Aquabacterium_vs_perc_dis/PGLS_results.tsv	-0.026516	mucus	lambda=1 delta=1kappa=1	None	All parameters fixed	4.02795	0.00676427	../output/GCMP_trait_table_with_abundances_and_adiv_and_metadata_zeros.tsv	../output/huang_roy_genus_tree.newick
A13b_Taxa_vs_Disease_Zeros_Included	tissue_D_0__Bacteria___D_1__Proteobacteria___D_2__Alphaproteobacteria___D_3__Sphingomonadales___D_4__Sphingomonadaceae___D_5__Sphingobium	perc_dis	0.0125718	0.490934	NA (q values only calculated for best models by AIC)	39	-0.00421424	BM_Delta	FALSE	257.152	257.476	21.1049	None	None	../output/PIC_results/A13b_Taxa_vs_Disease_Zeros_Included/PIC_tissue_D_0__Bacteria___D_1__Proteobacteria___D_2__Alphaproteobacteria___D_3__Sphingomonadales___D_4__Sphingomonadaceae___D_5__Sphingobium_vs_perc_dis/PGLS_results.tsv	-0.0237502	tissue	lambda=1 delta=MLkappa=1	delta	delta : 1 (95% CI 0.388547822269541 - NA )	3.85036	0.00605873	../output/GCMP_trait_table_with_abundances_and_adiv_and_metadata_zeros.tsv	../output/huang_roy_genus_tree.newick
A13b_Taxa_vs_Disease_Zeros_Included	mucus_D_0__Bacteria___D_1__Cyanobacteria___D_2__Oxyphotobacteria___D_3__Synechococcales___D_4__Cyanobiaceae___D_5__Synechococcus_CC9902	perc_dis	0.00377936	0.706293	NA (q values only calculated for best models by AIC)	55	-0.00929247	BM_Delta	FALSE	254.552	254.876	16.9993	None	None	../output/PIC_results/A13b_Taxa_vs_Disease_Zeros_Included/PIC_mucus_D_0__Bacteria___D_1__Cyanobacteria___D_2__Oxyphotobacteria___D_3__Synechococcales___D_4__Cyanobiaceae___D_5__Synechococcus_CC9902_vs_perc_dis/PGLS_results.tsv	-0.0959388	mucus	lambda=1 delta=MLkappa=1	delta	delta : 1 (95% CI 0.38090116571909 - NA )	3.86442	0.0244742	../output/GCMP_trait_table_with_abundances_and_adiv_and_metadata_zeros.tsv	../output/huang_roy_genus_tree.newick
A13b_Taxa_vs_Disease_Zeros_Included	all_D_0__Bacteria___D_1__Proteobacteria___D_2__Gammaproteobacteria___D_3__Cellvibrionales___D_4__Spongiibacteraceae___D_5__BD1_7_clade	perc_dis	0.0257062	0.298504	NA (q values only calculated for best models by AIC)	57	-0.608254	BM	FALSE	274.525	274.818	16.9915	None	None	../output/PIC_results/A13b_Taxa_vs_Disease_Zeros_Included/PIC_all_D_0__Bacteria___D_1__Proteobacteria___D_2__Gammaproteobacteria___D_3__Cellvibrionales___D_4__Spongiibacteraceae___D_5__BD1_7_clade_vs_perc_dis/PGLS_results.tsv	-2.26502	all	lambda=1 delta=1kappa=1	None	All parameters fixed	3.70853	0.577812	../output/GCMP_trait_table_with_abundances_and_adiv_and_metadata_zeros.tsv	../output/huang_roy_genus_tree.newick
A13b_Taxa_vs_Disease_Zeros_Included	tissue_D_0__Bacteria___D_1__Bacteroidetes___D_2__Bacteroidia___D_3__Bacteroidales___D_4__Rikenellaceae___D_5__Rikenellaceae_RC9_gut_group	perc_dis	0.0124519	0.493021	NA (q values only calculated for best models by AIC)	28	-0.00751301	BM_Delta	FALSE	257.157	257.481	19.7497	None	None	../output/PIC_results/A13b_Taxa_vs_Disease_Zeros_Included/PIC_tissue_D_0__Bacteria___D_1__Bacteroidetes___D_2__Bacteroidia___D_3__Bacteroidales___D_4__Rikenellaceae___D_5__Rikenellaceae_RC9_gut_group_vs_perc_dis/PGLS_results.tsv	-0.042547	tissue	lambda=1 delta=MLkappa=1	delta	delta : 1 (95% CI 0.387970930627073 - NA )	3.73406	0.0108538	../output/GCMP_trait_table_with_abundances_and_adiv_and_metadata_zeros.tsv	../output/huang_roy_genus_tree.newick
A13b_Taxa_vs_Disease_Zeros_Included	tissue_D_0__Bacteria___D_1__Proteobacteria___D_2__Alphaproteobacteria___D_3__Rhodospirillales___D_4__Terasakiellaceae___D_5__uncultured	perc_dis	0.00710279	0.605128	NA (q values only calculated for best models by AIC)	66	-0.00317795	BM	FALSE	257.373	257.697	19.736	None	None	../output/PIC_results/A13b_Taxa_vs_Disease_Zeros_Included/PIC_tissue_D_0__Bacteria___D_1__Proteobacteria___D_2__Alphaproteobacteria___D_3__Rhodospirillales___D_4__Terasakiellaceae___D_5__uncultured_vs_perc_dis/PGLS_results.tsv	-0.0238935	tissue	lambda=1 delta=1kappa=1	None	All parameters fixed	3.64679	0.00609528	../output/GCMP_trait_table_with_abundances_and_adiv_and_metadata_zeros.tsv	../output/huang_roy_genus_tree.newick
A13b_Taxa_vs_Disease_Zeros_Included	mucus_D_0__Bacteria___D_1__Proteobacteria___D_2__Alphaproteobacteria___D_3__Sphingomonadales___D_4__Sphingomonadaceae___D_5__Sphingobium	perc_dis	0.00378364	0.706134	NA (q values only calculated for best models by AIC)	57	0.00332562	BM_Kappa	FALSE	252.67	252.994	15.2918	None	None	../output/PIC_results/A13b_Taxa_vs_Disease_Zeros_Included/PIC_mucus_D_0__Bacteria___D_1__Proteobacteria___D_2__Alphaproteobacteria___D_3__Sphingomonadales___D_4__Sphingomonadaceae___D_5__Sphingobium_vs_perc_dis/PGLS_results.tsv	-0.0343153	mucus	lambda=1 delta=1kappa=ML	kappa	kappa : 0.563745727452096 (95% CI NA - NA )	3.31747	0.00875391	../output/GCMP_trait_table_with_abundances_and_adiv_and_metadata_zeros.tsv	../output/huang_roy_genus_tree.newick
A13b_Taxa_vs_Disease_Zeros_Included	mucus_D_0__Bacteria___D_1__Proteobacteria___D_2__Gammaproteobacteria___D_3__Oceanospirillales___D_4__Endozoicomonadaceae___D_5__Endozoicomonas	perc_dis	0.34643	6.47673e-05	NA (q values only calculated for best models by AIC)	59	0.0468891	BM	FALSE	237.691	238.016	22.3164	None	None	../output/PIC_results/A13b_Taxa_vs_Disease_Zeros_Included/PIC_mucus_D_0__Bacteria___D_1__Proteobacteria___D_2__Gammaproteobacteria___D_3__Oceanospirillales___D_4__Endozoicomonadaceae___D_5__Endozoicomonas_vs_perc_dis/PGLS_results.tsv	0.0264116879474001 - 0.0673664387670193	mucus	lambda=1 delta=1kappa=1	None	All parameters fixed	1.48506	0.0104476	../output/GCMP_trait_table_with_abundances_and_adiv_and_metadata_zeros.tsv	../output/huang_roy_genus_tree.newick
A13b_Taxa_vs_Disease_Zeros_Included	skeleton_D_0__Bacteria___D_1__Proteobacteria___D_2__Deltaproteobacteria___D_3__Myxococcales___D_4__P3OB_42___D_5__uncultured_bacterium	perc_dis	0.0143672	0.449594	NA (q values only calculated for best models by AIC)	4	0.0263431	BM_Delta	FALSE	265.323	265.631	18.7033	None	None	../output/PIC_results/A13b_Taxa_vs_Disease_Zeros_Included/PIC_skeleton_D_0__Bacteria___D_1__Proteobacteria___D_2__Deltaproteobacteria___D_3__Myxococcales___D_4__P3OB_42___D_5__uncultured_bacterium_vs_perc_dis/PGLS_results.tsv	-0.135237	skeleton	lambda=1 delta=MLkappa=1	delta	delta : 1 (95% CI 0.385999018995936 - NA )	3.31546	0.0344991	../output/GCMP_trait_table_with_abundances_and_adiv_and_metadata_zeros.tsv	../output/huang_roy_genus_tree.newick
A13b_Taxa_vs_Disease_Zeros_Included	skeleton_D_0__Archaea___D_1__Thaumarchaeota___D_2__Nitrososphaeria___D_3__Nitrosopumilales___D_4__Nitrosopumilaceae___D_5__Candidatus_Nitrosopumilus	perc_dis	0.00326407	0.719313	NA (q values only calculated for best models by AIC)	10	-0.00891788	BM_Kappa	FALSE	264.182	264.49	17.309	None	None	../output/PIC_results/A13b_Taxa_vs_Disease_Zeros_Included/PIC_skeleton_D_0__Archaea___D_1__Thaumarchaeota___D_2__Nitrososphaeria___D_3__Nitrosopumilales___D_4__Nitrosopumilaceae___D_5__Candidatus_Nitrosopumilus_vs_perc_dis/PGLS_results.tsv	-0.0965891	skeleton	lambda=1 delta=1kappa=ML	kappa	kappa : 0.60908904270759 (95% CI 0.0382255542137983 - NA )	3.79277	0.0246401	../output/GCMP_trait_table_with_abundances_and_adiv_and_metadata_zeros.tsv	../output/huang_roy_genus_tree.newick
A13b_Taxa_vs_Disease_Zeros_Included	skeleton_D_0__Bacteria___D_1__Proteobacteria___D_2__Alphaproteobacteria___D_3__Rhodobacterales___D_4__Rhodobacteraceae___D_5__Ruegeria	perc_dis	0.16042	0.00857843	NA (q values only calculated for best models by AIC)	27	0.287697	BM	FALSE	258.587	258.895	14.1346	None	None	../output/PIC_results/A13b_Taxa_vs_Disease_Zeros_Included/PIC_skeleton_D_0__Bacteria___D_1__Proteobacteria___D_2__Alphaproteobacteria___D_3__Rhodobacterales___D_4__Rhodobacteraceae___D_5__Ruegeria_vs_perc_dis/PGLS_results.tsv	0.0837286076073749 - 0.491664867773935	skeleton	lambda=1 delta=1kappa=1	None	All parameters fixed	1.59563	0.104065	../output/GCMP_trait_table_with_abundances_and_adiv_and_metadata_zeros.tsv	../output/huang_roy_genus_tree.newick
A13b_Taxa_vs_Disease_Zeros_Included	tissue_D_0__Bacteria___D_1__Proteobacteria___D_2__Gammaproteobacteria___D_3__Enterobacteriales___D_4__Enterobacteriaceae___D_5__Pantoea	perc_dis	2.38107e-05	0.97616	NA (q values only calculated for best models by AIC)	10	-0.000119462	BM	FALSE	257.657	257.981	20.2694	None	None	../output/PIC_results/A13b_Taxa_vs_Disease_Zeros_Included/PIC_tissue_D_0__Bacteria___D_1__Proteobacteria___D_2__Gammaproteobacteria___D_3__Enterobacteriales___D_4__Enterobacteriaceae___D_5__Pantoea_vs_perc_dis/PGLS_results.tsv	-0.015568	tissue	lambda=1 delta=1kappa=1	None	All parameters fixed	3.64129	0.00397142	../output/GCMP_trait_table_with_abundances_and_adiv_and_metadata_zeros.tsv	../output/huang_roy_genus_tree.newick
A13b_Taxa_vs_Disease_Zeros_Included	all_D_0__Bacteria___D_1__Proteobacteria___D_2__Gammaproteobacteria___D_3__Oceanospirillales___D_4__Endozoicomonadaceae___D_5__Endozoicomonas	perc_dis	0.183182	0.00375345	NA (q values only calculated for best models by AIC)	31	0.0272332	BM_Delta	FALSE	266.768	267.061	22.7213	None	None	../output/PIC_results/A13b_Taxa_vs_Disease_Zeros_Included/PIC_all_D_0__Bacteria___D_1__Proteobacteria___D_2__Gammaproteobacteria___D_3__Oceanospirillales___D_4__Endozoicomonadaceae___D_5__Endozoicomonas_vs_perc_dis/PGLS_results.tsv	0.00984113575723501 - 0.0446252098386636	all	lambda=1 delta=MLkappa=1	delta	delta : 1 (95% CI 0.393341580889692 - NA )	2.16886	0.00887349	../output/GCMP_trait_table_with_abundances_and_adiv_and_metadata_zeros.tsv	../output/huang_roy_genus_tree.newick
A13b_Taxa_vs_Disease_Zeros_Included	skeleton_D_0__Bacteria___D_1__Chloroflexi___D_2__Chloroflexia___D_3__Chloroflexales___D_4__Chloroflexaceae___D_5__Candidatus_Chlorothrix	perc_dis	0.0102054	0.524405	NA (q values only calculated for best models by AIC)	57	0.0591921	BM	FALSE	265.5	265.808	17.2002	None	None	../output/PIC_results/A13b_Taxa_vs_Disease_Zeros_Included/PIC_skeleton_D_0__Bacteria___D_1__Chloroflexi___D_2__Chloroflexia___D_3__Chloroflexales___D_4__Chloroflexaceae___D_5__Candidatus_Chlorothrix_vs_perc_dis/PGLS_results.tsv	-0.361308	skeleton	lambda=1 delta=1kappa=1	None	All parameters fixed	3.49088	0.0921703	../output/GCMP_trait_table_with_abundances_and_adiv_and_metadata_zeros.tsv	../output/huang_roy_genus_tree.newick
A13b_Taxa_vs_Disease_Zeros_Included	all_D_0__Bacteria___D_1__Proteobacteria___D_2__Gammaproteobacteria___D_3__Pseudomonadales___D_4__Pseudomonadaceae___D_5__Pseudomonas	perc_dis	0.000283475	0.913619	NA (q values only calculated for best models by AIC)	63	0.00126699	BM_Delta	FALSE	275.658	275.951	17.2692	None	None	../output/PIC_results/A13b_Taxa_vs_Disease_Zeros_Included/PIC_all_D_0__Bacteria___D_1__Proteobacteria___D_2__Gammaproteobacteria___D_3__Pseudomonadales___D_4__Pseudomonadaceae___D_5__Pseudomonas_vs_perc_dis/PGLS_results.tsv	-0.0455109	all	lambda=1 delta=MLkappa=1	delta	delta : 1 (95% CI 0.384029574906296 - NA )	3.50357	0.0116099	../output/GCMP_trait_table_with_abundances_and_adiv_and_metadata_zeros.tsv	../output/huang_roy_genus_tree.newick
A13b_Taxa_vs_Disease_Zeros_Included	all_D_0__Bacteria___D_1__Tenericutes___D_2__Mollicutes___D_3__Mycoplasmatales___D_4__Mycoplasmataceae___D_5__Mycoplasma	perc_dis	0.0207998	0.350299	NA (q values only calculated for best models by AIC)	17	-0.476829	BM_Kappa	FALSE	273.3	273.593	15.6022	None	None	../output/PIC_results/A13b_Taxa_vs_Disease_Zeros_Included/PIC_all_D_0__Bacteria___D_1__Tenericutes___D_2__Mollicutes___D_3__Mycoplasmatales___D_4__Mycoplasmataceae___D_5__Mycoplasma_vs_perc_dis/PGLS_results.tsv	-1.97893	all	lambda=1 delta=1kappa=ML	kappa	kappa : 0.64452951718125 (95% CI 0.102677958115542 - NA )	3.67101	0.504829	../output/GCMP_trait_table_with_abundances_and_adiv_and_metadata_zeros.tsv	../output/huang_roy_genus_tree.newick
A13b_Taxa_vs_Disease_Zeros_Included	all_D_0__Bacteria___D_1__Bacteroidetes___D_2__Chlorobia___D_3__Chlorobiales___D_4__Chlorobiaceae___D_5__Prosthecochloris	perc_dis	0.0210507	0.347378	NA (q values only calculated for best models by AIC)	45	-0.0335935	BM_Kappa	FALSE	273.441	273.734	15.0452	None	None	../output/PIC_results/A13b_Taxa_vs_Disease_Zeros_Included/PIC_all_D_0__Bacteria___D_1__Bacteroidetes___D_2__Chlorobia___D_3__Chlorobiales___D_4__Chlorobiaceae___D_5__Prosthecochloris_vs_perc_dis/PGLS_results.tsv	-0.138568	all	lambda=1 delta=1kappa=ML	kappa	kappa : 0.76954611203203 (95% CI 0.174679869884793 - NA )	3.68971	0.035349	../output/GCMP_trait_table_with_abundances_and_adiv_and_metadata_zeros.tsv	../output/huang_roy_genus_tree.newick
A13b_Taxa_vs_Disease_Zeros_Included	mucus_D_0__Bacteria___D_1__Proteobacteria___D_2__Alphaproteobacteria___D_3__Rhizobiales___D_4__Stappiaceae___D_5__Pseudovibrio	perc_dis	0.0263698	0.316765	NA (q values only calculated for best models by AIC)	22	0.00744963	BM_Delta	FALSE	253.634	253.959	16.3007	None	None	../output/PIC_results/A13b_Taxa_vs_Disease_Zeros_Included/PIC_mucus_D_0__Bacteria___D_1__Proteobacteria___D_2__Alphaproteobacteria___D_3__Rhizobiales___D_4__Stappiaceae___D_5__Pseudovibrio_vs_perc_dis/PGLS_results.tsv	-0.0287854	mucus	lambda=1 delta=MLkappa=1	delta	delta : 1 (95% CI 0.37915148982044 - NA )	3.55981	0.00734321	../output/GCMP_trait_table_with_abundances_and_adiv_and_metadata_zeros.tsv	../output/huang_roy_genus_tree.newick
A13b_Taxa_vs_Disease_Zeros_Included	tissue_D_0__Bacteria___D_1__Bacteroidetes___D_2__Bacteroidia___D_3__Flavobacteriales___D_4__Flavobacteriaceae___D_5__Maritimimonas	perc_dis	0.0324435	0.266058	NA (q values only calculated for best models by AIC)	34	-0.018199	BM_Delta	FALSE	256.339	256.663	18.9437	None	None	../output/PIC_results/A13b_Taxa_vs_Disease_Zeros_Included/PIC_tissue_D_0__Bacteria___D_1__Bacteroidetes___D_2__Bacteroidia___D_3__Flavobacteriales___D_4__Flavobacteriaceae___D_5__Maritimimonas_vs_perc_dis/PGLS_results.tsv	-0.0632	tissue	lambda=1 delta=MLkappa=1	delta	delta : 1 (95% CI 0.384455318957155 - NA )	3.73029	0.0161224	../output/GCMP_trait_table_with_abundances_and_adiv_and_metadata_zeros.tsv	../output/huang_roy_genus_tree.newick
A13b_Taxa_vs_Disease_Zeros_Included	mucus_D_0__Bacteria___D_1__Proteobacteria___D_2__Alphaproteobacteria___D_3__Rhodospirillales___D_4__Terasakiellaceae___D_5__uncultured	perc_dis	0.013405	0.476814	NA (q values only calculated for best models by AIC)	20	-0.0033368	BM_Delta	FALSE	254.164	254.488	17.2192	None	None	../output/PIC_results/A13b_Taxa_vs_Disease_Zeros_Included/PIC_mucus_D_0__Bacteria___D_1__Proteobacteria___D_2__Alphaproteobacteria___D_3__Rhodospirillales___D_4__Terasakiellaceae___D_5__uncultured_vs_perc_dis/PGLS_results.tsv	-0.0182037	mucus	lambda=1 delta=MLkappa=1	delta	delta : 1 (95% CI 0.380450145065392 - NA )	3.6587	0.00464381	../output/GCMP_trait_table_with_abundances_and_adiv_and_metadata_zeros.tsv	../output/huang_roy_genus_tree.newick
A13b_Taxa_vs_Disease_Zeros_Included	skeleton_D_0__Bacteria___D_1__Bacteroidetes___D_2__Bacteroidia___D_3__Cytophagales___D_4__Amoebophilaceae___D_5__Candidatus_Amoebophilus	perc_dis	0.00190395	0.783793	NA (q values only calculated for best models by AIC)	19	0.00334927	BM_Kappa	FALSE	264.241	264.549	16.0481	None	None	../output/PIC_results/A13b_Taxa_vs_Disease_Zeros_Included/PIC_skeleton_D_0__Bacteria___D_1__Bacteroidetes___D_2__Bacteroidia___D_3__Cytophagales___D_4__Amoebophilaceae___D_5__Candidatus_Amoebophilus_vs_perc_dis/PGLS_results.tsv	-0.0475296	skeleton	lambda=1 delta=1kappa=ML	kappa	kappa : 0.598172064912431 (95% CI 0.0236394870462765 - NA )	3.4745	0.0121249	../output/GCMP_trait_table_with_abundances_and_adiv_and_metadata_zeros.tsv	../output/huang_roy_genus_tree.newick
A13b_Taxa_vs_Disease_Zeros_Included	all_D_0__Bacteria___D_1__Proteobacteria___D_2__Gammaproteobacteria___D_3__Pseudomonadales___D_4__Pseudomonadaceae___D_5__Pseudomonas	perc_dis	0.000283475	0.913619	NA (q values only calculated for best models by AIC)	63	0.00126699	BM	FALSE	275.658	275.951	17.2692	None	None	../output/PIC_results/A13b_Taxa_vs_Disease_Zeros_Included/PIC_all_D_0__Bacteria___D_1__Proteobacteria___D_2__Gammaproteobacteria___D_3__Pseudomonadales___D_4__Pseudomonadaceae___D_5__Pseudomonas_vs_perc_dis/PGLS_results.tsv	-0.0455109	all	lambda=1 delta=1kappa=1	None	All parameters fixed	3.50357	0.0116099	../output/GCMP_trait_table_with_abundances_and_adiv_and_metadata_zeros.tsv	../output/huang_roy_genus_tree.newick
A13b_Taxa_vs_Disease_Zeros_Included	mucus_D_0__Bacteria___D_1__Proteobacteria___D_2__Gammaproteobacteria___D_3__Oceanospirillales___D_4__Endozoicomonadaceae___D_5__Endozoicomonas	perc_dis	0.392875	1.50968e-05	NA (q values only calculated for best models by AIC)	59	0.052016	BM_Kappa	FALSE	233.195	233.519	17.8203	None	None	../output/PIC_results/A13b_Taxa_vs_Disease_Zeros_Included/PIC_mucus_D_0__Bacteria___D_1__Proteobacteria___D_2__Gammaproteobacteria___D_3__Oceanospirillales___D_4__Endozoicomonadaceae___D_5__Endozoicomonas_vs_perc_dis/PGLS_results.tsv	0.031456476752678 - 0.07257553585415	mucus	lambda=1 delta=1kappa=ML	kappa	kappa : 0.400954128166485 (95% CI NA - 0.953569953450582 )	1.03881	0.0104896	../output/GCMP_trait_table_with_abundances_and_adiv_and_metadata_zeros.tsv	../output/huang_roy_genus_tree.newick
A13b_Taxa_vs_Disease_Zeros_Included	skeleton_D_0__Bacteria___D_1__Proteobacteria___D_2__Gammaproteobacteria___D_3__Oceanospirillales___D_4__Endozoicomonadaceae___D_5__Endozoicomonas	perc_dis	0.00193224	0.782231	NA (q values only calculated for best models by AIC)	48	0.0101885	BM	FALSE	265.85	266.157	19.4842	None	None	../output/PIC_results/A13b_Taxa_vs_Disease_Zeros_Included/PIC_skeleton_D_0__Bacteria___D_1__Proteobacteria___D_2__Gammaproteobacteria___D_3__Oceanospirillales___D_4__Endozoicomonadaceae___D_5__Endozoicomonas_vs_perc_dis/PGLS_results.tsv	-0.143521	skeleton	lambda=1 delta=1kappa=1	None	All parameters fixed	3.46929	0.0366125	../output/GCMP_trait_table_with_abundances_and_adiv_and_metadata_zeros.tsv	../output/huang_roy_genus_tree.newick
A13b_Taxa_vs_Disease_Zeros_Included	mucus_D_0__Bacteria___D_1__Proteobacteria___D_2__Gammaproteobacteria___D_3__Pseudomonadales___D_4__Pseudomonadaceae___D_5__Pseudomonas	perc_dis	0.000650604	0.875852	NA (q values only calculated for best models by AIC)	51	0.00109379	BM	FALSE	254.677	255.002	17.0597	None	None	../output/PIC_results/A13b_Taxa_vs_Disease_Zeros_Included/PIC_mucus_D_0__Bacteria___D_1__Proteobacteria___D_2__Gammaproteobacteria___D_3__Pseudomonadales___D_4__Pseudomonadaceae___D_5__Pseudomonas_vs_perc_dis/PGLS_results.tsv	-0.0272602	mucus	lambda=1 delta=1kappa=1	None	All parameters fixed	3.51386	0.00695414	../output/GCMP_trait_table_with_abundances_and_adiv_and_metadata_zeros.tsv	../output/huang_roy_genus_tree.newick
A13b_Taxa_vs_Disease_Zeros_Included	mucus_D_0__Bacteria___D_1__Proteobacteria___D_2__Alphaproteobacteria___D_3__Rhizobiales___D_4__Stappiaceae___D_5__Pseudovibrio	perc_dis	0.0263698	0.316765	NA (q values only calculated for best models by AIC)	22	0.00744963	BM	FALSE	253.634	253.959	16.3007	None	None	../output/PIC_results/A13b_Taxa_vs_Disease_Zeros_Included/PIC_mucus_D_0__Bacteria___D_1__Proteobacteria___D_2__Alphaproteobacteria___D_3__Rhizobiales___D_4__Stappiaceae___D_5__Pseudovibrio_vs_perc_dis/PGLS_results.tsv	-0.0287854	mucus	lambda=1 delta=1kappa=1	None	All parameters fixed	3.55981	0.00734321	../output/GCMP_trait_table_with_abundances_and_adiv_and_metadata_zeros.tsv	../output/huang_roy_genus_tree.newick
A13b_Taxa_vs_Disease_Zeros_Included	skeleton_D_0__Bacteria___D_1__Proteobacteria___D_2__Alphaproteobacteria___D_3__Dstr_E11___D_4__uncultured_alpha_proteobacterium___D_5__uncultured_alpha_proteobacterium	perc_dis	0.00100819	0.84178	NA (q values only calculated for best models by AIC)	45	-0.00405233	BM_Kappa	FALSE	264.277	264.585	16.9594	None	None	../output/PIC_results/A13b_Taxa_vs_Disease_Zeros_Included/PIC_skeleton_D_0__Bacteria___D_1__Proteobacteria___D_2__Alphaproteobacteria___D_3__Dstr_E11___D_4__uncultured_alpha_proteobacterium___D_5__uncultured_alpha_proteobacterium_vs_perc_dis/PGLS_results.tsv	-0.0790627	skeleton	lambda=1 delta=1kappa=ML	kappa	kappa : 0.608745099398166 (95% CI 0.0374917745439385 - NA )	3.61138	0.020169	../output/GCMP_trait_table_with_abundances_and_adiv_and_metadata_zeros.tsv	../output/huang_roy_genus_tree.newick
A13b_Taxa_vs_Disease_Zeros_Included	mucus_D_0__Bacteria___D_1__Proteobacteria___D_2__Gammaproteobacteria___D_3__Vibrionales___D_4__Vibrionaceae___D_5__Photobacterium	perc_dis	0.0006883	0.872335	NA (q values only calculated for best models by AIC)	39	-0.0084931	BM_Kappa	FALSE	252.792	253.117	15.4071	None	None	../output/PIC_results/A13b_Taxa_vs_Disease_Zeros_Included/PIC_mucus_D_0__Bacteria___D_1__Proteobacteria___D_2__Gammaproteobacteria___D_3__Vibrionales___D_4__Vibrionaceae___D_5__Photobacterium_vs_perc_dis/PGLS_results.tsv	-0.205789	mucus	lambda=1 delta=1kappa=ML	kappa	kappa : 0.576629635192769 (95% CI NA - NA )	3.61527	0.0524972	../output/GCMP_trait_table_with_abundances_and_adiv_and_metadata_zeros.tsv	../output/huang_roy_genus_tree.newick
A13b_Taxa_vs_Disease_Zeros_Included	mucus_D_0__Bacteria___D_1__Proteobacteria___D_2__Gammaproteobacteria___D_3__Pseudomonadales___D_4__Pseudomonadaceae___D_5__Pseudomonas	perc_dis	2.07623e-05	0.977738	NA (q values only calculated for best models by AIC)	51	0.000245503	BM_Kappa	FALSE	252.819	253.143	15.2014	None	None	../output/PIC_results/A13b_Taxa_vs_Disease_Zeros_Included/PIC_mucus_D_0__Bacteria___D_1__Proteobacteria___D_2__Gammaproteobacteria___D_3__Pseudomonadales___D_4__Pseudomonadaceae___D_5__Pseudomonas_vs_perc_dis/PGLS_results.tsv	-0.0342617	mucus	lambda=1 delta=1kappa=ML	kappa	kappa : 0.576234733344018 (95% CI NA - NA )	3.55724	0.00874023	../output/GCMP_trait_table_with_abundances_and_adiv_and_metadata_zeros.tsv	../output/huang_roy_genus_tree.newick
A13b_Taxa_vs_Disease_Zeros_Included	all_D_0__Bacteria___D_1__Bacteroidetes___D_2__Bacteroidia___D_3__Bacteroidales___D_4__Rikenellaceae___D_5__Rikenellaceae_RC9_gut_group	perc_dis	0.00103156	0.836036	NA (q values only calculated for best models by AIC)	12	-0.00146513	BM_Delta	FALSE	275.626	275.918	17.6851	None	None	../output/PIC_results/A13b_Taxa_vs_Disease_Zeros_Included/PIC_all_D_0__Bacteria___D_1__Bacteroidetes___D_2__Bacteroidia___D_3__Bacteroidales___D_4__Rikenellaceae___D_5__Rikenellaceae_RC9_gut_group_vs_perc_dis/PGLS_results.tsv	-0.0275781	all	lambda=1 delta=MLkappa=1	delta	delta : 1 (95% CI 0.384787636346526 - NA )	3.60197	0.00703523	../output/GCMP_trait_table_with_abundances_and_adiv_and_metadata_zeros.tsv	../output/huang_roy_genus_tree.newick
A13b_Taxa_vs_Disease_Zeros_Included	skeleton_D_0__Bacteria___D_1__Bacteroidetes___D_2__Bacteroidia___D_3__Bacteroidales___D_4__Rikenellaceae___D_5__Rikenellaceae_RC9_gut_group	perc_dis	0.00172705	0.793853	NA (q values only calculated for best models by AIC)	22	-0.00096074	BM	FALSE	265.858	266.166	18.0461	None	None	../output/PIC_results/A13b_Taxa_vs_Disease_Zeros_Included/PIC_skeleton_D_0__Bacteria___D_1__Bacteroidetes___D_2__Bacteroidia___D_3__Bacteroidales___D_4__Rikenellaceae___D_5__Rikenellaceae_RC9_gut_group_vs_perc_dis/PGLS_results.tsv	-0.0143164	skeleton	lambda=1 delta=1kappa=1	None	All parameters fixed	3.64074	0.00365214	../output/GCMP_trait_table_with_abundances_and_adiv_and_metadata_zeros.tsv	../output/huang_roy_genus_tree.newick
A13b_Taxa_vs_Disease_Zeros_Included	skeleton_D_0__Bacteria___D_1__Proteobacteria___D_2__Alphaproteobacteria___D_3__Rickettsiales___D_4__Midichloriaceae___D_5__MD3_55	perc_dis	0.000675661	0.871842	NA (q values only calculated for best models by AIC)	59	-0.00249391	BM_Kappa	FALSE	258.462	258.778	15.0863	None	None	../output/PIC_results/A13b_Taxa_vs_Disease_Zeros_Included/PIC_skeleton_D_0__Bacteria___D_1__Proteobacteria___D_2__Alphaproteobacteria___D_3__Rickettsiales___D_4__Midichloriaceae___D_5__MD3_55_vs_perc_dis/PGLS_results.tsv	-0.0602037	skeleton	lambda=1 delta=1kappa=ML	kappa	kappa : 0.668339502272613 (95% CI 0.0547095599061038 - NA )	3.65498	0.0153581	../output/GCMP_trait_table_with_abundances_and_adiv_and_metadata_zeros.tsv	../output/huang_roy_genus_tree.newick
A13b_Taxa_vs_Disease_Zeros_Included	tissue_D_0__Bacteria___D_1__Bacteroidetes___D_2__Bacteroidia___D_3__Bacteroidales___D_4__Rikenellaceae___D_5__Rikenellaceae_RC9_gut_group	perc_dis	0.0124519	0.493021	NA (q values only calculated for best models by AIC)	28	-0.00751301	BM	FALSE	257.157	257.481	19.7497	None	None	../output/PIC_results/A13b_Taxa_vs_Disease_Zeros_Included/PIC_tissue_D_0__Bacteria___D_1__Bacteroidetes___D_2__Bacteroidia___D_3__Bacteroidales___D_4__Rikenellaceae___D_5__Rikenellaceae_RC9_gut_group_vs_perc_dis/PGLS_results.tsv	-0.042547	tissue	lambda=1 delta=1kappa=1	None	All parameters fixed	3.73406	0.0108538	../output/GCMP_trait_table_with_abundances_and_adiv_and_metadata_zeros.tsv	../output/huang_roy_genus_tree.newick
A13b_Taxa_vs_Disease_Zeros_Included	all_D_0__Bacteria___D_1__Proteobacteria___D_2__Gammaproteobacteria___D_3__Cellvibrionales___D_4__Spongiibacteraceae___D_5__BD1_7_clade	perc_dis	0.0257062	0.298504	NA (q values only calculated for best models by AIC)	57	-0.608254	BM_Delta	FALSE	274.525	274.818	16.9915	None	None	../output/PIC_results/A13b_Taxa_vs_Disease_Zeros_Included/PIC_all_D_0__Bacteria___D_1__Proteobacteria___D_2__Gammaproteobacteria___D_3__Cellvibrionales___D_4__Spongiibacteraceae___D_5__BD1_7_clade_vs_perc_dis/PGLS_results.tsv	-2.26502	all	lambda=1 delta=MLkappa=1	delta	delta : 1 (95% CI 0.382878972997693 - NA )	3.70853	0.577812	../output/GCMP_trait_table_with_abundances_and_adiv_and_metadata_zeros.tsv	../output/huang_roy_genus_tree.newick
A13b_Taxa_vs_Disease_Zeros_Included	tissue_D_0__Bacteria___D_1__Proteobacteria___D_2__Alphaproteobacteria___D_3__Rhizobiales___D_4__Beijerinckiaceae___D_5__Methylobacterium	perc_dis	0.0170283	0.422218	NA (q values only calculated for best models by AIC)	32	-0.0100516	BM	FALSE	256.971	257.295	20.3041	None	None	../output/PIC_results/A13b_Taxa_vs_Disease_Zeros_Included/PIC_tissue_D_0__Bacteria___D_1__Proteobacteria___D_2__Alphaproteobacteria___D_3__Rhizobiales___D_4__Beijerinckiaceae___D_5__Methylobacterium_vs_perc_dis/PGLS_results.tsv	-0.048564	tissue	lambda=1 delta=1kappa=1	None	All parameters fixed	3.78274	0.0123888	../output/GCMP_trait_table_with_abundances_and_adiv_and_metadata_zeros.tsv	../output/huang_roy_genus_tree.newick
A13b_Taxa_vs_Disease_Zeros_Included	tissue_D_0__Bacteria___D_1__Proteobacteria___D_2__Gammaproteobacteria___D_3__Betaproteobacteriales___D_4__Burkholderiaceae___D_5__Aquabacterium	perc_dis	0.0313764	0.2742	NA (q values only calculated for best models by AIC)	13	-0.0107062	BM_Delta	FALSE	256.383	256.707	20.2417	None	None	../output/PIC_results/A13b_Taxa_vs_Disease_Zeros_Included/PIC_tissue_D_0__Bacteria___D_1__Proteobacteria___D_2__Gammaproteobacteria___D_3__Betaproteobacteriales___D_4__Burkholderiaceae___D_5__Aquabacterium_vs_perc_dis/PGLS_results.tsv	-0.0378274	tissue	lambda=1 delta=MLkappa=1	delta	delta : 1 (95% CI 0.389392400753836 - NA )	4.16188	0.00964984	../output/GCMP_trait_table_with_abundances_and_adiv_and_metadata_zeros.tsv	../output/huang_roy_genus_tree.newick
A13b_Taxa_vs_Disease_Zeros_Included	skeleton_D_0__Bacteria___D_1__Proteobacteria___D_2__Alphaproteobacteria___D_3__Rhodobacterales___D_4__Rhodobacteraceae___D_5__Ruegeria	perc_dis	0.169611	0.00673049	NA (q values only calculated for best models by AIC)	27	0.298395	BM_Kappa	FALSE	256.513	256.821	12.0606	None	None	../output/PIC_results/A13b_Taxa_vs_Disease_Zeros_Included/PIC_skeleton_D_0__Bacteria___D_1__Proteobacteria___D_2__Alphaproteobacteria___D_3__Rhodobacterales___D_4__Rhodobacteraceae___D_5__Ruegeria_vs_perc_dis/PGLS_results.tsv	0.0937827142973249 - 0.503007825440987	skeleton	lambda=1 delta=1kappa=ML	kappa	kappa : 0.615076544629546 (95% CI 0.084460972316062 - NA )	1.47361	0.104394	../output/GCMP_trait_table_with_abundances_and_adiv_and_metadata_zeros.tsv	../output/huang_roy_genus_tree.newick
A13b_Taxa_vs_Disease_Zeros_Included	mucus_D_0__Bacteria___D_1__Proteobacteria___D_2__Gammaproteobacteria___D_3__Betaproteobacteriales___D_4__Burkholderiaceae___D_5__Aquabacterium	perc_dis	0.0122784	0.496068	NA (q values only calculated for best models by AIC)	55	-0.00464908	BM_Delta	FALSE	254.209	254.534	16.5371	None	None	../output/PIC_results/A13b_Taxa_vs_Disease_Zeros_Included/PIC_mucus_D_0__Bacteria___D_1__Proteobacteria___D_2__Gammaproteobacteria___D_3__Betaproteobacteriales___D_4__Burkholderiaceae___D_5__Aquabacterium_vs_perc_dis/PGLS_results.tsv	-0.026516	mucus	lambda=1 delta=MLkappa=1	delta	delta : 1 (95% CI 0.380204847420082 - NA )	4.02795	0.00676427	../output/GCMP_trait_table_with_abundances_and_adiv_and_metadata_zeros.tsv	../output/huang_roy_genus_tree.newick
A13b_Taxa_vs_Disease_Zeros_Included	all_D_0__Bacteria___D_1__Spirochaetes___D_2__Spirochaetia___D_3__Spirochaetales___D_4__Spirochaetaceae___D_5__Spirochaeta_2	perc_dis	0.000412706	0.895863	NA (q values only calculated for best models by AIC)	8	-0.0020971	BM_Delta	FALSE	275.653	275.945	17.4516	None	None	../output/PIC_results/A13b_Taxa_vs_Disease_Zeros_Included/PIC_all_D_0__Bacteria___D_1__Spirochaetes___D_2__Spirochaetia___D_3__Spirochaetales___D_4__Spirochaetaceae___D_5__Spirochaeta_2_vs_perc_dis/PGLS_results.tsv	-0.0624267	all	lambda=1 delta=MLkappa=1	delta	delta : 1 (95% CI 0.384624594141599 - NA )	3.60609	0.0159252	../output/GCMP_trait_table_with_abundances_and_adiv_and_metadata_zeros.tsv	../output/huang_roy_genus_tree.newick
A13b_Taxa_vs_Disease_Zeros_Included	skeleton_D_0__Bacteria___D_1__Spirochaetes___D_2__Spirochaetia___D_3__Spirochaetales___D_4__Spirochaetaceae___D_5__Spirochaeta_2	perc_dis	6.66606e-05	0.959073	NA (q values only calculated for best models by AIC)	32	0.000869585	BM_Delta	FALSE	265.928	266.236	17.6202	None	None	../output/PIC_results/A13b_Taxa_vs_Disease_Zeros_Included/PIC_skeleton_D_0__Bacteria___D_1__Spirochaetes___D_2__Spirochaetia___D_3__Spirochaetales___D_4__Spirochaetaceae___D_5__Spirochaeta_2_vs_perc_dis/PGLS_results.tsv	-0.0660114	skeleton	lambda=1 delta=MLkappa=1	delta	delta : 1 (95% CI 0.383239188978792 - NA )	3.6192	0.0168396	../output/GCMP_trait_table_with_abundances_and_adiv_and_metadata_zeros.tsv	../output/huang_roy_genus_tree.newick
A13b_Taxa_vs_Disease_Zeros_Included	all_D_0__Bacteria___D_1__Cyanobacteria___D_2__Oxyphotobacteria___D_3__Synechococcales___D_4__Cyanobiaceae___D_5__Synechococcus_CC9902	perc_dis	0.00288075	0.729325	NA (q values only calculated for best models by AIC)	10	-0.0149586	BM_Delta	FALSE	275.544	275.837	18.1466	None	None	../output/PIC_results/A13b_Taxa_vs_Disease_Zeros_Included/PIC_all_D_0__Bacteria___D_1__Cyanobacteria___D_2__Oxyphotobacteria___D_3__Synechococcales___D_4__Cyanobiaceae___D_5__Synechococcus_CC9902_vs_perc_dis/PGLS_results.tsv	-0.168335	all	lambda=1 delta=MLkappa=1	delta	delta : 1 (95% CI 0.385102782300116 - NA )	3.74312	0.0429426	../output/GCMP_trait_table_with_abundances_and_adiv_and_metadata_zeros.tsv	../output/huang_roy_genus_tree.newick
A13b_Taxa_vs_Disease_Zeros_Included	skeleton_D_0__Bacteria___D_1__Bacteroidetes___D_2__Bacteroidia___D_3__Cytophagales___D_4__Cyclobacteriaceae___D_5__uncultured	perc_dis	0.0438841	0.183032	NA (q values only calculated for best models by AIC)	66	-0.0258905	BM_Delta	FALSE	264.046	264.354	15.7163	None	None	../output/PIC_results/A13b_Taxa_vs_Disease_Zeros_Included/PIC_skeleton_D_0__Bacteria___D_1__Bacteroidetes___D_2__Bacteroidia___D_3__Cytophagales___D_4__Cyclobacteriaceae___D_5__uncultured_vs_perc_dis/PGLS_results.tsv	-0.0749028	skeleton	lambda=1 delta=MLkappa=1	delta	delta : 1 (95% CI 0.375861100499651 - NA )	4.17829	0.0191079	../output/GCMP_trait_table_with_abundances_and_adiv_and_metadata_zeros.tsv	../output/huang_roy_genus_tree.newick
A13b_Taxa_vs_Disease_Zeros_Included	tissue_D_0__Archaea___D_1__Thaumarchaeota___D_2__Nitrososphaeria___D_3__Nitrosopumilales___D_4__Nitrosopumilaceae___D_5__uncultured_archaeon	perc_dis	0.030249	0.283133	NA (q values only calculated for best models by AIC)	32	0.0444481	BM_Delta	FALSE	256.429	256.754	18.7133	None	None	../output/PIC_results/A13b_Taxa_vs_Disease_Zeros_Included/PIC_tissue_D_0__Archaea___D_1__Thaumarchaeota___D_2__Nitrososphaeria___D_3__Nitrosopumilales___D_4__Nitrosopumilaceae___D_5__uncultured_archaeon_vs_perc_dis/PGLS_results.tsv	-0.160038	tissue	lambda=1 delta=MLkappa=1	delta	delta : 1 (95% CI 0.384317189412592 - NA )	3.42774	0.0408259	../output/GCMP_trait_table_with_abundances_and_adiv_and_metadata_zeros.tsv	../output/huang_roy_genus_tree.newick
A13b_Taxa_vs_Disease_Zeros_Included	skeleton_D_0__Bacteria___D_1__Proteobacteria___D_2__Alphaproteobacteria___D_3__Rhodospirillales___D_4__Terasakiellaceae___D_5__uncultured	perc_dis	0.000617979	0.875822	NA (q values only calculated for best models by AIC)	67	-0.00169253	BM_Kappa	FALSE	264.293	264.601	16.1776	None	None	../output/PIC_results/A13b_Taxa_vs_Disease_Zeros_Included/PIC_skeleton_D_0__Bacteria___D_1__Proteobacteria___D_2__Alphaproteobacteria___D_3__Rhodospirillales___D_4__Terasakiellaceae___D_5__uncultured_vs_perc_dis/PGLS_results.tsv	-0.0421863	skeleton	lambda=1 delta=1kappa=ML	kappa	kappa : 0.616676620439831 (95% CI 0.0445842939338638 - NA )	3.596	0.0107618	../output/GCMP_trait_table_with_abundances_and_adiv_and_metadata_zeros.tsv	../output/huang_roy_genus_tree.newick
A13b_Taxa_vs_Disease_Zeros_Included	all_D_0__Bacteria___D_1__Proteobacteria___D_2__Gammaproteobacteria___D_3__Vibrionales___D_4__Vibrionaceae___D_5__Vibrio	perc_dis	3.25801e-05	0.970667	NA (q values only calculated for best models by AIC)	62	-0.00188862	BM_Delta	FALSE	275.67	275.962	17.3038	None	None	../output/PIC_results/A13b_Taxa_vs_Disease_Zeros_Included/PIC_all_D_0__Bacteria___D_1__Proteobacteria___D_2__Gammaproteobacteria___D_3__Vibrionales___D_4__Vibrionaceae___D_5__Vibrio_vs_perc_dis/PGLS_results.tsv	-0.200135	all	lambda=1 delta=MLkappa=1	delta	delta : 1 (95% CI 0.384605970682317 - NA )	3.60406	0.0510547	../output/GCMP_trait_table_with_abundances_and_adiv_and_metadata_zeros.tsv	../output/huang_roy_genus_tree.newick
A13b_Taxa_vs_Disease_Zeros_Included	skeleton_D_0__Bacteria___D_1__Proteobacteria___D_2__Gammaproteobacteria___D_3__Oceanospirillales___D_4__Endozoicomonadaceae___D_5__Endozoicomonas	perc_dis	0.00193224	0.782231	NA (q values only calculated for best models by AIC)	48	0.0101885	BM_Delta	FALSE	265.85	266.157	19.4842	None	None	../output/PIC_results/A13b_Taxa_vs_Disease_Zeros_Included/PIC_skeleton_D_0__Bacteria___D_1__Proteobacteria___D_2__Gammaproteobacteria___D_3__Oceanospirillales___D_4__Endozoicomonadaceae___D_5__Endozoicomonas_vs_perc_dis/PGLS_results.tsv	-0.143521	skeleton	lambda=1 delta=MLkappa=1	delta	delta : 1 (95% CI 0.384954896742941 - NA )	3.46929	0.0366125	../output/GCMP_trait_table_with_abundances_and_adiv_and_metadata_zeros.tsv	../output/huang_roy_genus_tree.newick
A13b_Taxa_vs_Disease_Zeros_Included	mucus_D_0__Bacteria___D_1__Tenericutes___D_2__Mollicutes___D_3__Entomoplasmatales___D_4__Spiroplasmataceae___D_5__Spiroplasma	perc_dis	0.0679658	0.10421	NA (q values only calculated for best models by AIC)	61	0.375627	BM_Kappa	FALSE	250.289	250.614	15.5349	None	None	../output/PIC_results/A13b_Taxa_vs_Disease_Zeros_Included/PIC_mucus_D_0__Bacteria___D_1__Tenericutes___D_2__Mollicutes___D_3__Entomoplasmatales___D_4__Spiroplasmataceae___D_5__Spiroplasma_vs_perc_dis/PGLS_results.tsv	-0.884549	mucus	lambda=1 delta=1kappa=ML	kappa	kappa : 0.414683150001732 (95% CI NA - NA )	3.1943	0.22565	../output/GCMP_trait_table_with_abundances_and_adiv_and_metadata_zeros.tsv	../output/huang_roy_genus_tree.newick
A13b_Taxa_vs_Disease_Zeros_Included	all_D_0__Bacteria___D_1__Proteobacteria___D_2__Alphaproteobacteria___D_3__Rhodospirillales___D_4__Terasakiellaceae___D_5__uncultured	perc_dis	0.0086773	0.547559	NA (q values only calculated for best models by AIC)	41	-0.00427721	BM	FALSE	275.287	275.58	17.2669	None	None	../output/PIC_results/A13b_Taxa_vs_Disease_Zeros_Included/PIC_all_D_0__Bacteria___D_1__Proteobacteria___D_2__Alphaproteobacteria___D_3__Rhodospirillales___D_4__Terasakiellaceae___D_5__uncultured_vs_perc_dis/PGLS_results.tsv	-0.0276527	all	lambda=1 delta=1kappa=1	None	All parameters fixed	3.60399	0.00705426	../output/GCMP_trait_table_with_abundances_and_adiv_and_metadata_zeros.tsv	../output/huang_roy_genus_tree.newick
A13b_Taxa_vs_Disease_Zeros_Included	tissue_D_0__Bacteria___D_1__Proteobacteria___D_2__Gammaproteobacteria___D_3__Pseudomonadales___D_4__Pseudomonadaceae___D_5__Pseudomonas	perc_dis	0.0565416	0.139547	NA (q values only calculated for best models by AIC)	57	-0.0169759	BM_Delta	FALSE	255.33	255.654	18.9257	None	None	../output/PIC_results/A13b_Taxa_vs_Disease_Zeros_Included/PIC_tissue_D_0__Bacteria___D_1__Proteobacteria___D_2__Gammaproteobacteria___D_3__Pseudomonadales___D_4__Pseudomonadaceae___D_5__Pseudomonas_vs_perc_dis/PGLS_results.tsv	-0.0440965	tissue	lambda=1 delta=MLkappa=1	delta	delta : 1 (95% CI 0.387907313652234 - NA )	4.64729	0.0112491	../output/GCMP_trait_table_with_abundances_and_adiv_and_metadata_zeros.tsv	../output/huang_roy_genus_tree.newick
A13b_Taxa_vs_Disease_Zeros_Included	skeleton_D_0__Bacteria___D_1__Acidobacteria___D_2__Thermoanaerobaculia___D_3__Thermoanaerobaculales___D_4__Thermoanaerobaculaceae___D_5__Subgroup_10	perc_dis	0.00415176	0.685183	NA (q values only calculated for best models by AIC)	41	-0.012107	BM_Kappa	FALSE	264.148	264.456	18.0723	None	None	../output/PIC_results/A13b_Taxa_vs_Disease_Zeros_Included/PIC_skeleton_D_0__Bacteria___D_1__Acidobacteria___D_2__Thermoanaerobaculia___D_3__Thermoanaerobaculales___D_4__Thermoanaerobaculaceae___D_5__Subgroup_10_vs_perc_dis/PGLS_results.tsv	-0.116218	skeleton	lambda=1 delta=1kappa=ML	kappa	kappa : 0.594214544977902 (95% CI 0.0205775459063419 - NA )	3.7185	0.0296475	../output/GCMP_trait_table_with_abundances_and_adiv_and_metadata_zeros.tsv	../output/huang_roy_genus_tree.newick
A13b_Taxa_vs_Disease_Zeros_Included	mucus_D_0__Bacteria___D_1__Proteobacteria___D_2__Gammaproteobacteria___D_3__Vibrionales___D_4__Vibrionaceae___D_5__Vibrio	perc_dis	0.00286099	0.743065	NA (q values only calculated for best models by AIC)	45	0.00731131	BM_Kappa	FALSE	252.707	253.032	15.0422	None	None	../output/PIC_results/A13b_Taxa_vs_Disease_Zeros_Included/PIC_mucus_D_0__Bacteria___D_1__Proteobacteria___D_2__Gammaproteobacteria___D_3__Vibrionales___D_4__Vibrionaceae___D_5__Vibrio_vs_perc_dis/PGLS_results.tsv	-0.0867979	mucus	lambda=1 delta=1kappa=ML	kappa	kappa : 0.561733732306684 (95% CI NA - NA )	3.51559	0.0221423	../output/GCMP_trait_table_with_abundances_and_adiv_and_metadata_zeros.tsv	../output/huang_roy_genus_tree.newick
A13b_Taxa_vs_Disease_Zeros_Included	all_D_0__Bacteria___D_1__Proteobacteria___D_2__Alphaproteobacteria___D_3__Rhodospirillales___D_4__Terasakiellaceae___D_5__uncultured	perc_dis	0.00544706	0.63399	NA (q values only calculated for best models by AIC)	41	-0.00420746	BM_Kappa	FALSE	273.984	274.277	15.9639	None	None	../output/PIC_results/A13b_Taxa_vs_Disease_Zeros_Included/PIC_all_D_0__Bacteria___D_1__Proteobacteria___D_2__Alphaproteobacteria___D_3__Rhodospirillales___D_4__Terasakiellaceae___D_5__uncultured_vs_perc_dis/PGLS_results.tsv	-0.0343886	all	lambda=1 delta=1kappa=ML	kappa	kappa : 0.672215006971304 (95% CI 0.125889326775632 - NA )	3.55876	0.00877259	../output/GCMP_trait_table_with_abundances_and_adiv_and_metadata_zeros.tsv	../output/huang_roy_genus_tree.newick
A13b_Taxa_vs_Disease_Zeros_Included	all_D_0__Bacteria___D_1__Proteobacteria___D_2__Gammaproteobacteria___D_3__Cellvibrionales___D_4__Spongiibacteraceae___D_5__BD1_7_clade	perc_dis	0.0175051	0.391925	NA (q values only calculated for best models by AIC)	57	-0.6205	BM_Kappa	FALSE	273.466	273.759	15.9328	None	None	../output/PIC_results/A13b_Taxa_vs_Disease_Zeros_Included/PIC_all_D_0__Bacteria___D_1__Proteobacteria___D_2__Gammaproteobacteria___D_3__Cellvibrionales___D_4__Spongiibacteraceae___D_5__BD1_7_clade_vs_perc_dis/PGLS_results.tsv	-2.81181	all	lambda=1 delta=1kappa=ML	kappa	kappa : 0.699350037831249 (95% CI 0.143561698185642 - NA )	3.6499	0.717298	../output/GCMP_trait_table_with_abundances_and_adiv_and_metadata_zeros.tsv	../output/huang_roy_genus_tree.newick
A13b_Taxa_vs_Disease_Zeros_Included	all_D_0__Bacteria___D_1__Proteobacteria___D_2__Gammaproteobacteria___D_3__Alteromonadales___D_4__Pseudoalteromonadaceae___D_5__Pseudoalteromonas	perc_dis	2.3165e-06	0.992177	NA (q values only calculated for best models by AIC)	28	-0.000344487	BM_Kappa	FALSE	274.222	274.515	15.7973	None	None	../output/PIC_results/A13b_Taxa_vs_Disease_Zeros_Included/PIC_all_D_0__Bacteria___D_1__Proteobacteria___D_2__Gammaproteobacteria___D_3__Alteromonadales___D_4__Pseudoalteromonadaceae___D_5__Pseudoalteromonas_vs_perc_dis/PGLS_results.tsv	-0.136904	all	lambda=1 delta=1kappa=ML	kappa	kappa : 0.658674788597546 (95% CI 0.114254601419513 - NA )	3.55058	0.0349246	../output/GCMP_trait_table_with_abundances_and_adiv_and_metadata_zeros.tsv	../output/huang_roy_genus_tree.newick
A13b_Taxa_vs_Disease_Zeros_Included	skeleton_D_0__Bacteria___D_1__Firmicutes___D_2__Clostridia___D_3__Clostridiales___D_4__Clostridiaceae_4___D_5__Paramaledivibacter	perc_dis	0.203549	0.00271063	NA (q values only calculated for best models by AIC)	43	0.0365094	BM_Kappa	FALSE	254.952	255.26	12.5129	None	None	../output/PIC_results/A13b_Taxa_vs_Disease_Zeros_Included/PIC_skeleton_D_0__Bacteria___D_1__Firmicutes___D_2__Clostridia___D_3__Clostridiales___D_4__Clostridiaceae_4___D_5__Paramaledivibacter_vs_perc_dis/PGLS_results.tsv	0.0141286135999043 - 0.0588901963676428	skeleton	lambda=1 delta=1kappa=ML	kappa	kappa : 0.744241505182245 (95% CI 0.150452950601202 - NA )	3.26746	0.0114188	../output/GCMP_trait_table_with_abundances_and_adiv_and_metadata_zeros.tsv	../output/huang_roy_genus_tree.newick
A13b_Taxa_vs_Disease_Zeros_Included	all_D_0__Bacteria___D_1__Tenericutes___D_2__Mollicutes___D_3__Mycoplasmatales___D_4__Mycoplasmataceae___D_5__Mycoplasma	perc_dis	0.0179377	0.386084	NA (q values only calculated for best models by AIC)	17	-0.456454	BM	FALSE	274.875	275.167	17.1767	None	None	../output/PIC_results/A13b_Taxa_vs_Disease_Zeros_Included/PIC_all_D_0__Bacteria___D_1__Tenericutes___D_2__Mollicutes___D_3__Mycoplasmatales___D_4__Mycoplasmataceae___D_5__Mycoplasma_vs_perc_dis/PGLS_results.tsv	-2.04289	all	lambda=1 delta=1kappa=1	None	All parameters fixed	3.77283	0.521145	../output/GCMP_trait_table_with_abundances_and_adiv_and_metadata_zeros.tsv	../output/huang_roy_genus_tree.newick
A13b_Taxa_vs_Disease_Zeros_Included	all_D_0__Bacteria___D_1__Spirochaetes___D_2__Spirochaetia___D_3__Spirochaetales___D_4__Spirochaetaceae___D_5__Spirochaeta_2	perc_dis	0.000412706	0.895863	NA (q values only calculated for best models by AIC)	8	-0.0020971	BM	FALSE	275.653	275.945	17.4516	None	None	../output/PIC_results/A13b_Taxa_vs_Disease_Zeros_Included/PIC_all_D_0__Bacteria___D_1__Spirochaetes___D_2__Spirochaetia___D_3__Spirochaetales___D_4__Spirochaetaceae___D_5__Spirochaeta_2_vs_perc_dis/PGLS_results.tsv	-0.0624267	all	lambda=1 delta=1kappa=1	None	All parameters fixed	3.60609	0.0159252	../output/GCMP_trait_table_with_abundances_and_adiv_and_metadata_zeros.tsv	../output/huang_roy_genus_tree.newick
A13b_Taxa_vs_Disease_Zeros_Included	all_D_0__Bacteria___D_1__Spirochaetes___D_2__Spirochaetia___D_3__Spirochaetales___D_4__Spirochaetaceae___D_5__Spirochaeta_2	perc_dis	0.000339188	0.905546	NA (q values only calculated for best models by AIC)	8	-0.00211168	BM_Kappa	FALSE	274.207	274.5	16.0063	None	None	../output/PIC_results/A13b_Taxa_vs_Disease_Zeros_Included/PIC_all_D_0__Bacteria___D_1__Spirochaetes___D_2__Spirochaetia___D_3__Spirochaetales___D_4__Spirochaetaceae___D_5__Spirochaeta_2_vs_perc_dis/PGLS_results.tsv	-0.069342	all	lambda=1 delta=1kappa=ML	kappa	kappa : 0.658853243740148 (95% CI 0.117845660385396 - NA )	3.56366	0.0176893	../output/GCMP_trait_table_with_abundances_and_adiv_and_metadata_zeros.tsv	../output/huang_roy_genus_tree.newick
A13b_Taxa_vs_Disease_Zeros_Included	tissue_D_0__Bacteria___D_1__Proteobacteria___D_2__Alphaproteobacteria___D_3__Rickettsiales___D_4__Midichloriaceae___D_5__MD3_55	perc_dis	0.000605707	0.88018	NA (q values only calculated for best models by AIC)	48	-0.00288092	BM_Delta	FALSE	257.634	257.958	19.7515	None	None	../output/PIC_results/A13b_Taxa_vs_Disease_Zeros_Included/PIC_tissue_D_0__Bacteria___D_1__Proteobacteria___D_2__Alphaproteobacteria___D_3__Rickettsiales___D_4__Midichloriaceae___D_5__MD3_55_vs_perc_dis/PGLS_results.tsv	-0.0744153	tissue	lambda=1 delta=MLkappa=1	delta	delta : 1 (95% CI 0.388006820767757 - NA )	3.82133	0.0189835	../output/GCMP_trait_table_with_abundances_and_adiv_and_metadata_zeros.tsv	../output/huang_roy_genus_tree.newick
A13b_Taxa_vs_Disease_Zeros_Included	tissue_D_0__Archaea___D_1__Thaumarchaeota___D_2__Nitrososphaeria___D_3__Nitrosopumilales___D_4__Nitrosopumilaceae___D_5__uncultured_archaeon	perc_dis	0.030249	0.283133	NA (q values only calculated for best models by AIC)	32	0.0444481	BM	FALSE	256.429	256.754	18.7133	None	None	../output/PIC_results/A13b_Taxa_vs_Disease_Zeros_Included/PIC_tissue_D_0__Archaea___D_1__Thaumarchaeota___D_2__Nitrososphaeria___D_3__Nitrosopumilales___D_4__Nitrosopumilaceae___D_5__uncultured_archaeon_vs_perc_dis/PGLS_results.tsv	-0.160038	tissue	lambda=1 delta=1kappa=1	None	All parameters fixed	3.42774	0.0408259	../output/GCMP_trait_table_with_abundances_and_adiv_and_metadata_zeros.tsv	../output/huang_roy_genus_tree.newick
A13b_Taxa_vs_Disease_Zeros_Included	tissue_D_0__Archaea___D_1__Thaumarchaeota___D_2__Nitrososphaeria___D_3__Nitrosopumilales___D_4__Nitrosopumilaceae___D_5__uncultured_archaeon	perc_dis	0.0287591	0.295496	NA (q values only calculated for best models by AIC)	32	0.0439399	BM_Kappa	FALSE	253.988	254.312	16.2721	None	None	../output/PIC_results/A13b_Taxa_vs_Disease_Zeros_Included/PIC_tissue_D_0__Archaea___D_1__Thaumarchaeota___D_2__Nitrososphaeria___D_3__Nitrosopumilales___D_4__Nitrosopumilaceae___D_5__uncultured_archaeon_vs_perc_dis/PGLS_results.tsv	-0.162378	tissue	lambda=1 delta=1kappa=ML	kappa	kappa : 0.517989431251727 (95% CI NA - NA )	3.40109	0.0414231	../output/GCMP_trait_table_with_abundances_and_adiv_and_metadata_zeros.tsv	../output/huang_roy_genus_tree.newick
A13b_Taxa_vs_Disease_Zeros_Included	skeleton_D_0__Bacteria___D_1__Proteobacteria___D_2__Deltaproteobacteria___D_3__Desulfobacterales___D_4__Desulfobacteraceae___D_5__Desulfobacter	perc_dis	0.0308282	0.266047	NA (q values only calculated for best models by AIC)	46	0.0192936	BM_Kappa	FALSE	263.004	263.312	15.0451	None	None	../output/PIC_results/A13b_Taxa_vs_Disease_Zeros_Included/PIC_skeleton_D_0__Bacteria___D_1__Proteobacteria___D_2__Deltaproteobacteria___D_3__Desulfobacterales___D_4__Desulfobacteraceae___D_5__Desulfobacter_vs_perc_dis/PGLS_results.tsv	-0.0670494	skeleton	lambda=1 delta=1kappa=ML	kappa	kappa : 0.615328718730104 (95% CI 0.049889522359327 - NA )	3.50405	0.0171044	../output/GCMP_trait_table_with_abundances_and_adiv_and_metadata_zeros.tsv	../output/huang_roy_genus_tree.newick
A13b_Taxa_vs_Disease_Zeros_Included	all_D_0__Bacteria___D_1__Proteobacteria___D_2__Deltaproteobacteria___D_3__Desulfobacterales___D_4__Desulfobacteraceae___D_5__Desulfobacter	perc_dis	0.0357348	0.219092	NA (q values only calculated for best models by AIC)	53	0.0403269	BM	FALSE	274.07	274.363	16.0107	None	None	../output/PIC_results/A13b_Taxa_vs_Disease_Zeros_Included/PIC_all_D_0__Bacteria___D_1__Proteobacteria___D_2__Deltaproteobacteria___D_3__Desulfobacterales___D_4__Desulfobacteraceae___D_5__Desulfobacter_vs_perc_dis/PGLS_results.tsv	-0.126709	all	lambda=1 delta=1kappa=1	None	All parameters fixed	3.51799	0.0323238	../output/GCMP_trait_table_with_abundances_and_adiv_and_metadata_zeros.tsv	../output/huang_roy_genus_tree.newick
A13b_Taxa_vs_Disease_Zeros_Included	all_D_0__Bacteria___D_1__Proteobacteria___D_2__Deltaproteobacteria___D_3__Desulfobacterales___D_4__Desulfobacteraceae___D_5__Desulfobacter	perc_dis	0.0365378	0.213892	NA (q values only calculated for best models by AIC)	53	0.0411019	BM_Kappa	FALSE	272.585	272.877	14.5255	None	None	../output/PIC_results/A13b_Taxa_vs_Disease_Zeros_Included/PIC_all_D_0__Bacteria___D_1__Proteobacteria___D_2__Deltaproteobacteria___D_3__Desulfobacterales___D_4__Desulfobacteraceae___D_5__Desulfobacter_vs_perc_dis/PGLS_results.tsv	-0.127664	all	lambda=1 delta=1kappa=ML	kappa	kappa : 0.658214627064447 (95% CI 0.123076153731033 - NA )	3.48711	0.0325674	../output/GCMP_trait_table_with_abundances_and_adiv_and_metadata_zeros.tsv	../output/huang_roy_genus_tree.newick
A13b_Taxa_vs_Disease_Zeros_Included	skeleton_D_0__Bacteria___D_1__Proteobacteria___D_2__Deltaproteobacteria___D_3__Myxococcales___D_4__P3OB_42___D_5__uncultured_bacterium	perc_dis	0.0222998	0.345232	NA (q values only calculated for best models by AIC)	4	0.0265392	BM_Kappa	FALSE	263.391	263.698	16.7707	None	None	../output/PIC_results/A13b_Taxa_vs_Disease_Zeros_Included/PIC_skeleton_D_0__Bacteria___D_1__Proteobacteria___D_2__Deltaproteobacteria___D_3__Myxococcales___D_4__P3OB_42___D_5__uncultured_bacterium_vs_perc_dis/PGLS_results.tsv	-0.108917	skeleton	lambda=1 delta=1kappa=ML	kappa	kappa : 0.571349048422048 (95% CI NA - NA )	3.35682	0.0277849	../output/GCMP_trait_table_with_abundances_and_adiv_and_metadata_zeros.tsv	../output/huang_roy_genus_tree.newick
A13b_Taxa_vs_Disease_Zeros_Included	skeleton_D_0__Bacteria___D_1__Firmicutes___D_2__Clostridia___D_3__Clostridiales___D_4__Clostridiaceae_4___D_5__Paramaledivibacter	perc_dis	0.218518	0.0018005	NA (q values only calculated for best models by AIC)	43	0.0334702	BM	FALSE	255.575	255.883	13.1362	None	None	../output/PIC_results/A13b_Taxa_vs_Disease_Zeros_Included/PIC_skeleton_D_0__Bacteria___D_1__Firmicutes___D_2__Clostridia___D_3__Clostridiales___D_4__Clostridiaceae_4___D_5__Paramaledivibacter_vs_perc_dis/PGLS_results.tsv	0.0138546551121069 - 0.0530857189102584	skeleton	lambda=1 delta=1kappa=1	None	All parameters fixed	3.30445	0.0100079	../output/GCMP_trait_table_with_abundances_and_adiv_and_metadata_zeros.tsv	../output/huang_roy_genus_tree.newick
A13b_Taxa_vs_Disease_Zeros_Included	mucus_D_0__Bacteria___D_1__Proteobacteria___D_2__Gammaproteobacteria___D_3__Pseudomonadales___D_4__Moraxellaceae___D_5__Enhydrobacter	perc_dis	0.0754965	0.0861859	NA (q values only calculated for best models by AIC)	47	-0.086621	BM_Delta	FALSE	251.563	251.888	14.3959	None	None	../output/PIC_results/A13b_Taxa_vs_Disease_Zeros_Included/PIC_mucus_D_0__Bacteria___D_1__Proteobacteria___D_2__Gammaproteobacteria___D_3__Pseudomonadales___D_4__Moraxellaceae___D_5__Enhydrobacter_vs_perc_dis/PGLS_results.tsv	-0.192756	mucus	lambda=1 delta=MLkappa=1	delta	delta : 1 (95% CI 0.37018590468762 - NA )	4.37385	0.0491725	../output/GCMP_trait_table_with_abundances_and_adiv_and_metadata_zeros.tsv	../output/huang_roy_genus_tree.newick

## Sheet: Table 7b
Supplementary Data Table 7b.
PGLS correlations between all dominant microbes and host disease prevelence b. with zero relative abundance counts excluded. Results generated from the PGLS analysis conducted between dominant microbial taxa (dominance) and percent disease based on compartment (all, mucus, tissue, or skeleton). Four PGLS models (BM, BM_Lambda, BM_Kappa, BM_Delta) were run where parameters lambda (λ), delta (𝜹), a…
analysis_label	x_trait	y_trait	R2	p	FDR_q	slope	model_name	best_model	AIC	AICc	delta_AICc	filter_column	filter_value	results_dir	x_trait_slope_95CI	compartment	branch_length_transformation	estimated_parameter	parameter_value	intercept	x_trait_slope_stdev	trait_table	tree
A13a_Taxa_vs_Disease_Zeros_Excluded	mucus_D_0__Bacteria___D_1__Proteobacteria___D_2__Alphaproteobacteria___D_3__Sphingomonadales___D_4__Sphingomonadaceae___D_5__Sphingobium	perc_dis	0.00734758	0.598953	0.952513	59	0.00605866	BM_Lambda	TRUE	237.378	237.702	0	None	None	../output/PIC_results/A13a_Taxa_vs_Disease_Zeros_Excluded/PIC_mucus_D_0__Bacteria___D_1__Proteobacteria___D_2__Alphaproteobacteria___D_3__Sphingomonadales___D_4__Sphingomonadaceae___D_5__Sphingobium_vs_perc_dis/PGLS_results.tsv	-0.0447814	mucus	lambda=ML delta=1kappa=1	lambda	lambda : 1e-06 (95% CI NA - 0.274423686477967 )	2.64234	0.0114238	../output/GCMP_trait_table_with_abundances_and_adiv_and_metadata.tsv	../output/huang_roy_genus_tree.newick
A13a_Taxa_vs_Disease_Zeros_Excluded	all_D_0__Bacteria___D_1__Proteobacteria___D_2__Alphaproteobacteria___D_3__Rhizobiales___D_4__Stappiaceae___D_5__Pseudovibrio	perc_dis	0.0275951	0.538643	0.952513	22	0.0267314	BM_Lambda	TRUE	105.964	106.887	0	None	None	../output/PIC_results/A13a_Taxa_vs_Disease_Zeros_Excluded/PIC_all_D_0__Bacteria___D_1__Proteobacteria___D_2__Alphaproteobacteria___D_3__Rhizobiales___D_4__Stappiaceae___D_5__Pseudovibrio_vs_perc_dis/PGLS_results.tsv	-0.166246	all	lambda=ML delta=1kappa=1	lambda	lambda : 1e-06 (95% CI NA - 0.534990876491272 )	3.60982	0.0424096	../output/GCMP_trait_table_with_abundances_and_adiv_and_metadata.tsv	../output/huang_roy_genus_tree.newick
A13a_Taxa_vs_Disease_Zeros_Excluded	tissue_D_0__Bacteria___D_1__Proteobacteria___D_2__Gammaproteobacteria___D_3__Betaproteobacteriales___D_4__Burkholderiaceae___D_5__Aquabacterium	perc_dis	0.0398799	0.222893	0.952513	28	-0.0179856	BM_Lambda	TRUE	231.211	231.544	0	None	None	../output/PIC_results/A13a_Taxa_vs_Disease_Zeros_Excluded/PIC_tissue_D_0__Bacteria___D_1__Proteobacteria___D_2__Gammaproteobacteria___D_3__Betaproteobacteriales___D_4__Burkholderiaceae___D_5__Aquabacterium_vs_perc_dis/PGLS_results.tsv	-0.0568716	tissue	lambda=ML delta=1kappa=1	lambda	lambda : 1e-06 (95% CI NA - 0.271366043671059 )	4.11926	0.0145081	../output/GCMP_trait_table_with_abundances_and_adiv_and_metadata.tsv	../output/huang_roy_genus_tree.newick
A13a_Taxa_vs_Disease_Zeros_Excluded	skeleton_D_0__Bacteria___D_1__Proteobacteria___D_2__Deltaproteobacteria___D_3__Myxococcales___D_4__P3OB_42___D_5__uncultured_bacterium	perc_dis	0.0250136	0.450206	0.952513	48	0.0188968	BM_Lambda	TRUE	158.338	158.884	0	None	None	../output/PIC_results/A13a_Taxa_vs_Disease_Zeros_Excluded/PIC_skeleton_D_0__Bacteria___D_1__Proteobacteria___D_2__Deltaproteobacteria___D_3__Myxococcales___D_4__P3OB_42___D_5__uncultured_bacterium_vs_perc_dis/PGLS_results.tsv	-0.0964319	skeleton	lambda=ML delta=1kappa=1	lambda	lambda : 1e-06 (95% CI NA - 0.34021976849147 )	3.79551	0.0246	../output/GCMP_trait_table_with_abundances_and_adiv_and_metadata.tsv	../output/huang_roy_genus_tree.newick
A13a_Taxa_vs_Disease_Zeros_Excluded	skeleton_D_0__Bacteria___D_1__Proteobacteria___D_2__Gammaproteobacteria___D_3__Pseudomonadales___D_4__Pseudomonadaceae___D_5__Pseudomonas	perc_dis	0.000748891	0.866882	0.957487	13	0.0017826	BM_Lambda	TRUE	237.828	238.152	0	None	None	../output/PIC_results/A13a_Taxa_vs_Disease_Zeros_Excluded/PIC_skeleton_D_0__Bacteria___D_1__Proteobacteria___D_2__Gammaproteobacteria___D_3__Pseudomonadales___D_4__Pseudomonadaceae___D_5__Pseudomonas_vs_perc_dis/PGLS_results.tsv	-0.0414073	skeleton	lambda=ML delta=1kappa=1	lambda	lambda : 1e-06 (95% CI NA - 0.24653446782031 )	3.05828	0.0105631	../output/GCMP_trait_table_with_abundances_and_adiv_and_metadata.tsv	../output/huang_roy_genus_tree.newick
A13a_Taxa_vs_Disease_Zeros_Excluded	all_D_0__Bacteria___D_1__Proteobacteria___D_2__Gammaproteobacteria___D_3__Vibrionales___D_4__Vibrionaceae___D_5__Vibrio	perc_dis	0.00386642	0.703082	0.952513	59	-0.0396492	BM_Lambda	TRUE	238.282	238.606	0	None	None	../output/PIC_results/A13a_Taxa_vs_Disease_Zeros_Excluded/PIC_all_D_0__Bacteria___D_1__Proteobacteria___D_2__Gammaproteobacteria___D_3__Vibrionales___D_4__Vibrionaceae___D_5__Vibrio_vs_perc_dis/PGLS_results.tsv	-0.4047	all	lambda=ML delta=1kappa=1	lambda	lambda : 1e-06 (95% CI NA - 0.244397399308059 )	3.36783	0.10324	../output/GCMP_trait_table_with_abundances_and_adiv_and_metadata.tsv	../output/huang_roy_genus_tree.newick
A13a_Taxa_vs_Disease_Zeros_Excluded	all_D_0__Bacteria___D_1__Proteobacteria___D_2__Gammaproteobacteria___D_3__Pseudomonadales___D_4__Pseudomonadaceae___D_5__Pseudomonas	perc_dis	0.00044112	0.893655	0.957487	57	-0.00175824	BM_Lambda	TRUE	253.288	253.588	0	None	None	../output/PIC_results/A13a_Taxa_vs_Disease_Zeros_Excluded/PIC_all_D_0__Bacteria___D_1__Proteobacteria___D_2__Gammaproteobacteria___D_3__Pseudomonadales___D_4__Pseudomonadaceae___D_5__Pseudomonas_vs_perc_dis/PGLS_results.tsv	-0.0512387	all	lambda=ML delta=1kappa=1	lambda	lambda : 1e-06 (95% CI NA - 0.268501575004541 )	3.13663	0.0130711	../output/GCMP_trait_table_with_abundances_and_adiv_and_metadata.tsv	../output/huang_roy_genus_tree.newick
A13a_Taxa_vs_Disease_Zeros_Excluded	skeleton_D_0__Bacteria___D_1__Spirochaetes___D_2__Spirochaetia___D_3__Spirochaetales___D_4__Spirochaetaceae___D_5__Spirochaeta_2	perc_dis	0.00197928	0.802715	0.952513	66	-0.00578661	BM_Lambda	TRUE	205.684	206.071	0	None	None	../output/PIC_results/A13a_Taxa_vs_Disease_Zeros_Excluded/PIC_skeleton_D_0__Bacteria___D_1__Spirochaetes___D_2__Spirochaetia___D_3__Spirochaetales___D_4__Spirochaetaceae___D_5__Spirochaeta_2_vs_perc_dis/PGLS_results.tsv	-0.0900433	skeleton	lambda=ML delta=1kappa=1	lambda	lambda : 1e-06 (95% CI NA - 0.306326590138422 )	3.39391	0.0229702	../output/GCMP_trait_table_with_abundances_and_adiv_and_metadata.tsv	../output/huang_roy_genus_tree.newick
A13a_Taxa_vs_Disease_Zeros_Excluded	all_D_0__Bacteria___D_1__Proteobacteria___D_2__Alphaproteobacteria___D_3__Rhodospirillales___D_4__Terasakiellaceae___D_5__uncultured	perc_dis	0.0120325	0.524219	0.952513	20	-0.00723798	BM_Lambda	TRUE	196.898	197.262	0	None	None	../output/PIC_results/A13a_Taxa_vs_Disease_Zeros_Excluded/PIC_all_D_0__Bacteria___D_1__Proteobacteria___D_2__Alphaproteobacteria___D_3__Rhodospirillales___D_4__Terasakiellaceae___D_5__uncultured_vs_perc_dis/PGLS_results.tsv	-0.0440918	all	lambda=ML delta=1kappa=1	lambda	lambda : 1e-06 (95% CI NA - 0.546821427305441 )	2.87974	0.0112479	../output/GCMP_trait_table_with_abundances_and_adiv_and_metadata.tsv	../output/huang_roy_genus_tree.newick
A13a_Taxa_vs_Disease_Zeros_Excluded	tissue_D_0__Bacteria___D_1__Proteobacteria___D_2__Alphaproteobacteria___D_3__Rickettsiales___D_4__Midichloriaceae___D_5__MD3_55	perc_dis	0.0568372	0.41176	0.952513	67	-0.00722782	BM	TRUE	80.9289	82.0199	0	None	None	../output/PIC_results/A13a_Taxa_vs_Disease_Zeros_Excluded/PIC_tissue_D_0__Bacteria___D_1__Proteobacteria___D_2__Alphaproteobacteria___D_3__Rickettsiales___D_4__Midichloriaceae___D_5__MD3_55_vs_perc_dis/PGLS_results.tsv	-0.033318	tissue	lambda=1 delta=1kappa=1	None	All parameters fixed	6.95697	0.0084995	../output/GCMP_trait_table_with_abundances_and_adiv_and_metadata.tsv	../output/huang_roy_genus_tree.newick
A13a_Taxa_vs_Disease_Zeros_Excluded	skeleton_D_0__Bacteria___D_1__Proteobacteria___D_2__Alphaproteobacteria___D_3__Rickettsiales___D_4__Midichloriaceae___D_5__MD3_55	perc_dis	0.174513	0.40983	0.952513	55	-0.0102023	BM	TRUE	38.2026	42.2026	0	None	None	../output/PIC_results/A13a_Taxa_vs_Disease_Zeros_Excluded/PIC_skeleton_D_0__Bacteria___D_1__Proteobacteria___D_2__Alphaproteobacteria___D_3__Rickettsiales___D_4__Midichloriaceae___D_5__MD3_55_vs_perc_dis/PGLS_results.tsv	-0.0434907	skeleton	lambda=1 delta=1kappa=1	None	All parameters fixed	6.70615	0.0110946	../output/GCMP_trait_table_with_abundances_and_adiv_and_metadata.tsv	../output/huang_roy_genus_tree.newick
A13a_Taxa_vs_Disease_Zeros_Excluded	tissue_D_0__Archaea___D_1__Thaumarchaeota___D_2__Nitrososphaeria___D_3__Nitrosopumilales___D_4__Nitrosopumilaceae___D_5__uncultured_archaeon	perc_dis	0.015881	0.539593	0.952513	57	0.0232789	BM_Lambda	TRUE	145.755	146.277	0	None	None	../output/PIC_results/A13a_Taxa_vs_Disease_Zeros_Excluded/PIC_tissue_D_0__Archaea___D_1__Thaumarchaeota___D_2__Nitrososphaeria___D_3__Nitrosopumilales___D_4__Nitrosopumilaceae___D_5__uncultured_archaeon_vs_perc_dis/PGLS_results.tsv	-0.146632	tissue	lambda=ML delta=1kappa=1	lambda	lambda : 1e-06 (95% CI NA - 0.818181576240001 )	2.98235	0.037406	../output/GCMP_trait_table_with_abundances_and_adiv_and_metadata.tsv	../output/huang_roy_genus_tree.newick
A13a_Taxa_vs_Disease_Zeros_Excluded	mucus_D_0__Bacteria___D_1__Proteobacteria___D_2__Gammaproteobacteria___D_3__Vibrionales___D_4__Vibrionaceae___D_5__Photobacterium	perc_dis	0.00636798	0.717396	0.952513	45	-0.0231904	BM_Lambda	TRUE	124.436	125.036	0	None	None	../output/PIC_results/A13a_Taxa_vs_Disease_Zeros_Excluded/PIC_mucus_D_0__Bacteria___D_1__Proteobacteria___D_2__Gammaproteobacteria___D_3__Vibrionales___D_4__Vibrionaceae___D_5__Photobacterium_vs_perc_dis/PGLS_results.tsv	-0.247797	mucus	lambda=ML delta=1kappa=1	lambda	lambda : 0.0308315914291737 (95% CI NA - 0.783045687288508 )	2.93023	0.0632136	../output/GCMP_trait_table_with_abundances_and_adiv_and_metadata.tsv	../output/huang_roy_genus_tree.newick
A13a_Taxa_vs_Disease_Zeros_Excluded	all_D_0__Bacteria___D_1__Proteobacteria___D_2__Gammaproteobacteria___D_3__Betaproteobacteriales___D_4__Burkholderiaceae___D_5__Aquabacterium	perc_dis	0.00219306	0.76555	0.952513	12	-0.00552118	BM_Lambda	TRUE	253.212	253.512	0	None	None	../output/PIC_results/A13a_Taxa_vs_Disease_Zeros_Excluded/PIC_all_D_0__Bacteria___D_1__Proteobacteria___D_2__Gammaproteobacteria___D_3__Betaproteobacteriales___D_4__Burkholderiaceae___D_5__Aquabacterium_vs_perc_dis/PGLS_results.tsv	-0.0720982	all	lambda=ML delta=1kappa=1	lambda	lambda : 1e-06 (95% CI NA - 0.279683619255439 )	3.29428	0.0183924	../output/GCMP_trait_table_with_abundances_and_adiv_and_metadata.tsv	../output/huang_roy_genus_tree.newick
A13a_Taxa_vs_Disease_Zeros_Excluded	mucus_D_0__Bacteria___D_1__Cyanobacteria___D_2__Oxyphotobacteria___D_3__Synechococcales___D_4__Cyanobiaceae___D_5__Synechococcus_CC9902	perc_dis	0.0196456	0.414881	0.952513	45	-0.0330251	BM_Lambda	TRUE	215.99	216.354	0	None	None	../output/PIC_results/A13a_Taxa_vs_Disease_Zeros_Excluded/PIC_mucus_D_0__Bacteria___D_1__Cyanobacteria___D_2__Oxyphotobacteria___D_3__Synechococcales___D_4__Cyanobiaceae___D_5__Synechococcus_CC9902_vs_perc_dis/PGLS_results.tsv	-0.156838	mucus	lambda=ML delta=1kappa=1	lambda	lambda : 1e-06 (95% CI NA - 0.294405093494282 )	4.34557	0.0400096	../output/GCMP_trait_table_with_abundances_and_adiv_and_metadata.tsv	../output/huang_roy_genus_tree.newick
A13a_Taxa_vs_Disease_Zeros_Excluded	tissue_D_0__Bacteria___D_1__Tenericutes___D_2__Mollicutes___D_3__Mycoplasmatales___D_4__Mycoplasmataceae___D_5__Mycoplasma	perc_dis	0.127788	0.280449	0.952513	34	-4.19321	BM_Lambda	TRUE	69.1777	70.6777	0	None	None	../output/PIC_results/A13a_Taxa_vs_Disease_Zeros_Excluded/PIC_tissue_D_0__Bacteria___D_1__Tenericutes___D_2__Mollicutes___D_3__Mycoplasmatales___D_4__Mycoplasmataceae___D_5__Mycoplasma_vs_perc_dis/PGLS_results.tsv	-14.3145	tissue	lambda=ML delta=1kappa=1	lambda	lambda : 1e-06 (95% CI NA - NA )	5.93912	3.65167	../output/GCMP_trait_table_with_abundances_and_adiv_and_metadata.tsv	../output/huang_roy_genus_tree.newick
A13a_Taxa_vs_Disease_Zeros_Excluded	all_D_0__Bacteria___D_1__Proteobacteria___D_2__Gammaproteobacteria___D_3__Cellvibrionales___D_4__Spongiibacteraceae___D_5__BD1_7_clade	perc_dis	0.0467141	0.310407	0.952513	39	-1.63255	BM_Lambda	TRUE	151.967	152.538	0	None	None	../output/PIC_results/A13a_Taxa_vs_Disease_Zeros_Excluded/PIC_all_D_0__Bacteria___D_1__Proteobacteria___D_2__Gammaproteobacteria___D_3__Cellvibrionales___D_4__Spongiibacteraceae___D_5__BD1_7_clade_vs_perc_dis/PGLS_results.tsv	-6.16352	all	lambda=ML delta=1kappa=1	lambda	lambda : 1e-06 (95% CI NA - 0.397335546590954 )	4.19381	1.57233	../output/GCMP_trait_table_with_abundances_and_adiv_and_metadata.tsv	../output/huang_roy_genus_tree.newick
A13a_Taxa_vs_Disease_Zeros_Excluded	all_D_0__Bacteria___D_1__Tenericutes___D_2__Mollicutes___D_3__Mycoplasmatales___D_4__Mycoplasmataceae___D_5__Mycoplasma	perc_dis	0.0662674	0.354315	0.952513	42	-0.471047	BM_Lambda	TRUE	91.422	92.422	0	None	None	../output/PIC_results/A13a_Taxa_vs_Disease_Zeros_Excluded/PIC_all_D_0__Bacteria___D_1__Tenericutes___D_2__Mollicutes___D_3__Mycoplasmatales___D_4__Mycoplasmataceae___D_5__Mycoplasma_vs_perc_dis/PGLS_results.tsv	-1.92238	all	lambda=ML delta=1kappa=1	lambda	lambda : 1e-06 (95% CI NA - NA )	3.92619	0.490404	../output/GCMP_trait_table_with_abundances_and_adiv_and_metadata.tsv	../output/huang_roy_genus_tree.newick
A13a_Taxa_vs_Disease_Zeros_Excluded	skeleton_D_0__Archaea___D_1__Thaumarchaeota___D_2__Nitrososphaeria___D_3__Nitrosopumilales___D_4__Nitrosopumilaceae___D_5__Candidatus_Nitrosopumilus	perc_dis	0.0582798	0.156064	0.952513	10	-0.0404774	BM_Lambda	TRUE	213.277	213.641	0	None	None	../output/PIC_results/A13a_Taxa_vs_Disease_Zeros_Excluded/PIC_skeleton_D_0__Archaea___D_1__Thaumarchaeota___D_2__Nitrososphaeria___D_3__Nitrosopumilales___D_4__Nitrosopumilaceae___D_5__Candidatus_Nitrosopumilus_vs_perc_dis/PGLS_results.tsv	-0.109386	skeleton	lambda=ML delta=1kappa=1	lambda	lambda : 1e-06 (95% CI NA - 0.262837903504413 )	4.36459	0.0279046	../output/GCMP_trait_table_with_abundances_and_adiv_and_metadata.tsv	../output/huang_roy_genus_tree.newick
A13a_Taxa_vs_Disease_Zeros_Excluded	tissue_D_0__Bacteria___D_1__Proteobacteria___D_2__Gammaproteobacteria___D_3__Enterobacteriales___D_4__Enterobacteriaceae___D_5__Pantoea	perc_dis	0.0759031	0.473045	0.952513	57	-0.00940463	BM_Lambda	TRUE	51.4163	53.4163	0	None	None	../output/PIC_results/A13a_Taxa_vs_Disease_Zeros_Excluded/PIC_tissue_D_0__Bacteria___D_1__Proteobacteria___D_2__Gammaproteobacteria___D_3__Enterobacteriales___D_4__Enterobacteriaceae___D_5__Pantoea_vs_perc_dis/PGLS_results.tsv	-0.0486192	tissue	lambda=ML delta=1kappa=1	lambda	lambda : 0.987245217750137 (95% CI 0.416163717769833 - NA )	6.84419	0.0124029	../output/GCMP_trait_table_with_abundances_and_adiv_and_metadata.tsv	../output/huang_roy_genus_tree.newick
A13a_Taxa_vs_Disease_Zeros_Excluded	all_D_0__Bacteria___D_1__Proteobacteria___D_2__Alphaproteobacteria___D_3__Rickettsiales___D_4__Midichloriaceae___D_5__MD3_55	perc_dis	0.00320161	0.774889	0.952513	61	-0.00257226	BM_Lambda	TRUE	173.938	174.418	0	None	None	../output/PIC_results/A13a_Taxa_vs_Disease_Zeros_Excluded/PIC_all_D_0__Bacteria___D_1__Proteobacteria___D_2__Alphaproteobacteria___D_3__Rickettsiales___D_4__Midichloriaceae___D_5__MD3_55_vs_perc_dis/PGLS_results.tsv	-0.0348926	all	lambda=ML delta=1kappa=1	lambda	lambda : 1e-06 (95% CI NA - 0.2708748019132 )	3.61012	0.00890118	../output/GCMP_trait_table_with_abundances_and_adiv_and_metadata.tsv	../output/huang_roy_genus_tree.newick
A13a_Taxa_vs_Disease_Zeros_Excluded	tissue_D_0__Bacteria___D_1__Proteobacteria___D_2__Gammaproteobacteria___D_3__Oceanospirillales___D_4__Endozoicomonadaceae___D_5__Endozoicomonas	perc_dis	0.35016	0.000144023	0.00432068	4	0.0160315	BM_Lambda	TRUE	200.664	201.027	0	None	None	../output/PIC_results/A13a_Taxa_vs_Disease_Zeros_Excluded/PIC_tissue_D_0__Bacteria___D_1__Proteobacteria___D_2__Gammaproteobacteria___D_3__Oceanospirillales___D_4__Endozoicomonadaceae___D_5__Endozoicomonas_vs_perc_dis/PGLS_results.tsv	0.00869040807629038 - 0.0233726160635593	tissue	lambda=ML delta=1kappa=1	lambda	lambda : 1e-06 (95% CI NA - 0.263585528289749 )	1.40765	0.00374546	../output/GCMP_trait_table_with_abundances_and_adiv_and_metadata.tsv	../output/huang_roy_genus_tree.newick
A13a_Taxa_vs_Disease_Zeros_Excluded	mucus_D_0__Bacteria___D_1__Proteobacteria___D_2__Alphaproteobacteria___D_3__Rickettsiales___D_4__Midichloriaceae___D_5__MD3_55	perc_dis	0.00306547	0.801881	0.952513	10	-0.00224357	BM_Lambda	TRUE	144.781	145.381	0	None	None	../output/PIC_results/A13a_Taxa_vs_Disease_Zeros_Excluded/PIC_mucus_D_0__Bacteria___D_1__Proteobacteria___D_2__Alphaproteobacteria___D_3__Rickettsiales___D_4__Midichloriaceae___D_5__MD3_55_vs_perc_dis/PGLS_results.tsv	-0.03461	mucus	lambda=ML delta=1kappa=1	lambda	lambda : 1e-06 (95% CI NA - 0.34255937119439 )	3.48058	0.00882908	../output/GCMP_trait_table_with_abundances_and_adiv_and_metadata.tsv	../output/huang_roy_genus_tree.newick
A13a_Taxa_vs_Disease_Zeros_Excluded	tissue_D_0__Archaea___D_1__Thaumarchaeota___D_2__Nitrososphaeria___D_3__Nitrosopumilales___D_4__Nitrosopumilaceae___D_5__Candidatus_Nitrosopumilus	perc_dis	0.00359673	0.748604	0.952513	48	-0.0160276	BM_Lambda	TRUE	190.726	191.155	0	None	None	../output/PIC_results/A13a_Taxa_vs_Disease_Zeros_Excluded/PIC_tissue_D_0__Archaea___D_1__Thaumarchaeota___D_2__Nitrososphaeria___D_3__Nitrosopumilales___D_4__Nitrosopumilaceae___D_5__Candidatus_Nitrosopumilus_vs_perc_dis/PGLS_results.tsv	-0.194187	tissue	lambda=ML delta=1kappa=1	lambda	lambda : 1e-06 (95% CI NA - 0.335204015147794 )	4.01392	0.0495375	../output/GCMP_trait_table_with_abundances_and_adiv_and_metadata.tsv	../output/huang_roy_genus_tree.newick
A13a_Taxa_vs_Disease_Zeros_Excluded	skeleton_D_0__Bacteria___D_1__Proteobacteria___D_2__Alphaproteobacteria___D_3__Dstr_E11___D_4__uncultured_alpha_proteobacterium___D_5__uncultured_alpha_proteobacterium	perc_dis	0.145011	0.10773	0.923402	22	-0.02945	BM_Lambda	TRUE	74.5034	75.2534	0	None	None	../output/PIC_results/A13a_Taxa_vs_Disease_Zeros_Excluded/PIC_skeleton_D_0__Bacteria___D_1__Proteobacteria___D_2__Alphaproteobacteria___D_3__Dstr_E11___D_4__uncultured_alpha_proteobacterium___D_5__uncultured_alpha_proteobacterium_vs_perc_dis/PGLS_results.tsv	-0.067987	skeleton	lambda=ML delta=1kappa=1	lambda	lambda : 1e-06 (95% CI NA - 0.654789840202349 )	2.41486	0.0173436	../output/GCMP_trait_table_with_abundances_and_adiv_and_metadata.tsv	../output/huang_roy_genus_tree.newick
A13a_Taxa_vs_Disease_Zeros_Excluded	all_D_0__Bacteria___D_1__Proteobacteria___D_2__Alphaproteobacteria___D_3__Sphingomonadales___D_4__Sphingomonadaceae___D_5__Sphingobium	perc_dis	0.000538737	0.88255	0.957487	20	-0.00246017	BM_Lambda	TRUE	253.283	253.583	0	None	None	../output/PIC_results/A13a_Taxa_vs_Disease_Zeros_Excluded/PIC_all_D_0__Bacteria___D_1__Proteobacteria___D_2__Alphaproteobacteria___D_3__Sphingomonadales___D_4__Sphingomonadaceae___D_5__Sphingobium_vs_perc_dis/PGLS_results.tsv	-0.0648714	all	lambda=ML delta=1kappa=1	lambda	lambda : 1e-06 (95% CI NA - 0.269087040120771 )	3.14492	0.0165488	../output/GCMP_trait_table_with_abundances_and_adiv_and_metadata.tsv	../output/huang_roy_genus_tree.newick
A13a_Taxa_vs_Disease_Zeros_Excluded	mucus_D_0__Bacteria___D_1__Proteobacteria___D_2__Alphaproteobacteria___D_3__Rhodospirillales___D_4__Terasakiellaceae___D_5__uncultured	perc_dis	0.0480868	0.326833	0.952513	32	-0.0100813	BM_Lambda	TRUE	127.669	128.301	0	None	None	../output/PIC_results/A13a_Taxa_vs_Disease_Zeros_Excluded/PIC_mucus_D_0__Bacteria___D_1__Proteobacteria___D_2__Alphaproteobacteria___D_3__Rhodospirillales___D_4__Terasakiellaceae___D_5__uncultured_vs_perc_dis/PGLS_results.tsv	-0.0393162	mucus	lambda=ML delta=1kappa=1	lambda	lambda : 1e-06 (95% CI NA - 0.791408426994047 )	3.71682	0.0100296	../output/GCMP_trait_table_with_abundances_and_adiv_and_metadata.tsv	../output/huang_roy_genus_tree.newick
A13a_Taxa_vs_Disease_Zeros_Excluded	tissue_D_0__Bacteria___D_1__Proteobacteria___D_2__Alphaproteobacteria___D_3__Sphingomonadales___D_4__Sphingomonadaceae___D_5__Sphingobium	perc_dis	0.0420371	0.210533	0.952513	47	-0.0175244	BM_Lambda	TRUE	231.123	231.456	0	None	None	../output/PIC_results/A13a_Taxa_vs_Disease_Zeros_Excluded/PIC_tissue_D_0__Bacteria___D_1__Proteobacteria___D_2__Alphaproteobacteria___D_3__Sphingomonadales___D_4__Sphingomonadaceae___D_5__Sphingobium_vs_perc_dis/PGLS_results.tsv	-0.0539122	tissue	lambda=ML delta=1kappa=1	lambda	lambda : 1e-06 (95% CI NA - 0.256854129364575 )	4.14834	0.0137531	../output/GCMP_trait_table_with_abundances_and_adiv_and_metadata.tsv	../output/huang_roy_genus_tree.newick
A13a_Taxa_vs_Disease_Zeros_Excluded	all_D_0__Archaea___D_1__Thaumarchaeota___D_2__Nitrososphaeria___D_3__Nitrosopumilales___D_4__Nitrosopumilaceae___D_5__Candidatus_Nitrosopumilus	perc_dis	0.0167799	0.425654	0.952513	17	-0.0267558	BM_Lambda	TRUE	237.422	237.747	0	None	None	../output/PIC_results/A13a_Taxa_vs_Disease_Zeros_Excluded/PIC_all_D_0__Archaea___D_1__Thaumarchaeota___D_2__Nitrososphaeria___D_3__Nitrosopumilales___D_4__Nitrosopumilaceae___D_5__Candidatus_Nitrosopumilus_vs_perc_dis/PGLS_results.tsv	-0.13024	all	lambda=ML delta=1kappa=1	lambda	lambda : 1e-06 (95% CI NA - 0.234414448953405 )	3.66933	0.0332244	../output/GCMP_trait_table_with_abundances_and_adiv_and_metadata.tsv	../output/huang_roy_genus_tree.newick
A13a_Taxa_vs_Disease_Zeros_Excluded	skeleton_D_0__Bacteria___D_1__Bacteroidetes___D_2__Bacteroidia___D_3__Cytophagales___D_4__Amoebophilaceae___D_5__Candidatus_Amoebophilus	perc_dis	1.16076e-05	0.984266	0.984266	57	-0.000271329	BM_Lambda	TRUE	216.752	217.115	0	None	None	../output/PIC_results/A13a_Taxa_vs_Disease_Zeros_Excluded/PIC_skeleton_D_0__Bacteria___D_1__Bacteroidetes___D_2__Bacteroidia___D_3__Cytophagales___D_4__Amoebophilaceae___D_5__Candidatus_Amoebophilus_vs_perc_dis/PGLS_results.tsv	-0.0535389	skeleton	lambda=ML delta=1kappa=1	lambda	lambda : 1e-06 (95% CI NA - 0.378167297053325 )	3.52468	0.0136579	../output/GCMP_trait_table_with_abundances_and_adiv_and_metadata.tsv	../output/huang_roy_genus_tree.newick
A13a_Taxa_vs_Disease_Zeros_Excluded	all_D_0__Bacteria___D_1__Proteobacteria___D_2__Gammaproteobacteria___D_3__Alteromonadales___D_4__Pseudoalteromonadaceae___D_5__Pseudoalteromonas	perc_dis	0.00503859	0.714438	0.952513	6	-0.0193297	BM_Lambda	TRUE	176.819	177.28	0	None	None	../output/PIC_results/A13a_Taxa_vs_Disease_Zeros_Excluded/PIC_all_D_0__Bacteria___D_1__Proteobacteria___D_2__Gammaproteobacteria___D_3__Alteromonadales___D_4__Pseudoalteromonadaceae___D_5__Pseudoalteromonas_vs_perc_dis/PGLS_results.tsv	-0.204917	all	lambda=ML delta=1kappa=1	lambda	lambda : 1e-06 (95% CI NA - 0.379181872819864 )	3.69233	0.0522747	../output/GCMP_trait_table_with_abundances_and_adiv_and_metadata.tsv	../output/huang_roy_genus_tree.newick
A13a_Taxa_vs_Disease_Zeros_Excluded	skeleton_D_0__Bacteria___D_1__Proteobacteria___D_2__Alphaproteobacteria___D_3__Rhodobacterales___D_4__Rhodobacteraceae___D_5__Ruegeria	perc_dis	0.0537998	0.217444	0.952513	45	0.158282	BM_Lambda	TRUE	184.815	185.259	0	None	None	../output/PIC_results/A13a_Taxa_vs_Disease_Zeros_Excluded/PIC_skeleton_D_0__Bacteria___D_1__Proteobacteria___D_2__Alphaproteobacteria___D_3__Rhodobacterales___D_4__Rhodobacteraceae___D_5__Ruegeria_vs_perc_dis/PGLS_results.tsv	-0.491746	skeleton	lambda=ML delta=1kappa=1	lambda	lambda : 1e-06 (95% CI NA - 0.259947451564874 )	2.50332	0.125445	../output/GCMP_trait_table_with_abundances_and_adiv_and_metadata.tsv	../output/huang_roy_genus_tree.newick
A13a_Taxa_vs_Disease_Zeros_Excluded	mucus_D_0__Bacteria___D_1__Proteobacteria___D_2__Gammaproteobacteria___D_3__Pseudomonadales___D_4__Pseudomonadaceae___D_5__Pseudomonas	perc_dis	0.00138142	0.819886	0.952513	41	0.00230423	BM_Lambda	TRUE	237.618	237.942	0	None	None	../output/PIC_results/A13a_Taxa_vs_Disease_Zeros_Excluded/PIC_mucus_D_0__Bacteria___D_1__Proteobacteria___D_2__Gammaproteobacteria___D_3__Pseudomonadales___D_4__Pseudomonadaceae___D_5__Pseudomonas_vs_perc_dis/PGLS_results.tsv	-0.0393966	mucus	lambda=ML delta=1kappa=1	lambda	lambda : 1e-06 (95% CI NA - 0.271971082745967 )	2.91818	0.0100501	../output/GCMP_trait_table_with_abundances_and_adiv_and_metadata.tsv	../output/huang_roy_genus_tree.newick
A13a_Taxa_vs_Disease_Zeros_Excluded	mucus_D_0__Bacteria___D_1__Proteobacteria___D_2__Gammaproteobacteria___D_3__Pseudomonadales___D_4__Moraxellaceae___D_5__Enhydrobacter	perc_dis	0.0530462	0.449041	0.952513	55	-0.038694	BM_Lambda	TRUE	88.13	89.33	0	None	None	../output/PIC_results/A13a_Taxa_vs_Disease_Zeros_Excluded/PIC_mucus_D_0__Bacteria___D_1__Proteobacteria___D_2__Gammaproteobacteria___D_3__Pseudomonadales___D_4__Moraxellaceae___D_5__Enhydrobacter_vs_perc_dis/PGLS_results.tsv	-0.193228	mucus	lambda=ML delta=1kappa=1	lambda	lambda : 1e-06 (95% CI NA - 0.83199907019794 )	5.35648	0.0492929	../output/GCMP_trait_table_with_abundances_and_adiv_and_metadata.tsv	../output/huang_roy_genus_tree.newick
A13a_Taxa_vs_Disease_Zeros_Excluded	all_D_0__Bacteria___D_1__Proteobacteria___D_2__Alphaproteobacteria___D_3__Rhodobacterales___D_4__Rhodobacteraceae___D_5__Ruegeria	perc_dis	0.012295	0.513536	0.952513	45	0.103837	BM_Lambda	TRUE	222.367	222.72	0	None	None	../output/PIC_results/A13a_Taxa_vs_Disease_Zeros_Excluded/PIC_all_D_0__Bacteria___D_1__Proteobacteria___D_2__Alphaproteobacteria___D_3__Rhodobacterales___D_4__Rhodobacteraceae___D_5__Ruegeria_vs_perc_dis/PGLS_results.tsv	-0.616674	all	lambda=ML delta=1kappa=1	lambda	lambda : 1e-06 (95% CI NA - 0.232888091682176 )	2.78757	0.157315	../output/GCMP_trait_table_with_abundances_and_adiv_and_metadata.tsv	../output/huang_roy_genus_tree.newick
A13a_Taxa_vs_Disease_Zeros_Excluded	all_D_0__Bacteria___D_1__Cyanobacteria___D_2__Oxyphotobacteria___D_3__Synechococcales___D_4__Cyanobiaceae___D_5__Synechococcus_CC9902	perc_dis	0.0265084	0.296873	0.952513	11	-0.0793662	BM_Lambda	TRUE	252.454	252.754	0	None	None	../output/PIC_results/A13a_Taxa_vs_Disease_Zeros_Excluded/PIC_all_D_0__Bacteria___D_1__Cyanobacteria___D_2__Oxyphotobacteria___D_3__Synechococcales___D_4__Cyanobiaceae___D_5__Synechococcus_CC9902_vs_perc_dis/PGLS_results.tsv	-0.294445	all	lambda=ML delta=1kappa=1	lambda	lambda : 1e-06 (95% CI NA - 0.241526047328645 )	3.91209	0.0751136	../output/GCMP_trait_table_with_abundances_and_adiv_and_metadata.tsv	../output/huang_roy_genus_tree.newick
A13a_Taxa_vs_Disease_Zeros_Excluded	tissue_D_0__Bacteria___D_1__Proteobacteria___D_2__Gammaproteobacteria___D_3__Pseudomonadales___D_4__Pseudomonadaceae___D_5__Pseudomonas	perc_dis	0.0334442	0.265133	0.952513	23	-0.0155884	BM_Lambda	TRUE	231.471	231.805	0	None	None	../output/PIC_results/A13a_Taxa_vs_Disease_Zeros_Excluded/PIC_tissue_D_0__Bacteria___D_1__Proteobacteria___D_2__Gammaproteobacteria___D_3__Pseudomonadales___D_4__Pseudomonadaceae___D_5__Pseudomonas_vs_perc_dis/PGLS_results.tsv	-0.0540059	tissue	lambda=ML delta=1kappa=1	lambda	lambda : 1e-06 (95% CI NA - 0.29152694805245 )	4.13727	0.013777	../output/GCMP_trait_table_with_abundances_and_adiv_and_metadata.tsv	../output/huang_roy_genus_tree.newick
A13a_Taxa_vs_Disease_Zeros_Excluded	skeleton_D_0__Bacteria___D_1__Proteobacteria___D_2__Gammaproteobacteria___D_3__Oceanospirillales___D_4__Endozoicomonadaceae___D_5__Endozoicomonas	perc_dis	0.0445643	0.230742	0.952513	51	0.0414517	BM_Lambda	TRUE	204.156	204.544	0	None	None	../output/PIC_results/A13a_Taxa_vs_Disease_Zeros_Excluded/PIC_skeleton_D_0__Bacteria___D_1__Proteobacteria___D_2__Gammaproteobacteria___D_3__Oceanospirillales___D_4__Endozoicomonadaceae___D_5__Endozoicomonas_vs_perc_dis/PGLS_results.tsv	-0.133003	skeleton	lambda=ML delta=1kappa=1	lambda	lambda : 1e-06 (95% CI NA - 0.245639151750291 )	2.73433	0.0339293	../output/GCMP_trait_table_with_abundances_and_adiv_and_metadata.tsv	../output/huang_roy_genus_tree.newick
A13a_Taxa_vs_Disease_Zeros_Excluded	tissue_D_0__Bacteria___D_1__Bacteroidetes___D_2__Bacteroidia___D_3__Bacteroidales___D_4__Rikenellaceae___D_5__Rikenellaceae_RC9_gut_group	perc_dis	0.0663738	0.742369	0.952513	36	-0.00150548	BM_Delta	TRUE	25.5969	37.5969	0	None	None	../output/PIC_results/A13a_Taxa_vs_Disease_Zeros_Excluded/PIC_tissue_D_0__Bacteria___D_1__Bacteroidetes___D_2__Bacteroidia___D_3__Bacteroidales___D_4__Rikenellaceae___D_5__Rikenellaceae_RC9_gut_group_vs_perc_dis/PGLS_results.tsv	-0.0156507	tissue	lambda=1 delta=MLkappa=1	delta	delta : 0.11704671575865 (95% CI 0.00461370764819178 - NA )	8.96605	0.00399254	../output/GCMP_trait_table_with_abundances_and_adiv_and_metadata.tsv	../output/huang_roy_genus_tree.newick
A13a_Taxa_vs_Disease_Zeros_Excluded	mucus_D_0__Bacteria___D_1__Tenericutes___D_2__Mollicutes___D_3__Entomoplasmatales___D_4__Spiroplasmataceae___D_5__Spiroplasma	perc_dis	0.275163	0.0975991	0.923402	27	0.410045	BM_Lambda	TRUE	63.798	65.298	0	None	None	../output/PIC_results/A13a_Taxa_vs_Disease_Zeros_Excluded/PIC_mucus_D_0__Bacteria___D_1__Tenericutes___D_2__Mollicutes___D_3__Entomoplasmatales___D_4__Spiroplasmataceae___D_5__Spiroplasma_vs_perc_dis/PGLS_results.tsv	-0.869604	mucus	lambda=ML delta=1kappa=1	lambda	lambda : 1e-06 (95% CI NA - 0.711559032234447 )	2.27237	0.221838	../output/GCMP_trait_table_with_abundances_and_adiv_and_metadata.tsv	../output/huang_roy_genus_tree.newick
A13a_Taxa_vs_Disease_Zeros_Excluded	mucus_D_0__Bacteria___D_1__Proteobacteria___D_2__Alphaproteobacteria___D_3__Rhizobiales___D_4__Stappiaceae___D_5__Pseudovibrio	perc_dis	0.00612426	0.841386	0.952513	66	-0.00315185	BM_Lambda	TRUE	65.7473	67.7473	0	None	None	../output/PIC_results/A13a_Taxa_vs_Disease_Zeros_Excluded/PIC_mucus_D_0__Bacteria___D_1__Proteobacteria___D_2__Alphaproteobacteria___D_3__Rhizobiales___D_4__Stappiaceae___D_5__Pseudovibrio_vs_perc_dis/PGLS_results.tsv	-0.0594898	mucus	lambda=ML delta=1kappa=1	lambda	lambda : 1e-06 (95% CI NA - 0.674782706817741 )	5.95397	0.015176	../output/GCMP_trait_table_with_abundances_and_adiv_and_metadata.tsv	../output/huang_roy_genus_tree.newick
A13a_Taxa_vs_Disease_Zeros_Excluded	mucus_D_0__Bacteria___D_1__Proteobacteria___D_2__Gammaproteobacteria___D_3__Vibrionales___D_4__Vibrionaceae___D_5__Vibrio	perc_dis	0.000147408	0.948314	0.981015	62	-0.00253753	BM_Lambda	TRUE	189.561	189.99	0	None	None	../output/PIC_results/A13a_Taxa_vs_Disease_Zeros_Excluded/PIC_mucus_D_0__Bacteria___D_1__Proteobacteria___D_2__Gammaproteobacteria___D_3__Vibrionales___D_4__Vibrionaceae___D_5__Vibrio_vs_perc_dis/PGLS_results.tsv	-0.152127	mucus	lambda=ML delta=1kappa=1	lambda	lambda : 1e-06 (95% CI NA - 0.259792965618004 )	3.47106	0.0388078	../output/GCMP_trait_table_with_abundances_and_adiv_and_metadata.tsv	../output/huang_roy_genus_tree.newick
A13a_Taxa_vs_Disease_Zeros_Excluded	all_D_0__Bacteria___D_1__Proteobacteria___D_2__Deltaproteobacteria___D_3__Desulfobacterales___D_4__Desulfobacteraceae___D_5__Desulfobacter	perc_dis	0.0881319	0.404867	0.952513	10	0.0247873	BM_Delta	TRUE	55.9706	57.6849	0	None	None	../output/PIC_results/A13a_Taxa_vs_Disease_Zeros_Excluded/PIC_all_D_0__Bacteria___D_1__Proteobacteria___D_2__Deltaproteobacteria___D_3__Desulfobacterales___D_4__Desulfobacteraceae___D_5__Desulfobacter_vs_perc_dis/PGLS_results.tsv	-0.110502	all	lambda=1 delta=MLkappa=1	delta	delta : 0.761869865276414 (95% CI 0.0404338443561853 - NA )	5.89123	0.0281893	../output/GCMP_trait_table_with_abundances_and_adiv_and_metadata.tsv	../output/huang_roy_genus_tree.newick
A13a_Taxa_vs_Disease_Zeros_Excluded	mucus_D_0__Bacteria___D_1__Proteobacteria___D_2__Gammaproteobacteria___D_3__Oceanospirillales___D_4__Endozoicomonadaceae___D_5__Endozoicomonas	perc_dis	0.422254	7.61888e-05	0.00432068	31	0.0552613	BM_Lambda	TRUE	173.819	174.248	0	None	None	../output/PIC_results/A13a_Taxa_vs_Disease_Zeros_Excluded/PIC_mucus_D_0__Bacteria___D_1__Proteobacteria___D_2__Gammaproteobacteria___D_3__Oceanospirillales___D_4__Endozoicomonadaceae___D_5__Endozoicomonas_vs_perc_dis/PGLS_results.tsv	0.0317346548897303 - 0.078787903998388	mucus	lambda=ML delta=1kappa=1	lambda	lambda : 1e-06 (95% CI NA - 0.339289728441087 )	1.04923	0.0120034	../output/GCMP_trait_table_with_abundances_and_adiv_and_metadata.tsv	../output/huang_roy_genus_tree.newick
A13a_Taxa_vs_Disease_Zeros_Excluded	mucus_D_0__Bacteria___D_1__Proteobacteria___D_2__Gammaproteobacteria___D_3__Alteromonadales___D_4__Pseudoalteromonadaceae___D_5__Pseudoalteromonas	perc_dis	0.0917507	0.160043	0.952513	32	-0.003807	BM	TRUE	114.58	115.18	0	None	None	../output/PIC_results/A13a_Taxa_vs_Disease_Zeros_Excluded/PIC_mucus_D_0__Bacteria___D_1__Proteobacteria___D_2__Gammaproteobacteria___D_3__Alteromonadales___D_4__Pseudoalteromonadaceae___D_5__Pseudoalteromonas_vs_perc_dis/PGLS_results.tsv	-0.0102461	mucus	lambda=1 delta=1kappa=1	None	All parameters fixed	3.88171	0.00261379	../output/GCMP_trait_table_with_abundances_and_adiv_and_metadata.tsv	../output/huang_roy_genus_tree.newick
A13a_Taxa_vs_Disease_Zeros_Excluded	skeleton_D_0__Bacteria___D_1__Firmicutes___D_2__Clostridia___D_3__Clostridiales___D_4__Clostridiaceae_4___D_5__Paramaledivibacter	perc_dis	0.105604	0.0650005	0.780005	19	0.0326885	BM_Lambda	TRUE	197.894	198.294	0	None	None	../output/PIC_results/A13a_Taxa_vs_Disease_Zeros_Excluded/PIC_skeleton_D_0__Bacteria___D_1__Firmicutes___D_2__Clostridia___D_3__Clostridiales___D_4__Clostridiaceae_4___D_5__Paramaledivibacter_vs_perc_dis/PGLS_results.tsv	-0.066977	skeleton	lambda=ML delta=1kappa=1	lambda	lambda : 1e-06 (95% CI NA - 0.437723739790145 )	2.80028	0.017086	../output/GCMP_trait_table_with_abundances_and_adiv_and_metadata.tsv	../output/huang_roy_genus_tree.newick
A13a_Taxa_vs_Disease_Zeros_Excluded	skeleton_D_0__Bacteria___D_1__Bacteroidetes___D_2__Bacteroidia___D_3__Cytophagales___D_4__Cyclobacteriaceae___D_5__uncultured	perc_dis	0.00311825	0.75002	0.952513	57	-0.0096974	BM_Lambda	TRUE	210.235	210.61	0	None	None	../output/PIC_results/A13a_Taxa_vs_Disease_Zeros_Excluded/PIC_skeleton_D_0__Bacteria___D_1__Bacteroidetes___D_2__Bacteroidia___D_3__Cytophagales___D_4__Cyclobacteriaceae___D_5__uncultured_vs_perc_dis/PGLS_results.tsv	-0.118318	skeleton	lambda=ML delta=1kappa=1	lambda	lambda : 1e-06 (95% CI NA - 0.260761182418491 )	3.58399	0.0301832	../output/GCMP_trait_table_with_abundances_and_adiv_and_metadata.tsv	../output/huang_roy_genus_tree.newick
A13a_Taxa_vs_Disease_Zeros_Excluded	tissue_D_0__Bacteria___D_1__Proteobacteria___D_2__Alphaproteobacteria___D_3__Rhodospirillales___D_4__Terasakiellaceae___D_5__uncultured	perc_dis	0.00239694	0.80839	0.952513	28	-0.00137465	BM_Lambda	TRUE	151.271	151.771	0	None	None	../output/PIC_results/A13a_Taxa_vs_Disease_Zeros_Excluded/PIC_tissue_D_0__Bacteria___D_1__Proteobacteria___D_2__Alphaproteobacteria___D_3__Rhodospirillales___D_4__Terasakiellaceae___D_5__uncultured_vs_perc_dis/PGLS_results.tsv	-0.0219867	tissue	lambda=ML delta=1kappa=1	lambda	lambda : 0.959724706039716 (95% CI NA - NA )	4.79512	0.00560885	../output/GCMP_trait_table_with_abundances_and_adiv_and_metadata.tsv	../output/huang_roy_genus_tree.newick
A13a_Taxa_vs_Disease_Zeros_Excluded	skeleton_D_0__Bacteria___D_1__Bacteroidetes___D_2__Bacteroidia___D_3__Bacteroidales___D_4__Rikenellaceae___D_5__Rikenellaceae_RC9_gut_group	perc_dis	0.0997196	0.795465	0.952513	41	-0.000825379	BM	TRUE	14.4779	inf		None	None	../output/PIC_results/A13a_Taxa_vs_Disease_Zeros_Excluded/PIC_skeleton_D_0__Bacteria___D_1__Bacteroidetes___D_2__Bacteroidia___D_3__Bacteroidales___D_4__Rikenellaceae___D_5__Rikenellaceae_RC9_gut_group_vs_perc_dis/PGLS_results.tsv	-0.0097216	skeleton	lambda=1 delta=1kappa=1	None	All parameters fixed	1.85147	0.00248	../output/GCMP_trait_table_with_abundances_and_adiv_and_metadata.tsv	../output/huang_roy_genus_tree.newick
A13a_Taxa_vs_Disease_Zeros_Excluded	all_D_0__Bacteria___D_1__Proteobacteria___D_2__Gammaproteobacteria___D_3__Oceanospirillales___D_4__Endozoicomonadaceae___D_5__Endozoicomonas	perc_dis	0.275577	0.000505665	0.0101133	53	0.035497	BM_Lambda	TRUE	225.495	225.819	0	None	None	../output/PIC_results/A13a_Taxa_vs_Disease_Zeros_Excluded/PIC_all_D_0__Bacteria___D_1__Proteobacteria___D_2__Gammaproteobacteria___D_3__Oceanospirillales___D_4__Endozoicomonadaceae___D_5__Endozoicomonas_vs_perc_dis/PGLS_results.tsv	0.017197856409444 - 0.0537960436041082	all	lambda=ML delta=1kappa=1	lambda	lambda : 1e-06 (95% CI NA - 0.224617812639695 )	1.53407	0.00933627	../output/GCMP_trait_table_with_abundances_and_adiv_and_metadata.tsv	../output/huang_roy_genus_tree.newick
A13a_Taxa_vs_Disease_Zeros_Excluded	all_D_0__Bacteria___D_1__Bacteroidetes___D_2__Chlorobia___D_3__Chlorobiales___D_4__Chlorobiaceae___D_5__Prosthecochloris	perc_dis	0.000396171	0.926449	0.97521	32	-0.00586006	BM_Lambda	TRUE	151.517	152.089	0	None	None	../output/PIC_results/A13a_Taxa_vs_Disease_Zeros_Excluded/PIC_all_D_0__Bacteria___D_1__Bacteroidetes___D_2__Chlorobia___D_3__Chlorobiales___D_4__Chlorobiaceae___D_5__Prosthecochloris_vs_perc_dis/PGLS_results.tsv	-0.246008	all	lambda=ML delta=1kappa=1	lambda	lambda : 1e-06 (95% CI NA - 0.427740791524082 )	3.77726	0.0627572	../output/GCMP_trait_table_with_abundances_and_adiv_and_metadata.tsv	../output/huang_roy_genus_tree.newick
A13a_Taxa_vs_Disease_Zeros_Excluded	skeleton_D_0__Bacteria___D_1__Chloroflexi___D_2__Chloroflexia___D_3__Chloroflexales___D_4__Chloroflexaceae___D_5__Candidatus_Chlorothrix	perc_dis	0.00783179	0.70286	0.952513	63	-0.0427655	BM_Lambda	TRUE	133.481	134.148	0	None	None	../output/PIC_results/A13a_Taxa_vs_Disease_Zeros_Excluded/PIC_skeleton_D_0__Bacteria___D_1__Chloroflexi___D_2__Chloroflexia___D_3__Chloroflexales___D_4__Chloroflexaceae___D_5__Candidatus_Chlorothrix_vs_perc_dis/PGLS_results.tsv	-0.432877	skeleton	lambda=ML delta=1kappa=1	lambda	lambda : 1e-06 (95% CI NA - 0.385883597321958 )	3.90461	0.110428	../output/GCMP_trait_table_with_abundances_and_adiv_and_metadata.tsv	../output/huang_roy_genus_tree.newick
A13a_Taxa_vs_Disease_Zeros_Excluded	skeleton_D_0__Bacteria___D_1__Acidobacteria___D_2__Thermoanaerobaculia___D_3__Thermoanaerobaculales___D_4__Thermoanaerobaculaceae___D_5__Subgroup_10	perc_dis	0.115007	0.0497564	0.746346	8	-0.110624	BM_Lambda	TRUE	202.924	203.311	0	None	None	../output/PIC_results/A13a_Taxa_vs_Disease_Zeros_Excluded/PIC_skeleton_D_0__Bacteria___D_1__Acidobacteria___D_2__Thermoanaerobaculia___D_3__Thermoanaerobaculales___D_4__Thermoanaerobaculaceae___D_5__Subgroup_10_vs_perc_dis/PGLS_results.tsv	-0.212651	skeleton	lambda=ML delta=1kappa=1	lambda	lambda : 1e-06 (95% CI NA - 0.238298627918783 )	5.07081	0.0542478	../output/GCMP_trait_table_with_abundances_and_adiv_and_metadata.tsv	../output/huang_roy_genus_tree.newick
A13a_Taxa_vs_Disease_Zeros_Excluded	all_D_0__Bacteria___D_1__Bacteroidetes___D_2__Bacteroidia___D_3__Bacteroidales___D_4__Rikenellaceae___D_5__Rikenellaceae_RC9_gut_group	perc_dis	0.0278103	0.720812	0.952513	49	-0.00267073	BM	TRUE	44.2585	47.2585	0	None	None	../output/PIC_results/A13a_Taxa_vs_Disease_Zeros_Excluded/PIC_all_D_0__Bacteria___D_1__Bacteroidetes___D_2__Bacteroidia___D_3__Bacteroidales___D_4__Rikenellaceae___D_5__Rikenellaceae_RC9_gut_group_vs_perc_dis/PGLS_results.tsv	-0.0276824	all	lambda=1 delta=1kappa=1	None	All parameters fixed	6.02486	0.00706184	../output/GCMP_trait_table_with_abundances_and_adiv_and_metadata.tsv	../output/huang_roy_genus_tree.newick
A13a_Taxa_vs_Disease_Zeros_Excluded	skeleton_D_0__Bacteria___D_1__Proteobacteria___D_2__Alphaproteobacteria___D_3__Rhodospirillales___D_4__Terasakiellaceae___D_5__uncultured	perc_dis	0.00358176	0.781173	0.952513	43	-0.00291767	BM_Lambda	TRUE	130.954	131.526	0	None	None	../output/PIC_results/A13a_Taxa_vs_Disease_Zeros_Excluded/PIC_skeleton_D_0__Bacteria___D_1__Proteobacteria___D_2__Alphaproteobacteria___D_3__Rhodospirillales___D_4__Terasakiellaceae___D_5__uncultured_vs_perc_dis/PGLS_results.tsv	-0.0406709	skeleton	lambda=ML delta=1kappa=1	lambda	lambda : 1e-06 (95% CI NA - 0.944724681516438 )	2.58672	0.0103752	../output/GCMP_trait_table_with_abundances_and_adiv_and_metadata.tsv	../output/huang_roy_genus_tree.newick
A13a_Taxa_vs_Disease_Zeros_Excluded	tissue_D_0__Bacteria___D_1__Proteobacteria___D_2__Alphaproteobacteria___D_3__Rhizobiales___D_4__Beijerinckiaceae___D_5__Methylobacterium	perc_dis	0.04947	0.22113	0.952513	6	-0.0306838	BM_Lambda	TRUE	175.384	175.798	0	None	None	../output/PIC_results/A13a_Taxa_vs_Disease_Zeros_Excluded/PIC_tissue_D_0__Bacteria___D_1__Proteobacteria___D_2__Alphaproteobacteria___D_3__Rhizobiales___D_4__Beijerinckiaceae___D_5__Methylobacterium_vs_perc_dis/PGLS_results.tsv	-0.0962601	tissue	lambda=ML delta=1kappa=1	lambda	lambda : 1e-06 (95% CI NA - NA )	3.73122	0.0245561	../output/GCMP_trait_table_with_abundances_and_adiv_and_metadata.tsv	../output/huang_roy_genus_tree.newick
A13a_Taxa_vs_Disease_Zeros_Excluded	tissue_D_0__Bacteria___D_1__Bacteroidetes___D_2__Bacteroidia___D_3__Flavobacteriales___D_4__Flavobacteriaceae___D_5__Maritimimonas	perc_dis	0.0436115	0.350985	0.952513	59	-0.0220207	BM_Lambda	TRUE	125.731	126.363	0	None	None	../output/PIC_results/A13a_Taxa_vs_Disease_Zeros_Excluded/PIC_tissue_D_0__Bacteria___D_1__Bacteroidetes___D_2__Bacteroidia___D_3__Flavobacteriales___D_4__Flavobacteriaceae___D_5__Maritimimonas_vs_perc_dis/PGLS_results.tsv	-0.0903899	tissue	lambda=ML delta=1kappa=1	lambda	lambda : 1e-06 (95% CI NA - 0.87623824780956 )	3.79526	0.0230586	../output/GCMP_trait_table_with_abundances_and_adiv_and_metadata.tsv	../output/huang_roy_genus_tree.newick
A13a_Taxa_vs_Disease_Zeros_Excluded	all_D_0__Bacteria___D_1__Spirochaetes___D_2__Spirochaetia___D_3__Spirochaetales___D_4__Spirochaetaceae___D_5__Spirochaeta_2	perc_dis	0.00992859	0.557364	0.952513	39	-0.0135921	BM_Lambda	TRUE	222.5	222.853	0	None	None	../output/PIC_results/A13a_Taxa_vs_Disease_Zeros_Excluded/PIC_all_D_0__Bacteria___D_1__Spirochaetes___D_2__Spirochaetia___D_3__Spirochaetales___D_4__Spirochaetaceae___D_5__Spirochaeta_2_vs_perc_dis/PGLS_results.tsv	-0.0899349	all	lambda=ML delta=1kappa=1	lambda	lambda : 1e-06 (95% CI NA - 0.288070455777309 )	3.52832	0.0229426	../output/GCMP_trait_table_with_abundances_and_adiv_and_metadata.tsv	../output/huang_roy_genus_tree.newick
A13a_Taxa_vs_Disease_Zeros_Excluded	mucus_D_0__Bacteria___D_1__Proteobacteria___D_2__Gammaproteobacteria___D_3__Betaproteobacteriales___D_4__Burkholderiaceae___D_5__Aquabacterium	perc_dis	1.85831e-05	0.978939	0.984266	31	0.000381993	BM_Lambda	TRUE	237.672	237.996	0	None	None	../output/PIC_results/A13a_Taxa_vs_Disease_Zeros_Excluded/PIC_mucus_D_0__Bacteria___D_1__Proteobacteria___D_2__Gammaproteobacteria___D_3__Betaproteobacteriales___D_4__Burkholderiaceae___D_5__Aquabacterium_vs_perc_dis/PGLS_results.tsv	-0.056349	mucus	lambda=ML delta=1kappa=1	lambda	lambda : 1e-06 (95% CI NA - 0.274249296134065 )	3.17032	0.0143747	../output/GCMP_trait_table_with_abundances_and_adiv_and_metadata.tsv	../output/huang_roy_genus_tree.newick
A13a_Taxa_vs_Disease_Zeros_Excluded	skeleton_D_0__Bacteria___D_1__Bacteroidetes___D_2__Chlorobia___D_3__Chlorobiales___D_4__Chlorobiaceae___D_5__Prosthecochloris	perc_dis	0.00326816	0.827482	0.952513	46	-0.00912779	BM_Lambda	TRUE	112.81	113.667	0	None	None	../output/PIC_results/A13a_Taxa_vs_Disease_Zeros_Excluded/PIC_skeleton_D_0__Bacteria___D_1__Bacteroidetes___D_2__Chlorobia___D_3__Chlorobiales___D_4__Chlorobiaceae___D_5__Prosthecochloris_vs_perc_dis/PGLS_results.tsv	-0.161341	skeleton	lambda=ML delta=1kappa=1	lambda	lambda : 1e-06 (95% CI NA - 0.762538005238191 )	4.50869	0.0411583	../output/GCMP_trait_table_with_abundances_and_adiv_and_metadata.tsv	../output/huang_roy_genus_tree.newick
A13a_Taxa_vs_Disease_Zeros_Excluded	skeleton_D_0__Bacteria___D_1__Firmicutes___D_2__Clostridia___D_3__Clostridiales___D_4__Clostridiaceae_4___D_5__Paramaledivibacter	perc_dis	0.216103	0.0064162	NA (q values only calculated for best models by AIC)	19	0.032626	BM_Delta	FALSE	211.179	211.579	13.2847	None	None	../output/PIC_results/A13a_Taxa_vs_Disease_Zeros_Excluded/PIC_skeleton_D_0__Bacteria___D_1__Firmicutes___D_2__Clostridia___D_3__Clostridiales___D_4__Clostridiaceae_4___D_5__Paramaledivibacter_vs_perc_dis/PGLS_results.tsv	0.0107515065325924 - 0.0545005189068889	skeleton	lambda=1 delta=MLkappa=1	delta	delta : 1 (95% CI 0.367286913953855 - NA )	3.7419	0.0111605	../output/GCMP_trait_table_with_abundances_and_adiv_and_metadata.tsv	../output/huang_roy_genus_tree.newick
A13a_Taxa_vs_Disease_Zeros_Excluded	tissue_D_0__Bacteria___D_1__Proteobacteria___D_2__Gammaproteobacteria___D_3__Pseudomonadales___D_4__Pseudomonadaceae___D_5__Pseudomonas	perc_dis	0.0513034	0.165569	NA (q values only calculated for best models by AIC)	23	-0.0159971	BM	FALSE	249.629	249.962	18.1572	None	None	../output/PIC_results/A13a_Taxa_vs_Disease_Zeros_Excluded/PIC_tissue_D_0__Bacteria___D_1__Proteobacteria___D_2__Gammaproteobacteria___D_3__Pseudomonadales___D_4__Pseudomonadaceae___D_5__Pseudomonas_vs_perc_dis/PGLS_results.tsv	-0.044332	tissue	lambda=1 delta=1kappa=1	None	All parameters fixed	4.506	0.0113092	../output/GCMP_trait_table_with_abundances_and_adiv_and_metadata.tsv	../output/huang_roy_genus_tree.newick
A13a_Taxa_vs_Disease_Zeros_Excluded	tissue_D_0__Bacteria___D_1__Proteobacteria___D_2__Gammaproteobacteria___D_3__Enterobacteriales___D_4__Enterobacteriaceae___D_5__Pantoea	perc_dis	0.0737434	0.479666	NA (q values only calculated for best models by AIC)	57	-0.00936414	BM	FALSE	51.4617	53.4617	0.0453507	None	None	../output/PIC_results/A13a_Taxa_vs_Disease_Zeros_Excluded/PIC_tissue_D_0__Bacteria___D_1__Proteobacteria___D_2__Gammaproteobacteria___D_3__Enterobacteriales___D_4__Enterobacteriaceae___D_5__Pantoea_vs_perc_dis/PGLS_results.tsv	-0.049171	tissue	lambda=1 delta=1kappa=1	None	All parameters fixed	6.86318	0.0125436	../output/GCMP_trait_table_with_abundances_and_adiv_and_metadata.tsv	../output/huang_roy_genus_tree.newick
A13a_Taxa_vs_Disease_Zeros_Excluded	all_D_0__Bacteria___D_1__Proteobacteria___D_2__Gammaproteobacteria___D_3__Pseudomonadales___D_4__Pseudomonadaceae___D_5__Pseudomonas	perc_dis	0.00530918	0.642404	NA (q values only calculated for best models by AIC)	57	-0.00629234	BM_Kappa	FALSE	267.669	267.969	14.3811	None	None	../output/PIC_results/A13a_Taxa_vs_Disease_Zeros_Excluded/PIC_all_D_0__Bacteria___D_1__Proteobacteria___D_2__Gammaproteobacteria___D_3__Pseudomonadales___D_4__Pseudomonadaceae___D_5__Pseudomonas_vs_perc_dis/PGLS_results.tsv	-0.0527274	all	lambda=1 delta=1kappa=ML	kappa	kappa : 0.576902761107309 (95% CI 0.00223659304583315 - NA )	3.93264	0.0134509	../output/GCMP_trait_table_with_abundances_and_adiv_and_metadata.tsv	../output/huang_roy_genus_tree.newick
A13a_Taxa_vs_Disease_Zeros_Excluded	mucus_D_0__Bacteria___D_1__Proteobacteria___D_2__Alphaproteobacteria___D_3__Rhizobiales___D_4__Stappiaceae___D_5__Pseudovibrio	perc_dis	0.000514737	0.953801	NA (q values only calculated for best models by AIC)	66	0.00103469	BM	FALSE	74.8461	76.8461	9.09882	None	None	../output/PIC_results/A13a_Taxa_vs_Disease_Zeros_Excluded/PIC_mucus_D_0__Bacteria___D_1__Proteobacteria___D_2__Alphaproteobacteria___D_3__Rhizobiales___D_4__Stappiaceae___D_5__Pseudovibrio_vs_perc_dis/PGLS_results.tsv	-0.0675526	mucus	lambda=1 delta=1kappa=1	None	All parameters fixed	6.31406	0.0172328	../output/GCMP_trait_table_with_abundances_and_adiv_and_metadata.tsv	../output/huang_roy_genus_tree.newick
A13a_Taxa_vs_Disease_Zeros_Excluded	tissue_D_0__Archaea___D_1__Thaumarchaeota___D_2__Nitrososphaeria___D_3__Nitrosopumilales___D_4__Nitrosopumilaceae___D_5__uncultured_archaeon	perc_dis	0.00109898	0.872277	NA (q values only calculated for best models by AIC)	57	0.00657204	BM_Kappa	FALSE	155.581	156.103	9.8258	None	None	../output/PIC_results/A13a_Taxa_vs_Disease_Zeros_Excluded/PIC_tissue_D_0__Archaea___D_1__Thaumarchaeota___D_2__Nitrososphaeria___D_3__Nitrosopumilales___D_4__Nitrosopumilaceae___D_5__uncultured_archaeon_vs_perc_dis/PGLS_results.tsv	-0.158543	tissue	lambda=1 delta=1kappa=ML	kappa	kappa : 0.441096332170251 (95% CI NA - 0.96833466893054 )	4.95111	0.0404447	../output/GCMP_trait_table_with_abundances_and_adiv_and_metadata.tsv	../output/huang_roy_genus_tree.newick
A13a_Taxa_vs_Disease_Zeros_Excluded	skeleton_D_0__Archaea___D_1__Thaumarchaeota___D_2__Nitrososphaeria___D_3__Nitrosopumilales___D_4__Nitrosopumilaceae___D_5__Candidatus_Nitrosopumilus	perc_dis	0.00944693	0.572803	NA (q values only calculated for best models by AIC)	10	-0.0126764	BM	FALSE	232.633	232.997	19.3555	None	None	../output/PIC_results/A13a_Taxa_vs_Disease_Zeros_Excluded/PIC_skeleton_D_0__Archaea___D_1__Thaumarchaeota___D_2__Nitrososphaeria___D_3__Nitrosopumilales___D_4__Nitrosopumilaceae___D_5__Candidatus_Nitrosopumilus_vs_perc_dis/PGLS_results.tsv	-0.0872644	skeleton	lambda=1 delta=1kappa=1	None	All parameters fixed	4.05491	0.0222613	../output/GCMP_trait_table_with_abundances_and_adiv_and_metadata.tsv	../output/huang_roy_genus_tree.newick
A13a_Taxa_vs_Disease_Zeros_Excluded	skeleton_D_0__Bacteria___D_1__Bacteroidetes___D_2__Chlorobia___D_3__Chlorobiales___D_4__Chlorobiaceae___D_5__Prosthecochloris	perc_dis	0.0909664	0.239402	NA (q values only calculated for best models by AIC)	46	-0.0256118	BM_Delta	FALSE	117.351	118.208	4.541	None	None	../output/PIC_results/A13a_Taxa_vs_Disease_Zeros_Excluded/PIC_skeleton_D_0__Bacteria___D_1__Bacteroidetes___D_2__Chlorobia___D_3__Chlorobiales___D_4__Chlorobiaceae___D_5__Prosthecochloris_vs_perc_dis/PGLS_results.tsv	-0.0819463	skeleton	lambda=1 delta=MLkappa=1	delta	delta : 1 (95% CI 0.234254688152155 - NA )	6.33697	0.0209047	../output/GCMP_trait_table_with_abundances_and_adiv_and_metadata.tsv	../output/huang_roy_genus_tree.newick
A13a_Taxa_vs_Disease_Zeros_Excluded	all_D_0__Bacteria___D_1__Proteobacteria___D_2__Deltaproteobacteria___D_3__Desulfobacterales___D_4__Desulfobacteraceae___D_5__Desulfobacter	perc_dis	0.0767352	0.438435	NA (q values only calculated for best models by AIC)	10	0.0236919	BM_Kappa	FALSE	56.0354	57.7497	0.0647944	None	None	../output/PIC_results/A13a_Taxa_vs_Disease_Zeros_Excluded/PIC_all_D_0__Bacteria___D_1__Proteobacteria___D_2__Deltaproteobacteria___D_3__Desulfobacterales___D_4__Desulfobacteraceae___D_5__Desulfobacter_vs_perc_dis/PGLS_results.tsv	-0.113896	all	lambda=1 delta=1kappa=ML	kappa	kappa : 1 (95% CI 0.325348259561259 - NA )	5.90786	0.029055	../output/GCMP_trait_table_with_abundances_and_adiv_and_metadata.tsv	../output/huang_roy_genus_tree.newick
A13a_Taxa_vs_Disease_Zeros_Excluded	mucus_D_0__Bacteria___D_1__Tenericutes___D_2__Mollicutes___D_3__Entomoplasmatales___D_4__Spiroplasmataceae___D_5__Spiroplasma	perc_dis	0.222001	0.1435	NA (q values only calculated for best models by AIC)	27	0.348749	BM	FALSE	72.4004	73.9004	8.60244	None	None	../output/PIC_results/A13a_Taxa_vs_Disease_Zeros_Excluded/PIC_mucus_D_0__Bacteria___D_1__Tenericutes___D_2__Mollicutes___D_3__Entomoplasmatales___D_4__Spiroplasmataceae___D_5__Spiroplasma_vs_perc_dis/PGLS_results.tsv	-0.853081	mucus	lambda=1 delta=1kappa=1	None	All parameters fixed	2.96801	0.217623	../output/GCMP_trait_table_with_abundances_and_adiv_and_metadata.tsv	../output/huang_roy_genus_tree.newick
A13a_Taxa_vs_Disease_Zeros_Excluded	all_D_0__Bacteria___D_1__Proteobacteria___D_2__Alphaproteobacteria___D_3__Rhodospirillales___D_4__Terasakiellaceae___D_5__uncultured	perc_dis	0.0106022	0.550114	NA (q values only calculated for best models by AIC)	20	-0.00312715	BM_Delta	FALSE	208.866	209.229	11.9674	None	None	../output/PIC_results/A13a_Taxa_vs_Disease_Zeros_Excluded/PIC_all_D_0__Bacteria___D_1__Proteobacteria___D_2__Alphaproteobacteria___D_3__Rhodospirillales___D_4__Terasakiellaceae___D_5__uncultured_vs_perc_dis/PGLS_results.tsv	-0.0203088	all	lambda=1 delta=MLkappa=1	delta	delta : 1 (95% CI 0.362172098491887 - NA )	3.43253	0.00518081	../output/GCMP_trait_table_with_abundances_and_adiv_and_metadata.tsv	../output/huang_roy_genus_tree.newick
A13a_Taxa_vs_Disease_Zeros_Excluded	mucus_D_0__Bacteria___D_1__Proteobacteria___D_2__Gammaproteobacteria___D_3__Betaproteobacteriales___D_4__Burkholderiaceae___D_5__Aquabacterium	perc_dis	0.0122784	0.496068	NA (q values only calculated for best models by AIC)	31	-0.00464908	BM_Delta	FALSE	254.209	254.534	16.5371	None	None	../output/PIC_results/A13a_Taxa_vs_Disease_Zeros_Excluded/PIC_mucus_D_0__Bacteria___D_1__Proteobacteria___D_2__Gammaproteobacteria___D_3__Betaproteobacteriales___D_4__Burkholderiaceae___D_5__Aquabacterium_vs_perc_dis/PGLS_results.tsv	-0.026516	mucus	lambda=1 delta=MLkappa=1	delta	delta : 1 (95% CI 0.380204847434892 - NA )	4.02795	0.00676427	../output/GCMP_trait_table_with_abundances_and_adiv_and_metadata.tsv	../output/huang_roy_genus_tree.newick
A13a_Taxa_vs_Disease_Zeros_Excluded	skeleton_D_0__Bacteria___D_1__Bacteroidetes___D_2__Bacteroidia___D_3__Bacteroidales___D_4__Rikenellaceae___D_5__Rikenellaceae_RC9_gut_group	perc_dis	0.0997196	0.795465	NA (q values only calculated for best models by AIC)	41	-0.000825379	BM_Kappa	FALSE	14.4779	inf		None	None	../output/PIC_results/A13a_Taxa_vs_Disease_Zeros_Excluded/PIC_skeleton_D_0__Bacteria___D_1__Bacteroidetes___D_2__Bacteroidia___D_3__Bacteroidales___D_4__Rikenellaceae___D_5__Rikenellaceae_RC9_gut_group_vs_perc_dis/PGLS_results.tsv	-0.0097216	skeleton	lambda=1 delta=1kappa=ML	kappa	kappa : 1 (95% CI NA - NA )	1.85147	0.00248	../output/GCMP_trait_table_with_abundances_and_adiv_and_metadata.tsv	../output/huang_roy_genus_tree.newick
A13a_Taxa_vs_Disease_Zeros_Excluded	mucus_D_0__Bacteria___D_1__Proteobacteria___D_2__Gammaproteobacteria___D_3__Pseudomonadales___D_4__Moraxellaceae___D_5__Enhydrobacter	perc_dis	0.158316	0.178155	NA (q values only calculated for best models by AIC)	55	-0.108313	BM_Delta	FALSE	97.1177	98.3177	8.98765	None	None	../output/PIC_results/A13a_Taxa_vs_Disease_Zeros_Excluded/PIC_mucus_D_0__Bacteria___D_1__Proteobacteria___D_2__Gammaproteobacteria___D_3__Pseudomonadales___D_4__Moraxellaceae___D_5__Enhydrobacter_vs_perc_dis/PGLS_results.tsv	-0.295177	mucus	lambda=1 delta=MLkappa=1	delta	delta : 1 (95% CI 0.174101397495625 - NA )	9.43015	0.0753002	../output/GCMP_trait_table_with_abundances_and_adiv_and_metadata.tsv	../output/huang_roy_genus_tree.newick
A13a_Taxa_vs_Disease_Zeros_Excluded	tissue_D_0__Archaea___D_1__Thaumarchaeota___D_2__Nitrososphaeria___D_3__Nitrosopumilales___D_4__Nitrosopumilaceae___D_5__Candidatus_Nitrosopumilus	perc_dis	0.00463917	0.715807	NA (q values only calculated for best models by AIC)	48	-0.0184553	BM_Kappa	FALSE	203.899	204.328	13.1726	None	None	../output/PIC_results/A13a_Taxa_vs_Disease_Zeros_Excluded/PIC_tissue_D_0__Archaea___D_1__Thaumarchaeota___D_2__Nitrososphaeria___D_3__Nitrosopumilales___D_4__Nitrosopumilaceae___D_5__Candidatus_Nitrosopumilus_vs_perc_dis/PGLS_results.tsv	-0.196778	tissue	lambda=1 delta=1kappa=ML	kappa	kappa : 0.295060850750615 (95% CI NA - 0.920564170613046 )	5.61774	0.0501986	../output/GCMP_trait_table_with_abundances_and_adiv_and_metadata.tsv	../output/huang_roy_genus_tree.newick
A13a_Taxa_vs_Disease_Zeros_Excluded	mucus_D_0__Bacteria___D_1__Cyanobacteria___D_2__Oxyphotobacteria___D_3__Synechococcales___D_4__Cyanobiaceae___D_5__Synechococcus_CC9902	perc_dis	0.00547577	0.667988	NA (q values only calculated for best models by AIC)	45	-0.0145094	BM_Kappa	FALSE	230.766	231.13	14.776	None	None	../output/PIC_results/A13a_Taxa_vs_Disease_Zeros_Excluded/PIC_mucus_D_0__Bacteria___D_1__Cyanobacteria___D_2__Oxyphotobacteria___D_3__Synechococcales___D_4__Cyanobiaceae___D_5__Synechococcus_CC9902_vs_perc_dis/PGLS_results.tsv	-0.131456	mucus	lambda=1 delta=1kappa=ML	kappa	kappa : 0.597211735931685 (95% CI NA - NA )	4.098	0.0335348	../output/GCMP_trait_table_with_abundances_and_adiv_and_metadata.tsv	../output/huang_roy_genus_tree.newick
A13a_Taxa_vs_Disease_Zeros_Excluded	mucus_D_0__Bacteria___D_1__Proteobacteria___D_2__Gammaproteobacteria___D_3__Pseudomonadales___D_4__Pseudomonadaceae___D_5__Pseudomonas	perc_dis	0.000650604	0.875852	NA (q values only calculated for best models by AIC)	41	0.00109379	BM_Delta	FALSE	254.677	255.002	17.0597	None	None	../output/PIC_results/A13a_Taxa_vs_Disease_Zeros_Excluded/PIC_mucus_D_0__Bacteria___D_1__Proteobacteria___D_2__Gammaproteobacteria___D_3__Pseudomonadales___D_4__Pseudomonadaceae___D_5__Pseudomonas_vs_perc_dis/PGLS_results.tsv	-0.0272602	mucus	lambda=1 delta=MLkappa=1	delta	delta : 1 (95% CI 0.381415165564305 - NA )	3.51386	0.00695414	../output/GCMP_trait_table_with_abundances_and_adiv_and_metadata.tsv	../output/huang_roy_genus_tree.newick
A13a_Taxa_vs_Disease_Zeros_Excluded	tissue_D_0__Bacteria___D_1__Tenericutes___D_2__Mollicutes___D_3__Mycoplasmatales___D_4__Mycoplasmataceae___D_5__Mycoplasma	perc_dis	0.17658	0.198165	NA (q values only calculated for best models by AIC)	34	-5.10501	BM_Delta	FALSE	69.2377	70.7377	0.0600499	None	None	../output/PIC_results/A13a_Taxa_vs_Disease_Zeros_Excluded/PIC_tissue_D_0__Bacteria___D_1__Tenericutes___D_2__Mollicutes___D_3__Mycoplasmatales___D_4__Mycoplasmataceae___D_5__Mycoplasma_vs_perc_dis/PGLS_results.tsv	-14.4046	tissue	lambda=1 delta=MLkappa=1	delta	delta : 1 (95% CI 0.161920438530161 - NA )	7.72592	3.67465	../output/GCMP_trait_table_with_abundances_and_adiv_and_metadata.tsv	../output/huang_roy_genus_tree.newick
A13a_Taxa_vs_Disease_Zeros_Excluded	tissue_D_0__Bacteria___D_1__Proteobacteria___D_2__Alphaproteobacteria___D_3__Rhodospirillales___D_4__Terasakiellaceae___D_5__uncultured	perc_dis	0.0122378	0.582791	NA (q values only calculated for best models by AIC)	28	-0.00216028	BM	FALSE	153.555	154.055	2.28367	None	None	../output/PIC_results/A13a_Taxa_vs_Disease_Zeros_Excluded/PIC_tissue_D_0__Bacteria___D_1__Proteobacteria___D_2__Alphaproteobacteria___D_3__Rhodospirillales___D_4__Terasakiellaceae___D_5__uncultured_vs_perc_dis/PGLS_results.tsv	-0.015216	tissue	lambda=1 delta=1kappa=1	None	All parameters fixed	4.86478	0.00388163	../output/GCMP_trait_table_with_abundances_and_adiv_and_metadata.tsv	../output/huang_roy_genus_tree.newick
A13a_Taxa_vs_Disease_Zeros_Excluded	skeleton_D_0__Bacteria___D_1__Proteobacteria___D_2__Alphaproteobacteria___D_3__Rickettsiales___D_4__Midichloriaceae___D_5__MD3_55	perc_dis	0.174513	0.40983	NA (q values only calculated for best models by AIC)	55	-0.0102023	BM_Lambda	FALSE	38.2026	42.2026	0	None	None	../output/PIC_results/A13a_Taxa_vs_Disease_Zeros_Excluded/PIC_skeleton_D_0__Bacteria___D_1__Proteobacteria___D_2__Alphaproteobacteria___D_3__Rickettsiales___D_4__Midichloriaceae___D_5__MD3_55_vs_perc_dis/PGLS_results.tsv	-0.0434907	skeleton	lambda=ML delta=1kappa=1	lambda	lambda : 1 (95% CI NA - NA )	6.70615	0.0110946	../output/GCMP_trait_table_with_abundances_and_adiv_and_metadata.tsv	../output/huang_roy_genus_tree.newick
A13a_Taxa_vs_Disease_Zeros_Excluded	tissue_D_0__Bacteria___D_1__Proteobacteria___D_2__Gammaproteobacteria___D_3__Pseudomonadales___D_4__Pseudomonadaceae___D_5__Pseudomonas	perc_dis	0.129993	0.0241467	NA (q values only calculated for best models by AIC)	23	-0.0314985	BM_Kappa	FALSE	243.782	244.116	12.3109	None	None	../output/PIC_results/A13a_Taxa_vs_Disease_Zeros_Excluded/PIC_tissue_D_0__Bacteria___D_1__Proteobacteria___D_2__Gammaproteobacteria___D_3__Pseudomonadales___D_4__Pseudomonadaceae___D_5__Pseudomonas_vs_perc_dis/PGLS_results.tsv	-0.0525141	tissue	lambda=1 delta=1kappa=ML	kappa	kappa : 0.328827856935269 (95% CI NA - 0.861882533449886 )	5.30959	0.0133965	../output/GCMP_trait_table_with_abundances_and_adiv_and_metadata.tsv	../output/huang_roy_genus_tree.newick
A13a_Taxa_vs_Disease_Zeros_Excluded	all_D_0__Bacteria___D_1__Proteobacteria___D_2__Gammaproteobacteria___D_3__Cellvibrionales___D_4__Spongiibacteraceae___D_5__BD1_7_clade	perc_dis	0.0298859	0.4192	NA (q values only calculated for best models by AIC)	39	-0.669761	BM_Kappa	FALSE	160.024	160.595	8.05678	None	None	../output/PIC_results/A13a_Taxa_vs_Disease_Zeros_Excluded/PIC_all_D_0__Bacteria___D_1__Proteobacteria___D_2__Gammaproteobacteria___D_3__Cellvibrionales___D_4__Spongiibacteraceae___D_5__BD1_7_clade_vs_perc_dis/PGLS_results.tsv	-3.18914	all	lambda=1 delta=1kappa=ML	kappa	kappa : 0.760317703150622 (95% CI NA - NA )	4.97897	0.813555	../output/GCMP_trait_table_with_abundances_and_adiv_and_metadata.tsv	../output/huang_roy_genus_tree.newick
A13a_Taxa_vs_Disease_Zeros_Excluded	mucus_D_0__Bacteria___D_1__Proteobacteria___D_2__Gammaproteobacteria___D_3__Pseudomonadales___D_4__Moraxellaceae___D_5__Enhydrobacter	perc_dis	0.158316	0.178155	NA (q values only calculated for best models by AIC)	55	-0.108313	BM	FALSE	97.1177	98.3177	8.98765	None	None	../output/PIC_results/A13a_Taxa_vs_Disease_Zeros_Excluded/PIC_mucus_D_0__Bacteria___D_1__Proteobacteria___D_2__Gammaproteobacteria___D_3__Pseudomonadales___D_4__Moraxellaceae___D_5__Enhydrobacter_vs_perc_dis/PGLS_results.tsv	-0.295177	mucus	lambda=1 delta=1kappa=1	None	All parameters fixed	9.43015	0.0753002	../output/GCMP_trait_table_with_abundances_and_adiv_and_metadata.tsv	../output/huang_roy_genus_tree.newick
A13a_Taxa_vs_Disease_Zeros_Excluded	all_D_0__Archaea___D_1__Thaumarchaeota___D_2__Nitrososphaeria___D_3__Nitrosopumilales___D_4__Nitrosopumilaceae___D_5__Candidatus_Nitrosopumilus	perc_dis	0.00110802	0.838427	NA (q values only calculated for best models by AIC)	17	-0.00491255	BM_Delta	FALSE	256.125	256.449	18.7023	None	None	../output/PIC_results/A13a_Taxa_vs_Disease_Zeros_Excluded/PIC_all_D_0__Archaea___D_1__Thaumarchaeota___D_2__Nitrososphaeria___D_3__Nitrosopumilales___D_4__Nitrosopumilaceae___D_5__Candidatus_Nitrosopumilus_vs_perc_dis/PGLS_results.tsv	-0.0937965	all	lambda=1 delta=MLkappa=1	delta	delta : 1 (95% CI 0.382279305746271 - NA )	3.74462	0.0239277	../output/GCMP_trait_table_with_abundances_and_adiv_and_metadata.tsv	../output/huang_roy_genus_tree.newick
A13a_Taxa_vs_Disease_Zeros_Excluded	mucus_D_0__Bacteria___D_1__Tenericutes___D_2__Mollicutes___D_3__Entomoplasmatales___D_4__Spiroplasmataceae___D_5__Spiroplasma	perc_dis	0.222001	0.1435	NA (q values only calculated for best models by AIC)	27	0.348749	BM_Delta	FALSE	72.4004	73.9004	8.60244	None	None	../output/PIC_results/A13a_Taxa_vs_Disease_Zeros_Excluded/PIC_mucus_D_0__Bacteria___D_1__Tenericutes___D_2__Mollicutes___D_3__Entomoplasmatales___D_4__Spiroplasmataceae___D_5__Spiroplasma_vs_perc_dis/PGLS_results.tsv	-0.853081	mucus	lambda=1 delta=MLkappa=1	delta	delta : 1 (95% CI 0.246178073650815 - NA )	2.96801	0.217623	../output/GCMP_trait_table_with_abundances_and_adiv_and_metadata.tsv	../output/huang_roy_genus_tree.newick
A13a_Taxa_vs_Disease_Zeros_Excluded	all_D_0__Bacteria___D_1__Proteobacteria___D_2__Gammaproteobacteria___D_3__Pseudomonadales___D_4__Pseudomonadaceae___D_5__Pseudomonas	perc_dis	0.00181271	0.786325	NA (q values only calculated for best models by AIC)	57	0.00317417	BM	FALSE	269.383	269.683	16.0954	None	None	../output/PIC_results/A13a_Taxa_vs_Disease_Zeros_Excluded/PIC_all_D_0__Bacteria___D_1__Proteobacteria___D_2__Gammaproteobacteria___D_3__Pseudomonadales___D_4__Pseudomonadaceae___D_5__Pseudomonas_vs_perc_dis/PGLS_results.tsv	-0.0456001	all	lambda=1 delta=1kappa=1	None	All parameters fixed	3.29554	0.0116327	../output/GCMP_trait_table_with_abundances_and_adiv_and_metadata.tsv	../output/huang_roy_genus_tree.newick
A13a_Taxa_vs_Disease_Zeros_Excluded	tissue_D_0__Bacteria___D_1__Bacteroidetes___D_2__Bacteroidia___D_3__Bacteroidales___D_4__Rikenellaceae___D_5__Rikenellaceae_RC9_gut_group	perc_dis	0.0469206	0.783388	NA (q values only calculated for best models by AIC)	36	-0.00272209	BM	FALSE	27.4559	39.4559	1.85907	None	None	../output/PIC_results/A13a_Taxa_vs_Disease_Zeros_Excluded/PIC_tissue_D_0__Bacteria___D_1__Bacteroidetes___D_2__Bacteroidia___D_3__Bacteroidales___D_4__Rikenellaceae___D_5__Rikenellaceae_RC9_gut_group_vs_perc_dis/PGLS_results.tsv	-0.034006	tissue	lambda=1 delta=1kappa=1	None	All parameters fixed	8.40694	0.00867501	../output/GCMP_trait_table_with_abundances_and_adiv_and_metadata.tsv	../output/huang_roy_genus_tree.newick
A13a_Taxa_vs_Disease_Zeros_Excluded	all_D_0__Bacteria___D_1__Proteobacteria___D_2__Gammaproteobacteria___D_3__Pseudomonadales___D_4__Pseudomonadaceae___D_5__Pseudomonas	perc_dis	0.00181271	0.786325	NA (q values only calculated for best models by AIC)	57	0.00317417	BM_Delta	FALSE	269.383	269.683	16.0954	None	None	../output/PIC_results/A13a_Taxa_vs_Disease_Zeros_Excluded/PIC_all_D_0__Bacteria___D_1__Proteobacteria___D_2__Gammaproteobacteria___D_3__Pseudomonadales___D_4__Pseudomonadaceae___D_5__Pseudomonas_vs_perc_dis/PGLS_results.tsv	-0.0456001	all	lambda=1 delta=MLkappa=1	delta	delta : 1 (95% CI 0.381174246447762 - NA )	3.29554	0.0116327	../output/GCMP_trait_table_with_abundances_and_adiv_and_metadata.tsv	../output/huang_roy_genus_tree.newick
A13a_Taxa_vs_Disease_Zeros_Excluded	all_D_0__Bacteria___D_1__Bacteroidetes___D_2__Bacteroidia___D_3__Bacteroidales___D_4__Rikenellaceae___D_5__Rikenellaceae_RC9_gut_group	perc_dis	0.0278103	0.720812	NA (q values only calculated for best models by AIC)	49	-0.00267073	BM_Kappa	FALSE	44.2585	47.2585	0	None	None	../output/PIC_results/A13a_Taxa_vs_Disease_Zeros_Excluded/PIC_all_D_0__Bacteria___D_1__Bacteroidetes___D_2__Bacteroidia___D_3__Bacteroidales___D_4__Rikenellaceae___D_5__Rikenellaceae_RC9_gut_group_vs_perc_dis/PGLS_results.tsv	-0.0276824	all	lambda=1 delta=1kappa=ML	kappa	kappa : 1 (95% CI NA - NA )	6.02486	0.00706184	../output/GCMP_trait_table_with_abundances_and_adiv_and_metadata.tsv	../output/huang_roy_genus_tree.newick
A13a_Taxa_vs_Disease_Zeros_Excluded	tissue_D_0__Bacteria___D_1__Bacteroidetes___D_2__Bacteroidia___D_3__Bacteroidales___D_4__Rikenellaceae___D_5__Rikenellaceae_RC9_gut_group	perc_dis	0.0469206	0.783388	NA (q values only calculated for best models by AIC)	36	-0.00272209	BM_Lambda	FALSE	27.4559	39.4559	1.85907	None	None	../output/PIC_results/A13a_Taxa_vs_Disease_Zeros_Excluded/PIC_tissue_D_0__Bacteria___D_1__Bacteroidetes___D_2__Bacteroidia___D_3__Bacteroidales___D_4__Rikenellaceae___D_5__Rikenellaceae_RC9_gut_group_vs_perc_dis/PGLS_results.tsv	-0.034006	tissue	lambda=ML delta=1kappa=1	lambda	lambda : 1 (95% CI NA - NA )	8.40694	0.00867501	../output/GCMP_trait_table_with_abundances_and_adiv_and_metadata.tsv	../output/huang_roy_genus_tree.newick
A13a_Taxa_vs_Disease_Zeros_Excluded	tissue_D_0__Bacteria___D_1__Proteobacteria___D_2__Alphaproteobacteria___D_3__Rhizobiales___D_4__Beijerinckiaceae___D_5__Methylobacterium	perc_dis	0.0763501	0.125802	NA (q values only calculated for best models by AIC)	6	-0.0224974	BM	FALSE	176.036	176.449	0.651748	None	None	../output/PIC_results/A13a_Taxa_vs_Disease_Zeros_Excluded/PIC_tissue_D_0__Bacteria___D_1__Proteobacteria___D_2__Alphaproteobacteria___D_3__Rhizobiales___D_4__Beijerinckiaceae___D_5__Methylobacterium_vs_perc_dis/PGLS_results.tsv	-0.0560023	tissue	lambda=1 delta=1kappa=1	None	All parameters fixed	4.8316	0.0142863	../output/GCMP_trait_table_with_abundances_and_adiv_and_metadata.tsv	../output/huang_roy_genus_tree.newick
A13a_Taxa_vs_Disease_Zeros_Excluded	all_D_0__Bacteria___D_1__Proteobacteria___D_2__Deltaproteobacteria___D_3__Desulfobacterales___D_4__Desulfobacteraceae___D_5__Desulfobacter	perc_dis	0.0767352	0.438435	NA (q values only calculated for best models by AIC)	10	0.0236919	BM_Lambda	FALSE	56.0354	57.7497	0.0647944	None	None	../output/PIC_results/A13a_Taxa_vs_Disease_Zeros_Excluded/PIC_all_D_0__Bacteria___D_1__Proteobacteria___D_2__Deltaproteobacteria___D_3__Desulfobacterales___D_4__Desulfobacteraceae___D_5__Desulfobacter_vs_perc_dis/PGLS_results.tsv	-0.113896	all	lambda=ML delta=1kappa=1	lambda	lambda : 1 (95% CI 0.662239829748871 - NA )	5.90786	0.029055	../output/GCMP_trait_table_with_abundances_and_adiv_and_metadata.tsv	../output/huang_roy_genus_tree.newick
A13a_Taxa_vs_Disease_Zeros_Excluded	mucus_D_0__Bacteria___D_1__Proteobacteria___D_2__Gammaproteobacteria___D_3__Betaproteobacteriales___D_4__Burkholderiaceae___D_5__Aquabacterium	perc_dis	0.0122784	0.496068	NA (q values only calculated for best models by AIC)	31	-0.00464908	BM	FALSE	254.209	254.534	16.5371	None	None	../output/PIC_results/A13a_Taxa_vs_Disease_Zeros_Excluded/PIC_mucus_D_0__Bacteria___D_1__Proteobacteria___D_2__Gammaproteobacteria___D_3__Betaproteobacteriales___D_4__Burkholderiaceae___D_5__Aquabacterium_vs_perc_dis/PGLS_results.tsv	-0.026516	mucus	lambda=1 delta=1kappa=1	None	All parameters fixed	4.02795	0.00676427	../output/GCMP_trait_table_with_abundances_and_adiv_and_metadata.tsv	../output/huang_roy_genus_tree.newick
A13a_Taxa_vs_Disease_Zeros_Excluded	skeleton_D_0__Bacteria___D_1__Proteobacteria___D_2__Gammaproteobacteria___D_3__Pseudomonadales___D_4__Pseudomonadaceae___D_5__Pseudomonas	perc_dis	0.0139376	0.468127	NA (q values only calculated for best models by AIC)	13	-0.00862643	BM_Kappa	FALSE	254.129	254.453	16.301	None	None	../output/PIC_results/A13a_Taxa_vs_Disease_Zeros_Excluded/PIC_skeleton_D_0__Bacteria___D_1__Proteobacteria___D_2__Gammaproteobacteria___D_3__Pseudomonadales___D_4__Pseudomonadaceae___D_5__Pseudomonas_vs_perc_dis/PGLS_results.tsv	-0.0461406	skeleton	lambda=1 delta=1kappa=ML	kappa	kappa : 0.432073902033688 (95% CI NA - NA )	3.86979	0.0117706	../output/GCMP_trait_table_with_abundances_and_adiv_and_metadata.tsv	../output/huang_roy_genus_tree.newick
A13a_Taxa_vs_Disease_Zeros_Excluded	mucus_D_0__Bacteria___D_1__Proteobacteria___D_2__Alphaproteobacteria___D_3__Rickettsiales___D_4__Midichloriaceae___D_5__MD3_55	perc_dis	0.00142328	0.864303	NA (q values only calculated for best models by AIC)	10	-0.00328987	BM	FALSE	158.434	159.034	13.6537	None	None	../output/PIC_results/A13a_Taxa_vs_Disease_Zeros_Excluded/PIC_mucus_D_0__Bacteria___D_1__Proteobacteria___D_2__Alphaproteobacteria___D_3__Rickettsiales___D_4__Midichloriaceae___D_5__MD3_55_vs_perc_dis/PGLS_results.tsv	-0.074542	mucus	lambda=1 delta=1kappa=1	None	All parameters fixed	3.69438	0.0190158	../output/GCMP_trait_table_with_abundances_and_adiv_and_metadata.tsv	../output/huang_roy_genus_tree.newick
A13a_Taxa_vs_Disease_Zeros_Excluded	mucus_D_0__Bacteria___D_1__Cyanobacteria___D_2__Oxyphotobacteria___D_3__Synechococcales___D_4__Cyanobiaceae___D_5__Synechococcus_CC9902	perc_dis	0.00962429	0.569205	NA (q values only calculated for best models by AIC)	45	-0.0154234	BM	FALSE	232.183	232.547	16.193	None	None	../output/PIC_results/A13a_Taxa_vs_Disease_Zeros_Excluded/PIC_mucus_D_0__Bacteria___D_1__Cyanobacteria___D_2__Oxyphotobacteria___D_3__Synechococcales___D_4__Cyanobiaceae___D_5__Synechococcus_CC9902_vs_perc_dis/PGLS_results.tsv	-0.105182	mucus	lambda=1 delta=1kappa=1	None	All parameters fixed	4.27718	0.0268322	../output/GCMP_trait_table_with_abundances_and_adiv_and_metadata.tsv	../output/huang_roy_genus_tree.newick
A13a_Taxa_vs_Disease_Zeros_Excluded	all_D_0__Bacteria___D_1__Proteobacteria___D_2__Alphaproteobacteria___D_3__Rickettsiales___D_4__Midichloriaceae___D_5__MD3_55	perc_dis	0.00110939	0.866381	NA (q values only calculated for best models by AIC)	61	-0.00348315	BM	FALSE	192.837	193.317	18.8988	None	None	../output/PIC_results/A13a_Taxa_vs_Disease_Zeros_Excluded/PIC_all_D_0__Bacteria___D_1__Proteobacteria___D_2__Alphaproteobacteria___D_3__Rickettsiales___D_4__Midichloriaceae___D_5__MD3_55_vs_perc_dis/PGLS_results.tsv	-0.0803506	all	lambda=1 delta=1kappa=1	None	All parameters fixed	4.03105	0.0204976	../output/GCMP_trait_table_with_abundances_and_adiv_and_metadata.tsv	../output/huang_roy_genus_tree.newick
A13a_Taxa_vs_Disease_Zeros_Excluded	skeleton_D_0__Bacteria___D_1__Bacteroidetes___D_2__Bacteroidia___D_3__Cytophagales___D_4__Amoebophilaceae___D_5__Candidatus_Amoebophilus	perc_dis	0.000124439	0.948516	NA (q values only calculated for best models by AIC)	57	-0.000727635	BM	FALSE	232.497	232.861	15.7453	None	None	../output/PIC_results/A13a_Taxa_vs_Disease_Zeros_Excluded/PIC_skeleton_D_0__Bacteria___D_1__Bacteroidetes___D_2__Bacteroidia___D_3__Cytophagales___D_4__Amoebophilaceae___D_5__Candidatus_Amoebophilus_vs_perc_dis/PGLS_results.tsv	-0.0438486	skeleton	lambda=1 delta=1kappa=1	None	All parameters fixed	4.67	0.0111859	../output/GCMP_trait_table_with_abundances_and_adiv_and_metadata.tsv	../output/huang_roy_genus_tree.newick
A13a_Taxa_vs_Disease_Zeros_Excluded	tissue_D_0__Archaea___D_1__Thaumarchaeota___D_2__Nitrososphaeria___D_3__Nitrosopumilales___D_4__Nitrosopumilaceae___D_5__uncultured_archaeon	perc_dis	0.00307667	0.787831	NA (q values only calculated for best models by AIC)	57	0.0125392	BM	FALSE	159.894	160.416	14.1386	None	None	../output/PIC_results/A13a_Taxa_vs_Disease_Zeros_Excluded/PIC_tissue_D_0__Archaea___D_1__Thaumarchaeota___D_2__Nitrososphaeria___D_3__Nitrosopumilales___D_4__Nitrosopumilaceae___D_5__uncultured_archaeon_vs_perc_dis/PGLS_results.tsv	-0.18061	tissue	lambda=1 delta=1kappa=1	None	All parameters fixed	4.28708	0.0460739	../output/GCMP_trait_table_with_abundances_and_adiv_and_metadata.tsv	../output/huang_roy_genus_tree.newick
A13a_Taxa_vs_Disease_Zeros_Excluded	tissue_D_0__Bacteria___D_1__Proteobacteria___D_2__Alphaproteobacteria___D_3__Rhizobiales___D_4__Beijerinckiaceae___D_5__Methylobacterium	perc_dis	0.0761742	0.126257	NA (q values only calculated for best models by AIC)	6	-0.0224961	BM_Kappa	FALSE	176.036	176.449	0.651683	None	None	../output/PIC_results/A13a_Taxa_vs_Disease_Zeros_Excluded/PIC_tissue_D_0__Bacteria___D_1__Proteobacteria___D_2__Alphaproteobacteria___D_3__Rhizobiales___D_4__Beijerinckiaceae___D_5__Methylobacterium_vs_perc_dis/PGLS_results.tsv	-0.0560692	tissue	lambda=1 delta=1kappa=ML	kappa	kappa : 0.998051334154451 (95% CI 0.498542201028251 - NA )	4.83269	0.0143034	../output/GCMP_trait_table_with_abundances_and_adiv_and_metadata.tsv	../output/huang_roy_genus_tree.newick
A13a_Taxa_vs_Disease_Zeros_Excluded	all_D_0__Bacteria___D_1__Spirochaetes___D_2__Spirochaetia___D_3__Spirochaetales___D_4__Spirochaetaceae___D_5__Spirochaeta_2	perc_dis	0.00135225	0.828928	NA (q values only calculated for best models by AIC)	39	-0.00359857	BM	FALSE	238.148	238.501	15.6477	None	None	../output/PIC_results/A13a_Taxa_vs_Disease_Zeros_Excluded/PIC_all_D_0__Bacteria___D_1__Spirochaetes___D_2__Spirochaetia___D_3__Spirochaetales___D_4__Spirochaetaceae___D_5__Spirochaeta_2_vs_perc_dis/PGLS_results.tsv	-0.0647979	all	lambda=1 delta=1kappa=1	None	All parameters fixed	4.38829	0.0165301	../output/GCMP_trait_table_with_abundances_and_adiv_and_metadata.tsv	../output/huang_roy_genus_tree.newick
A13a_Taxa_vs_Disease_Zeros_Excluded	all_D_0__Bacteria___D_1__Proteobacteria___D_2__Alphaproteobacteria___D_3__Rickettsiales___D_4__Midichloriaceae___D_5__MD3_55	perc_dis	0.00444396	0.736086	NA (q values only calculated for best models by AIC)	61	-0.00340383	BM_Kappa	FALSE	188.207	188.687	14.2693	None	None	../output/PIC_results/A13a_Taxa_vs_Disease_Zeros_Excluded/PIC_all_D_0__Bacteria___D_1__Proteobacteria___D_2__Alphaproteobacteria___D_3__Rickettsiales___D_4__Midichloriaceae___D_5__MD3_55_vs_perc_dis/PGLS_results.tsv	-0.0391666	all	lambda=1 delta=1kappa=ML	kappa	kappa : 1e-06 (95% CI NA - 0.894709897602597 )	4.08124	0.00999147	../output/GCMP_trait_table_with_abundances_and_adiv_and_metadata.tsv	../output/huang_roy_genus_tree.newick
A13a_Taxa_vs_Disease_Zeros_Excluded	mucus_D_0__Bacteria___D_1__Proteobacteria___D_2__Alphaproteobacteria___D_3__Sphingomonadales___D_4__Sphingomonadaceae___D_5__Sphingobium	perc_dis	0.00108381	0.840179	NA (q values only calculated for best models by AIC)	59	0.00122492	BM_Delta	FALSE	254.66	254.984	17.2821	None	None	../output/PIC_results/A13a_Taxa_vs_Disease_Zeros_Excluded/PIC_mucus_D_0__Bacteria___D_1__Proteobacteria___D_2__Alphaproteobacteria___D_3__Sphingomonadales___D_4__Sphingomonadaceae___D_5__Sphingobium_vs_perc_dis/PGLS_results.tsv	-0.0236478	mucus	lambda=1 delta=MLkappa=1	delta	delta : 1 (95% CI 0.38158654707157 - NA )	3.5395	0.0060326	../output/GCMP_trait_table_with_abundances_and_adiv_and_metadata.tsv	../output/huang_roy_genus_tree.newick
A13a_Taxa_vs_Disease_Zeros_Excluded	skeleton_D_0__Bacteria___D_1__Bacteroidetes___D_2__Bacteroidia___D_3__Cytophagales___D_4__Amoebophilaceae___D_5__Candidatus_Amoebophilus	perc_dis	0.000574398	0.889652	NA (q values only calculated for best models by AIC)	57	0.00181132	BM_Kappa	FALSE	229.69	230.054	12.9385	None	None	../output/PIC_results/A13a_Taxa_vs_Disease_Zeros_Excluded/PIC_skeleton_D_0__Bacteria___D_1__Bacteroidetes___D_2__Bacteroidia___D_3__Cytophagales___D_4__Amoebophilaceae___D_5__Candidatus_Amoebophilus_vs_perc_dis/PGLS_results.tsv	-0.0507939	skeleton	lambda=1 delta=1kappa=ML	kappa	kappa : 0.490170000970931 (95% CI NA - NA )	4.70485	0.0129576	../output/GCMP_trait_table_with_abundances_and_adiv_and_metadata.tsv	../output/huang_roy_genus_tree.newick
A13a_Taxa_vs_Disease_Zeros_Excluded	skeleton_D_0__Bacteria___D_1__Spirochaetes___D_2__Spirochaetia___D_3__Spirochaetales___D_4__Spirochaetaceae___D_5__Spirochaeta_2	perc_dis	0.000725804	0.879785	NA (q values only calculated for best models by AIC)	66	-0.0027401	BM_Delta	FALSE	219.303	219.69	13.6189	None	None	../output/PIC_results/A13a_Taxa_vs_Disease_Zeros_Excluded/PIC_skeleton_D_0__Bacteria___D_1__Spirochaetes___D_2__Spirochaetia___D_3__Spirochaetales___D_4__Spirochaetaceae___D_5__Spirochaeta_2_vs_perc_dis/PGLS_results.tsv	-0.0704548	skeleton	lambda=1 delta=MLkappa=1	delta	delta : 1 (95% CI 0.344322434068115 - NA )	4.28789	0.0179732	../output/GCMP_trait_table_with_abundances_and_adiv_and_metadata.tsv	../output/huang_roy_genus_tree.newick
A13a_Taxa_vs_Disease_Zeros_Excluded	skeleton_D_0__Archaea___D_1__Thaumarchaeota___D_2__Nitrososphaeria___D_3__Nitrosopumilales___D_4__Nitrosopumilaceae___D_5__Candidatus_Nitrosopumilus	perc_dis	0.0108309	0.54582	NA (q values only calculated for best models by AIC)	10	-0.0169095	BM_Kappa	FALSE	230.126	230.489	16.8482	None	None	../output/PIC_results/A13a_Taxa_vs_Disease_Zeros_Excluded/PIC_skeleton_D_0__Archaea___D_1__Thaumarchaeota___D_2__Nitrososphaeria___D_3__Nitrosopumilales___D_4__Nitrosopumilaceae___D_5__Candidatus_Nitrosopumilus_vs_perc_dis/PGLS_results.tsv	-0.108637	skeleton	lambda=1 delta=1kappa=ML	kappa	kappa : 0.479619845850361 (95% CI NA - NA )	4.26102	0.0277136	../output/GCMP_trait_table_with_abundances_and_adiv_and_metadata.tsv	../output/huang_roy_genus_tree.newick
A13a_Taxa_vs_Disease_Zeros_Excluded	all_D_0__Bacteria___D_1__Proteobacteria___D_2__Alphaproteobacteria___D_3__Sphingomonadales___D_4__Sphingomonadaceae___D_5__Sphingobium	perc_dis	0.00529937	0.642712	NA (q values only calculated for best models by AIC)	20	-0.00394537	BM_Delta	FALSE	269.232	269.532	15.9491	None	None	../output/PIC_results/A13a_Taxa_vs_Disease_Zeros_Excluded/PIC_all_D_0__Bacteria___D_1__Proteobacteria___D_2__Alphaproteobacteria___D_3__Sphingomonadales___D_4__Sphingomonadaceae___D_5__Sphingobium_vs_perc_dis/PGLS_results.tsv	-0.0330914	all	lambda=1 delta=MLkappa=1	delta	delta : 1 (95% CI 0.382361426439099 - NA )	3.74764	0.00844169	../output/GCMP_trait_table_with_abundances_and_adiv_and_metadata.tsv	../output/huang_roy_genus_tree.newick
A13a_Taxa_vs_Disease_Zeros_Excluded	tissue_D_0__Bacteria___D_1__Proteobacteria___D_2__Alphaproteobacteria___D_3__Rickettsiales___D_4__Midichloriaceae___D_5__MD3_55	perc_dis	0.0568372	0.41176	NA (q values only calculated for best models by AIC)	67	-0.00722782	BM_Lambda	FALSE	80.9289	82.0199	0	None	None	../output/PIC_results/A13a_Taxa_vs_Disease_Zeros_Excluded/PIC_tissue_D_0__Bacteria___D_1__Proteobacteria___D_2__Alphaproteobacteria___D_3__Rickettsiales___D_4__Midichloriaceae___D_5__MD3_55_vs_perc_dis/PGLS_results.tsv	-0.033318	tissue	lambda=ML delta=1kappa=1	lambda	lambda : 1 (95% CI 0.540634884103239 - NA )	6.95697	0.0084995	../output/GCMP_trait_table_with_abundances_and_adiv_and_metadata.tsv	../output/huang_roy_genus_tree.newick
A13a_Taxa_vs_Disease_Zeros_Excluded	tissue_D_0__Bacteria___D_1__Bacteroidetes___D_2__Bacteroidia___D_3__Flavobacteriales___D_4__Flavobacteriaceae___D_5__Maritimimonas	perc_dis	0.0295954	0.44395	NA (q values only calculated for best models by AIC)	59	-0.0103646	BM_Delta	FALSE	135.263	135.894	9.53136	None	None	../output/PIC_results/A13a_Taxa_vs_Disease_Zeros_Excluded/PIC_tissue_D_0__Bacteria___D_1__Bacteroidetes___D_2__Bacteroidia___D_3__Flavobacteriales___D_4__Flavobacteriaceae___D_5__Maritimimonas_vs_perc_dis/PGLS_results.tsv	-0.0520221	tissue	lambda=1 delta=MLkappa=1	delta	delta : 1 (95% CI 0.284644591190789 - NA )	4.81339	0.013271	../output/GCMP_trait_table_with_abundances_and_adiv_and_metadata.tsv	../output/huang_roy_genus_tree.newick
A13a_Taxa_vs_Disease_Zeros_Excluded	skeleton_D_0__Bacteria___D_1__Proteobacteria___D_2__Alphaproteobacteria___D_3__Dstr_E11___D_4__uncultured_alpha_proteobacterium___D_5__uncultured_alpha_proteobacterium	perc_dis	0.139078	0.115819	NA (q values only calculated for best models by AIC)	22	-0.0294657	BM_Kappa	FALSE	82.2853	83.0353	7.78187	None	None	../output/PIC_results/A13a_Taxa_vs_Disease_Zeros_Excluded/PIC_skeleton_D_0__Bacteria___D_1__Proteobacteria___D_2__Alphaproteobacteria___D_3__Dstr_E11___D_4__uncultured_alpha_proteobacterium___D_5__uncultured_alpha_proteobacterium_vs_perc_dis/PGLS_results.tsv	-0.0696998	skeleton	lambda=1 delta=1kappa=ML	kappa	kappa : 1e-06 (95% CI NA - 0.334630046565086 )	3.03388	0.0177806	../output/GCMP_trait_table_with_abundances_and_adiv_and_metadata.tsv	../output/huang_roy_genus_tree.newick
A13a_Taxa_vs_Disease_Zeros_Excluded	mucus_D_0__Bacteria___D_1__Proteobacteria___D_2__Gammaproteobacteria___D_3__Vibrionales___D_4__Vibrionaceae___D_5__Photobacterium	perc_dis	0.00303999	0.80269	NA (q values only calculated for best models by AIC)	45	0.00561393	BM_Kappa	FALSE	129.315	129.915	4.87894	None	None	../output/PIC_results/A13a_Taxa_vs_Disease_Zeros_Excluded/PIC_mucus_D_0__Bacteria___D_1__Proteobacteria___D_2__Gammaproteobacteria___D_3__Vibrionales___D_4__Vibrionaceae___D_5__Photobacterium_vs_perc_dis/PGLS_results.tsv	-0.0869654	mucus	lambda=1 delta=1kappa=ML	kappa	kappa : 1 (95% CI 0.29098854566073 - NA )	3.1273	0.022185	../output/GCMP_trait_table_with_abundances_and_adiv_and_metadata.tsv	../output/huang_roy_genus_tree.newick
A13a_Taxa_vs_Disease_Zeros_Excluded	skeleton_D_0__Bacteria___D_1__Chloroflexi___D_2__Chloroflexia___D_3__Chloroflexales___D_4__Chloroflexaceae___D_5__Candidatus_Chlorothrix	perc_dis	0.00259745	0.826344	NA (q values only calculated for best models by AIC)	63	0.0302613	BM	FALSE	148.939	149.606	15.4583	None	None	../output/PIC_results/A13a_Taxa_vs_Disease_Zeros_Excluded/PIC_skeleton_D_0__Bacteria___D_1__Chloroflexi___D_2__Chloroflexia___D_3__Chloroflexales___D_4__Chloroflexaceae___D_5__Candidatus_Chlorothrix_vs_perc_dis/PGLS_results.tsv	-0.533285	skeleton	lambda=1 delta=1kappa=1	None	All parameters fixed	3.4371	0.136042	../output/GCMP_trait_table_with_abundances_and_adiv_and_metadata.tsv	../output/huang_roy_genus_tree.newick
A13a_Taxa_vs_Disease_Zeros_Excluded	tissue_D_0__Bacteria___D_1__Proteobacteria___D_2__Gammaproteobacteria___D_3__Enterobacteriales___D_4__Enterobacteriaceae___D_5__Pantoea	perc_dis	0.0737434	0.479666	NA (q values only calculated for best models by AIC)	57	-0.00936414	BM_Kappa	FALSE	51.4617	53.4617	0.0453507	None	None	../output/PIC_results/A13a_Taxa_vs_Disease_Zeros_Excluded/PIC_tissue_D_0__Bacteria___D_1__Proteobacteria___D_2__Gammaproteobacteria___D_3__Enterobacteriales___D_4__Enterobacteriaceae___D_5__Pantoea_vs_perc_dis/PGLS_results.tsv	-0.049171	tissue	lambda=1 delta=1kappa=ML	kappa	kappa : 1 (95% CI 0.340712390942015 - NA )	6.86318	0.0125436	../output/GCMP_trait_table_with_abundances_and_adiv_and_metadata.tsv	../output/huang_roy_genus_tree.newick
A13a_Taxa_vs_Disease_Zeros_Excluded	mucus_D_0__Bacteria___D_1__Proteobacteria___D_2__Alphaproteobacteria___D_3__Rickettsiales___D_4__Midichloriaceae___D_5__MD3_55	perc_dis	0.00142328	0.864303	NA (q values only calculated for best models by AIC)	10	-0.00328987	BM_Delta	FALSE	158.434	159.034	13.6537	None	None	../output/PIC_results/A13a_Taxa_vs_Disease_Zeros_Excluded/PIC_mucus_D_0__Bacteria___D_1__Proteobacteria___D_2__Alphaproteobacteria___D_3__Rickettsiales___D_4__Midichloriaceae___D_5__MD3_55_vs_perc_dis/PGLS_results.tsv	-0.074542	mucus	lambda=1 delta=MLkappa=1	delta	delta : 1 (95% CI 0.323374391751063 - NA )	3.69438	0.0190158	../output/GCMP_trait_table_with_abundances_and_adiv_and_metadata.tsv	../output/huang_roy_genus_tree.newick
A13a_Taxa_vs_Disease_Zeros_Excluded	mucus_D_0__Bacteria___D_1__Proteobacteria___D_2__Alphaproteobacteria___D_3__Rhodospirillales___D_4__Terasakiellaceae___D_5__uncultured	perc_dis	0.0395624	0.374867	NA (q values only calculated for best models by AIC)	32	-0.00680877	BM_Kappa	FALSE	135.877	136.509	8.20824	None	None	../output/PIC_results/A13a_Taxa_vs_Disease_Zeros_Excluded/PIC_mucus_D_0__Bacteria___D_1__Proteobacteria___D_2__Alphaproteobacteria___D_3__Rhodospirillales___D_4__Terasakiellaceae___D_5__uncultured_vs_perc_dis/PGLS_results.tsv	-0.0294058	mucus	lambda=1 delta=1kappa=ML	kappa	kappa : 0.614037351762469 (95% CI NA - NA )	4.06117	0.00750148	../output/GCMP_trait_table_with_abundances_and_adiv_and_metadata.tsv	../output/huang_roy_genus_tree.newick
A13a_Taxa_vs_Disease_Zeros_Excluded	tissue_D_0__Archaea___D_1__Thaumarchaeota___D_2__Nitrososphaeria___D_3__Nitrosopumilales___D_4__Nitrosopumilaceae___D_5__Candidatus_Nitrosopumilus	perc_dis	0.0172149	0.481711	NA (q values only calculated for best models by AIC)	48	-0.0289894	BM	FALSE	208.731	209.16	18.0047	None	None	../output/PIC_results/A13a_Taxa_vs_Disease_Zeros_Excluded/PIC_tissue_D_0__Archaea___D_1__Thaumarchaeota___D_2__Nitrososphaeria___D_3__Nitrosopumilales___D_4__Nitrosopumilaceae___D_5__Candidatus_Nitrosopumilus_vs_perc_dis/PGLS_results.tsv	-0.159442	tissue	lambda=1 delta=1kappa=1	None	All parameters fixed	5.27085	0.040674	../output/GCMP_trait_table_with_abundances_and_adiv_and_metadata.tsv	../output/huang_roy_genus_tree.newick
A13a_Taxa_vs_Disease_Zeros_Excluded	all_D_0__Bacteria___D_1__Proteobacteria___D_2__Gammaproteobacteria___D_3__Alteromonadales___D_4__Pseudoalteromonadaceae___D_5__Pseudoalteromonas	perc_dis	0.0187437	0.47883	NA (q values only calculated for best models by AIC)	6	-0.0235719	BM	FALSE	186.504	186.965	9.68537	None	None	../output/PIC_results/A13a_Taxa_vs_Disease_Zeros_Excluded/PIC_all_D_0__Bacteria___D_1__Proteobacteria___D_2__Gammaproteobacteria___D_3__Alteromonadales___D_4__Pseudoalteromonadaceae___D_5__Pseudoalteromonas_vs_perc_dis/PGLS_results.tsv	-0.128666	all	lambda=1 delta=1kappa=1	None	All parameters fixed	4.24704	0.0328229	../output/GCMP_trait_table_with_abundances_and_adiv_and_metadata.tsv	../output/huang_roy_genus_tree.newick
A13a_Taxa_vs_Disease_Zeros_Excluded	all_D_0__Bacteria___D_1__Proteobacteria___D_2__Gammaproteobacteria___D_3__Alteromonadales___D_4__Pseudoalteromonadaceae___D_5__Pseudoalteromonas	perc_dis	0.00855827	0.63315	NA (q values only calculated for best models by AIC)	6	-0.0185132	BM_Kappa	FALSE	185.804	186.265	8.98514	None	None	../output/PIC_results/A13a_Taxa_vs_Disease_Zeros_Excluded/PIC_all_D_0__Bacteria___D_1__Proteobacteria___D_2__Gammaproteobacteria___D_3__Alteromonadales___D_4__Pseudoalteromonadaceae___D_5__Pseudoalteromonas_vs_perc_dis/PGLS_results.tsv	-0.150323	all	lambda=1 delta=1kappa=ML	kappa	kappa : 0.613813040523256 (95% CI NA - NA )	4.32146	0.0383478	../output/GCMP_trait_table_with_abundances_and_adiv_and_metadata.tsv	../output/huang_roy_genus_tree.newick
A13a_Taxa_vs_Disease_Zeros_Excluded	skeleton_D_0__Bacteria___D_1__Proteobacteria___D_2__Alphaproteobacteria___D_3__Rhodobacterales___D_4__Rhodobacteraceae___D_5__Ruegeria	perc_dis	0.203386	0.0123753	NA (q values only calculated for best models by AIC)	45	0.358283	BM_Delta	FALSE	197.507	197.952	12.6925	None	None	../output/PIC_results/A13a_Taxa_vs_Disease_Zeros_Excluded/PIC_skeleton_D_0__Bacteria___D_1__Proteobacteria___D_2__Alphaproteobacteria___D_3__Rhodobacterales___D_4__Rhodobacteraceae___D_5__Ruegeria_vs_perc_dis/PGLS_results.tsv	0.0956396830563275 - 0.620925544349736	skeleton	lambda=1 delta=MLkappa=1	delta	delta : 1 (95% CI 0.286146960140842 - NA )	0.623967	0.134001	../output/GCMP_trait_table_with_abundances_and_adiv_and_metadata.tsv	../output/huang_roy_genus_tree.newick
A13a_Taxa_vs_Disease_Zeros_Excluded	all_D_0__Bacteria___D_1__Tenericutes___D_2__Mollicutes___D_3__Mycoplasmatales___D_4__Mycoplasmataceae___D_5__Mycoplasma	perc_dis	0.0833099	0.296803	NA (q values only calculated for best models by AIC)	42	-0.427585	BM	FALSE	91.8302	92.8302	0.408172	None	None	../output/PIC_results/A13a_Taxa_vs_Disease_Zeros_Excluded/PIC_all_D_0__Bacteria___D_1__Tenericutes___D_2__Mollicutes___D_3__Mycoplasmatales___D_4__Mycoplasmataceae___D_5__Mycoplasma_vs_perc_dis/PGLS_results.tsv	-1.54205	all	lambda=1 delta=1kappa=1	None	All parameters fixed	5.11659	0.393381	../output/GCMP_trait_table_with_abundances_and_adiv_and_metadata.tsv	../output/huang_roy_genus_tree.newick
A13a_Taxa_vs_Disease_Zeros_Excluded	all_D_0__Bacteria___D_1__Tenericutes___D_2__Mollicutes___D_3__Mycoplasmatales___D_4__Mycoplasmataceae___D_5__Mycoplasma	perc_dis	0.0833099	0.296803	NA (q values only calculated for best models by AIC)	42	-0.427585	BM_Kappa	FALSE	91.8302	92.8302	0.408172	None	None	../output/PIC_results/A13a_Taxa_vs_Disease_Zeros_Excluded/PIC_all_D_0__Bacteria___D_1__Tenericutes___D_2__Mollicutes___D_3__Mycoplasmatales___D_4__Mycoplasmataceae___D_5__Mycoplasma_vs_perc_dis/PGLS_results.tsv	-1.54205	all	lambda=1 delta=1kappa=ML	kappa	kappa : 1 (95% CI 0.272304961572339 - NA )	5.11659	0.393381	../output/GCMP_trait_table_with_abundances_and_adiv_and_metadata.tsv	../output/huang_roy_genus_tree.newick
A13a_Taxa_vs_Disease_Zeros_Excluded	skeleton_D_0__Bacteria___D_1__Proteobacteria___D_2__Deltaproteobacteria___D_3__Myxococcales___D_4__P3OB_42___D_5__uncultured_bacterium	perc_dis	0.0288843	0.416678	NA (q values only calculated for best models by AIC)	48	0.0229867	BM_Kappa	FALSE	169.533	170.078	11.1947	None	None	../output/PIC_results/A13a_Taxa_vs_Disease_Zeros_Excluded/PIC_skeleton_D_0__Bacteria___D_1__Proteobacteria___D_2__Deltaproteobacteria___D_3__Myxococcales___D_4__P3OB_42___D_5__uncultured_bacterium_vs_perc_dis/PGLS_results.tsv	-0.108944	skeleton	lambda=1 delta=1kappa=ML	kappa	kappa : 0.126310057063597 (95% CI NA - 0.967569273184024 )	5.28924	0.0277918	../output/GCMP_trait_table_with_abundances_and_adiv_and_metadata.tsv	../output/huang_roy_genus_tree.newick
A13a_Taxa_vs_Disease_Zeros_Excluded	all_D_0__Bacteria___D_1__Proteobacteria___D_2__Gammaproteobacteria___D_3__Oceanospirillales___D_4__Endozoicomonadaceae___D_5__Endozoicomonas	perc_dis	0.196937	0.00412646	NA (q values only calculated for best models by AIC)	53	0.0279602	BM_Delta	FALSE	247.702	248.027	22.2075	None	None	../output/PIC_results/A13a_Taxa_vs_Disease_Zeros_Excluded/PIC_all_D_0__Bacteria___D_1__Proteobacteria___D_2__Gammaproteobacteria___D_3__Oceanospirillales___D_4__Endozoicomonadaceae___D_5__Endozoicomonas_vs_perc_dis/PGLS_results.tsv	0.0100080981645506 - 0.0459123786027789	all	lambda=1 delta=MLkappa=1	delta	delta : 1 (95% CI 0.388911361741836 - NA )	2.14503	0.00915926	../output/GCMP_trait_table_with_abundances_and_adiv_and_metadata.tsv	../output/huang_roy_genus_tree.newick
A13a_Taxa_vs_Disease_Zeros_Excluded	tissue_D_0__Bacteria___D_1__Proteobacteria___D_2__Alphaproteobacteria___D_3__Sphingomonadales___D_4__Sphingomonadaceae___D_5__Sphingobium	perc_dis	0.0116109	0.5138	NA (q values only calculated for best models by AIC)	47	-0.00399251	BM	FALSE	251.227	251.56	20.104	None	None	../output/PIC_results/A13a_Taxa_vs_Disease_Zeros_Excluded/PIC_tissue_D_0__Bacteria___D_1__Proteobacteria___D_2__Alphaproteobacteria___D_3__Sphingomonadales___D_4__Sphingomonadaceae___D_5__Sphingobium_vs_perc_dis/PGLS_results.tsv	-0.0237391	tissue	lambda=1 delta=1kappa=1	None	All parameters fixed	3.74694	0.00605588	../output/GCMP_trait_table_with_abundances_and_adiv_and_metadata.tsv	../output/huang_roy_genus_tree.newick
A13a_Taxa_vs_Disease_Zeros_Excluded	tissue_D_0__Bacteria___D_1__Proteobacteria___D_2__Alphaproteobacteria___D_3__Sphingomonadales___D_4__Sphingomonadaceae___D_5__Sphingobium	perc_dis	0.0606984	0.130549	NA (q values only calculated for best models by AIC)	47	-0.0180424	BM_Kappa	FALSE	246.835	247.168	15.7118	None	None	../output/PIC_results/A13a_Taxa_vs_Disease_Zeros_Excluded/PIC_tissue_D_0__Bacteria___D_1__Proteobacteria___D_2__Alphaproteobacteria___D_3__Sphingomonadales___D_4__Sphingomonadaceae___D_5__Sphingobium_vs_perc_dis/PGLS_results.tsv	-0.0457397	tissue	lambda=1 delta=1kappa=ML	kappa	kappa : 0.312069019921529 (95% CI NA - 0.952068993439389 )	4.41543	0.0116683	../output/GCMP_trait_table_with_abundances_and_adiv_and_metadata.tsv	../output/huang_roy_genus_tree.newick
A13a_Taxa_vs_Disease_Zeros_Excluded	skeleton_D_0__Bacteria___D_1__Bacteroidetes___D_2__Chlorobia___D_3__Chlorobiales___D_4__Chlorobiaceae___D_5__Prosthecochloris	perc_dis	0.0523545	0.377044	NA (q values only calculated for best models by AIC)	46	-0.024114	BM_Kappa	FALSE	116.75	117.607	3.93985	None	None	../output/PIC_results/A13a_Taxa_vs_Disease_Zeros_Excluded/PIC_skeleton_D_0__Bacteria___D_1__Bacteroidetes___D_2__Chlorobia___D_3__Chlorobiales___D_4__Chlorobiaceae___D_5__Prosthecochloris_vs_perc_dis/PGLS_results.tsv	-0.103838	skeleton	lambda=1 delta=1kappa=ML	kappa	kappa : 0.663071958653735 (95% CI NA - NA )	6.30512	0.0264892	../output/GCMP_trait_table_with_abundances_and_adiv_and_metadata.tsv	../output/huang_roy_genus_tree.newick
A13a_Taxa_vs_Disease_Zeros_Excluded	mucus_D_0__Bacteria___D_1__Proteobacteria___D_2__Alphaproteobacteria___D_3__Rhodospirillales___D_4__Terasakiellaceae___D_5__uncultured	perc_dis	0.0523208	0.305881	NA (q values only calculated for best models by AIC)	32	-0.00671993	BM	FALSE	136.953	137.584	9.28369	None	None	../output/PIC_results/A13a_Taxa_vs_Disease_Zeros_Excluded/PIC_mucus_D_0__Bacteria___D_1__Proteobacteria___D_2__Alphaproteobacteria___D_3__Rhodospirillales___D_4__Terasakiellaceae___D_5__uncultured_vs_perc_dis/PGLS_results.tsv	-0.0250685	mucus	lambda=1 delta=1kappa=1	None	All parameters fixed	4.22257	0.00639503	../output/GCMP_trait_table_with_abundances_and_adiv_and_metadata.tsv	../output/huang_roy_genus_tree.newick
A13a_Taxa_vs_Disease_Zeros_Excluded	skeleton_D_0__Bacteria___D_1__Chloroflexi___D_2__Chloroflexia___D_3__Chloroflexales___D_4__Chloroflexaceae___D_5__Candidatus_Chlorothrix	perc_dis	0.00259745	0.826344	NA (q values only calculated for best models by AIC)	63	0.0302613	BM_Delta	FALSE	148.939	149.606	15.4583	None	None	../output/PIC_results/A13a_Taxa_vs_Disease_Zeros_Excluded/PIC_skeleton_D_0__Bacteria___D_1__Chloroflexi___D_2__Chloroflexia___D_3__Chloroflexales___D_4__Chloroflexaceae___D_5__Candidatus_Chlorothrix_vs_perc_dis/PGLS_results.tsv	-0.533285	skeleton	lambda=1 delta=MLkappa=1	delta	delta : 1 (95% CI 0.320173229088766 - NA )	3.4371	0.136042	../output/GCMP_trait_table_with_abundances_and_adiv_and_metadata.tsv	../output/huang_roy_genus_tree.newick
A13a_Taxa_vs_Disease_Zeros_Excluded	skeleton_D_0__Bacteria___D_1__Proteobacteria___D_2__Alphaproteobacteria___D_3__Rickettsiales___D_4__Midichloriaceae___D_5__MD3_55	perc_dis	0.174513	0.40983	NA (q values only calculated for best models by AIC)	55	-0.0102023	BM_Delta	FALSE	38.2026	42.2026	0	None	None	../output/PIC_results/A13a_Taxa_vs_Disease_Zeros_Excluded/PIC_skeleton_D_0__Bacteria___D_1__Proteobacteria___D_2__Alphaproteobacteria___D_3__Rickettsiales___D_4__Midichloriaceae___D_5__MD3_55_vs_perc_dis/PGLS_results.tsv	-0.0434907	skeleton	lambda=1 delta=MLkappa=1	delta	delta : 1 (95% CI 0.0561512212329177 - NA )	6.70615	0.0110946	../output/GCMP_trait_table_with_abundances_and_adiv_and_metadata.tsv	../output/huang_roy_genus_tree.newick
A13a_Taxa_vs_Disease_Zeros_Excluded	all_D_0__Bacteria___D_1__Proteobacteria___D_2__Alphaproteobacteria___D_3__Sphingomonadales___D_4__Sphingomonadaceae___D_5__Sphingobium	perc_dis	0.00529937	0.642712	NA (q values only calculated for best models by AIC)	20	-0.00394537	BM	FALSE	269.232	269.532	15.9491	None	None	../output/PIC_results/A13a_Taxa_vs_Disease_Zeros_Excluded/PIC_all_D_0__Bacteria___D_1__Proteobacteria___D_2__Alphaproteobacteria___D_3__Sphingomonadales___D_4__Sphingomonadaceae___D_5__Sphingobium_vs_perc_dis/PGLS_results.tsv	-0.0330914	all	lambda=1 delta=1kappa=1	None	All parameters fixed	3.74764	0.00844169	../output/GCMP_trait_table_with_abundances_and_adiv_and_metadata.tsv	../output/huang_roy_genus_tree.newick
A13a_Taxa_vs_Disease_Zeros_Excluded	tissue_D_0__Bacteria___D_1__Proteobacteria___D_2__Alphaproteobacteria___D_3__Rickettsiales___D_4__Midichloriaceae___D_5__MD3_55	perc_dis	0.0568372	0.41176	NA (q values only calculated for best models by AIC)	67	-0.00722782	BM_Kappa	FALSE	80.9289	82.0199	0	None	None	../output/PIC_results/A13a_Taxa_vs_Disease_Zeros_Excluded/PIC_tissue_D_0__Bacteria___D_1__Proteobacteria___D_2__Alphaproteobacteria___D_3__Rickettsiales___D_4__Midichloriaceae___D_5__MD3_55_vs_perc_dis/PGLS_results.tsv	-0.033318	tissue	lambda=1 delta=1kappa=ML	kappa	kappa : 1 (95% CI 0.0310270887666642 - NA )	6.95697	0.0084995	../output/GCMP_trait_table_with_abundances_and_adiv_and_metadata.tsv	../output/huang_roy_genus_tree.newick
A13a_Taxa_vs_Disease_Zeros_Excluded	all_D_0__Bacteria___D_1__Proteobacteria___D_2__Gammaproteobacteria___D_3__Vibrionales___D_4__Vibrionaceae___D_5__Vibrio	perc_dis	0.00204562	0.781687	NA (q values only calculated for best models by AIC)	59	0.0151522	BM	FALSE	257.136	257.461	18.8546	None	None	../output/PIC_results/A13a_Taxa_vs_Disease_Zeros_Excluded/PIC_all_D_0__Bacteria___D_1__Proteobacteria___D_2__Gammaproteobacteria___D_3__Vibrionales___D_4__Vibrionaceae___D_5__Vibrio_vs_perc_dis/PGLS_results.tsv	-0.21282	all	lambda=1 delta=1kappa=1	None	All parameters fixed	3.53972	0.0542908	../output/GCMP_trait_table_with_abundances_and_adiv_and_metadata.tsv	../output/huang_roy_genus_tree.newick
A13a_Taxa_vs_Disease_Zeros_Excluded	mucus_D_0__Bacteria___D_1__Proteobacteria___D_2__Gammaproteobacteria___D_3__Pseudomonadales___D_4__Pseudomonadaceae___D_5__Pseudomonas	perc_dis	0.000650604	0.875852	NA (q values only calculated for best models by AIC)	41	0.00109379	BM	FALSE	254.677	255.002	17.0597	None	None	../output/PIC_results/A13a_Taxa_vs_Disease_Zeros_Excluded/PIC_mucus_D_0__Bacteria___D_1__Proteobacteria___D_2__Gammaproteobacteria___D_3__Pseudomonadales___D_4__Pseudomonadaceae___D_5__Pseudomonas_vs_perc_dis/PGLS_results.tsv	-0.0272602	mucus	lambda=1 delta=1kappa=1	None	All parameters fixed	3.51386	0.00695414	../output/GCMP_trait_table_with_abundances_and_adiv_and_metadata.tsv	../output/huang_roy_genus_tree.newick
A13a_Taxa_vs_Disease_Zeros_Excluded	tissue_D_0__Bacteria___D_1__Proteobacteria___D_2__Gammaproteobacteria___D_3__Oceanospirillales___D_4__Endozoicomonadaceae___D_5__Endozoicomonas	perc_dis	0.327684	0.000264213	NA (q values only calculated for best models by AIC)	4	0.0149551	BM_Kappa	FALSE	218.569	218.932	17.9048	None	None	../output/PIC_results/A13a_Taxa_vs_Disease_Zeros_Excluded/PIC_tissue_D_0__Bacteria___D_1__Proteobacteria___D_2__Gammaproteobacteria___D_3__Oceanospirillales___D_4__Endozoicomonadaceae___D_5__Endozoicomonas_vs_perc_dis/PGLS_results.tsv	0.00775456694052935 - 0.022155639132799	tissue	lambda=1 delta=1kappa=ML	kappa	kappa : 0.35821957729218 (95% CI NA - 0.937077609766314 )	2.01522	0.00367374	../output/GCMP_trait_table_with_abundances_and_adiv_and_metadata.tsv	../output/huang_roy_genus_tree.newick
A13a_Taxa_vs_Disease_Zeros_Excluded	all_D_0__Bacteria___D_1__Spirochaetes___D_2__Spirochaetia___D_3__Spirochaetales___D_4__Spirochaetaceae___D_5__Spirochaeta_2	perc_dis	0.00142508	0.824451	NA (q values only calculated for best models by AIC)	39	-0.00431494	BM_Kappa	FALSE	235.675	236.028	13.1745	None	None	../output/PIC_results/A13a_Taxa_vs_Disease_Zeros_Excluded/PIC_all_D_0__Bacteria___D_1__Spirochaetes___D_2__Spirochaetia___D_3__Spirochaetales___D_4__Spirochaetaceae___D_5__Spirochaeta_2_vs_perc_dis/PGLS_results.tsv	-0.0756827	all	lambda=1 delta=1kappa=ML	kappa	kappa : 0.522069804057279 (95% CI NA - NA )	4.64181	0.0193068	../output/GCMP_trait_table_with_abundances_and_adiv_and_metadata.tsv	../output/huang_roy_genus_tree.newick
A13a_Taxa_vs_Disease_Zeros_Excluded	all_D_0__Bacteria___D_1__Proteobacteria___D_2__Gammaproteobacteria___D_3__Vibrionales___D_4__Vibrionaceae___D_5__Vibrio	perc_dis	0.00115612	0.835005	NA (q values only calculated for best models by AIC)	59	0.0157462	BM_Kappa	FALSE	254.773	255.098	16.4917	None	None	../output/PIC_results/A13a_Taxa_vs_Disease_Zeros_Excluded/PIC_all_D_0__Bacteria___D_1__Proteobacteria___D_2__Gammaproteobacteria___D_3__Vibrionales___D_4__Vibrionaceae___D_5__Vibrio_vs_perc_dis/PGLS_results.tsv	-0.294319	all	lambda=1 delta=1kappa=ML	kappa	kappa : 0.513624122794018 (95% CI NA - NA )	3.51329	0.0750815	../output/GCMP_trait_table_with_abundances_and_adiv_and_metadata.tsv	../output/huang_roy_genus_tree.newick
A13a_Taxa_vs_Disease_Zeros_Excluded	all_D_0__Bacteria___D_1__Proteobacteria___D_2__Gammaproteobacteria___D_3__Betaproteobacteriales___D_4__Burkholderiaceae___D_5__Aquabacterium	perc_dis	0.0233517	0.32793	NA (q values only calculated for best models by AIC)	12	-0.00956091	BM_Delta	FALSE	268.445	268.745	15.2328	None	None	../output/PIC_results/A13a_Taxa_vs_Disease_Zeros_Excluded/PIC_all_D_0__Bacteria___D_1__Proteobacteria___D_2__Gammaproteobacteria___D_3__Betaproteobacteriales___D_4__Burkholderiaceae___D_5__Aquabacterium_vs_perc_dis/PGLS_results.tsv	-0.0378533	all	lambda=1 delta=MLkappa=1	delta	delta : 1 (95% CI 0.381243037136035 - NA )	4.02387	0.00965646	../output/GCMP_trait_table_with_abundances_and_adiv_and_metadata.tsv	../output/huang_roy_genus_tree.newick
A13a_Taxa_vs_Disease_Zeros_Excluded	skeleton_D_0__Bacteria___D_1__Proteobacteria___D_2__Alphaproteobacteria___D_3__Rhodospirillales___D_4__Terasakiellaceae___D_5__uncultured	perc_dis	0.00837076	0.670703	NA (q values only calculated for best models by AIC)	43	0.00278133	BM	FALSE	138.221	138.792	7.26612	None	None	../output/PIC_results/A13a_Taxa_vs_Disease_Zeros_Excluded/PIC_skeleton_D_0__Bacteria___D_1__Proteobacteria___D_2__Alphaproteobacteria___D_3__Rhodospirillales___D_4__Terasakiellaceae___D_5__uncultured_vs_perc_dis/PGLS_results.tsv	-0.0252999	skeleton	lambda=1 delta=1kappa=1	None	All parameters fixed	2.97693	0.00645406	../output/GCMP_trait_table_with_abundances_and_adiv_and_metadata.tsv	../output/huang_roy_genus_tree.newick
A13a_Taxa_vs_Disease_Zeros_Excluded	tissue_D_0__Bacteria___D_1__Bacteroidetes___D_2__Bacteroidia___D_3__Bacteroidales___D_4__Rikenellaceae___D_5__Rikenellaceae_RC9_gut_group	perc_dis	-0.224133	0.790138	NA (q values only calculated for best models by AIC)	36	-0.0037403	BM_Kappa	FALSE	29.6649	41.6649	4.06802	None	None	../output/PIC_results/A13a_Taxa_vs_Disease_Zeros_Excluded/PIC_tissue_D_0__Bacteria___D_1__Bacteroidetes___D_2__Bacteroidia___D_3__Bacteroidales___D_4__Rikenellaceae___D_5__Rikenellaceae_RC9_gut_group_vs_perc_dis/PGLS_results.tsv	-0.0483019	tissue	lambda=1 delta=1kappa=ML	kappa	kappa : 1 (95% CI NA - NA )	14.0899	0.0123219	../output/GCMP_trait_table_with_abundances_and_adiv_and_metadata.tsv	../output/huang_roy_genus_tree.newick
A13a_Taxa_vs_Disease_Zeros_Excluded	mucus_D_0__Bacteria___D_1__Proteobacteria___D_2__Gammaproteobacteria___D_3__Vibrionales___D_4__Vibrionaceae___D_5__Vibrio	perc_dis	0.0035638	0.749721	NA (q values only calculated for best models by AIC)	62	0.00589794	BM_Delta	FALSE	207.367	207.795	17.8059	None	None	../output/PIC_results/A13a_Taxa_vs_Disease_Zeros_Excluded/PIC_mucus_D_0__Bacteria___D_1__Proteobacteria___D_2__Gammaproteobacteria___D_3__Vibrionales___D_4__Vibrionaceae___D_5__Vibrio_vs_perc_dis/PGLS_results.tsv	-0.0717886	mucus	lambda=1 delta=MLkappa=1	delta	delta : 1 (95% CI 0.368382169127644 - NA )	3.58962	0.0183134	../output/GCMP_trait_table_with_abundances_and_adiv_and_metadata.tsv	../output/huang_roy_genus_tree.newick
A13a_Taxa_vs_Disease_Zeros_Excluded	tissue_D_0__Bacteria___D_1__Proteobacteria___D_2__Gammaproteobacteria___D_3__Enterobacteriales___D_4__Enterobacteriaceae___D_5__Pantoea	perc_dis	0.0737434	0.479666	NA (q values only calculated for best models by AIC)	57	-0.00936414	BM_Delta	FALSE	51.4617	53.4617	0.0453507	None	None	../output/PIC_results/A13a_Taxa_vs_Disease_Zeros_Excluded/PIC_tissue_D_0__Bacteria___D_1__Proteobacteria___D_2__Gammaproteobacteria___D_3__Enterobacteriales___D_4__Enterobacteriaceae___D_5__Pantoea_vs_perc_dis/PGLS_results.tsv	-0.049171	tissue	lambda=1 delta=MLkappa=1	delta	delta : 1 (95% CI 0.0623362185033638 - NA )	6.86318	0.0125436	../output/GCMP_trait_table_with_abundances_and_adiv_and_metadata.tsv	../output/huang_roy_genus_tree.newick
A13a_Taxa_vs_Disease_Zeros_Excluded	skeleton_D_0__Bacteria___D_1__Acidobacteria___D_2__Thermoanaerobaculia___D_3__Thermoanaerobaculales___D_4__Thermoanaerobaculaceae___D_5__Subgroup_10	perc_dis	0.00522337	0.684604	NA (q values only calculated for best models by AIC)	8	-0.00746985	BM	FALSE	218.662	219.049	15.7382	None	None	../output/PIC_results/A13a_Taxa_vs_Disease_Zeros_Excluded/PIC_skeleton_D_0__Bacteria___D_1__Acidobacteria___D_2__Thermoanaerobaculia___D_3__Thermoanaerobaculales___D_4__Thermoanaerobaculaceae___D_5__Subgroup_10_vs_perc_dis/PGLS_results.tsv	-0.0714349	skeleton	lambda=1 delta=1kappa=1	None	All parameters fixed	4.27706	0.0182232	../output/GCMP_trait_table_with_abundances_and_adiv_and_metadata.tsv	../output/huang_roy_genus_tree.newick
A13a_Taxa_vs_Disease_Zeros_Excluded	skeleton_D_0__Bacteria___D_1__Proteobacteria___D_2__Gammaproteobacteria___D_3__Pseudomonadales___D_4__Pseudomonadaceae___D_5__Pseudomonas	perc_dis	0.0067272	0.614868	NA (q values only calculated for best models by AIC)	13	-0.00675523	BM_Delta	FALSE	257.626	257.95	19.7984	None	None	../output/PIC_results/A13a_Taxa_vs_Disease_Zeros_Excluded/PIC_skeleton_D_0__Bacteria___D_1__Proteobacteria___D_2__Gammaproteobacteria___D_3__Pseudomonadales___D_4__Pseudomonadaceae___D_5__Pseudomonas_vs_perc_dis/PGLS_results.tsv	-0.0521977	skeleton	lambda=1 delta=MLkappa=1	delta	delta : 1 (95% CI 0.38269588654998 - NA )	3.85242	0.0133157	../output/GCMP_trait_table_with_abundances_and_adiv_and_metadata.tsv	../output/huang_roy_genus_tree.newick
A13a_Taxa_vs_Disease_Zeros_Excluded	mucus_D_0__Bacteria___D_1__Tenericutes___D_2__Mollicutes___D_3__Entomoplasmatales___D_4__Spiroplasmataceae___D_5__Spiroplasma	perc_dis	0.304137	0.0786372	NA (q values only calculated for best models by AIC)	27	0.472866	BM_Kappa	FALSE	69.0591	70.5591	5.26111	None	None	../output/PIC_results/A13a_Taxa_vs_Disease_Zeros_Excluded/PIC_mucus_D_0__Bacteria___D_1__Tenericutes___D_2__Mollicutes___D_3__Entomoplasmatales___D_4__Spiroplasmataceae___D_5__Spiroplasma_vs_perc_dis/PGLS_results.tsv	0.00556167863291396 - 0.940169736189802	mucus	lambda=1 delta=1kappa=ML	kappa	kappa : 1e-06 (95% CI NA - NA )	2.99134	0.23842	../output/GCMP_trait_table_with_abundances_and_adiv_and_metadata.tsv	../output/huang_roy_genus_tree.newick
A13a_Taxa_vs_Disease_Zeros_Excluded	mucus_D_0__Bacteria___D_1__Proteobacteria___D_2__Alphaproteobacteria___D_3__Rhizobiales___D_4__Stappiaceae___D_5__Pseudovibrio	perc_dis	0.000514737	0.953801	NA (q values only calculated for best models by AIC)	66	0.00103469	BM_Delta	FALSE	74.8461	76.8461	9.09882	None	None	../output/PIC_results/A13a_Taxa_vs_Disease_Zeros_Excluded/PIC_mucus_D_0__Bacteria___D_1__Proteobacteria___D_2__Alphaproteobacteria___D_3__Rhizobiales___D_4__Stappiaceae___D_5__Pseudovibrio_vs_perc_dis/PGLS_results.tsv	-0.0675526	mucus	lambda=1 delta=MLkappa=1	delta	delta : 1 (95% CI 0.223048489868047 - NA )	6.31406	0.0172328	../output/GCMP_trait_table_with_abundances_and_adiv_and_metadata.tsv	../output/huang_roy_genus_tree.newick
A13a_Taxa_vs_Disease_Zeros_Excluded	all_D_0__Bacteria___D_1__Proteobacteria___D_2__Gammaproteobacteria___D_3__Alteromonadales___D_4__Pseudoalteromonadaceae___D_5__Pseudoalteromonas	perc_dis	0.0187437	0.47883	NA (q values only calculated for best models by AIC)	6	-0.0235719	BM_Delta	FALSE	186.504	186.965	9.68537	None	None	../output/PIC_results/A13a_Taxa_vs_Disease_Zeros_Excluded/PIC_all_D_0__Bacteria___D_1__Proteobacteria___D_2__Gammaproteobacteria___D_3__Alteromonadales___D_4__Pseudoalteromonadaceae___D_5__Pseudoalteromonas_vs_perc_dis/PGLS_results.tsv	-0.128666	all	lambda=1 delta=MLkappa=1	delta	delta : 1 (95% CI 0.312531811335915 - NA )	4.24704	0.0328229	../output/GCMP_trait_table_with_abundances_and_adiv_and_metadata.tsv	../output/huang_roy_genus_tree.newick
A13a_Taxa_vs_Disease_Zeros_Excluded	mucus_D_0__Bacteria___D_1__Proteobacteria___D_2__Gammaproteobacteria___D_3__Alteromonadales___D_4__Pseudoalteromonadaceae___D_5__Pseudoalteromonas	perc_dis	0.0917507	0.160043	NA (q values only calculated for best models by AIC)	32	-0.003807	BM_Delta	FALSE	114.58	115.18	0	None	None	../output/PIC_results/A13a_Taxa_vs_Disease_Zeros_Excluded/PIC_mucus_D_0__Bacteria___D_1__Proteobacteria___D_2__Gammaproteobacteria___D_3__Alteromonadales___D_4__Pseudoalteromonadaceae___D_5__Pseudoalteromonas_vs_perc_dis/PGLS_results.tsv	-0.0102461	mucus	lambda=1 delta=MLkappa=1	delta	delta : 1 (95% CI 0.135243694252876 - NA )	3.88171	0.00261379	../output/GCMP_trait_table_with_abundances_and_adiv_and_metadata.tsv	../output/huang_roy_genus_tree.newick
A13a_Taxa_vs_Disease_Zeros_Excluded	skeleton_D_0__Bacteria___D_1__Proteobacteria___D_2__Gammaproteobacteria___D_3__Oceanospirillales___D_4__Endozoicomonadaceae___D_5__Endozoicomonas	perc_dis	0.00543351	0.678654	NA (q values only calculated for best models by AIC)	51	0.0163271	BM_Delta	FALSE	222.519	222.906	18.3628	None	None	../output/PIC_results/A13a_Taxa_vs_Disease_Zeros_Excluded/PIC_skeleton_D_0__Bacteria___D_1__Proteobacteria___D_2__Gammaproteobacteria___D_3__Oceanospirillales___D_4__Endozoicomonadaceae___D_5__Endozoicomonas_vs_perc_dis/PGLS_results.tsv	-0.153073	skeleton	lambda=1 delta=MLkappa=1	delta	delta : 1 (95% CI 0.369081961785527 - NA )	3.43529	0.0390491	../output/GCMP_trait_table_with_abundances_and_adiv_and_metadata.tsv	../output/huang_roy_genus_tree.newick
A13a_Taxa_vs_Disease_Zeros_Excluded	skeleton_D_0__Bacteria___D_1__Chloroflexi___D_2__Chloroflexia___D_3__Chloroflexales___D_4__Chloroflexaceae___D_5__Candidatus_Chlorothrix	perc_dis	1.61399e-05	0.986211	NA (q values only calculated for best models by AIC)	63	0.00214725	BM_Kappa	FALSE	143.611	144.277	10.1296	None	None	../output/PIC_results/A13a_Taxa_vs_Disease_Zeros_Excluded/PIC_skeleton_D_0__Bacteria___D_1__Chloroflexi___D_2__Chloroflexia___D_3__Chloroflexales___D_4__Chloroflexaceae___D_5__Candidatus_Chlorothrix_vs_perc_dis/PGLS_results.tsv	-0.480659	skeleton	lambda=1 delta=1kappa=ML	kappa	kappa : 1e-06 (95% CI NA - 0.843037920743036 )	3.68559	0.122617	../output/GCMP_trait_table_with_abundances_and_adiv_and_metadata.tsv	../output/huang_roy_genus_tree.newick
A13a_Taxa_vs_Disease_Zeros_Excluded	all_D_0__Bacteria___D_1__Tenericutes___D_2__Mollicutes___D_3__Mycoplasmatales___D_4__Mycoplasmataceae___D_5__Mycoplasma	perc_dis	0.0833099	0.296803	NA (q values only calculated for best models by AIC)	42	-0.427585	BM_Delta	FALSE	91.8302	92.8302	0.408172	None	None	../output/PIC_results/A13a_Taxa_vs_Disease_Zeros_Excluded/PIC_all_D_0__Bacteria___D_1__Tenericutes___D_2__Mollicutes___D_3__Mycoplasmatales___D_4__Mycoplasmataceae___D_5__Mycoplasma_vs_perc_dis/PGLS_results.tsv	-1.54205	all	lambda=1 delta=MLkappa=1	delta	delta : 1 (95% CI 0.189114155551949 - NA )	5.11659	0.393381	../output/GCMP_trait_table_with_abundances_and_adiv_and_metadata.tsv	../output/huang_roy_genus_tree.newick
A13a_Taxa_vs_Disease_Zeros_Excluded	all_D_0__Bacteria___D_1__Proteobacteria___D_2__Alphaproteobacteria___D_3__Rhizobiales___D_4__Stappiaceae___D_5__Pseudovibrio	perc_dis	0.0877082	0.265387	NA (q values only calculated for best models by AIC)	22	0.0489071	BM_Kappa	FALSE	111.182	112.105	5.2181	None	None	../output/PIC_results/A13a_Taxa_vs_Disease_Zeros_Excluded/PIC_all_D_0__Bacteria___D_1__Proteobacteria___D_2__Alphaproteobacteria___D_3__Rhizobiales___D_4__Stappiaceae___D_5__Pseudovibrio_vs_perc_dis/PGLS_results.tsv	-0.16525	all	lambda=1 delta=1kappa=ML	kappa	kappa : 1e-06 (95% CI NA - 0.798297239939074 )	5.13365	0.0421556	../output/GCMP_trait_table_with_abundances_and_adiv_and_metadata.tsv	../output/huang_roy_genus_tree.newick
A13a_Taxa_vs_Disease_Zeros_Excluded	skeleton_D_0__Bacteria___D_1__Bacteroidetes___D_2__Chlorobia___D_3__Chlorobiales___D_4__Chlorobiaceae___D_5__Prosthecochloris	perc_dis	0.0909664	0.239402	NA (q values only calculated for best models by AIC)	46	-0.0256118	BM	FALSE	117.351	118.208	4.541	None	None	../output/PIC_results/A13a_Taxa_vs_Disease_Zeros_Excluded/PIC_skeleton_D_0__Bacteria___D_1__Bacteroidetes___D_2__Chlorobia___D_3__Chlorobiales___D_4__Chlorobiaceae___D_5__Prosthecochloris_vs_perc_dis/PGLS_results.tsv	-0.0819463	skeleton	lambda=1 delta=1kappa=1	None	All parameters fixed	6.33697	0.0209047	../output/GCMP_trait_table_with_abundances_and_adiv_and_metadata.tsv	../output/huang_roy_genus_tree.newick
A13a_Taxa_vs_Disease_Zeros_Excluded	mucus_D_0__Bacteria___D_1__Proteobacteria___D_2__Alphaproteobacteria___D_3__Sphingomonadales___D_4__Sphingomonadaceae___D_5__Sphingobium	perc_dis	0.00108381	0.840179	NA (q values only calculated for best models by AIC)	59	0.00122492	BM	FALSE	254.66	254.984	17.2821	None	None	../output/PIC_results/A13a_Taxa_vs_Disease_Zeros_Excluded/PIC_mucus_D_0__Bacteria___D_1__Proteobacteria___D_2__Alphaproteobacteria___D_3__Sphingomonadales___D_4__Sphingomonadaceae___D_5__Sphingobium_vs_perc_dis/PGLS_results.tsv	-0.0236478	mucus	lambda=1 delta=1kappa=1	None	All parameters fixed	3.5395	0.0060326	../output/GCMP_trait_table_with_abundances_and_adiv_and_metadata.tsv	../output/huang_roy_genus_tree.newick
A13a_Taxa_vs_Disease_Zeros_Excluded	all_D_0__Bacteria___D_1__Cyanobacteria___D_2__Oxyphotobacteria___D_3__Synechococcales___D_4__Cyanobiaceae___D_5__Synechococcus_CC9902	perc_dis	0.00614957	0.617183	NA (q values only calculated for best models by AIC)	11	-0.0281717	BM_Kappa	FALSE	268.735	269.035	16.2807	None	None	../output/PIC_results/A13a_Taxa_vs_Disease_Zeros_Excluded/PIC_all_D_0__Bacteria___D_1__Cyanobacteria___D_2__Oxyphotobacteria___D_3__Synechococcales___D_4__Cyanobiaceae___D_5__Synechococcus_CC9902_vs_perc_dis/PGLS_results.tsv	-0.219253	all	lambda=1 delta=1kappa=ML	kappa	kappa : 0.653557446349517 (95% CI 0.107147936928764 - NA )	3.85601	0.0559319	../output/GCMP_trait_table_with_abundances_and_adiv_and_metadata.tsv	../output/huang_roy_genus_tree.newick
A13a_Taxa_vs_Disease_Zeros_Excluded	mucus_D_0__Bacteria___D_1__Proteobacteria___D_2__Gammaproteobacteria___D_3__Oceanospirillales___D_4__Endozoicomonadaceae___D_5__Endozoicomonas	perc_dis	0.40811	0.00010981	NA (q values only calculated for best models by AIC)	31	0.0550751	BM_Delta	FALSE	192.366	192.795	18.5468	None	None	../output/PIC_results/A13a_Taxa_vs_Disease_Zeros_Excluded/PIC_mucus_D_0__Bacteria___D_1__Proteobacteria___D_2__Gammaproteobacteria___D_3__Oceanospirillales___D_4__Endozoicomonadaceae___D_5__Endozoicomonas_vs_perc_dis/PGLS_results.tsv	0.0309346701812696 - 0.0792154370879253	mucus	lambda=1 delta=MLkappa=1	delta	delta : 1 (95% CI 0.374582523642763 - NA )	0.894402	0.0123165	../output/GCMP_trait_table_with_abundances_and_adiv_and_metadata.tsv	../output/huang_roy_genus_tree.newick
A13a_Taxa_vs_Disease_Zeros_Excluded	mucus_D_0__Bacteria___D_1__Proteobacteria___D_2__Alphaproteobacteria___D_3__Rhizobiales___D_4__Stappiaceae___D_5__Pseudovibrio	perc_dis	0.0343454	0.633098	NA (q values only calculated for best models by AIC)	66	0.00960745	BM_Kappa	FALSE	69.665	71.665	3.91765	None	None	../output/PIC_results/A13a_Taxa_vs_Disease_Zeros_Excluded/PIC_mucus_D_0__Bacteria___D_1__Proteobacteria___D_2__Alphaproteobacteria___D_3__Rhizobiales___D_4__Stappiaceae___D_5__Pseudovibrio_vs_perc_dis/PGLS_results.tsv	-0.0754782	mucus	lambda=1 delta=1kappa=ML	kappa	kappa : 1e-06 (95% CI NA - 0.791643063097068 )	6.27032	0.0192547	../output/GCMP_trait_table_with_abundances_and_adiv_and_metadata.tsv	../output/huang_roy_genus_tree.newick
A13a_Taxa_vs_Disease_Zeros_Excluded	all_D_0__Bacteria___D_1__Proteobacteria___D_2__Deltaproteobacteria___D_3__Desulfobacterales___D_4__Desulfobacteraceae___D_5__Desulfobacter	perc_dis	0.0767352	0.438435	NA (q values only calculated for best models by AIC)	10	0.0236919	BM	FALSE	56.0354	57.7497	0.0647944	None	None	../output/PIC_results/A13a_Taxa_vs_Disease_Zeros_Excluded/PIC_all_D_0__Bacteria___D_1__Proteobacteria___D_2__Deltaproteobacteria___D_3__Desulfobacterales___D_4__Desulfobacteraceae___D_5__Desulfobacter_vs_perc_dis/PGLS_results.tsv	-0.113896	all	lambda=1 delta=1kappa=1	None	All parameters fixed	5.90786	0.029055	../output/GCMP_trait_table_with_abundances_and_adiv_and_metadata.tsv	../output/huang_roy_genus_tree.newick
A13a_Taxa_vs_Disease_Zeros_Excluded	mucus_D_0__Bacteria___D_1__Cyanobacteria___D_2__Oxyphotobacteria___D_3__Synechococcales___D_4__Cyanobiaceae___D_5__Synechococcus_CC9902	perc_dis	0.00962429	0.569205	NA (q values only calculated for best models by AIC)	45	-0.0154234	BM_Delta	FALSE	232.183	232.547	16.193	None	None	../output/PIC_results/A13a_Taxa_vs_Disease_Zeros_Excluded/PIC_mucus_D_0__Bacteria___D_1__Cyanobacteria___D_2__Oxyphotobacteria___D_3__Synechococcales___D_4__Cyanobiaceae___D_5__Synechococcus_CC9902_vs_perc_dis/PGLS_results.tsv	-0.105182	mucus	lambda=1 delta=MLkappa=1	delta	delta : 1 (95% CI 0.370628884752157 - NA )	4.27718	0.0268322	../output/GCMP_trait_table_with_abundances_and_adiv_and_metadata.tsv	../output/huang_roy_genus_tree.newick
A13a_Taxa_vs_Disease_Zeros_Excluded	all_D_0__Bacteria___D_1__Proteobacteria___D_2__Alphaproteobacteria___D_3__Rhodobacterales___D_4__Rhodobacteraceae___D_5__Ruegeria	perc_dis	0.0389484	0.241675	NA (q values only calculated for best models by AIC)	45	0.198253	BM	FALSE	240.873	241.226	18.5062	None	None	../output/PIC_results/A13a_Taxa_vs_Disease_Zeros_Excluded/PIC_all_D_0__Bacteria___D_1__Proteobacteria___D_2__Alphaproteobacteria___D_3__Rhodobacterales___D_4__Rhodobacteraceae___D_5__Ruegeria_vs_perc_dis/PGLS_results.tsv	-0.652529	all	lambda=1 delta=1kappa=1	None	All parameters fixed	2.47595	0.166461	../output/GCMP_trait_table_with_abundances_and_adiv_and_metadata.tsv	../output/huang_roy_genus_tree.newick
A13a_Taxa_vs_Disease_Zeros_Excluded	mucus_D_0__Bacteria___D_1__Proteobacteria___D_2__Gammaproteobacteria___D_3__Oceanospirillales___D_4__Endozoicomonadaceae___D_5__Endozoicomonas	perc_dis	0.435433	5.3796e-05	NA (q values only calculated for best models by AIC)	31	0.0585831	BM_Kappa	FALSE	187.666	188.095	13.8472	None	None	../output/PIC_results/A13a_Taxa_vs_Disease_Zeros_Excluded/PIC_mucus_D_0__Bacteria___D_1__Proteobacteria___D_2__Gammaproteobacteria___D_3__Oceanospirillales___D_4__Endozoicomonadaceae___D_5__Endozoicomonas_vs_perc_dis/PGLS_results.tsv	0.0343043645905699 - 0.0828618848349954	mucus	lambda=1 delta=1kappa=ML	kappa	kappa : 0.281297576088216 (95% CI NA - 0.928070883559269 )	0.142037	0.0123871	../output/GCMP_trait_table_with_abundances_and_adiv_and_metadata.tsv	../output/huang_roy_genus_tree.newick
A13a_Taxa_vs_Disease_Zeros_Excluded	all_D_0__Archaea___D_1__Thaumarchaeota___D_2__Nitrososphaeria___D_3__Nitrosopumilales___D_4__Nitrosopumilaceae___D_5__Candidatus_Nitrosopumilus	perc_dis	0.00110802	0.838427	NA (q values only calculated for best models by AIC)	17	-0.00491255	BM	FALSE	256.125	256.449	18.7023	None	None	../output/PIC_results/A13a_Taxa_vs_Disease_Zeros_Excluded/PIC_all_D_0__Archaea___D_1__Thaumarchaeota___D_2__Nitrososphaeria___D_3__Nitrosopumilales___D_4__Nitrosopumilaceae___D_5__Candidatus_Nitrosopumilus_vs_perc_dis/PGLS_results.tsv	-0.0937965	all	lambda=1 delta=1kappa=1	None	All parameters fixed	3.74462	0.0239277	../output/GCMP_trait_table_with_abundances_and_adiv_and_metadata.tsv	../output/huang_roy_genus_tree.newick
A13a_Taxa_vs_Disease_Zeros_Excluded	all_D_0__Bacteria___D_1__Bacteroidetes___D_2__Bacteroidia___D_3__Bacteroidales___D_4__Rikenellaceae___D_5__Rikenellaceae_RC9_gut_group	perc_dis	0.0278103	0.720812	NA (q values only calculated for best models by AIC)	49	-0.00267073	BM_Delta	FALSE	44.2585	47.2585	0	None	None	../output/PIC_results/A13a_Taxa_vs_Disease_Zeros_Excluded/PIC_all_D_0__Bacteria___D_1__Bacteroidetes___D_2__Bacteroidia___D_3__Bacteroidales___D_4__Rikenellaceae___D_5__Rikenellaceae_RC9_gut_group_vs_perc_dis/PGLS_results.tsv	-0.0276824	all	lambda=1 delta=MLkappa=1	delta	delta : 1 (95% CI 0.0512437799226261 - NA )	6.02486	0.00706184	../output/GCMP_trait_table_with_abundances_and_adiv_and_metadata.tsv	../output/huang_roy_genus_tree.newick
A13a_Taxa_vs_Disease_Zeros_Excluded	tissue_D_0__Bacteria___D_1__Proteobacteria___D_2__Gammaproteobacteria___D_3__Betaproteobacteriales___D_4__Burkholderiaceae___D_5__Aquabacterium	perc_dis	0.0288055	0.30163	NA (q values only calculated for best models by AIC)	28	-0.0101244	BM_Delta	FALSE	250.543	250.876	19.3318	None	None	../output/PIC_results/A13a_Taxa_vs_Disease_Zeros_Excluded/PIC_tissue_D_0__Bacteria___D_1__Proteobacteria___D_2__Gammaproteobacteria___D_3__Betaproteobacteriales___D_4__Burkholderiaceae___D_5__Aquabacterium_vs_perc_dis/PGLS_results.tsv	-0.0378853	tissue	lambda=1 delta=MLkappa=1	delta	delta : 1 (95% CI 0.387111709579454 - NA )	4.0446	0.00966461	../output/GCMP_trait_table_with_abundances_and_adiv_and_metadata.tsv	../output/huang_roy_genus_tree.newick
A13a_Taxa_vs_Disease_Zeros_Excluded	tissue_D_0__Bacteria___D_1__Bacteroidetes___D_2__Bacteroidia___D_3__Flavobacteriales___D_4__Flavobacteriaceae___D_5__Maritimimonas	perc_dis	0.0295954	0.44395	NA (q values only calculated for best models by AIC)	59	-0.0103646	BM	FALSE	135.263	135.894	9.53136	None	None	../output/PIC_results/A13a_Taxa_vs_Disease_Zeros_Excluded/PIC_tissue_D_0__Bacteria___D_1__Bacteroidetes___D_2__Bacteroidia___D_3__Flavobacteriales___D_4__Flavobacteriaceae___D_5__Maritimimonas_vs_perc_dis/PGLS_results.tsv	-0.0520221	tissue	lambda=1 delta=1kappa=1	None	All parameters fixed	4.81339	0.013271	../output/GCMP_trait_table_with_abundances_and_adiv_and_metadata.tsv	../output/huang_roy_genus_tree.newick
A13a_Taxa_vs_Disease_Zeros_Excluded	all_D_0__Bacteria___D_1__Proteobacteria___D_2__Alphaproteobacteria___D_3__Rhodospirillales___D_4__Terasakiellaceae___D_5__uncultured	perc_dis	0.0106022	0.550114	NA (q values only calculated for best models by AIC)	20	-0.00312715	BM	FALSE	208.866	209.229	11.9674	None	None	../output/PIC_results/A13a_Taxa_vs_Disease_Zeros_Excluded/PIC_all_D_0__Bacteria___D_1__Proteobacteria___D_2__Alphaproteobacteria___D_3__Rhodospirillales___D_4__Terasakiellaceae___D_5__uncultured_vs_perc_dis/PGLS_results.tsv	-0.0203088	all	lambda=1 delta=1kappa=1	None	All parameters fixed	3.43253	0.00518081	../output/GCMP_trait_table_with_abundances_and_adiv_and_metadata.tsv	../output/huang_roy_genus_tree.newick
A13a_Taxa_vs_Disease_Zeros_Excluded	all_D_0__Archaea___D_1__Thaumarchaeota___D_2__Nitrososphaeria___D_3__Nitrosopumilales___D_4__Nitrosopumilaceae___D_5__Candidatus_Nitrosopumilus	perc_dis	2.84022e-05	0.973964	NA (q values only calculated for best models by AIC)	17	-0.000917168	BM_Kappa	FALSE	254.365	254.689	16.9426	None	None	../output/PIC_results/A13a_Taxa_vs_Disease_Zeros_Excluded/PIC_all_D_0__Archaea___D_1__Thaumarchaeota___D_2__Nitrososphaeria___D_3__Nitrosopumilales___D_4__Nitrosopumilaceae___D_5__Candidatus_Nitrosopumilus_vs_perc_dis/PGLS_results.tsv	-0.109436	all	lambda=1 delta=1kappa=ML	kappa	kappa : 0.583198182245397 (95% CI 0.000606042214955192 - NA )	3.63863	0.0279174	../output/GCMP_trait_table_with_abundances_and_adiv_and_metadata.tsv	../output/huang_roy_genus_tree.newick
A13a_Taxa_vs_Disease_Zeros_Excluded	skeleton_D_0__Bacteria___D_1__Spirochaetes___D_2__Spirochaetia___D_3__Spirochaetales___D_4__Spirochaetaceae___D_5__Spirochaeta_2	perc_dis	0.000725804	0.879785	NA (q values only calculated for best models by AIC)	66	-0.0027401	BM	FALSE	219.303	219.69	13.6189	None	None	../output/PIC_results/A13a_Taxa_vs_Disease_Zeros_Excluded/PIC_skeleton_D_0__Bacteria___D_1__Spirochaetes___D_2__Spirochaetia___D_3__Spirochaetales___D_4__Spirochaetaceae___D_5__Spirochaeta_2_vs_perc_dis/PGLS_results.tsv	-0.0704548	skeleton	lambda=1 delta=1kappa=1	None	All parameters fixed	4.28789	0.0179732	../output/GCMP_trait_table_with_abundances_and_adiv_and_metadata.tsv	../output/huang_roy_genus_tree.newick
A13a_Taxa_vs_Disease_Zeros_Excluded	mucus_D_0__Bacteria___D_1__Proteobacteria___D_2__Gammaproteobacteria___D_3__Betaproteobacteriales___D_4__Burkholderiaceae___D_5__Aquabacterium	perc_dis	0.0162128	0.43365	NA (q values only calculated for best models by AIC)	31	-0.00835509	BM_Kappa	FALSE	252.171	252.495	14.4989	None	None	../output/PIC_results/A13a_Taxa_vs_Disease_Zeros_Excluded/PIC_mucus_D_0__Bacteria___D_1__Proteobacteria___D_2__Gammaproteobacteria___D_3__Betaproteobacteriales___D_4__Burkholderiaceae___D_5__Aquabacterium_vs_perc_dis/PGLS_results.tsv	-0.0413873	mucus	lambda=1 delta=1kappa=ML	kappa	kappa : 0.554036065711494 (95% CI NA - NA )	4.24001	0.010558	../output/GCMP_trait_table_with_abundances_and_adiv_and_metadata.tsv	../output/huang_roy_genus_tree.newick
A13a_Taxa_vs_Disease_Zeros_Excluded	skeleton_D_0__Bacteria___D_1__Firmicutes___D_2__Clostridia___D_3__Clostridiales___D_4__Clostridiaceae_4___D_5__Paramaledivibacter	perc_dis	0.187577	0.0118141	NA (q values only calculated for best models by AIC)	19	0.0383474	BM_Kappa	FALSE	209.42	209.82	11.5262	None	None	../output/PIC_results/A13a_Taxa_vs_Disease_Zeros_Excluded/PIC_skeleton_D_0__Bacteria___D_1__Firmicutes___D_2__Clostridia___D_3__Clostridiales___D_4__Clostridiaceae_4___D_5__Paramaledivibacter_vs_perc_dis/PGLS_results.tsv	0.0102534991501171 - 0.0664412837553975	skeleton	lambda=1 delta=1kappa=ML	kappa	kappa : 0.523558159535149 (95% CI NA - NA )	3.69105	0.0143336	../output/GCMP_trait_table_with_abundances_and_adiv_and_metadata.tsv	../output/huang_roy_genus_tree.newick
A13a_Taxa_vs_Disease_Zeros_Excluded	tissue_D_0__Bacteria___D_1__Proteobacteria___D_2__Gammaproteobacteria___D_3__Oceanospirillales___D_4__Endozoicomonadaceae___D_5__Endozoicomonas	perc_dis	0.300208	0.000542029	NA (q values only calculated for best models by AIC)	4	0.0134158	BM_Delta	FALSE	223.255	223.619	22.5915	None	None	../output/PIC_results/A13a_Taxa_vs_Disease_Zeros_Excluded/PIC_tissue_D_0__Bacteria___D_1__Proteobacteria___D_2__Gammaproteobacteria___D_3__Oceanospirillales___D_4__Endozoicomonadaceae___D_5__Endozoicomonas_vs_perc_dis/PGLS_results.tsv	0.00653078479659709 - 0.0203008934549459	tissue	lambda=1 delta=MLkappa=1	delta	delta : 1 (95% CI 0.388449701993203 - NA )	2.06755	0.00351278	../output/GCMP_trait_table_with_abundances_and_adiv_and_metadata.tsv	../output/huang_roy_genus_tree.newick
A13a_Taxa_vs_Disease_Zeros_Excluded	tissue_D_0__Bacteria___D_1__Proteobacteria___D_2__Alphaproteobacteria___D_3__Rhodospirillales___D_4__Terasakiellaceae___D_5__uncultured	perc_dis	0.00878091	0.642004	NA (q values only calculated for best models by AIC)	28	-0.00200055	BM_Kappa	FALSE	153.308	153.808	2.03666	None	None	../output/PIC_results/A13a_Taxa_vs_Disease_Zeros_Excluded/PIC_tissue_D_0__Bacteria___D_1__Proteobacteria___D_2__Alphaproteobacteria___D_3__Rhodospirillales___D_4__Terasakiellaceae___D_5__uncultured_vs_perc_dis/PGLS_results.tsv	-0.0166641	tissue	lambda=1 delta=1kappa=ML	kappa	kappa : 0.887646790597082 (95% CI 0.420885307145229 - NA )	4.89193	0.00425104	../output/GCMP_trait_table_with_abundances_and_adiv_and_metadata.tsv	../output/huang_roy_genus_tree.newick
A13a_Taxa_vs_Disease_Zeros_Excluded	skeleton_D_0__Bacteria___D_1__Bacteroidetes___D_2__Bacteroidia___D_3__Bacteroidales___D_4__Rikenellaceae___D_5__Rikenellaceae_RC9_gut_group	perc_dis	1.26253e-07	0.999774	NA (q values only calculated for best models by AIC)	41	-1.0457e-09	BM_Delta	FALSE	1.12041	inf		None	None	../output/PIC_results/A13a_Taxa_vs_Disease_Zeros_Excluded/PIC_skeleton_D_0__Bacteria___D_1__Bacteroidetes___D_2__Bacteroidia___D_3__Bacteroidales___D_4__Rikenellaceae___D_5__Rikenellaceae_RC9_gut_group_vs_perc_dis/PGLS_results.tsv	-1.15326e-05	skeleton	lambda=1 delta=MLkappa=1	delta	delta : 1e-06 (95% CI NA - 6.70789286163178e-05 )	1.84358	2.94199e-06	../output/GCMP_trait_table_with_abundances_and_adiv_and_metadata.tsv	../output/huang_roy_genus_tree.newick
A13a_Taxa_vs_Disease_Zeros_Excluded	all_D_0__Bacteria___D_1__Proteobacteria___D_2__Alphaproteobacteria___D_3__Rhodobacterales___D_4__Rhodobacteraceae___D_5__Ruegeria	perc_dis	0.0927922	0.0667784	NA (q values only calculated for best models by AIC)	45	0.356001	BM_Kappa	FALSE	236.211	236.564	13.8438	None	None	../output/PIC_results/A13a_Taxa_vs_Disease_Zeros_Excluded/PIC_all_D_0__Bacteria___D_1__Proteobacteria___D_2__Alphaproteobacteria___D_3__Rhodobacterales___D_4__Rhodobacteraceae___D_5__Ruegeria_vs_perc_dis/PGLS_results.tsv	-0.737567	all	lambda=1 delta=1kappa=ML	kappa	kappa : 0.33604060120966 (95% CI NA - 0.935017108907185 )	1.5557	0.188155	../output/GCMP_trait_table_with_abundances_and_adiv_and_metadata.tsv	../output/huang_roy_genus_tree.newick
A13a_Taxa_vs_Disease_Zeros_Excluded	skeleton_D_0__Bacteria___D_1__Spirochaetes___D_2__Spirochaetia___D_3__Spirochaetales___D_4__Spirochaetaceae___D_5__Spirochaeta_2	perc_dis	0.000815003	0.872669	NA (q values only calculated for best models by AIC)	66	-0.00333668	BM_Kappa	FALSE	217.116	217.503	11.4321	None	None	../output/PIC_results/A13a_Taxa_vs_Disease_Zeros_Excluded/PIC_skeleton_D_0__Bacteria___D_1__Spirochaetes___D_2__Spirochaetia___D_3__Spirochaetales___D_4__Spirochaetaceae___D_5__Spirochaeta_2_vs_perc_dis/PGLS_results.tsv	-0.0809598	skeleton	lambda=1 delta=1kappa=ML	kappa	kappa : 0.522397153523939 (95% CI NA - NA )	4.63357	0.020653	../output/GCMP_trait_table_with_abundances_and_adiv_and_metadata.tsv	../output/huang_roy_genus_tree.newick
A13a_Taxa_vs_Disease_Zeros_Excluded	mucus_D_0__Bacteria___D_1__Proteobacteria___D_2__Alphaproteobacteria___D_3__Sphingomonadales___D_4__Sphingomonadaceae___D_5__Sphingobium	perc_dis	0.00378364	0.706134	NA (q values only calculated for best models by AIC)	59	0.00332562	BM_Kappa	FALSE	252.67	252.994	15.2918	None	None	../output/PIC_results/A13a_Taxa_vs_Disease_Zeros_Excluded/PIC_mucus_D_0__Bacteria___D_1__Proteobacteria___D_2__Alphaproteobacteria___D_3__Sphingomonadales___D_4__Sphingomonadaceae___D_5__Sphingobium_vs_perc_dis/PGLS_results.tsv	-0.0343153	mucus	lambda=1 delta=1kappa=ML	kappa	kappa : 0.563745727266587 (95% CI NA - NA )	3.31747	0.00875391	../output/GCMP_trait_table_with_abundances_and_adiv_and_metadata.tsv	../output/huang_roy_genus_tree.newick
A13a_Taxa_vs_Disease_Zeros_Excluded	mucus_D_0__Bacteria___D_1__Proteobacteria___D_2__Gammaproteobacteria___D_3__Vibrionales___D_4__Vibrionaceae___D_5__Photobacterium	perc_dis	0.00303999	0.80269	NA (q values only calculated for best models by AIC)	45	0.00561393	BM_Delta	FALSE	129.315	129.915	4.87894	None	None	../output/PIC_results/A13a_Taxa_vs_Disease_Zeros_Excluded/PIC_mucus_D_0__Bacteria___D_1__Proteobacteria___D_2__Gammaproteobacteria___D_3__Vibrionales___D_4__Vibrionaceae___D_5__Photobacterium_vs_perc_dis/PGLS_results.tsv	-0.0869654	mucus	lambda=1 delta=MLkappa=1	delta	delta : 1 (95% CI 0.29192926271415 - NA )	3.1273	0.022185	../output/GCMP_trait_table_with_abundances_and_adiv_and_metadata.tsv	../output/huang_roy_genus_tree.newick
A13a_Taxa_vs_Disease_Zeros_Excluded	all_D_0__Bacteria___D_1__Proteobacteria___D_2__Alphaproteobacteria___D_3__Rickettsiales___D_4__Midichloriaceae___D_5__MD3_55	perc_dis	0.00110939	0.866381	NA (q values only calculated for best models by AIC)	61	-0.00348315	BM_Delta	FALSE	192.837	193.317	18.8988	None	None	../output/PIC_results/A13a_Taxa_vs_Disease_Zeros_Excluded/PIC_all_D_0__Bacteria___D_1__Proteobacteria___D_2__Alphaproteobacteria___D_3__Rickettsiales___D_4__Midichloriaceae___D_5__MD3_55_vs_perc_dis/PGLS_results.tsv	-0.0803506	all	lambda=1 delta=MLkappa=1	delta	delta : 1 (95% CI 0.355390153238849 - NA )	4.03105	0.0204976	../output/GCMP_trait_table_with_abundances_and_adiv_and_metadata.tsv	../output/huang_roy_genus_tree.newick
A13a_Taxa_vs_Disease_Zeros_Excluded	mucus_D_0__Bacteria___D_1__Proteobacteria___D_2__Gammaproteobacteria___D_3__Vibrionales___D_4__Vibrionaceae___D_5__Photobacterium	perc_dis	0.00303999	0.80269	NA (q values only calculated for best models by AIC)	45	0.00561393	BM	FALSE	129.315	129.915	4.87894	None	None	../output/PIC_results/A13a_Taxa_vs_Disease_Zeros_Excluded/PIC_mucus_D_0__Bacteria___D_1__Proteobacteria___D_2__Gammaproteobacteria___D_3__Vibrionales___D_4__Vibrionaceae___D_5__Photobacterium_vs_perc_dis/PGLS_results.tsv	-0.0869654	mucus	lambda=1 delta=1kappa=1	None	All parameters fixed	3.1273	0.022185	../output/GCMP_trait_table_with_abundances_and_adiv_and_metadata.tsv	../output/huang_roy_genus_tree.newick
A13a_Taxa_vs_Disease_Zeros_Excluded	all_D_0__Bacteria___D_1__Proteobacteria___D_2__Gammaproteobacteria___D_3__Vibrionales___D_4__Vibrionaceae___D_5__Vibrio	perc_dis	0.00204562	0.781687	NA (q values only calculated for best models by AIC)	59	0.0151522	BM_Delta	FALSE	257.136	257.461	18.8546	None	None	../output/PIC_results/A13a_Taxa_vs_Disease_Zeros_Excluded/PIC_all_D_0__Bacteria___D_1__Proteobacteria___D_2__Gammaproteobacteria___D_3__Vibrionales___D_4__Vibrionaceae___D_5__Vibrio_vs_perc_dis/PGLS_results.tsv	-0.21282	all	lambda=1 delta=MLkappa=1	delta	delta : 1 (95% CI 0.384108291432009 - NA )	3.53972	0.0542908	../output/GCMP_trait_table_with_abundances_and_adiv_and_metadata.tsv	../output/huang_roy_genus_tree.newick
A13a_Taxa_vs_Disease_Zeros_Excluded	mucus_D_0__Bacteria___D_1__Proteobacteria___D_2__Gammaproteobacteria___D_3__Oceanospirillales___D_4__Endozoicomonadaceae___D_5__Endozoicomonas	perc_dis	0.40811	0.00010981	NA (q values only calculated for best models by AIC)	31	0.0550751	BM	FALSE	192.366	192.795	18.5468	None	None	../output/PIC_results/A13a_Taxa_vs_Disease_Zeros_Excluded/PIC_mucus_D_0__Bacteria___D_1__Proteobacteria___D_2__Gammaproteobacteria___D_3__Oceanospirillales___D_4__Endozoicomonadaceae___D_5__Endozoicomonas_vs_perc_dis/PGLS_results.tsv	0.0309346701812696 - 0.0792154370879253	mucus	lambda=1 delta=1kappa=1	None	All parameters fixed	0.894402	0.0123165	../output/GCMP_trait_table_with_abundances_and_adiv_and_metadata.tsv	../output/huang_roy_genus_tree.newick
A13a_Taxa_vs_Disease_Zeros_Excluded	tissue_D_0__Bacteria___D_1__Tenericutes___D_2__Mollicutes___D_3__Mycoplasmatales___D_4__Mycoplasmataceae___D_5__Mycoplasma	perc_dis	0.17658	0.198165	NA (q values only calculated for best models by AIC)	34	-5.10501	BM_Kappa	FALSE	69.2377	70.7377	0.0600499	None	None	../output/PIC_results/A13a_Taxa_vs_Disease_Zeros_Excluded/PIC_tissue_D_0__Bacteria___D_1__Tenericutes___D_2__Mollicutes___D_3__Mycoplasmatales___D_4__Mycoplasmataceae___D_5__Mycoplasma_vs_perc_dis/PGLS_results.tsv	-14.4046	tissue	lambda=1 delta=1kappa=ML	kappa	kappa : 1 (95% CI 0.105923979302368 - NA )	7.72592	3.67465	../output/GCMP_trait_table_with_abundances_and_adiv_and_metadata.tsv	../output/huang_roy_genus_tree.newick
A13a_Taxa_vs_Disease_Zeros_Excluded	mucus_D_0__Bacteria___D_1__Proteobacteria___D_2__Gammaproteobacteria___D_3__Vibrionales___D_4__Vibrionaceae___D_5__Vibrio	perc_dis	0.0035638	0.749721	NA (q values only calculated for best models by AIC)	62	0.00589794	BM	FALSE	207.367	207.795	17.8059	None	None	../output/PIC_results/A13a_Taxa_vs_Disease_Zeros_Excluded/PIC_mucus_D_0__Bacteria___D_1__Proteobacteria___D_2__Gammaproteobacteria___D_3__Vibrionales___D_4__Vibrionaceae___D_5__Vibrio_vs_perc_dis/PGLS_results.tsv	-0.0717886	mucus	lambda=1 delta=1kappa=1	None	All parameters fixed	3.58962	0.0183134	../output/GCMP_trait_table_with_abundances_and_adiv_and_metadata.tsv	../output/huang_roy_genus_tree.newick
A13a_Taxa_vs_Disease_Zeros_Excluded	all_D_0__Bacteria___D_1__Proteobacteria___D_2__Gammaproteobacteria___D_3__Betaproteobacteriales___D_4__Burkholderiaceae___D_5__Aquabacterium	perc_dis	0.0443553	0.175224	NA (q values only calculated for best models by AIC)	12	-0.0197372	BM_Kappa	FALSE	266.034	266.334	12.8216	None	None	../output/PIC_results/A13a_Taxa_vs_Disease_Zeros_Excluded/PIC_all_D_0__Bacteria___D_1__Proteobacteria___D_2__Gammaproteobacteria___D_3__Betaproteobacteriales___D_4__Burkholderiaceae___D_5__Aquabacterium_vs_perc_dis/PGLS_results.tsv	-0.0560861	all	lambda=1 delta=1kappa=ML	kappa	kappa : 0.535435472781149 (95% CI NA - NA )	4.47718	0.0143077	../output/GCMP_trait_table_with_abundances_and_adiv_and_metadata.tsv	../output/huang_roy_genus_tree.newick
A13a_Taxa_vs_Disease_Zeros_Excluded	skeleton_D_0__Bacteria___D_1__Bacteroidetes___D_2__Bacteroidia___D_3__Cytophagales___D_4__Cyclobacteriaceae___D_5__uncultured	perc_dis	0.0620008	0.14918	NA (q values only calculated for best models by AIC)	57	-0.0302364	BM_Delta	FALSE	225.767	226.142	15.5315	None	None	../output/PIC_results/A13a_Taxa_vs_Disease_Zeros_Excluded/PIC_skeleton_D_0__Bacteria___D_1__Bacteroidetes___D_2__Bacteroidia___D_3__Cytophagales___D_4__Cyclobacteriaceae___D_5__uncultured_vs_perc_dis/PGLS_results.tsv	-0.0802532	skeleton	lambda=1 delta=MLkappa=1	delta	delta : 1 (95% CI 0.373212505644032 - NA )	4.4476	0.0204728	../output/GCMP_trait_table_with_abundances_and_adiv_and_metadata.tsv	../output/huang_roy_genus_tree.newick
A13a_Taxa_vs_Disease_Zeros_Excluded	tissue_D_0__Bacteria___D_1__Proteobacteria___D_2__Gammaproteobacteria___D_3__Pseudomonadales___D_4__Pseudomonadaceae___D_5__Pseudomonas	perc_dis	0.0513034	0.165569	NA (q values only calculated for best models by AIC)	23	-0.0159971	BM_Delta	FALSE	249.629	249.962	18.1572	None	None	../output/PIC_results/A13a_Taxa_vs_Disease_Zeros_Excluded/PIC_tissue_D_0__Bacteria___D_1__Proteobacteria___D_2__Gammaproteobacteria___D_3__Pseudomonadales___D_4__Pseudomonadaceae___D_5__Pseudomonas_vs_perc_dis/PGLS_results.tsv	-0.044332	tissue	lambda=1 delta=MLkappa=1	delta	delta : 1 (95% CI 0.385762579125084 - NA )	4.506	0.0113092	../output/GCMP_trait_table_with_abundances_and_adiv_and_metadata.tsv	../output/huang_roy_genus_tree.newick
A13a_Taxa_vs_Disease_Zeros_Excluded	tissue_D_0__Bacteria___D_1__Proteobacteria___D_2__Gammaproteobacteria___D_3__Betaproteobacteriales___D_4__Burkholderiaceae___D_5__Aquabacterium	perc_dis	0.0288055	0.30163	NA (q values only calculated for best models by AIC)	28	-0.0101244	BM	FALSE	250.543	250.876	19.3318	None	None	../output/PIC_results/A13a_Taxa_vs_Disease_Zeros_Excluded/PIC_tissue_D_0__Bacteria___D_1__Proteobacteria___D_2__Gammaproteobacteria___D_3__Betaproteobacteriales___D_4__Burkholderiaceae___D_5__Aquabacterium_vs_perc_dis/PGLS_results.tsv	-0.0378853	tissue	lambda=1 delta=1kappa=1	None	All parameters fixed	4.0446	0.00966461	../output/GCMP_trait_table_with_abundances_and_adiv_and_metadata.tsv	../output/huang_roy_genus_tree.newick
A13a_Taxa_vs_Disease_Zeros_Excluded	tissue_D_0__Bacteria___D_1__Proteobacteria___D_2__Gammaproteobacteria___D_3__Betaproteobacteriales___D_4__Burkholderiaceae___D_5__Aquabacterium	perc_dis	0.0890979	0.0649261	NA (q values only calculated for best models by AIC)	28	-0.0251903	BM_Kappa	FALSE	245.557	245.89	14.346	None	None	../output/PIC_results/A13a_Taxa_vs_Disease_Zeros_Excluded/PIC_tissue_D_0__Bacteria___D_1__Proteobacteria___D_2__Gammaproteobacteria___D_3__Betaproteobacteriales___D_4__Burkholderiaceae___D_5__Aquabacterium_vs_perc_dis/PGLS_results.tsv	-0.0519064	tissue	lambda=1 delta=1kappa=ML	kappa	kappa : 0.333585282442434 (95% CI NA - 0.910805219972743 )	4.73275	0.0132414	../output/GCMP_trait_table_with_abundances_and_adiv_and_metadata.tsv	../output/huang_roy_genus_tree.newick
A13a_Taxa_vs_Disease_Zeros_Excluded	tissue_D_0__Bacteria___D_1__Tenericutes___D_2__Mollicutes___D_3__Mycoplasmatales___D_4__Mycoplasmataceae___D_5__Mycoplasma	perc_dis	0.17658	0.198165	NA (q values only calculated for best models by AIC)	34	-5.10501	BM	FALSE	69.2377	70.7377	0.0600499	None	None	../output/PIC_results/A13a_Taxa_vs_Disease_Zeros_Excluded/PIC_tissue_D_0__Bacteria___D_1__Tenericutes___D_2__Mollicutes___D_3__Mycoplasmatales___D_4__Mycoplasmataceae___D_5__Mycoplasma_vs_perc_dis/PGLS_results.tsv	-14.4046	tissue	lambda=1 delta=1kappa=1	None	All parameters fixed	7.72592	3.67465	../output/GCMP_trait_table_with_abundances_and_adiv_and_metadata.tsv	../output/huang_roy_genus_tree.newick
A13a_Taxa_vs_Disease_Zeros_Excluded	mucus_D_0__Bacteria___D_1__Proteobacteria___D_2__Gammaproteobacteria___D_3__Pseudomonadales___D_4__Moraxellaceae___D_5__Enhydrobacter	perc_dis	0.261535	0.0740538	NA (q values only calculated for best models by AIC)	55	-0.0913754	BM_Kappa	FALSE	91.3466	92.5466	3.21658	None	None	../output/PIC_results/A13a_Taxa_vs_Disease_Zeros_Excluded/PIC_mucus_D_0__Bacteria___D_1__Proteobacteria___D_2__Gammaproteobacteria___D_3__Pseudomonadales___D_4__Moraxellaceae___D_5__Enhydrobacter_vs_perc_dis/PGLS_results.tsv	-0.181476	mucus	lambda=1 delta=1kappa=ML	kappa	kappa : 1e-06 (95% CI NA - 0.762307562934761 )	9.57699	0.0462949	../output/GCMP_trait_table_with_abundances_and_adiv_and_metadata.tsv	../output/huang_roy_genus_tree.newick
A13a_Taxa_vs_Disease_Zeros_Excluded	all_D_0__Bacteria___D_1__Spirochaetes___D_2__Spirochaetia___D_3__Spirochaetales___D_4__Spirochaetaceae___D_5__Spirochaeta_2	perc_dis	0.00135225	0.828928	NA (q values only calculated for best models by AIC)	39	-0.00359857	BM_Delta	FALSE	238.148	238.501	15.6477	None	None	../output/PIC_results/A13a_Taxa_vs_Disease_Zeros_Excluded/PIC_all_D_0__Bacteria___D_1__Spirochaetes___D_2__Spirochaetia___D_3__Spirochaetales___D_4__Spirochaetaceae___D_5__Spirochaeta_2_vs_perc_dis/PGLS_results.tsv	-0.0647979	all	lambda=1 delta=MLkappa=1	delta	delta : 1 (95% CI 0.369174722164515 - NA )	4.38829	0.0165301	../output/GCMP_trait_table_with_abundances_and_adiv_and_metadata.tsv	../output/huang_roy_genus_tree.newick
A13a_Taxa_vs_Disease_Zeros_Excluded	all_D_0__Bacteria___D_1__Proteobacteria___D_2__Gammaproteobacteria___D_3__Betaproteobacteriales___D_4__Burkholderiaceae___D_5__Aquabacterium	perc_dis	0.0233517	0.32793	NA (q values only calculated for best models by AIC)	12	-0.00956091	BM	FALSE	268.445	268.745	15.2328	None	None	../output/PIC_results/A13a_Taxa_vs_Disease_Zeros_Excluded/PIC_all_D_0__Bacteria___D_1__Proteobacteria___D_2__Gammaproteobacteria___D_3__Betaproteobacteriales___D_4__Burkholderiaceae___D_5__Aquabacterium_vs_perc_dis/PGLS_results.tsv	-0.0378533	all	lambda=1 delta=1kappa=1	None	All parameters fixed	4.02387	0.00965646	../output/GCMP_trait_table_with_abundances_and_adiv_and_metadata.tsv	../output/huang_roy_genus_tree.newick
A13a_Taxa_vs_Disease_Zeros_Excluded	all_D_0__Bacteria___D_1__Cyanobacteria___D_2__Oxyphotobacteria___D_3__Synechococcales___D_4__Cyanobiaceae___D_5__Synechococcus_CC9902	perc_dis	0.00304142	0.725402	NA (q values only calculated for best models by AIC)	11	-0.0154052	BM	FALSE	270.161	270.461	17.7067	None	None	../output/PIC_results/A13a_Taxa_vs_Disease_Zeros_Excluded/PIC_all_D_0__Bacteria___D_1__Cyanobacteria___D_2__Oxyphotobacteria___D_3__Synechococcales___D_4__Cyanobiaceae___D_5__Synechococcus_CC9902_vs_perc_dis/PGLS_results.tsv	-0.17075	all	lambda=1 delta=1kappa=1	None	All parameters fixed	3.76556	0.0435586	../output/GCMP_trait_table_with_abundances_and_adiv_and_metadata.tsv	../output/huang_roy_genus_tree.newick
A13a_Taxa_vs_Disease_Zeros_Excluded	mucus_D_0__Bacteria___D_1__Proteobacteria___D_2__Alphaproteobacteria___D_3__Rickettsiales___D_4__Midichloriaceae___D_5__MD3_55	perc_dis	0.00460096	0.75845	NA (q values only calculated for best models by AIC)	10	-0.00296166	BM_Kappa	FALSE	154.27	154.87	9.48932	None	None	../output/PIC_results/A13a_Taxa_vs_Disease_Zeros_Excluded/PIC_mucus_D_0__Bacteria___D_1__Proteobacteria___D_2__Alphaproteobacteria___D_3__Rickettsiales___D_4__Midichloriaceae___D_5__MD3_55_vs_perc_dis/PGLS_results.tsv	-0.0372637	mucus	lambda=1 delta=1kappa=ML	kappa	kappa : 1e-06 (95% CI NA - 0.948344522976875 )	3.74965	0.00950604	../output/GCMP_trait_table_with_abundances_and_adiv_and_metadata.tsv	../output/huang_roy_genus_tree.newick
A13a_Taxa_vs_Disease_Zeros_Excluded	skeleton_D_0__Bacteria___D_1__Bacteroidetes___D_2__Bacteroidia___D_3__Cytophagales___D_4__Cyclobacteriaceae___D_5__uncultured	perc_dis	0.0663507	0.135203	NA (q values only calculated for best models by AIC)	57	-0.0415095	BM_Kappa	FALSE	222.934	223.309	12.6991	None	None	../output/PIC_results/A13a_Taxa_vs_Disease_Zeros_Excluded/PIC_skeleton_D_0__Bacteria___D_1__Bacteroidetes___D_2__Bacteroidia___D_3__Cytophagales___D_4__Cyclobacteriaceae___D_5__uncultured_vs_perc_dis/PGLS_results.tsv	-0.106254	skeleton	lambda=1 delta=1kappa=ML	kappa	kappa : 0.4635868355342 (95% CI NA - NA )	4.91116	0.0271057	../output/GCMP_trait_table_with_abundances_and_adiv_and_metadata.tsv	../output/huang_roy_genus_tree.newick
A13a_Taxa_vs_Disease_Zeros_Excluded	mucus_D_0__Bacteria___D_1__Proteobacteria___D_2__Gammaproteobacteria___D_3__Pseudomonadales___D_4__Pseudomonadaceae___D_5__Pseudomonas	perc_dis	2.07623e-05	0.977738	NA (q values only calculated for best models by AIC)	41	0.000245503	BM_Kappa	FALSE	252.819	253.143	15.2014	None	None	../output/PIC_results/A13a_Taxa_vs_Disease_Zeros_Excluded/PIC_mucus_D_0__Bacteria___D_1__Proteobacteria___D_2__Gammaproteobacteria___D_3__Pseudomonadales___D_4__Pseudomonadaceae___D_5__Pseudomonas_vs_perc_dis/PGLS_results.tsv	-0.0342617	mucus	lambda=1 delta=1kappa=ML	kappa	kappa : 0.57623473315619 (95% CI NA - NA )	3.55724	0.00874023	../output/GCMP_trait_table_with_abundances_and_adiv_and_metadata.tsv	../output/huang_roy_genus_tree.newick
A13a_Taxa_vs_Disease_Zeros_Excluded	skeleton_D_0__Bacteria___D_1__Bacteroidetes___D_2__Bacteroidia___D_3__Cytophagales___D_4__Amoebophilaceae___D_5__Candidatus_Amoebophilus	perc_dis	0.000124439	0.948516	NA (q values only calculated for best models by AIC)	57	-0.000727635	BM_Delta	FALSE	232.497	232.861	15.7453	None	None	../output/PIC_results/A13a_Taxa_vs_Disease_Zeros_Excluded/PIC_skeleton_D_0__Bacteria___D_1__Bacteroidetes___D_2__Bacteroidia___D_3__Cytophagales___D_4__Amoebophilaceae___D_5__Candidatus_Amoebophilus_vs_perc_dis/PGLS_results.tsv	-0.0438486	skeleton	lambda=1 delta=MLkappa=1	delta	delta : 1 (95% CI 0.343294133151057 - NA )	4.67	0.0111859	../output/GCMP_trait_table_with_abundances_and_adiv_and_metadata.tsv	../output/huang_roy_genus_tree.newick
A13a_Taxa_vs_Disease_Zeros_Excluded	skeleton_D_0__Bacteria___D_1__Proteobacteria___D_2__Deltaproteobacteria___D_3__Myxococcales___D_4__P3OB_42___D_5__uncultured_bacterium	perc_dis	0.0136277	0.578407	NA (q values only calculated for best models by AIC)	48	0.0221007	BM	FALSE	173.672	174.217	15.3335	None	None	../output/PIC_results/A13a_Taxa_vs_Disease_Zeros_Excluded/PIC_skeleton_D_0__Bacteria___D_1__Proteobacteria___D_2__Deltaproteobacteria___D_3__Myxococcales___D_4__P3OB_42___D_5__uncultured_bacterium_vs_perc_dis/PGLS_results.tsv	-0.153687	skeleton	lambda=1 delta=1kappa=1	None	All parameters fixed	4.73068	0.0392058	../output/GCMP_trait_table_with_abundances_and_adiv_and_metadata.tsv	../output/huang_roy_genus_tree.newick
A13a_Taxa_vs_Disease_Zeros_Excluded	skeleton_D_0__Bacteria___D_1__Bacteroidetes___D_2__Bacteroidia___D_3__Bacteroidales___D_4__Rikenellaceae___D_5__Rikenellaceae_RC9_gut_group	perc_dis	0.0997196	0.795465	NA (q values only calculated for best models by AIC)	41	-0.000825379	BM_Lambda	FALSE	14.4779	inf		None	None	../output/PIC_results/A13a_Taxa_vs_Disease_Zeros_Excluded/PIC_skeleton_D_0__Bacteria___D_1__Bacteroidetes___D_2__Bacteroidia___D_3__Bacteroidales___D_4__Rikenellaceae___D_5__Rikenellaceae_RC9_gut_group_vs_perc_dis/PGLS_results.tsv	-0.0097216	skeleton	lambda=ML delta=1kappa=1	lambda	lambda : 1 (95% CI NA - NA )	1.85147	0.00248	../output/GCMP_trait_table_with_abundances_and_adiv_and_metadata.tsv	../output/huang_roy_genus_tree.newick
A13a_Taxa_vs_Disease_Zeros_Excluded	all_D_0__Bacteria___D_1__Proteobacteria___D_2__Gammaproteobacteria___D_3__Cellvibrionales___D_4__Spongiibacteraceae___D_5__BD1_7_clade	perc_dis	0.0379229	0.361841	NA (q values only calculated for best models by AIC)	39	-0.620704	BM	FALSE	160.314	160.886	8.34729	None	None	../output/PIC_results/A13a_Taxa_vs_Disease_Zeros_Excluded/PIC_all_D_0__Bacteria___D_1__Proteobacteria___D_2__Gammaproteobacteria___D_3__Cellvibrionales___D_4__Spongiibacteraceae___D_5__BD1_7_clade_vs_perc_dis/PGLS_results.tsv	-2.61284	all	lambda=1 delta=1kappa=1	None	All parameters fixed	4.89059	0.666541	../output/GCMP_trait_table_with_abundances_and_adiv_and_metadata.tsv	../output/huang_roy_genus_tree.newick
A13a_Taxa_vs_Disease_Zeros_Excluded	tissue_D_0__Archaea___D_1__Thaumarchaeota___D_2__Nitrososphaeria___D_3__Nitrosopumilales___D_4__Nitrosopumilaceae___D_5__uncultured_archaeon	perc_dis	0.00307667	0.787831	NA (q values only calculated for best models by AIC)	57	0.0125392	BM_Delta	FALSE	159.894	160.416	14.1386	None	None	../output/PIC_results/A13a_Taxa_vs_Disease_Zeros_Excluded/PIC_tissue_D_0__Archaea___D_1__Thaumarchaeota___D_2__Nitrososphaeria___D_3__Nitrosopumilales___D_4__Nitrosopumilaceae___D_5__uncultured_archaeon_vs_perc_dis/PGLS_results.tsv	-0.18061	tissue	lambda=1 delta=MLkappa=1	delta	delta : 1 (95% CI 0.346332386596577 - NA )	4.28708	0.0460739	../output/GCMP_trait_table_with_abundances_and_adiv_and_metadata.tsv	../output/huang_roy_genus_tree.newick
A13a_Taxa_vs_Disease_Zeros_Excluded	all_D_0__Bacteria___D_1__Proteobacteria___D_2__Alphaproteobacteria___D_3__Rhizobiales___D_4__Stappiaceae___D_5__Pseudovibrio	perc_dis	0.120449	0.187835	NA (q values only calculated for best models by AIC)	22	0.0502335	BM	FALSE	116.792	117.715	10.8276	None	None	../output/PIC_results/A13a_Taxa_vs_Disease_Zeros_Excluded/PIC_all_D_0__Bacteria___D_1__Proteobacteria___D_2__Alphaproteobacteria___D_3__Rhizobiales___D_4__Stappiaceae___D_5__Pseudovibrio_vs_perc_dis/PGLS_results.tsv	-0.142215	all	lambda=1 delta=1kappa=1	None	All parameters fixed	4.2863	0.0362792	../output/GCMP_trait_table_with_abundances_and_adiv_and_metadata.tsv	../output/huang_roy_genus_tree.newick
A13a_Taxa_vs_Disease_Zeros_Excluded	skeleton_D_0__Bacteria___D_1__Proteobacteria___D_2__Alphaproteobacteria___D_3__Rickettsiales___D_4__Midichloriaceae___D_5__MD3_55	perc_dis	0.174513	0.40983	NA (q values only calculated for best models by AIC)	55	-0.0102023	BM_Kappa	FALSE	38.2026	42.2026	0	None	None	../output/PIC_results/A13a_Taxa_vs_Disease_Zeros_Excluded/PIC_skeleton_D_0__Bacteria___D_1__Proteobacteria___D_2__Alphaproteobacteria___D_3__Rickettsiales___D_4__Midichloriaceae___D_5__MD3_55_vs_perc_dis/PGLS_results.tsv	-0.0434907	skeleton	lambda=1 delta=1kappa=ML	kappa	kappa : 1 (95% CI NA - NA )	6.70615	0.0110946	../output/GCMP_trait_table_with_abundances_and_adiv_and_metadata.tsv	../output/huang_roy_genus_tree.newick
A13a_Taxa_vs_Disease_Zeros_Excluded	mucus_D_0__Bacteria___D_1__Proteobacteria___D_2__Gammaproteobacteria___D_3__Vibrionales___D_4__Vibrionaceae___D_5__Vibrio	perc_dis	0.00733325	0.646923	NA (q values only calculated for best models by AIC)	62	0.0146904	BM_Kappa	FALSE	203.964	204.392	14.4029	None	None	../output/PIC_results/A13a_Taxa_vs_Disease_Zeros_Excluded/PIC_mucus_D_0__Bacteria___D_1__Proteobacteria___D_2__Gammaproteobacteria___D_3__Vibrionales___D_4__Vibrionaceae___D_5__Vibrio_vs_perc_dis/PGLS_results.tsv	-0.124415	mucus	lambda=1 delta=1kappa=ML	kappa	kappa : 0.255891769877393 (95% CI NA - NA )	3.52363	0.0317386	../output/GCMP_trait_table_with_abundances_and_adiv_and_metadata.tsv	../output/huang_roy_genus_tree.newick
A13a_Taxa_vs_Disease_Zeros_Excluded	skeleton_D_0__Bacteria___D_1__Proteobacteria___D_2__Alphaproteobacteria___D_3__Dstr_E11___D_4__uncultured_alpha_proteobacterium___D_5__uncultured_alpha_proteobacterium	perc_dis	0.128985	0.131017	NA (q values only calculated for best models by AIC)	22	-0.054394	BM	FALSE	97.96	98.71	23.4565	None	None	../output/PIC_results/A13a_Taxa_vs_Disease_Zeros_Excluded/PIC_skeleton_D_0__Bacteria___D_1__Proteobacteria___D_2__Alphaproteobacteria___D_3__Dstr_E11___D_4__uncultured_alpha_proteobacterium___D_5__uncultured_alpha_proteobacterium_vs_perc_dis/PGLS_results.tsv	-0.134387	skeleton	lambda=1 delta=1kappa=1	None	All parameters fixed	3.25281	0.0342823	../output/GCMP_trait_table_with_abundances_and_adiv_and_metadata.tsv	../output/huang_roy_genus_tree.newick
A13a_Taxa_vs_Disease_Zeros_Excluded	skeleton_D_0__Bacteria___D_1__Proteobacteria___D_2__Alphaproteobacteria___D_3__Rhodobacterales___D_4__Rhodobacteraceae___D_5__Ruegeria	perc_dis	0.162816	0.0270256	NA (q values only calculated for best models by AIC)	45	0.316545	BM_Kappa	FALSE	196.923	197.367	12.1084	None	None	../output/PIC_results/A13a_Taxa_vs_Disease_Zeros_Excluded/PIC_skeleton_D_0__Bacteria___D_1__Proteobacteria___D_2__Alphaproteobacteria___D_3__Rhodobacterales___D_4__Rhodobacteraceae___D_5__Ruegeria_vs_perc_dis/PGLS_results.tsv	0.0506715578312328 - 0.58241765381889	skeleton	lambda=1 delta=1kappa=ML	kappa	kappa : 0.544906858926836 (95% CI NA - NA )	0.760292	0.13565	../output/GCMP_trait_table_with_abundances_and_adiv_and_metadata.tsv	../output/huang_roy_genus_tree.newick
A13a_Taxa_vs_Disease_Zeros_Excluded	all_D_0__Bacteria___D_1__Bacteroidetes___D_2__Bacteroidia___D_3__Bacteroidales___D_4__Rikenellaceae___D_5__Rikenellaceae_RC9_gut_group	perc_dis	0.0278103	0.720812	NA (q values only calculated for best models by AIC)	49	-0.00267073	BM_Lambda	FALSE	44.2585	47.2585	0	None	None	../output/PIC_results/A13a_Taxa_vs_Disease_Zeros_Excluded/PIC_all_D_0__Bacteria___D_1__Bacteroidetes___D_2__Bacteroidia___D_3__Bacteroidales___D_4__Rikenellaceae___D_5__Rikenellaceae_RC9_gut_group_vs_perc_dis/PGLS_results.tsv	-0.0276824	all	lambda=ML delta=1kappa=1	lambda	lambda : 1 (95% CI NA - NA )	6.02486	0.00706184	../output/GCMP_trait_table_with_abundances_and_adiv_and_metadata.tsv	../output/huang_roy_genus_tree.newick
A13a_Taxa_vs_Disease_Zeros_Excluded	skeleton_D_0__Bacteria___D_1__Proteobacteria___D_2__Alphaproteobacteria___D_3__Dstr_E11___D_4__uncultured_alpha_proteobacterium___D_5__uncultured_alpha_proteobacterium	perc_dis	0.128985	0.131017	NA (q values only calculated for best models by AIC)	22	-0.054394	BM_Delta	FALSE	97.96	98.71	23.4565	None	None	../output/PIC_results/A13a_Taxa_vs_Disease_Zeros_Excluded/PIC_skeleton_D_0__Bacteria___D_1__Proteobacteria___D_2__Alphaproteobacteria___D_3__Dstr_E11___D_4__uncultured_alpha_proteobacterium___D_5__uncultured_alpha_proteobacterium_vs_perc_dis/PGLS_results.tsv	-0.134387	skeleton	lambda=1 delta=MLkappa=1	delta	delta : 1 (95% CI 0.278510956403899 - NA )	3.25281	0.0342823	../output/GCMP_trait_table_with_abundances_and_adiv_and_metadata.tsv	../output/huang_roy_genus_tree.newick
A13a_Taxa_vs_Disease_Zeros_Excluded	tissue_D_0__Bacteria___D_1__Proteobacteria___D_2__Gammaproteobacteria___D_3__Oceanospirillales___D_4__Endozoicomonadaceae___D_5__Endozoicomonas	perc_dis	0.300208	0.000542029	NA (q values only calculated for best models by AIC)	4	0.0134158	BM	FALSE	223.255	223.619	22.5915	None	None	../output/PIC_results/A13a_Taxa_vs_Disease_Zeros_Excluded/PIC_tissue_D_0__Bacteria___D_1__Proteobacteria___D_2__Gammaproteobacteria___D_3__Oceanospirillales___D_4__Endozoicomonadaceae___D_5__Endozoicomonas_vs_perc_dis/PGLS_results.tsv	0.00653078479659709 - 0.0203008934549459	tissue	lambda=1 delta=1kappa=1	None	All parameters fixed	2.06755	0.00351278	../output/GCMP_trait_table_with_abundances_and_adiv_and_metadata.tsv	../output/huang_roy_genus_tree.newick
A13a_Taxa_vs_Disease_Zeros_Excluded	skeleton_D_0__Bacteria___D_1__Proteobacteria___D_2__Alphaproteobacteria___D_3__Rhodospirillales___D_4__Terasakiellaceae___D_5__uncultured	perc_dis	0.00837076	0.670703	NA (q values only calculated for best models by AIC)	43	0.00278133	BM_Delta	FALSE	138.221	138.792	7.26612	None	None	../output/PIC_results/A13a_Taxa_vs_Disease_Zeros_Excluded/PIC_skeleton_D_0__Bacteria___D_1__Proteobacteria___D_2__Alphaproteobacteria___D_3__Rhodospirillales___D_4__Terasakiellaceae___D_5__uncultured_vs_perc_dis/PGLS_results.tsv	-0.0252999	skeleton	lambda=1 delta=MLkappa=1	delta	delta : 1 (95% CI 0.287510551393374 - NA )	2.97693	0.00645406	../output/GCMP_trait_table_with_abundances_and_adiv_and_metadata.tsv	../output/huang_roy_genus_tree.newick
A13a_Taxa_vs_Disease_Zeros_Excluded	mucus_D_0__Bacteria___D_1__Proteobacteria___D_2__Gammaproteobacteria___D_3__Alteromonadales___D_4__Pseudoalteromonadaceae___D_5__Pseudoalteromonas	perc_dis	0.0917507	0.160043	NA (q values only calculated for best models by AIC)	32	-0.003807	BM_Lambda	FALSE	114.58	115.18	0	None	None	../output/PIC_results/A13a_Taxa_vs_Disease_Zeros_Excluded/PIC_mucus_D_0__Bacteria___D_1__Proteobacteria___D_2__Gammaproteobacteria___D_3__Alteromonadales___D_4__Pseudoalteromonadaceae___D_5__Pseudoalteromonas_vs_perc_dis/PGLS_results.tsv	-0.0102461	mucus	lambda=ML delta=1kappa=1	lambda	lambda : 1 (95% CI 0.904980282326922 - NA )	3.88171	0.00261379	../output/GCMP_trait_table_with_abundances_and_adiv_and_metadata.tsv	../output/huang_roy_genus_tree.newick
A13a_Taxa_vs_Disease_Zeros_Excluded	tissue_D_0__Bacteria___D_1__Proteobacteria___D_2__Alphaproteobacteria___D_3__Rickettsiales___D_4__Midichloriaceae___D_5__MD3_55	perc_dis	0.0568372	0.41176	NA (q values only calculated for best models by AIC)	67	-0.00722782	BM_Delta	FALSE	80.9289	82.0199	0	None	None	../output/PIC_results/A13a_Taxa_vs_Disease_Zeros_Excluded/PIC_tissue_D_0__Bacteria___D_1__Proteobacteria___D_2__Alphaproteobacteria___D_3__Rickettsiales___D_4__Midichloriaceae___D_5__MD3_55_vs_perc_dis/PGLS_results.tsv	-0.033318	tissue	lambda=1 delta=MLkappa=1	delta	delta : 1 (95% CI 0.10869737181687 - NA )	6.95697	0.0084995	../output/GCMP_trait_table_with_abundances_and_adiv_and_metadata.tsv	../output/huang_roy_genus_tree.newick
A13a_Taxa_vs_Disease_Zeros_Excluded	skeleton_D_0__Bacteria___D_1__Bacteroidetes___D_2__Bacteroidia___D_3__Cytophagales___D_4__Cyclobacteriaceae___D_5__uncultured	perc_dis	0.0620008	0.14918	NA (q values only calculated for best models by AIC)	57	-0.0302364	BM	FALSE	225.767	226.142	15.5315	None	None	../output/PIC_results/A13a_Taxa_vs_Disease_Zeros_Excluded/PIC_skeleton_D_0__Bacteria___D_1__Bacteroidetes___D_2__Bacteroidia___D_3__Cytophagales___D_4__Cyclobacteriaceae___D_5__uncultured_vs_perc_dis/PGLS_results.tsv	-0.0802532	skeleton	lambda=1 delta=1kappa=1	None	All parameters fixed	4.4476	0.0204728	../output/GCMP_trait_table_with_abundances_and_adiv_and_metadata.tsv	../output/huang_roy_genus_tree.newick
A13a_Taxa_vs_Disease_Zeros_Excluded	skeleton_D_0__Bacteria___D_1__Acidobacteria___D_2__Thermoanaerobaculia___D_3__Thermoanaerobaculales___D_4__Thermoanaerobaculaceae___D_5__Subgroup_10	perc_dis	0.00522337	0.684604	NA (q values only calculated for best models by AIC)	8	-0.00746985	BM_Delta	FALSE	218.662	219.049	15.7382	None	None	../output/PIC_results/A13a_Taxa_vs_Disease_Zeros_Excluded/PIC_skeleton_D_0__Bacteria___D_1__Acidobacteria___D_2__Thermoanaerobaculia___D_3__Thermoanaerobaculales___D_4__Thermoanaerobaculaceae___D_5__Subgroup_10_vs_perc_dis/PGLS_results.tsv	-0.0714349	skeleton	lambda=1 delta=MLkappa=1	delta	delta : 1 (95% CI 0.334052997293304 - NA )	4.27706	0.0182232	../output/GCMP_trait_table_with_abundances_and_adiv_and_metadata.tsv	../output/huang_roy_genus_tree.newick
A13a_Taxa_vs_Disease_Zeros_Excluded	tissue_D_0__Bacteria___D_1__Proteobacteria___D_2__Alphaproteobacteria___D_3__Rhizobiales___D_4__Beijerinckiaceae___D_5__Methylobacterium	perc_dis	0.0763501	0.125802	NA (q values only calculated for best models by AIC)	6	-0.0224974	BM_Delta	FALSE	176.036	176.449	0.651748	None	None	../output/PIC_results/A13a_Taxa_vs_Disease_Zeros_Excluded/PIC_tissue_D_0__Bacteria___D_1__Proteobacteria___D_2__Alphaproteobacteria___D_3__Rhizobiales___D_4__Beijerinckiaceae___D_5__Methylobacterium_vs_perc_dis/PGLS_results.tsv	-0.0560023	tissue	lambda=1 delta=MLkappa=1	delta	delta : 1 (95% CI 0.283806705974736 - NA )	4.8316	0.0142863	../output/GCMP_trait_table_with_abundances_and_adiv_and_metadata.tsv	../output/huang_roy_genus_tree.newick
A13a_Taxa_vs_Disease_Zeros_Excluded	all_D_0__Bacteria___D_1__Proteobacteria___D_2__Alphaproteobacteria___D_3__Rhodospirillales___D_4__Terasakiellaceae___D_5__uncultured	perc_dis	0.00645863	0.641265	NA (q values only calculated for best models by AIC)	20	-0.00286278	BM_Kappa	FALSE	208.244	208.608	11.3463	None	None	../output/PIC_results/A13a_Taxa_vs_Disease_Zeros_Excluded/PIC_all_D_0__Bacteria___D_1__Proteobacteria___D_2__Alphaproteobacteria___D_3__Rhodospirillales___D_4__Terasakiellaceae___D_5__uncultured_vs_perc_dis/PGLS_results.tsv	-0.0238703	all	lambda=1 delta=1kappa=ML	kappa	kappa : 0.788470336763725 (95% CI 0.247201981207629 - NA )	3.4185	0.00608936	../output/GCMP_trait_table_with_abundances_and_adiv_and_metadata.tsv	../output/huang_roy_genus_tree.newick
A13a_Taxa_vs_Disease_Zeros_Excluded	mucus_D_0__Bacteria___D_1__Proteobacteria___D_2__Gammaproteobacteria___D_3__Alteromonadales___D_4__Pseudoalteromonadaceae___D_5__Pseudoalteromonas	perc_dis	0.0917507	0.160043	NA (q values only calculated for best models by AIC)	32	-0.003807	BM_Kappa	FALSE	114.58	115.18	0	None	None	../output/PIC_results/A13a_Taxa_vs_Disease_Zeros_Excluded/PIC_mucus_D_0__Bacteria___D_1__Proteobacteria___D_2__Gammaproteobacteria___D_3__Alteromonadales___D_4__Pseudoalteromonadaceae___D_5__Pseudoalteromonas_vs_perc_dis/PGLS_results.tsv	-0.0102461	mucus	lambda=1 delta=1kappa=ML	kappa	kappa : 1 (95% CI 0.663353066512893 - NA )	3.88171	0.00261379	../output/GCMP_trait_table_with_abundances_and_adiv_and_metadata.tsv	../output/huang_roy_genus_tree.newick
A13a_Taxa_vs_Disease_Zeros_Excluded	all_D_0__Bacteria___D_1__Bacteroidetes___D_2__Chlorobia___D_3__Chlorobiales___D_4__Chlorobiaceae___D_5__Prosthecochloris	perc_dis	0.0844097	0.168432	NA (q values only calculated for best models by AIC)	32	-0.0481182	BM_Delta	FALSE	160.947	161.518	9.42975	None	None	../output/PIC_results/A13a_Taxa_vs_Disease_Zeros_Excluded/PIC_all_D_0__Bacteria___D_1__Bacteroidetes___D_2__Chlorobia___D_3__Chlorobiales___D_4__Chlorobiaceae___D_5__Prosthecochloris_vs_perc_dis/PGLS_results.tsv	-0.132446	all	lambda=1 delta=MLkappa=1	delta	delta : 1 (95% CI 0.287532896801551 - NA )	4.69809	0.0337872	../output/GCMP_trait_table_with_abundances_and_adiv_and_metadata.tsv	../output/huang_roy_genus_tree.newick
A13a_Taxa_vs_Disease_Zeros_Excluded	tissue_D_0__Bacteria___D_1__Proteobacteria___D_2__Alphaproteobacteria___D_3__Rhodospirillales___D_4__Terasakiellaceae___D_5__uncultured	perc_dis	0.0122378	0.582791	NA (q values only calculated for best models by AIC)	28	-0.00216028	BM_Delta	FALSE	153.555	154.055	2.28367	None	None	../output/PIC_results/A13a_Taxa_vs_Disease_Zeros_Excluded/PIC_tissue_D_0__Bacteria___D_1__Proteobacteria___D_2__Alphaproteobacteria___D_3__Rhodospirillales___D_4__Terasakiellaceae___D_5__uncultured_vs_perc_dis/PGLS_results.tsv	-0.015216	tissue	lambda=1 delta=MLkappa=1	delta	delta : 1 (95% CI 0.239084372429582 - NA )	4.86478	0.00388163	../output/GCMP_trait_table_with_abundances_and_adiv_and_metadata.tsv	../output/huang_roy_genus_tree.newick
A13a_Taxa_vs_Disease_Zeros_Excluded	all_D_0__Bacteria___D_1__Proteobacteria___D_2__Gammaproteobacteria___D_3__Cellvibrionales___D_4__Spongiibacteraceae___D_5__BD1_7_clade	perc_dis	0.0379229	0.361841	NA (q values only calculated for best models by AIC)	39	-0.620704	BM_Delta	FALSE	160.314	160.886	8.34729	None	None	../output/PIC_results/A13a_Taxa_vs_Disease_Zeros_Excluded/PIC_all_D_0__Bacteria___D_1__Proteobacteria___D_2__Gammaproteobacteria___D_3__Cellvibrionales___D_4__Spongiibacteraceae___D_5__BD1_7_clade_vs_perc_dis/PGLS_results.tsv	-2.61284	all	lambda=1 delta=MLkappa=1	delta	delta : 1 (95% CI 0.262406206718353 - NA )	4.89059	0.666541	../output/GCMP_trait_table_with_abundances_and_adiv_and_metadata.tsv	../output/huang_roy_genus_tree.newick
A13a_Taxa_vs_Disease_Zeros_Excluded	skeleton_D_0__Bacteria___D_1__Proteobacteria___D_2__Alphaproteobacteria___D_3__Rhodospirillales___D_4__Terasakiellaceae___D_5__uncultured	perc_dis	0.00842627	0.669673	NA (q values only calculated for best models by AIC)	43	0.00327739	BM_Kappa	FALSE	137.078	137.649	6.12308	None	None	../output/PIC_results/A13a_Taxa_vs_Disease_Zeros_Excluded/PIC_skeleton_D_0__Bacteria___D_1__Proteobacteria___D_2__Alphaproteobacteria___D_3__Rhodospirillales___D_4__Terasakiellaceae___D_5__uncultured_vs_perc_dis/PGLS_results.tsv	-0.029713	skeleton	lambda=1 delta=1kappa=ML	kappa	kappa : 0.709978905220036 (95% CI 0.111102122201254 - NA )	2.96907	0.00757986	../output/GCMP_trait_table_with_abundances_and_adiv_and_metadata.tsv	../output/huang_roy_genus_tree.newick
A13a_Taxa_vs_Disease_Zeros_Excluded	mucus_D_0__Bacteria___D_1__Proteobacteria___D_2__Alphaproteobacteria___D_3__Rhodospirillales___D_4__Terasakiellaceae___D_5__uncultured	perc_dis	0.0523208	0.305881	NA (q values only calculated for best models by AIC)	32	-0.00671993	BM_Delta	FALSE	136.953	137.584	9.28369	None	None	../output/PIC_results/A13a_Taxa_vs_Disease_Zeros_Excluded/PIC_mucus_D_0__Bacteria___D_1__Proteobacteria___D_2__Alphaproteobacteria___D_3__Rhodospirillales___D_4__Terasakiellaceae___D_5__uncultured_vs_perc_dis/PGLS_results.tsv	-0.0250685	mucus	lambda=1 delta=MLkappa=1	delta	delta : 1 (95% CI 0.293176185642394 - NA )	4.22257	0.00639503	../output/GCMP_trait_table_with_abundances_and_adiv_and_metadata.tsv	../output/huang_roy_genus_tree.newick
A13a_Taxa_vs_Disease_Zeros_Excluded	skeleton_D_0__Archaea___D_1__Thaumarchaeota___D_2__Nitrososphaeria___D_3__Nitrosopumilales___D_4__Nitrosopumilaceae___D_5__Candidatus_Nitrosopumilus	perc_dis	0.00944693	0.572803	NA (q values only calculated for best models by AIC)	10	-0.0126764	BM_Delta	FALSE	232.633	232.997	19.3555	None	None	../output/PIC_results/A13a_Taxa_vs_Disease_Zeros_Excluded/PIC_skeleton_D_0__Archaea___D_1__Thaumarchaeota___D_2__Nitrososphaeria___D_3__Nitrosopumilales___D_4__Nitrosopumilaceae___D_5__Candidatus_Nitrosopumilus_vs_perc_dis/PGLS_results.tsv	-0.0872644	skeleton	lambda=1 delta=MLkappa=1	delta	delta : 1 (95% CI 0.38116374877133 - NA )	4.05491	0.0222613	../output/GCMP_trait_table_with_abundances_and_adiv_and_metadata.tsv	../output/huang_roy_genus_tree.newick
A13a_Taxa_vs_Disease_Zeros_Excluded	skeleton_D_0__Bacteria___D_1__Proteobacteria___D_2__Deltaproteobacteria___D_3__Myxococcales___D_4__P3OB_42___D_5__uncultured_bacterium	perc_dis	0.0136277	0.578407	NA (q values only calculated for best models by AIC)	48	0.0221007	BM_Delta	FALSE	173.672	174.217	15.3335	None	None	../output/PIC_results/A13a_Taxa_vs_Disease_Zeros_Excluded/PIC_skeleton_D_0__Bacteria___D_1__Proteobacteria___D_2__Deltaproteobacteria___D_3__Myxococcales___D_4__P3OB_42___D_5__uncultured_bacterium_vs_perc_dis/PGLS_results.tsv	-0.153687	skeleton	lambda=1 delta=MLkappa=1	delta	delta : 1 (95% CI 0.306845879421682 - NA )	4.73068	0.0392058	../output/GCMP_trait_table_with_abundances_and_adiv_and_metadata.tsv	../output/huang_roy_genus_tree.newick
A13a_Taxa_vs_Disease_Zeros_Excluded	all_D_0__Bacteria___D_1__Proteobacteria___D_2__Alphaproteobacteria___D_3__Rhizobiales___D_4__Stappiaceae___D_5__Pseudovibrio	perc_dis	0.120449	0.187835	NA (q values only calculated for best models by AIC)	22	0.0502335	BM_Delta	FALSE	116.792	117.715	10.8276	None	None	../output/PIC_results/A13a_Taxa_vs_Disease_Zeros_Excluded/PIC_all_D_0__Bacteria___D_1__Proteobacteria___D_2__Alphaproteobacteria___D_3__Rhizobiales___D_4__Stappiaceae___D_5__Pseudovibrio_vs_perc_dis/PGLS_results.tsv	-0.142215	all	lambda=1 delta=MLkappa=1	delta	delta : 1 (95% CI 0.269365707505835 - NA )	4.2863	0.0362792	../output/GCMP_trait_table_with_abundances_and_adiv_and_metadata.tsv	../output/huang_roy_genus_tree.newick
A13a_Taxa_vs_Disease_Zeros_Excluded	skeleton_D_0__Bacteria___D_1__Proteobacteria___D_2__Gammaproteobacteria___D_3__Pseudomonadales___D_4__Pseudomonadaceae___D_5__Pseudomonas	perc_dis	0.0067272	0.614868	NA (q values only calculated for best models by AIC)	13	-0.00675523	BM	FALSE	257.626	257.95	19.7984	None	None	../output/PIC_results/A13a_Taxa_vs_Disease_Zeros_Excluded/PIC_skeleton_D_0__Bacteria___D_1__Proteobacteria___D_2__Gammaproteobacteria___D_3__Pseudomonadales___D_4__Pseudomonadaceae___D_5__Pseudomonas_vs_perc_dis/PGLS_results.tsv	-0.0521977	skeleton	lambda=1 delta=1kappa=1	None	All parameters fixed	3.85242	0.0133157	../output/GCMP_trait_table_with_abundances_and_adiv_and_metadata.tsv	../output/huang_roy_genus_tree.newick
A13a_Taxa_vs_Disease_Zeros_Excluded	skeleton_D_0__Bacteria___D_1__Proteobacteria___D_2__Gammaproteobacteria___D_3__Oceanospirillales___D_4__Endozoicomonadaceae___D_5__Endozoicomonas	perc_dis	0.00543351	0.678654	NA (q values only calculated for best models by AIC)	51	0.0163271	BM	FALSE	222.519	222.906	18.3628	None	None	../output/PIC_results/A13a_Taxa_vs_Disease_Zeros_Excluded/PIC_skeleton_D_0__Bacteria___D_1__Proteobacteria___D_2__Gammaproteobacteria___D_3__Oceanospirillales___D_4__Endozoicomonadaceae___D_5__Endozoicomonas_vs_perc_dis/PGLS_results.tsv	-0.153073	skeleton	lambda=1 delta=1kappa=1	None	All parameters fixed	3.43529	0.0390491	../output/GCMP_trait_table_with_abundances_and_adiv_and_metadata.tsv	../output/huang_roy_genus_tree.newick
A13a_Taxa_vs_Disease_Zeros_Excluded	skeleton_D_0__Bacteria___D_1__Proteobacteria___D_2__Gammaproteobacteria___D_3__Oceanospirillales___D_4__Endozoicomonadaceae___D_5__Endozoicomonas	perc_dis	0.0247138	0.374587	NA (q values only calculated for best models by AIC)	51	0.0358162	BM_Kappa	FALSE	219.805	220.192	15.6484	None	None	../output/PIC_results/A13a_Taxa_vs_Disease_Zeros_Excluded/PIC_skeleton_D_0__Bacteria___D_1__Proteobacteria___D_2__Gammaproteobacteria___D_3__Oceanospirillales___D_4__Endozoicomonadaceae___D_5__Endozoicomonas_vs_perc_dis/PGLS_results.tsv	-0.155915	skeleton	lambda=1 delta=1kappa=ML	kappa	kappa : 0.348857556557528 (95% CI NA - NA )	2.98926	0.0397741	../output/GCMP_trait_table_with_abundances_and_adiv_and_metadata.tsv	../output/huang_roy_genus_tree.newick
A13a_Taxa_vs_Disease_Zeros_Excluded	tissue_D_0__Bacteria___D_1__Bacteroidetes___D_2__Bacteroidia___D_3__Flavobacteriales___D_4__Flavobacteriaceae___D_5__Maritimimonas	perc_dis	0.018438	0.546828	NA (q values only calculated for best models by AIC)	59	-0.0100647	BM_Kappa	FALSE	133.551	134.182	7.81929	None	None	../output/PIC_results/A13a_Taxa_vs_Disease_Zeros_Excluded/PIC_tissue_D_0__Bacteria___D_1__Bacteroidetes___D_2__Bacteroidia___D_3__Flavobacteriales___D_4__Flavobacteriaceae___D_5__Maritimimonas_vs_perc_dis/PGLS_results.tsv	-0.0643684	tissue	lambda=1 delta=1kappa=ML	kappa	kappa : 0.606382627667874 (95% CI 0.0392525994593961 - NA )	4.94795	0.0164205	../output/GCMP_trait_table_with_abundances_and_adiv_and_metadata.tsv	../output/huang_roy_genus_tree.newick
A13a_Taxa_vs_Disease_Zeros_Excluded	tissue_D_0__Archaea___D_1__Thaumarchaeota___D_2__Nitrososphaeria___D_3__Nitrosopumilales___D_4__Nitrosopumilaceae___D_5__Candidatus_Nitrosopumilus	perc_dis	0.0172149	0.481711	NA (q values only calculated for best models by AIC)	48	-0.0289894	BM_Delta	FALSE	208.731	209.16	18.0047	None	None	../output/PIC_results/A13a_Taxa_vs_Disease_Zeros_Excluded/PIC_tissue_D_0__Archaea___D_1__Thaumarchaeota___D_2__Nitrososphaeria___D_3__Nitrosopumilales___D_4__Nitrosopumilaceae___D_5__Candidatus_Nitrosopumilus_vs_perc_dis/PGLS_results.tsv	-0.159442	tissue	lambda=1 delta=MLkappa=1	delta	delta : 1 (95% CI 0.369790647447369 - NA )	5.27085	0.040674	../output/GCMP_trait_table_with_abundances_and_adiv_and_metadata.tsv	../output/huang_roy_genus_tree.newick
A13a_Taxa_vs_Disease_Zeros_Excluded	skeleton_D_0__Bacteria___D_1__Acidobacteria___D_2__Thermoanaerobaculia___D_3__Thermoanaerobaculales___D_4__Thermoanaerobaculaceae___D_5__Subgroup_10	perc_dis	0.00861693	0.601562	NA (q values only calculated for best models by AIC)	8	-0.0123912	BM_Kappa	FALSE	218.458	218.845	15.5339	None	None	../output/PIC_results/A13a_Taxa_vs_Disease_Zeros_Excluded/PIC_skeleton_D_0__Bacteria___D_1__Acidobacteria___D_2__Thermoanaerobaculia___D_3__Thermoanaerobaculales___D_4__Thermoanaerobaculaceae___D_5__Subgroup_10_vs_perc_dis/PGLS_results.tsv	-0.0921021	skeleton	lambda=1 delta=1kappa=ML	kappa	kappa : 0.816281990090246 (95% CI NA - NA )	4.32012	0.0234954	../output/GCMP_trait_table_with_abundances_and_adiv_and_metadata.tsv	../output/huang_roy_genus_tree.newick
A13a_Taxa_vs_Disease_Zeros_Excluded	all_D_0__Bacteria___D_1__Cyanobacteria___D_2__Oxyphotobacteria___D_3__Synechococcales___D_4__Cyanobiaceae___D_5__Synechococcus_CC9902	perc_dis	0.00304142	0.725402	NA (q values only calculated for best models by AIC)	11	-0.0154052	BM_Delta	FALSE	270.161	270.461	17.7067	None	None	../output/PIC_results/A13a_Taxa_vs_Disease_Zeros_Excluded/PIC_all_D_0__Bacteria___D_1__Cyanobacteria___D_2__Oxyphotobacteria___D_3__Synechococcales___D_4__Cyanobiaceae___D_5__Synechococcus_CC9902_vs_perc_dis/PGLS_results.tsv	-0.17075	all	lambda=1 delta=MLkappa=1	delta	delta : 1 (95% CI 0.382254482192968 - NA )	3.76556	0.0435586	../output/GCMP_trait_table_with_abundances_and_adiv_and_metadata.tsv	../output/huang_roy_genus_tree.newick
A13a_Taxa_vs_Disease_Zeros_Excluded	skeleton_D_0__Bacteria___D_1__Proteobacteria___D_2__Alphaproteobacteria___D_3__Rhodobacterales___D_4__Rhodobacteraceae___D_5__Ruegeria	perc_dis	0.203386	0.0123753	NA (q values only calculated for best models by AIC)	45	0.358283	BM	FALSE	197.507	197.952	12.6925	None	None	../output/PIC_results/A13a_Taxa_vs_Disease_Zeros_Excluded/PIC_skeleton_D_0__Bacteria___D_1__Proteobacteria___D_2__Alphaproteobacteria___D_3__Rhodobacterales___D_4__Rhodobacteraceae___D_5__Ruegeria_vs_perc_dis/PGLS_results.tsv	0.0956396830563275 - 0.620925544349736	skeleton	lambda=1 delta=1kappa=1	None	All parameters fixed	0.623967	0.134001	../output/GCMP_trait_table_with_abundances_and_adiv_and_metadata.tsv	../output/huang_roy_genus_tree.newick
A13a_Taxa_vs_Disease_Zeros_Excluded	all_D_0__Bacteria___D_1__Proteobacteria___D_2__Alphaproteobacteria___D_3__Sphingomonadales___D_4__Sphingomonadaceae___D_5__Sphingobium	perc_dis	0.00972437	0.529267	NA (q values only calculated for best models by AIC)	20	-0.00773712	BM_Kappa	FALSE	267.439	267.739	14.1553	None	None	../output/PIC_results/A13a_Taxa_vs_Disease_Zeros_Excluded/PIC_all_D_0__Bacteria___D_1__Proteobacteria___D_2__Alphaproteobacteria___D_3__Sphingomonadales___D_4__Sphingomonadaceae___D_5__Sphingobium_vs_perc_dis/PGLS_results.tsv	-0.0477992	all	lambda=1 delta=1kappa=ML	kappa	kappa : 0.610910318499526 (95% CI 0.0566156417512216 - NA )	3.91131	0.0121937	../output/GCMP_trait_table_with_abundances_and_adiv_and_metadata.tsv	../output/huang_roy_genus_tree.newick
A13a_Taxa_vs_Disease_Zeros_Excluded	all_D_0__Bacteria___D_1__Bacteroidetes___D_2__Chlorobia___D_3__Chlorobiales___D_4__Chlorobiaceae___D_5__Prosthecochloris	perc_dis	0.0844097	0.168432	NA (q values only calculated for best models by AIC)	32	-0.0481182	BM	FALSE	160.947	161.518	9.42975	None	None	../output/PIC_results/A13a_Taxa_vs_Disease_Zeros_Excluded/PIC_all_D_0__Bacteria___D_1__Bacteroidetes___D_2__Chlorobia___D_3__Chlorobiales___D_4__Chlorobiaceae___D_5__Prosthecochloris_vs_perc_dis/PGLS_results.tsv	-0.132446	all	lambda=1 delta=1kappa=1	None	All parameters fixed	4.69809	0.0337872	../output/GCMP_trait_table_with_abundances_and_adiv_and_metadata.tsv	../output/huang_roy_genus_tree.newick
A13a_Taxa_vs_Disease_Zeros_Excluded	all_D_0__Bacteria___D_1__Bacteroidetes___D_2__Chlorobia___D_3__Chlorobiales___D_4__Chlorobiaceae___D_5__Prosthecochloris	perc_dis	0.0436725	0.327081	NA (q values only calculated for best models by AIC)	32	-0.043167	BM_Kappa	FALSE	160.504	161.076	8.98694	None	None	../output/PIC_results/A13a_Taxa_vs_Disease_Zeros_Excluded/PIC_all_D_0__Bacteria___D_1__Bacteroidetes___D_2__Chlorobia___D_3__Chlorobiales___D_4__Chlorobiaceae___D_5__Prosthecochloris_vs_perc_dis/PGLS_results.tsv	-0.168821	all	lambda=1 delta=1kappa=ML	kappa	kappa : 0.672691025957358 (95% CI NA - NA )	4.55275	0.0430665	../output/GCMP_trait_table_with_abundances_and_adiv_and_metadata.tsv	../output/huang_roy_genus_tree.newick
A13a_Taxa_vs_Disease_Zeros_Excluded	skeleton_D_0__Bacteria___D_1__Firmicutes___D_2__Clostridia___D_3__Clostridiales___D_4__Clostridiaceae_4___D_5__Paramaledivibacter	perc_dis	0.216103	0.0064162	NA (q values only calculated for best models by AIC)	19	0.032626	BM	FALSE	211.179	211.579	13.2847	None	None	../output/PIC_results/A13a_Taxa_vs_Disease_Zeros_Excluded/PIC_skeleton_D_0__Bacteria___D_1__Firmicutes___D_2__Clostridia___D_3__Clostridiales___D_4__Clostridiaceae_4___D_5__Paramaledivibacter_vs_perc_dis/PGLS_results.tsv	0.0107515065325924 - 0.0545005189068889	skeleton	lambda=1 delta=1kappa=1	None	All parameters fixed	3.7419	0.0111605	../output/GCMP_trait_table_with_abundances_and_adiv_and_metadata.tsv	../output/huang_roy_genus_tree.newick
A13a_Taxa_vs_Disease_Zeros_Excluded	all_D_0__Bacteria___D_1__Proteobacteria___D_2__Gammaproteobacteria___D_3__Oceanospirillales___D_4__Endozoicomonadaceae___D_5__Endozoicomonas	perc_dis	0.196937	0.00412646	NA (q values only calculated for best models by AIC)	53	0.0279602	BM	FALSE	247.702	248.027	22.2075	None	None	../output/PIC_results/A13a_Taxa_vs_Disease_Zeros_Excluded/PIC_all_D_0__Bacteria___D_1__Proteobacteria___D_2__Gammaproteobacteria___D_3__Oceanospirillales___D_4__Endozoicomonadaceae___D_5__Endozoicomonas_vs_perc_dis/PGLS_results.tsv	0.0100080981645506 - 0.0459123786027789	all	lambda=1 delta=1kappa=1	None	All parameters fixed	2.14503	0.00915926	../output/GCMP_trait_table_with_abundances_and_adiv_and_metadata.tsv	../output/huang_roy_genus_tree.newick
A13a_Taxa_vs_Disease_Zeros_Excluded	all_D_0__Bacteria___D_1__Proteobacteria___D_2__Gammaproteobacteria___D_3__Oceanospirillales___D_4__Endozoicomonadaceae___D_5__Endozoicomonas	perc_dis	0.222498	0.00212179	NA (q values only calculated for best models by AIC)	53	0.031123	BM_Kappa	FALSE	244.556	244.881	19.0616	None	None	../output/PIC_results/A13a_Taxa_vs_Disease_Zeros_Excluded/PIC_all_D_0__Bacteria___D_1__Proteobacteria___D_2__Gammaproteobacteria___D_3__Oceanospirillales___D_4__Endozoicomonadaceae___D_5__Endozoicomonas_vs_perc_dis/PGLS_results.tsv	0.0126246349665912 - 0.0496213165220802	all	lambda=1 delta=1kappa=ML	kappa	kappa : 0.49134895225503 (95% CI NA - NA )	1.88564	0.00943793	../output/GCMP_trait_table_with_abundances_and_adiv_and_metadata.tsv	../output/huang_roy_genus_tree.newick
A13a_Taxa_vs_Disease_Zeros_Excluded	all_D_0__Bacteria___D_1__Proteobacteria___D_2__Alphaproteobacteria___D_3__Rhodobacterales___D_4__Rhodobacteraceae___D_5__Ruegeria	perc_dis	0.0389484	0.241675	NA (q values only calculated for best models by AIC)	45	0.198253	BM_Delta	FALSE	240.873	241.226	18.5062	None	None	../output/PIC_results/A13a_Taxa_vs_Disease_Zeros_Excluded/PIC_all_D_0__Bacteria___D_1__Proteobacteria___D_2__Alphaproteobacteria___D_3__Rhodobacterales___D_4__Rhodobacteraceae___D_5__Ruegeria_vs_perc_dis/PGLS_results.tsv	-0.652529	all	lambda=1 delta=MLkappa=1	delta	delta : 1 (95% CI 0.383571953853573 - NA )	2.47595	0.166461	../output/GCMP_trait_table_with_abundances_and_adiv_and_metadata.tsv	../output/huang_roy_genus_tree.newick
A13a_Taxa_vs_Disease_Zeros_Excluded	tissue_D_0__Bacteria___D_1__Proteobacteria___D_2__Alphaproteobacteria___D_3__Sphingomonadales___D_4__Sphingomonadaceae___D_5__Sphingobium	perc_dis	0.0116109	0.5138	NA (q values only calculated for best models by AIC)	47	-0.00399251	BM_Delta	FALSE	251.227	251.56	20.104	None	None	../output/PIC_results/A13a_Taxa_vs_Disease_Zeros_Excluded/PIC_tissue_D_0__Bacteria___D_1__Proteobacteria___D_2__Alphaproteobacteria___D_3__Sphingomonadales___D_4__Sphingomonadaceae___D_5__Sphingobium_vs_perc_dis/PGLS_results.tsv	-0.0237391	tissue	lambda=1 delta=MLkappa=1	delta	delta : 1 (95% CI 0.386363596707517 - NA )	3.74694	0.00605588	../output/GCMP_trait_table_with_abundances_and_adiv_and_metadata.tsv	../output/huang_roy_genus_tree.newick
																								../output/huang_roy_genus_tree.newick
																								../output/huang_roy_genus_tree.newick
																								../output/huang_roy_genus_tree.newick
																								../output/huang_roy_genus_tree.newick
