# Supplementary material for: Evidence for microbially-mediated tradeoffs between growth and defense throughout coral evolution
Source: Anim Microbiome. 2025 Jan 3;7:1. doi: 10.1186/s42523-024-00370-z (PMC11697511; doi:10.1186/s42523-024-00370-z)
Supplement: Supplementary file 12 — Supplementary Material 12 [file 42523_2024_370_MOESM12_ESM.xlsx]

## Sheet: Table 9a
Supplementary Data Table 9a.
PGLS correlations between all dominant microbes and host growth rate with a) zero relative abundance counts included. Results generated from the PGLS analysis conducted between dominant microbial taxa (dominance) and percent disease based on compartment (all, mucus, tissue, or skeleton). Four PGLS models (BM, BM_Lambda, BM_Kappa, BM_Delta) were run where parameters lambda (λ), delta (𝜹), and kapp…
analysis_label	x_trait	y_trait	R2	p	FDR_q	slope	model_name	best_model	AIC	AICc	delta_AICc	filter_column	filter_value	results_dir	x_trait_slope_95CI	compartment	branch_length_transformation	estimated_parameter	parameter_value	intercept	x_trait_slope_stdev	trait_table	tree
A12b_Taxa_vs_Growth_Rate_Zeros_Included	all_D_0__Bacteria___D_1__Proteobacteria___D_2__Alphaproteobacteria___D_3__Rhizobiales___D_4__Stappiaceae___D_5__Pseudovibrio	growth_rate_mm_per_year	0.0392422	0.430713	0.560929	18	-0.00206074	BM_Lambda	TRUE	-38.9529	-38.1529	0	None	None	../output/PIC_results/A12b_Taxa_vs_Growth_Rate_Zeros_Included/PIC_all_D_0__Bacteria___D_1__Proteobacteria___D_2__Alphaproteobacteria___D_3__Rhizobiales___D_4__Stappiaceae___D_5__Pseudovibrio_vs_growth_rate_mm_per_year/PGLS_results.tsv	-0.00999265	all	lambda=ML delta=1kappa=1	lambda	lambda : 1e-06 (95% CI NA - 0.898126351905504 )	0.143182	0.00254914	../output/GCMP_trait_table_with_abundances_and_adiv_and_metadata_and_growth_data_pcoa_zeros.tsv	../output/huang_roy_genus_tree.newick
A12b_Taxa_vs_Growth_Rate_Zeros_Included	all_D_0__Bacteria___D_1__Bacteroidetes___D_2__Bacteroidia___D_3__Bacteroidales___D_4__Rikenellaceae___D_5__Rikenellaceae_RC9_gut_group	growth_rate_mm_per_year	0.00268979	0.838059	0.920222	13	-0.0403307	BM_Lambda	TRUE	-38.2808	-37.4808	0	None	None	../output/PIC_results/A12b_Taxa_vs_Growth_Rate_Zeros_Included/PIC_all_D_0__Bacteria___D_1__Bacteroidetes___D_2__Bacteroidia___D_3__Bacteroidales___D_4__Rikenellaceae___D_5__Rikenellaceae_RC9_gut_group_vs_growth_rate_mm_per_year/PGLS_results.tsv	-0.761059	all	lambda=ML delta=1kappa=1	lambda	lambda : 1e-06 (95% CI NA - 0.949885843868242 )	0.139446	0.194148	../output/GCMP_trait_table_with_abundances_and_adiv_and_metadata_and_growth_data_pcoa_zeros.tsv	../output/huang_roy_genus_tree.newick
A12b_Taxa_vs_Growth_Rate_Zeros_Included	mucus_D_0__Bacteria___D_1__Tenericutes___D_2__Mollicutes___D_3__Entomoplasmatales___D_4__Spiroplasmataceae___D_5__Spiroplasma	growth_rate_mm_per_year	0.0181154	0.606534	0.707623	17	-0.00321787	BM_Lambda	TRUE	-36.9252	-36.0681	0	None	None	../output/PIC_results/A12b_Taxa_vs_Growth_Rate_Zeros_Included/PIC_mucus_D_0__Bacteria___D_1__Tenericutes___D_2__Mollicutes___D_3__Entomoplasmatales___D_4__Spiroplasmataceae___D_5__Spiroplasma_vs_growth_rate_mm_per_year/PGLS_results.tsv	-0.0239781	mucus	lambda=ML delta=1kappa=1	lambda	lambda : 1e-06 (95% CI NA - 0.80586309381129 )	0.146501	0.00611686	../output/GCMP_trait_table_with_abundances_and_adiv_and_metadata_and_growth_data_pcoa_zeros.tsv	../output/huang_roy_genus_tree.newick
A12b_Taxa_vs_Growth_Rate_Zeros_Included	tissue_D_0__Bacteria___D_1__Bacteroidetes___D_2__Bacteroidia___D_3__Flavobacteriales___D_4__Flavobacteriaceae___D_5__Maritimimonas	growth_rate_mm_per_year	0.000489029	0.930595	0.952295	16	4.65301e-05	BM_Lambda	TRUE	-38.2411	-37.4411	0	None	None	../output/PIC_results/A12b_Taxa_vs_Growth_Rate_Zeros_Included/PIC_tissue_D_0__Bacteria___D_1__Bacteroidetes___D_2__Bacteroidia___D_3__Flavobacteriales___D_4__Flavobacteriaceae___D_5__Maritimimonas_vs_growth_rate_mm_per_year/PGLS_results.tsv	-0.00206152	tissue	lambda=ML delta=1kappa=1	lambda	lambda : 1e-06 (95% CI NA - 0.926951761382366 )	0.137476	0.000525897	../output/GCMP_trait_table_with_abundances_and_adiv_and_metadata_and_growth_data_pcoa_zeros.tsv	../output/huang_roy_genus_tree.newick
A12b_Taxa_vs_Growth_Rate_Zeros_Included	mucus_D_0__Bacteria___D_1__Proteobacteria___D_2__Alphaproteobacteria___D_3__Sphingomonadales___D_4__Sphingomonadaceae___D_5__Sphingobium	growth_rate_mm_per_year	0.178989	0.0906397	0.253791	19	0.000588338	BM_Lambda	TRUE	-39.9671	-39.11	0	None	None	../output/PIC_results/A12b_Taxa_vs_Growth_Rate_Zeros_Included/PIC_mucus_D_0__Bacteria___D_1__Proteobacteria___D_2__Alphaproteobacteria___D_3__Sphingomonadales___D_4__Sphingomonadaceae___D_5__Sphingobium_vs_growth_rate_mm_per_year/PGLS_results.tsv	-0.00127535	mucus	lambda=ML delta=1kappa=1	lambda	lambda : 1e-06 (95% CI NA - 0.844792646563816 )	0.0811675	0.000325344	../output/GCMP_trait_table_with_abundances_and_adiv_and_metadata_and_growth_data_pcoa_zeros.tsv	../output/huang_roy_genus_tree.newick
A12b_Taxa_vs_Growth_Rate_Zeros_Included	all_D_0__Bacteria___D_1__Proteobacteria___D_2__Gammaproteobacteria___D_3__Betaproteobacteriales___D_4__Burkholderiaceae___D_5__Aquabacterium	growth_rate_mm_per_year	0.274566	0.0256103	0.110321	16	0.000930776	BM_Lambda	TRUE	-44.0101	-43.2101	0	None	None	../output/PIC_results/A12b_Taxa_vs_Growth_Rate_Zeros_Included/PIC_all_D_0__Bacteria___D_1__Proteobacteria___D_2__Gammaproteobacteria___D_3__Betaproteobacteriales___D_4__Burkholderiaceae___D_5__Aquabacterium_vs_growth_rate_mm_per_year/PGLS_results.tsv	0.000189437813922009 - 0.00167211326541177	all	lambda=ML delta=1kappa=1	lambda	lambda : 1e-06 (95% CI NA - 0.657662208454967 )	0.0800632	0.000378234	../output/GCMP_trait_table_with_abundances_and_adiv_and_metadata_and_growth_data_pcoa_zeros.tsv	../output/huang_roy_genus_tree.newick
A12b_Taxa_vs_Growth_Rate_Zeros_Included	all_D_0__Bacteria___D_1__Proteobacteria___D_2__Gammaproteobacteria___D_3__Pseudomonadales___D_4__Pseudomonadaceae___D_5__Pseudomonas	growth_rate_mm_per_year	0.325553	0.013408	0.07296	7	0.0007384	BM_Lambda	TRUE	-45.3218	-44.5218	0	None	None	../output/PIC_results/A12b_Taxa_vs_Growth_Rate_Zeros_Included/PIC_all_D_0__Bacteria___D_1__Proteobacteria___D_2__Gammaproteobacteria___D_3__Pseudomonadales___D_4__Pseudomonadaceae___D_5__Pseudomonas_vs_growth_rate_mm_per_year/PGLS_results.tsv	0.000217624102111067 - 0.00125917510344321	all	lambda=ML delta=1kappa=1	lambda	lambda : 1e-06 (95% CI NA - 0.663043513897116 )	0.079357	0.000265702	../output/GCMP_trait_table_with_abundances_and_adiv_and_metadata_and_growth_data_pcoa_zeros.tsv	../output/huang_roy_genus_tree.newick
A12b_Taxa_vs_Growth_Rate_Zeros_Included	tissue_D_0__Bacteria___D_1__Tenericutes___D_2__Mollicutes___D_3__Mycoplasmatales___D_4__Mycoplasmataceae___D_5__Mycoplasma	growth_rate_mm_per_year	0.0667801	0.300488	0.454793	19	-0.100881	BM_Lambda	TRUE	-39.4764	-38.6764	0	None	None	../output/PIC_results/A12b_Taxa_vs_Growth_Rate_Zeros_Included/PIC_tissue_D_0__Bacteria___D_1__Tenericutes___D_2__Mollicutes___D_3__Mycoplasmatales___D_4__Mycoplasmataceae___D_5__Mycoplasma_vs_growth_rate_mm_per_year/PGLS_results.tsv	-0.369578	tissue	lambda=ML delta=1kappa=1	lambda	lambda : 1e-06 (95% CI NA - 0.913937579464988 )	0.149356	0.0942801	../output/GCMP_trait_table_with_abundances_and_adiv_and_metadata_and_growth_data_pcoa_zeros.tsv	../output/huang_roy_genus_tree.newick
A12b_Taxa_vs_Growth_Rate_Zeros_Included	skeleton_D_0__Bacteria___D_1__Proteobacteria___D_2__Alphaproteobacteria___D_3__Rhodobacterales___D_4__Rhodobacteraceae___D_5__Ruegeria	growth_rate_mm_per_year	0.0590274	0.331332	0.488279	19	-0.00251152	BM_Lambda	TRUE	-39.3274	-38.5274	0	None	None	../output/PIC_results/A12b_Taxa_vs_Growth_Rate_Zeros_Included/PIC_skeleton_D_0__Bacteria___D_1__Proteobacteria___D_2__Alphaproteobacteria___D_3__Rhodobacterales___D_4__Rhodobacteraceae___D_5__Ruegeria_vs_growth_rate_mm_per_year/PGLS_results.tsv	-0.0098271	skeleton	lambda=ML delta=1kappa=1	lambda	lambda : 1e-06 (95% CI NA - 0.897229042805946 )	0.15364	0.00250691	../output/GCMP_trait_table_with_abundances_and_adiv_and_metadata_and_growth_data_pcoa_zeros.tsv	../output/huang_roy_genus_tree.newick
A12b_Taxa_vs_Growth_Rate_Zeros_Included	all_D_0__Bacteria___D_1__Proteobacteria___D_2__Gammaproteobacteria___D_3__Cellvibrionales___D_4__Spongiibacteraceae___D_5__BD1_7_clade	growth_rate_mm_per_year	0.217171	0.0512682	0.17572	11	-0.0844752	BM_Lambda	TRUE	-42.6394	-41.8394	0	None	None	../output/PIC_results/A12b_Taxa_vs_Growth_Rate_Zeros_Included/PIC_all_D_0__Bacteria___D_1__Proteobacteria___D_2__Gammaproteobacteria___D_3__Cellvibrionales___D_4__Spongiibacteraceae___D_5__BD1_7_clade_vs_growth_rate_mm_per_year/PGLS_results.tsv	-0.157177	all	lambda=ML delta=1kappa=1	lambda	lambda : 1e-06 (95% CI NA - 0.796675788189336 )	0.15694	0.0400961	../output/GCMP_trait_table_with_abundances_and_adiv_and_metadata_and_growth_data_pcoa_zeros.tsv	../output/huang_roy_genus_tree.newick
A12b_Taxa_vs_Growth_Rate_Zeros_Included	skeleton_D_0__Bacteria___D_1__Proteobacteria___D_2__Alphaproteobacteria___D_3__Dstr_E11___D_4__uncultured_alpha_proteobacterium___D_5__uncultured_alpha_proteobacterium	growth_rate_mm_per_year	0.096754	0.208972	0.377498	4	-0.00424756	BM_Lambda	TRUE	-40.064	-39.264	0	None	None	../output/PIC_results/A12b_Taxa_vs_Growth_Rate_Zeros_Included/PIC_skeleton_D_0__Bacteria___D_1__Proteobacteria___D_2__Alphaproteobacteria___D_3__Dstr_E11___D_4__uncultured_alpha_proteobacterium___D_5__uncultured_alpha_proteobacterium_vs_growth_rate_mm_per_year/PGLS_results.tsv	-0.0127185	skeleton	lambda=ML delta=1kappa=1	lambda	lambda : 1e-06 (95% CI NA - 0.890988333779964 )	0.149414	0.0032445	../output/GCMP_trait_table_with_abundances_and_adiv_and_metadata_and_growth_data_pcoa_zeros.tsv	../output/huang_roy_genus_tree.newick
A12b_Taxa_vs_Growth_Rate_Zeros_Included	all_D_0__Bacteria___D_1__Bacteroidetes___D_2__Chlorobia___D_3__Chlorobiales___D_4__Chlorobiaceae___D_5__Prosthecochloris	growth_rate_mm_per_year	0.000424982	0.93529	0.952295	14	-7.51802e-05	BM_Lambda	TRUE	-38.24	-37.44	0	None	None	../output/PIC_results/A12b_Taxa_vs_Growth_Rate_Zeros_Included/PIC_all_D_0__Bacteria___D_1__Bacteroidetes___D_2__Chlorobia___D_3__Chlorobiales___D_4__Chlorobiaceae___D_5__Prosthecochloris_vs_growth_rate_mm_per_year/PGLS_results.tsv	-0.00357316	all	lambda=ML delta=1kappa=1	lambda	lambda : 1e-06 (95% CI NA - 0.92692578055112 )	0.13884	0.00091152	../output/GCMP_trait_table_with_abundances_and_adiv_and_metadata_and_growth_data_pcoa_zeros.tsv	../output/huang_roy_genus_tree.newick
A12b_Taxa_vs_Growth_Rate_Zeros_Included	skeleton_D_0__Bacteria___D_1__Acidobacteria___D_2__Thermoanaerobaculia___D_3__Thermoanaerobaculales___D_4__Thermoanaerobaculaceae___D_5__Subgroup_10	growth_rate_mm_per_year	0.335595	0.011754	0.07296	18	-0.00612664	BM_Lambda	TRUE	-45.5918	-44.7918	0	None	None	../output/PIC_results/A12b_Taxa_vs_Growth_Rate_Zeros_Included/PIC_skeleton_D_0__Bacteria___D_1__Acidobacteria___D_2__Thermoanaerobaculia___D_3__Thermoanaerobaculales___D_4__Thermoanaerobaculaceae___D_5__Subgroup_10_vs_growth_rate_mm_per_year/PGLS_results.tsv	-0.00844806	skeleton	lambda=ML delta=1kappa=1	lambda	lambda : 1e-06 (95% CI NA - 0.821877346723416 )	0.1748	0.00215512	../output/GCMP_trait_table_with_abundances_and_adiv_and_metadata_and_growth_data_pcoa_zeros.tsv	../output/huang_roy_genus_tree.newick
A12b_Taxa_vs_Growth_Rate_Zeros_Included	mucus_D_0__Bacteria___D_1__Proteobacteria___D_2__Gammaproteobacteria___D_3__Pseudomonadales___D_4__Moraxellaceae___D_5__Enhydrobacter	growth_rate_mm_per_year	0.0268264	0.529912	0.631385	12	0.004055	BM_Lambda	TRUE	-37.0767	-36.2196	0	None	None	../output/PIC_results/A12b_Taxa_vs_Growth_Rate_Zeros_Included/PIC_mucus_D_0__Bacteria___D_1__Proteobacteria___D_2__Gammaproteobacteria___D_3__Pseudomonadales___D_4__Moraxellaceae___D_5__Enhydrobacter_vs_growth_rate_mm_per_year/PGLS_results.tsv	-0.0247199	mucus	lambda=ML delta=1kappa=1	lambda	lambda : 1e-06 (95% CI NA - 0.855493018004124 )	0.140252	0.00630609	../output/GCMP_trait_table_with_abundances_and_adiv_and_metadata_and_growth_data_pcoa_zeros.tsv	../output/huang_roy_genus_tree.newick
A12b_Taxa_vs_Growth_Rate_Zeros_Included	tissue_D_0__Bacteria___D_1__Proteobacteria___D_2__Alphaproteobacteria___D_3__Sphingomonadales___D_4__Sphingomonadaceae___D_5__Sphingobium	growth_rate_mm_per_year	0.138595	0.128166	0.299054	16	0.000554906	BM_Lambda	TRUE	-40.9177	-40.1177	0	None	None	../output/PIC_results/A12b_Taxa_vs_Growth_Rate_Zeros_Included/PIC_tissue_D_0__Bacteria___D_1__Proteobacteria___D_2__Alphaproteobacteria___D_3__Sphingomonadales___D_4__Sphingomonadaceae___D_5__Sphingobium_vs_growth_rate_mm_per_year/PGLS_results.tsv	-0.00135574	tissue	lambda=ML delta=1kappa=1	lambda	lambda : 1e-06 (95% CI NA - 0.804211791630037 )	0.108704	0.000345851	../output/GCMP_trait_table_with_abundances_and_adiv_and_metadata_and_growth_data_pcoa_zeros.tsv	../output/huang_roy_genus_tree.newick
A12b_Taxa_vs_Growth_Rate_Zeros_Included	all_D_0__Bacteria___D_1__Proteobacteria___D_2__Deltaproteobacteria___D_3__Desulfobacterales___D_4__Desulfobacteraceae___D_5__Desulfobacter	growth_rate_mm_per_year	0.000539445	0.927114	0.952295	4	0.00397208	BM_Lambda	TRUE	-38.242	-37.442	0	None	None	../output/PIC_results/A12b_Taxa_vs_Growth_Rate_Zeros_Included/PIC_all_D_0__Bacteria___D_1__Proteobacteria___D_2__Deltaproteobacteria___D_3__Desulfobacterales___D_4__Desulfobacteraceae___D_5__Desulfobacter_vs_growth_rate_mm_per_year/PGLS_results.tsv	-0.167554	all	lambda=ML delta=1kappa=1	lambda	lambda : 1e-06 (95% CI NA - 0.929099500018543 )	0.137477	0.0427432	../output/GCMP_trait_table_with_abundances_and_adiv_and_metadata_and_growth_data_pcoa_zeros.tsv	../output/huang_roy_genus_tree.newick
A12b_Taxa_vs_Growth_Rate_Zeros_Included	skeleton_D_0__Bacteria___D_1__Proteobacteria___D_2__Alphaproteobacteria___D_3__Rhodospirillales___D_4__Terasakiellaceae___D_5__uncultured	growth_rate_mm_per_year	0.362484	0.00819783	0.058666	15	0.000421036	BM_Kappa	TRUE	-40.3384	-39.5384	0	None	None	../output/PIC_results/A12b_Taxa_vs_Growth_Rate_Zeros_Included/PIC_skeleton_D_0__Bacteria___D_1__Proteobacteria___D_2__Alphaproteobacteria___D_3__Rhodospirillales___D_4__Terasakiellaceae___D_5__uncultured_vs_growth_rate_mm_per_year/PGLS_results.tsv	0.000147435454032933 - 0.000694636191087539	skeleton	lambda=1 delta=1kappa=ML	kappa	kappa : 0.820009907774148 (95% CI NA - NA )	0.123267	0.000139592	../output/GCMP_trait_table_with_abundances_and_adiv_and_metadata_and_growth_data_pcoa_zeros.tsv	../output/huang_roy_genus_tree.newick
A12b_Taxa_vs_Growth_Rate_Zeros_Included	all_D_0__Archaea___D_1__Thaumarchaeota___D_2__Nitrososphaeria___D_3__Nitrosopumilales___D_4__Nitrosopumilaceae___D_5__Candidatus_Nitrosopumilus	growth_rate_mm_per_year	0.561201	0.000346217	0.0193881	9	-0.00538922	BM_Lambda	TRUE	-53.0592	-52.2592	0	None	None	../output/PIC_results/A12b_Taxa_vs_Growth_Rate_Zeros_Included/PIC_all_D_0__Archaea___D_1__Thaumarchaeota___D_2__Nitrososphaeria___D_3__Nitrosopumilales___D_4__Nitrosopumilaceae___D_5__Candidatus_Nitrosopumilus_vs_growth_rate_mm_per_year/PGLS_results.tsv	-0.00467009	all	lambda=ML delta=1kappa=1	lambda	lambda : 1e-06 (95% CI NA - 0.435358982091571 )	0.197364	0.00119135	../output/GCMP_trait_table_with_abundances_and_adiv_and_metadata_and_growth_data_pcoa_zeros.tsv	../output/huang_roy_genus_tree.newick
A12b_Taxa_vs_Growth_Rate_Zeros_Included	mucus_D_0__Bacteria___D_1__Proteobacteria___D_2__Gammaproteobacteria___D_3__Pseudomonadales___D_4__Pseudomonadaceae___D_5__Pseudomonas	growth_rate_mm_per_year	0.445845	0.00340061	0.0380868	19	0.000735042	BM_Lambda	TRUE	-46.6497	-45.7926	0	None	None	../output/PIC_results/A12b_Taxa_vs_Growth_Rate_Zeros_Included/PIC_mucus_D_0__Bacteria___D_1__Proteobacteria___D_2__Gammaproteobacteria___D_3__Pseudomonadales___D_4__Pseudomonadaceae___D_5__Pseudomonas_vs_growth_rate_mm_per_year/PGLS_results.tsv	0.000320330582255811 - 0.00114975347367455	mucus	lambda=ML delta=1kappa=1	lambda	lambda : 1e-06 (95% CI NA - 0.400723014587529 )	0.0467216	0.000211587	../output/GCMP_trait_table_with_abundances_and_adiv_and_metadata_and_growth_data_pcoa_zeros.tsv	../output/huang_roy_genus_tree.newick
A12b_Taxa_vs_Growth_Rate_Zeros_Included	tissue_D_0__Bacteria___D_1__Proteobacteria___D_2__Alphaproteobacteria___D_3__Rickettsiales___D_4__Midichloriaceae___D_5__MD3_55	growth_rate_mm_per_year	0.187239	0.0728822	0.225581	8	-0.0668779	BM_Lambda	TRUE	-41.964	-41.164	0	None	None	../output/PIC_results/A12b_Taxa_vs_Growth_Rate_Zeros_Included/PIC_tissue_D_0__Bacteria___D_1__Proteobacteria___D_2__Alphaproteobacteria___D_3__Rickettsiales___D_4__Midichloriaceae___D_5__MD3_55_vs_growth_rate_mm_per_year/PGLS_results.tsv	-0.13655	tissue	lambda=ML delta=1kappa=1	lambda	lambda : 1e-06 (95% CI NA - 0.895107498153155 )	0.157216	0.0348342	../output/GCMP_trait_table_with_abundances_and_adiv_and_metadata_and_growth_data_pcoa_zeros.tsv	../output/huang_roy_genus_tree.newick
A12b_Taxa_vs_Growth_Rate_Zeros_Included	tissue_D_0__Bacteria___D_1__Proteobacteria___D_2__Gammaproteobacteria___D_3__Pseudomonadales___D_4__Pseudomonadaceae___D_5__Pseudomonas	growth_rate_mm_per_year	0.213818	0.0533435	0.17572	13	0.000621606	BM_Lambda	TRUE	-42.5625	-41.7625	0	None	None	../output/PIC_results/A12b_Taxa_vs_Growth_Rate_Zeros_Included/PIC_tissue_D_0__Bacteria___D_1__Proteobacteria___D_2__Gammaproteobacteria___D_3__Pseudomonadales___D_4__Pseudomonadaceae___D_5__Pseudomonas_vs_growth_rate_mm_per_year/PGLS_results.tsv	3.75548741105742e-05 - 0.00120565624509303	tissue	lambda=ML delta=1kappa=1	lambda	lambda : 1e-06 (95% CI NA - 0.755871805163761 )	0.0988438	0.000297985	../output/GCMP_trait_table_with_abundances_and_adiv_and_metadata_and_growth_data_pcoa_zeros.tsv	../output/huang_roy_genus_tree.newick
A12b_Taxa_vs_Growth_Rate_Zeros_Included	mucus_D_0__Bacteria___D_1__Proteobacteria___D_2__Gammaproteobacteria___D_3__Betaproteobacteriales___D_4__Burkholderiaceae___D_5__Aquabacterium	growth_rate_mm_per_year	0.306889	0.0210346	0.0981617	19	0.000956354	BM_Lambda	TRUE	-42.846	-41.9889	0	None	None	../output/PIC_results/A12b_Taxa_vs_Growth_Rate_Zeros_Included/PIC_mucus_D_0__Bacteria___D_1__Proteobacteria___D_2__Gammaproteobacteria___D_3__Betaproteobacteriales___D_4__Burkholderiaceae___D_5__Aquabacterium_vs_growth_rate_mm_per_year/PGLS_results.tsv	0.00022901019819132 - 0.00168369856240199	mucus	lambda=ML delta=1kappa=1	lambda	lambda : 1e-06 (95% CI NA - 0.545797088831874 )	0.0485836	0.000371094	../output/GCMP_trait_table_with_abundances_and_adiv_and_metadata_and_growth_data_pcoa_zeros.tsv	../output/huang_roy_genus_tree.newick
A12b_Taxa_vs_Growth_Rate_Zeros_Included	all_D_0__Bacteria___D_1__Proteobacteria___D_2__Gammaproteobacteria___D_3__Alteromonadales___D_4__Pseudoalteromonadaceae___D_5__Pseudoalteromonas	growth_rate_mm_per_year	0.0719051	0.281993	0.451188	14	-0.00118853	BM_Lambda	TRUE	-39.4398	-38.6398	0	None	None	../output/PIC_results/A12b_Taxa_vs_Growth_Rate_Zeros_Included/PIC_all_D_0__Bacteria___D_1__Proteobacteria___D_2__Gammaproteobacteria___D_3__Alteromonadales___D_4__Pseudoalteromonadaceae___D_5__Pseudoalteromonas_vs_growth_rate_mm_per_year/PGLS_results.tsv	-0.00418458	all	lambda=ML delta=1kappa=1	lambda	lambda : 0.0663027359567466 (95% CI NA - 0.986746153476634 )	0.142124	0.00106749	../output/GCMP_trait_table_with_abundances_and_adiv_and_metadata_and_growth_data_pcoa_zeros.tsv	../output/huang_roy_genus_tree.newick
A12b_Taxa_vs_Growth_Rate_Zeros_Included	skeleton_D_0__Bacteria___D_1__Spirochaetes___D_2__Spirochaetia___D_3__Spirochaetales___D_4__Spirochaetaceae___D_5__Spirochaeta_2	growth_rate_mm_per_year	0.0511133	0.367012	0.513816	18	-0.00154685	BM_Lambda	TRUE	-38.8612	-38.0612	0	None	None	../output/PIC_results/A12b_Taxa_vs_Growth_Rate_Zeros_Included/PIC_skeleton_D_0__Bacteria___D_1__Spirochaetes___D_2__Spirochaetia___D_3__Spirochaetales___D_4__Spirochaetaceae___D_5__Spirochaeta_2_vs_growth_rate_mm_per_year/PGLS_results.tsv	-0.00653154	skeleton	lambda=ML delta=1kappa=1	lambda	lambda : 0.146889579421674 (95% CI NA - 0.977662685356709 )	0.146045	0.00166621	../output/GCMP_trait_table_with_abundances_and_adiv_and_metadata_and_growth_data_pcoa_zeros.tsv	../output/huang_roy_genus_tree.newick
A12b_Taxa_vs_Growth_Rate_Zeros_Included	skeleton_D_0__Bacteria___D_1__Bacteroidetes___D_2__Bacteroidia___D_3__Cytophagales___D_4__Cyclobacteriaceae___D_5__uncultured	growth_rate_mm_per_year	0.000735951	0.914906	0.952295	4	-6.19383e-05	BM_Lambda	TRUE	-38.2456	-37.4456	0	None	None	../output/PIC_results/A12b_Taxa_vs_Growth_Rate_Zeros_Included/PIC_skeleton_D_0__Bacteria___D_1__Bacteroidetes___D_2__Bacteroidia___D_3__Cytophagales___D_4__Cyclobacteriaceae___D_5__uncultured_vs_growth_rate_mm_per_year/PGLS_results.tsv	-0.00223666	skeleton	lambda=ML delta=1kappa=1	lambda	lambda : 1e-06 (95% CI NA - 0.942515107866794 )	0.139916	0.000570577	../output/GCMP_trait_table_with_abundances_and_adiv_and_metadata_and_growth_data_pcoa_zeros.tsv	../output/huang_roy_genus_tree.newick
A12b_Taxa_vs_Growth_Rate_Zeros_Included	tissue_D_0__Bacteria___D_1__Proteobacteria___D_2__Alphaproteobacteria___D_3__Rhodospirillales___D_4__Terasakiellaceae___D_5__uncultured	growth_rate_mm_per_year	0.408898	0.00427048	0.0398578	15	0.000562248	BM_Kappa	TRUE	-41.3812	-40.5812	0	None	None	../output/PIC_results/A12b_Taxa_vs_Growth_Rate_Zeros_Included/PIC_tissue_D_0__Bacteria___D_1__Proteobacteria___D_2__Alphaproteobacteria___D_3__Rhodospirillales___D_4__Terasakiellaceae___D_5__uncultured_vs_growth_rate_mm_per_year/PGLS_results.tsv	0.000231004547073784 - 0.000893491882325058	tissue	lambda=1 delta=1kappa=ML	kappa	kappa : 0.855571656463881 (95% CI 0.0507540438874123 - NA )	0.123728	0.000169002	../output/GCMP_trait_table_with_abundances_and_adiv_and_metadata_and_growth_data_pcoa_zeros.tsv	../output/huang_roy_genus_tree.newick
A12b_Taxa_vs_Growth_Rate_Zeros_Included	all_D_0__Bacteria___D_1__Cyanobacteria___D_2__Oxyphotobacteria___D_3__Synechococcales___D_4__Cyanobiaceae___D_5__Synechococcus_CC9902	growth_rate_mm_per_year	2.85155e-05	0.983222	0.983222	9	-6.78649e-05	BM_Lambda	TRUE	-38.2328	-37.4328	0	None	None	../output/PIC_results/A12b_Taxa_vs_Growth_Rate_Zeros_Included/PIC_all_D_0__Bacteria___D_1__Cyanobacteria___D_2__Oxyphotobacteria___D_3__Synechococcales___D_4__Cyanobiaceae___D_5__Synechococcus_CC9902_vs_growth_rate_mm_per_year/PGLS_results.tsv	-0.0124544	all	lambda=ML delta=1kappa=1	lambda	lambda : 1e-06 (95% CI NA - 0.968236650510598 )	0.138713	0.00317715	../output/GCMP_trait_table_with_abundances_and_adiv_and_metadata_and_growth_data_pcoa_zeros.tsv	../output/huang_roy_genus_tree.newick
A12b_Taxa_vs_Growth_Rate_Zeros_Included	skeleton_D_0__Bacteria___D_1__Proteobacteria___D_2__Deltaproteobacteria___D_3__Desulfobacterales___D_4__Desulfobacteraceae___D_5__Desulfobacter	growth_rate_mm_per_year	0.00284601	0.833483	0.920222	10	0.00285579	BM_Lambda	TRUE	-38.2836	-37.4836	0	None	None	../output/PIC_results/A12b_Taxa_vs_Growth_Rate_Zeros_Included/PIC_skeleton_D_0__Bacteria___D_1__Proteobacteria___D_2__Deltaproteobacteria___D_3__Desulfobacterales___D_4__Desulfobacteraceae___D_5__Desulfobacter_vs_growth_rate_mm_per_year/PGLS_results.tsv	-0.052386	skeleton	lambda=ML delta=1kappa=1	lambda	lambda : 1e-06 (95% CI NA - 0.929139248743772 )	0.1368	0.0133638	../output/GCMP_trait_table_with_abundances_and_adiv_and_metadata_and_growth_data_pcoa_zeros.tsv	../output/huang_roy_genus_tree.newick
A12b_Taxa_vs_Growth_Rate_Zeros_Included	skeleton_D_0__Bacteria___D_1__Bacteroidetes___D_2__Bacteroidia___D_3__Cytophagales___D_4__Amoebophilaceae___D_5__Candidatus_Amoebophilus	growth_rate_mm_per_year	0.025326	0.528205	0.631385	19	0.000192923	BM_Lambda	TRUE	-38.694	-37.894	0	None	None	../output/PIC_results/A12b_Taxa_vs_Growth_Rate_Zeros_Included/PIC_skeleton_D_0__Bacteria___D_1__Bacteroidetes___D_2__Bacteroidia___D_3__Cytophagales___D_4__Amoebophilaceae___D_5__Candidatus_Amoebophilus_vs_growth_rate_mm_per_year/PGLS_results.tsv	-0.00117289	skeleton	lambda=ML delta=1kappa=1	lambda	lambda : 1e-06 (95% CI NA - 0.915827446174256 )	0.128858	0.000299206	../output/GCMP_trait_table_with_abundances_and_adiv_and_metadata_and_growth_data_pcoa_zeros.tsv	../output/huang_roy_genus_tree.newick
A12b_Taxa_vs_Growth_Rate_Zeros_Included	mucus_D_0__Bacteria___D_1__Proteobacteria___D_2__Gammaproteobacteria___D_3__Vibrionales___D_4__Vibrionaceae___D_5__Photobacterium	growth_rate_mm_per_year	0.133707	0.148917	0.333574	14	-0.00192626	BM_Lambda	TRUE	-39.0545	-38.1973	0	None	None	../output/PIC_results/A12b_Taxa_vs_Growth_Rate_Zeros_Included/PIC_mucus_D_0__Bacteria___D_1__Proteobacteria___D_2__Gammaproteobacteria___D_3__Vibrionales___D_4__Vibrionaceae___D_5__Photobacterium_vs_growth_rate_mm_per_year/PGLS_results.tsv	-0.0049626	mucus	lambda=ML delta=1kappa=1	lambda	lambda : 1e-06 (95% CI NA - 0.826856846002858 )	0.156319	0.00126597	../output/GCMP_trait_table_with_abundances_and_adiv_and_metadata_and_growth_data_pcoa_zeros.tsv	../output/huang_roy_genus_tree.newick
A12b_Taxa_vs_Growth_Rate_Zeros_Included	all_D_0__Bacteria___D_1__Proteobacteria___D_2__Alphaproteobacteria___D_3__Rhodospirillales___D_4__Terasakiellaceae___D_5__uncultured	growth_rate_mm_per_year	0.428714	0.00319013	0.0380868	6	0.000731469	BM_Kappa	TRUE	-41.778	-40.978	0	None	None	../output/PIC_results/A12b_Taxa_vs_Growth_Rate_Zeros_Included/PIC_all_D_0__Bacteria___D_1__Proteobacteria___D_2__Alphaproteobacteria___D_3__Rhodospirillales___D_4__Terasakiellaceae___D_5__uncultured_vs_growth_rate_mm_per_year/PGLS_results.tsv	0.000317722528407622 - 0.00114521644949796	all	lambda=1 delta=1kappa=ML	kappa	kappa : 0.878809241396336 (95% CI 0.0779057449604732 - NA )	0.123517	0.000211095	../output/GCMP_trait_table_with_abundances_and_adiv_and_metadata_and_growth_data_pcoa_zeros.tsv	../output/huang_roy_genus_tree.newick
A12b_Taxa_vs_Growth_Rate_Zeros_Included	mucus_D_0__Bacteria___D_1__Proteobacteria___D_2__Gammaproteobacteria___D_3__Alteromonadales___D_4__Pseudoalteromonadaceae___D_5__Pseudoalteromonas	growth_rate_mm_per_year	0.0721365	0.297248	0.454793	17	-0.000171373	BM_Lambda	TRUE	-37.8872	-37.0301	0	None	None	../output/PIC_results/A12b_Taxa_vs_Growth_Rate_Zeros_Included/PIC_mucus_D_0__Bacteria___D_1__Proteobacteria___D_2__Gammaproteobacteria___D_3__Alteromonadales___D_4__Pseudoalteromonadaceae___D_5__Pseudoalteromonas_vs_growth_rate_mm_per_year/PGLS_results.tsv	-0.000622082	mucus	lambda=ML delta=1kappa=1	lambda	lambda : 1e-06 (95% CI NA - 0.920948112003996 )	0.149266	0.000158695	../output/GCMP_trait_table_with_abundances_and_adiv_and_metadata_and_growth_data_pcoa_zeros.tsv	../output/huang_roy_genus_tree.newick
A12b_Taxa_vs_Growth_Rate_Zeros_Included	all_D_0__Bacteria___D_1__Proteobacteria___D_2__Alphaproteobacteria___D_3__Rhodobacterales___D_4__Rhodobacteraceae___D_5__Ruegeria	growth_rate_mm_per_year	0.152275	0.109387	0.271466	15	-0.00522891	BM_Lambda	TRUE	-41.2059	-40.4059	0	None	None	../output/PIC_results/A12b_Taxa_vs_Growth_Rate_Zeros_Included/PIC_all_D_0__Bacteria___D_1__Proteobacteria___D_2__Alphaproteobacteria___D_3__Rhodobacterales___D_4__Rhodobacteraceae___D_5__Ruegeria_vs_growth_rate_mm_per_year/PGLS_results.tsv	-0.0120907	all	lambda=ML delta=1kappa=1	lambda	lambda : 1e-06 (95% CI NA - 0.841624515786819 )	0.165676	0.00308435	../output/GCMP_trait_table_with_abundances_and_adiv_and_metadata_and_growth_data_pcoa_zeros.tsv	../output/huang_roy_genus_tree.newick
A12b_Taxa_vs_Growth_Rate_Zeros_Included	all_D_0__Bacteria___D_1__Proteobacteria___D_2__Alphaproteobacteria___D_3__Rickettsiales___D_4__Midichloriaceae___D_5__MD3_55	growth_rate_mm_per_year	0.159588	0.100503	0.268008	7	-0.0107829	BM_Lambda	TRUE	-41.3619	-40.5619	0	None	None	../output/PIC_results/A12b_Taxa_vs_Growth_Rate_Zeros_Included/PIC_all_D_0__Bacteria___D_1__Proteobacteria___D_2__Alphaproteobacteria___D_3__Rickettsiales___D_4__Midichloriaceae___D_5__MD3_55_vs_growth_rate_mm_per_year/PGLS_results.tsv	-0.0242498	all	lambda=ML delta=1kappa=1	lambda	lambda : 1e-06 (95% CI NA - 0.865057552102655 )	0.148198	0.00618616	../output/GCMP_trait_table_with_abundances_and_adiv_and_metadata_and_growth_data_pcoa_zeros.tsv	../output/huang_roy_genus_tree.newick
A12b_Taxa_vs_Growth_Rate_Zeros_Included	mucus_D_0__Bacteria___D_1__Proteobacteria___D_2__Gammaproteobacteria___D_3__Vibrionales___D_4__Vibrionaceae___D_5__Vibrio	growth_rate_mm_per_year	0.0916402	0.237584	0.403172	18	-0.000743688	BM_Lambda	TRUE	-38.2484	-37.3912	0	None	None	../output/PIC_results/A12b_Taxa_vs_Growth_Rate_Zeros_Included/PIC_mucus_D_0__Bacteria___D_1__Proteobacteria___D_2__Gammaproteobacteria___D_3__Vibrionales___D_4__Vibrionaceae___D_5__Vibrio_vs_growth_rate_mm_per_year/PGLS_results.tsv	-0.00236983	mucus	lambda=ML delta=1kappa=1	lambda	lambda : 1e-06 (95% CI NA - 0.841184019130809 )	0.155803	0.000604548	../output/GCMP_trait_table_with_abundances_and_adiv_and_metadata_and_growth_data_pcoa_zeros.tsv	../output/huang_roy_genus_tree.newick
A12b_Taxa_vs_Growth_Rate_Zeros_Included	skeleton_D_0__Bacteria___D_1__Chloroflexi___D_2__Chloroflexia___D_3__Chloroflexales___D_4__Chloroflexaceae___D_5__Candidatus_Chlorothrix	growth_rate_mm_per_year	0.360861	0.00838086	0.058666	19	0.0217774	BM	TRUE	-38.5108	-37.7108	0	None	None	../output/PIC_results/A12b_Taxa_vs_Growth_Rate_Zeros_Included/PIC_skeleton_D_0__Bacteria___D_1__Chloroflexi___D_2__Chloroflexia___D_3__Chloroflexales___D_4__Chloroflexaceae___D_5__Candidatus_Chlorothrix_vs_growth_rate_mm_per_year/PGLS_results.tsv	0.00757605440138304 - 0.0359787828528671	skeleton	lambda=1 delta=1kappa=1	None	All parameters fixed	0.104275	0.00724559	../output/GCMP_trait_table_with_abundances_and_adiv_and_metadata_and_growth_data_pcoa_zeros.tsv	../output/huang_roy_genus_tree.newick
A12b_Taxa_vs_Growth_Rate_Zeros_Included	mucus_D_0__Bacteria___D_1__Proteobacteria___D_2__Alphaproteobacteria___D_3__Rickettsiales___D_4__Midichloriaceae___D_5__MD3_55	growth_rate_mm_per_year	0.194329	0.0765363	0.225581	18	-0.00509638	BM_Lambda	TRUE	-40.2878	-39.4306	0	None	None	../output/PIC_results/A12b_Taxa_vs_Growth_Rate_Zeros_Included/PIC_mucus_D_0__Bacteria___D_1__Proteobacteria___D_2__Alphaproteobacteria___D_3__Rickettsiales___D_4__Midichloriaceae___D_5__MD3_55_vs_growth_rate_mm_per_year/PGLS_results.tsv	-0.010503	mucus	lambda=ML delta=1kappa=1	lambda	lambda : 1e-06 (95% CI NA - 0.753961905743593 )	0.15618	0.00267933	../output/GCMP_trait_table_with_abundances_and_adiv_and_metadata_and_growth_data_pcoa_zeros.tsv	../output/huang_roy_genus_tree.newick
A12b_Taxa_vs_Growth_Rate_Zeros_Included	skeleton_D_0__Bacteria___D_1__Proteobacteria___D_2__Gammaproteobacteria___D_3__Pseudomonadales___D_4__Pseudomonadaceae___D_5__Pseudomonas	growth_rate_mm_per_year	0.120954	0.157304	0.338809	12	0.000281977	BM_Lambda	TRUE	-40.5528	-39.7528	0	None	None	../output/PIC_results/A12b_Taxa_vs_Growth_Rate_Zeros_Included/PIC_skeleton_D_0__Bacteria___D_1__Proteobacteria___D_2__Gammaproteobacteria___D_3__Pseudomonadales___D_4__Pseudomonadaceae___D_5__Pseudomonas_vs_growth_rate_mm_per_year/PGLS_results.tsv	-0.000744966	skeleton	lambda=ML delta=1kappa=1	lambda	lambda : 1e-06 (95% CI NA - 0.878594872253075 )	0.120404	0.000190042	../output/GCMP_trait_table_with_abundances_and_adiv_and_metadata_and_growth_data_pcoa_zeros.tsv	../output/huang_roy_genus_tree.newick
A12b_Taxa_vs_Growth_Rate_Zeros_Included	tissue_D_0__Archaea___D_1__Thaumarchaeota___D_2__Nitrososphaeria___D_3__Nitrosopumilales___D_4__Nitrosopumilaceae___D_5__Candidatus_Nitrosopumilus	growth_rate_mm_per_year	0.481253	0.0014072	0.0263355	18	-0.00389573	BM_Lambda	TRUE	-50.0464	-49.2464	0	None	None	../output/PIC_results/A12b_Taxa_vs_Growth_Rate_Zeros_Included/PIC_tissue_D_0__Archaea___D_1__Thaumarchaeota___D_2__Nitrososphaeria___D_3__Nitrosopumilales___D_4__Nitrosopumilaceae___D_5__Candidatus_Nitrosopumilus_vs_growth_rate_mm_per_year/PGLS_results.tsv	-0.00396376	tissue	lambda=ML delta=1kappa=1	lambda	lambda : 1e-06 (95% CI NA - 0.625093906885438 )	0.182281	0.00101116	../output/GCMP_trait_table_with_abundances_and_adiv_and_metadata_and_growth_data_pcoa_zeros.tsv	../output/huang_roy_genus_tree.newick
A12b_Taxa_vs_Growth_Rate_Zeros_Included	tissue_D_0__Bacteria___D_1__Proteobacteria___D_2__Gammaproteobacteria___D_3__Oceanospirillales___D_4__Endozoicomonadaceae___D_5__Endozoicomonas	growth_rate_mm_per_year	0.109937	0.178907	0.371067	18	0.000142081	BM_Lambda	TRUE	-40.3286	-39.5286	0	None	None	../output/PIC_results/A12b_Taxa_vs_Growth_Rate_Zeros_Included/PIC_tissue_D_0__Bacteria___D_1__Proteobacteria___D_2__Gammaproteobacteria___D_3__Oceanospirillales___D_4__Endozoicomonadaceae___D_5__Endozoicomonas_vs_growth_rate_mm_per_year/PGLS_results.tsv	-0.000396188	tissue	lambda=ML delta=1kappa=1	lambda	lambda : 1e-06 (95% CI NA - 0.983616456028536 )	0.120105	0.000101068	../output/GCMP_trait_table_with_abundances_and_adiv_and_metadata_and_growth_data_pcoa_zeros.tsv	../output/huang_roy_genus_tree.newick
A12b_Taxa_vs_Growth_Rate_Zeros_Included	skeleton_D_0__Bacteria___D_1__Bacteroidetes___D_2__Chlorobia___D_3__Chlorobiales___D_4__Chlorobiaceae___D_5__Prosthecochloris	growth_rate_mm_per_year	0.0251226	0.529888	0.631385	8	0.000310166	BM_Lambda	TRUE	-38.5621	-37.7621	0	None	None	../output/PIC_results/A12b_Taxa_vs_Growth_Rate_Zeros_Included/PIC_skeleton_D_0__Bacteria___D_1__Bacteroidetes___D_2__Chlorobia___D_3__Chlorobiales___D_4__Chlorobiaceae___D_5__Prosthecochloris_vs_growth_rate_mm_per_year/PGLS_results.tsv	-0.00189349	skeleton	lambda=ML delta=1kappa=1	lambda	lambda : 0.0628822917022906 (95% CI NA - 0.92011027082227 )	0.130614	0.000483033	../output/GCMP_trait_table_with_abundances_and_adiv_and_metadata_and_growth_data_pcoa_zeros.tsv	../output/huang_roy_genus_tree.newick
A12b_Taxa_vs_Growth_Rate_Zeros_Included	all_D_0__Bacteria___D_1__Spirochaetes___D_2__Spirochaetia___D_3__Spirochaetales___D_4__Spirochaetaceae___D_5__Spirochaeta_2	growth_rate_mm_per_year	0.0971802	0.207919	0.377498	5	-0.00493658	BM_Lambda	TRUE	-39.6102	-38.8102	0	None	None	../output/PIC_results/A12b_Taxa_vs_Growth_Rate_Zeros_Included/PIC_all_D_0__Bacteria___D_1__Spirochaetes___D_2__Spirochaetia___D_3__Spirochaetales___D_4__Spirochaetaceae___D_5__Spirochaeta_2_vs_growth_rate_mm_per_year/PGLS_results.tsv	-0.0147456	all	lambda=ML delta=1kappa=1	lambda	lambda : 0.215173666540155 (95% CI NA - 0.9943476350465 )	0.150793	0.00376164	../output/GCMP_trait_table_with_abundances_and_adiv_and_metadata_and_growth_data_pcoa_zeros.tsv	../output/huang_roy_genus_tree.newick
A12b_Taxa_vs_Growth_Rate_Zeros_Included	skeleton_D_0__Bacteria___D_1__Proteobacteria___D_2__Gammaproteobacteria___D_3__Oceanospirillales___D_4__Endozoicomonadaceae___D_5__Endozoicomonas	growth_rate_mm_per_year	0.150627	0.111495	0.271466	18	0.000934691	BM_Lambda	TRUE	-41.1709	-40.3709	0	None	None	../output/PIC_results/A12b_Taxa_vs_Growth_Rate_Zeros_Included/PIC_skeleton_D_0__Bacteria___D_1__Proteobacteria___D_2__Gammaproteobacteria___D_3__Oceanospirillales___D_4__Endozoicomonadaceae___D_5__Endozoicomonas_vs_growth_rate_mm_per_year/PGLS_results.tsv	-0.00217516	skeleton	lambda=ML delta=1kappa=1	lambda	lambda : 1e-06 (95% CI NA - 0.814078762436678 )	0.119646	0.000554889	../output/GCMP_trait_table_with_abundances_and_adiv_and_metadata_and_growth_data_pcoa_zeros.tsv	../output/huang_roy_genus_tree.newick
A12b_Taxa_vs_Growth_Rate_Zeros_Included	all_D_0__Bacteria___D_1__Tenericutes___D_2__Mollicutes___D_3__Mycoplasmatales___D_4__Mycoplasmataceae___D_5__Mycoplasma	growth_rate_mm_per_year	0.0440261	0.403346	0.538655	7	-0.0140446	BM_Lambda	TRUE	-38.9411	-38.1411	0	None	None	../output/PIC_results/A12b_Taxa_vs_Growth_Rate_Zeros_Included/PIC_all_D_0__Bacteria___D_1__Tenericutes___D_2__Mollicutes___D_3__Mycoplasmatales___D_4__Mycoplasmataceae___D_5__Mycoplasma_vs_growth_rate_mm_per_year/PGLS_results.tsv	-0.0641363	all	lambda=ML delta=1kappa=1	lambda	lambda : 0.0507834367756677 (95% CI NA - 0.965929403208327 )	0.141248	0.0163613	../output/GCMP_trait_table_with_abundances_and_adiv_and_metadata_and_growth_data_pcoa_zeros.tsv	../output/huang_roy_genus_tree.newick
A12b_Taxa_vs_Growth_Rate_Zeros_Included	skeleton_D_0__Archaea___D_1__Thaumarchaeota___D_2__Nitrososphaeria___D_3__Nitrosopumilales___D_4__Nitrosopumilaceae___D_5__Candidatus_Nitrosopumilus	growth_rate_mm_per_year	0.227063	0.045582	0.170173	15	-0.0021776	BM_Lambda	TRUE	-42.8683	-42.0683	0	None	None	../output/PIC_results/A12b_Taxa_vs_Growth_Rate_Zeros_Included/PIC_skeleton_D_0__Archaea___D_1__Thaumarchaeota___D_2__Nitrososphaeria___D_3__Nitrosopumilales___D_4__Nitrosopumilaceae___D_5__Candidatus_Nitrosopumilus_vs_growth_rate_mm_per_year/PGLS_results.tsv	-0.00393734	skeleton	lambda=ML delta=1kappa=1	lambda	lambda : 1e-06 (95% CI NA - 0.806739502697231 )	0.172209	0.00100442	../output/GCMP_trait_table_with_abundances_and_adiv_and_metadata_and_growth_data_pcoa_zeros.tsv	../output/huang_roy_genus_tree.newick
A12b_Taxa_vs_Growth_Rate_Zeros_Included	all_D_0__Bacteria___D_1__Proteobacteria___D_2__Gammaproteobacteria___D_3__Oceanospirillales___D_4__Endozoicomonadaceae___D_5__Endozoicomonas	growth_rate_mm_per_year	0.106595	0.186063	0.372126	7	0.000311887	BM_Lambda	TRUE	-40.2612	-39.4612	0	None	None	../output/PIC_results/A12b_Taxa_vs_Growth_Rate_Zeros_Included/PIC_all_D_0__Bacteria___D_1__Proteobacteria___D_2__Gammaproteobacteria___D_3__Oceanospirillales___D_4__Endozoicomonadaceae___D_5__Endozoicomonas_vs_growth_rate_mm_per_year/PGLS_results.tsv	-0.00088487	all	lambda=ML delta=1kappa=1	lambda	lambda : 1e-06 (95% CI NA - NA )	0.119044	0.000225732	../output/GCMP_trait_table_with_abundances_and_adiv_and_metadata_and_growth_data_pcoa_zeros.tsv	../output/huang_roy_genus_tree.newick
A12b_Taxa_vs_Growth_Rate_Zeros_Included	all_D_0__Bacteria___D_1__Proteobacteria___D_2__Alphaproteobacteria___D_3__Sphingomonadales___D_4__Sphingomonadaceae___D_5__Sphingobium	growth_rate_mm_per_year	0.251446	0.0339982	0.135993	19	0.000835124	BM_Lambda	TRUE	-43.4453	-42.6453	0	None	None	../output/PIC_results/A12b_Taxa_vs_Growth_Rate_Zeros_Included/PIC_all_D_0__Bacteria___D_1__Proteobacteria___D_2__Alphaproteobacteria___D_3__Sphingomonadales___D_4__Sphingomonadaceae___D_5__Sphingobium_vs_growth_rate_mm_per_year/PGLS_results.tsv	0.000129072446030415 - 0.00154117598073164	all	lambda=ML delta=1kappa=1	lambda	lambda : 1e-06 (95% CI NA - 0.738965946268167 )	0.0837584	0.00036023	../output/GCMP_trait_table_with_abundances_and_adiv_and_metadata_and_growth_data_pcoa_zeros.tsv	../output/huang_roy_genus_tree.newick
A12b_Taxa_vs_Growth_Rate_Zeros_Included	mucus_D_0__Bacteria___D_1__Cyanobacteria___D_2__Oxyphotobacteria___D_3__Synechococcales___D_4__Cyanobiaceae___D_5__Synechococcus_CC9902	growth_rate_mm_per_year	0.04686	0.403991	0.538655	13	0.000833574	BM_Lambda	TRUE	-37.4303	-36.5732	0	None	None	../output/PIC_results/A12b_Taxa_vs_Growth_Rate_Zeros_Included/PIC_mucus_D_0__Bacteria___D_1__Cyanobacteria___D_2__Oxyphotobacteria___D_3__Synechococcales___D_4__Cyanobiaceae___D_5__Synechococcus_CC9902_vs_growth_rate_mm_per_year/PGLS_results.tsv	-0.00380506	mucus	lambda=ML delta=1kappa=1	lambda	lambda : 1e-06 (95% CI NA - 0.879312564126048 )	0.124269	0.000970679	../output/GCMP_trait_table_with_abundances_and_adiv_and_metadata_and_growth_data_pcoa_zeros.tsv	../output/huang_roy_genus_tree.newick
A12b_Taxa_vs_Growth_Rate_Zeros_Included	all_D_0__Bacteria___D_1__Proteobacteria___D_2__Gammaproteobacteria___D_3__Vibrionales___D_4__Vibrionaceae___D_5__Vibrio	growth_rate_mm_per_year	0.097048	0.208245	0.377498	12	-0.00280714	BM_Lambda	TRUE	-40.0155	-39.2155	0	None	None	../output/PIC_results/A12b_Taxa_vs_Growth_Rate_Zeros_Included/PIC_all_D_0__Bacteria___D_1__Proteobacteria___D_2__Gammaproteobacteria___D_3__Vibrionales___D_4__Vibrionaceae___D_5__Vibrio_vs_growth_rate_mm_per_year/PGLS_results.tsv	-0.00839129	all	lambda=ML delta=1kappa=1	lambda	lambda : 0.0284266254139602 (95% CI NA - 0.935113561519625 )	0.154217	0.00214063	../output/GCMP_trait_table_with_abundances_and_adiv_and_metadata_and_growth_data_pcoa_zeros.tsv	../output/huang_roy_genus_tree.newick
A12b_Taxa_vs_Growth_Rate_Zeros_Included	mucus_D_0__Bacteria___D_1__Proteobacteria___D_2__Gammaproteobacteria___D_3__Oceanospirillales___D_4__Endozoicomonadaceae___D_5__Endozoicomonas	growth_rate_mm_per_year	0.00500598	0.787284	0.899753	16	7.35338e-05	BM_Lambda	TRUE	-36.6997	-35.8426	0	None	None	../output/PIC_results/A12b_Taxa_vs_Growth_Rate_Zeros_Included/PIC_mucus_D_0__Bacteria___D_1__Proteobacteria___D_2__Gammaproteobacteria___D_3__Oceanospirillales___D_4__Endozoicomonadaceae___D_5__Endozoicomonas_vs_growth_rate_mm_per_year/PGLS_results.tsv	-0.00104929	mucus	lambda=ML delta=1kappa=1	lambda	lambda : 1e-06 (95% CI NA - NA )	0.14008	0.000267675	../output/GCMP_trait_table_with_abundances_and_adiv_and_metadata_and_growth_data_pcoa_zeros.tsv	../output/huang_roy_genus_tree.newick
A12b_Taxa_vs_Growth_Rate_Zeros_Included	tissue_D_0__Bacteria___D_1__Proteobacteria___D_2__Gammaproteobacteria___D_3__Enterobacteriales___D_4__Enterobacteriaceae___D_5__Pantoea	growth_rate_mm_per_year	0.0520688	0.36245	0.513816	10	0.14465	BM_Lambda	TRUE	-39.1948	-38.3948	0	None	None	../output/PIC_results/A12b_Taxa_vs_Growth_Rate_Zeros_Included/PIC_tissue_D_0__Bacteria___D_1__Proteobacteria___D_2__Gammaproteobacteria___D_3__Enterobacteriales___D_4__Enterobacteriaceae___D_5__Pantoea_vs_growth_rate_mm_per_year/PGLS_results.tsv	-0.604843	tissue	lambda=ML delta=1kappa=1	lambda	lambda : 1e-06 (95% CI NA - 0.91559037591103 )	0.13166	0.154297	../output/GCMP_trait_table_with_abundances_and_adiv_and_metadata_and_growth_data_pcoa_zeros.tsv	../output/huang_roy_genus_tree.newick
A12b_Taxa_vs_Growth_Rate_Zeros_Included	skeleton_D_0__Bacteria___D_1__Proteobacteria___D_2__Deltaproteobacteria___D_3__Myxococcales___D_4__P3OB_42___D_5__uncultured_bacterium	growth_rate_mm_per_year	0.481094	0.00141083	0.0263355	17	0.00102032	BM_Lambda	TRUE	-49.3176	-48.5176	0	None	None	../output/PIC_results/A12b_Taxa_vs_Growth_Rate_Zeros_Included/PIC_skeleton_D_0__Bacteria___D_1__Proteobacteria___D_2__Deltaproteobacteria___D_3__Myxococcales___D_4__P3OB_42___D_5__uncultured_bacterium_vs_growth_rate_mm_per_year/PGLS_results.tsv	0.000501089582792917 - 0.00153955813053884	skeleton	lambda=ML delta=1kappa=1	lambda	lambda : 0.344098076205937 (95% CI NA - 0.84659461692804 )	0.115772	0.000264915	../output/GCMP_trait_table_with_abundances_and_adiv_and_metadata_and_growth_data_pcoa_zeros.tsv	../output/huang_roy_genus_tree.newick
A12b_Taxa_vs_Growth_Rate_Zeros_Included	tissue_D_0__Bacteria___D_1__Proteobacteria___D_2__Gammaproteobacteria___D_3__Betaproteobacteriales___D_4__Burkholderiaceae___D_5__Aquabacterium	growth_rate_mm_per_year	0.0911728	0.223313	0.390798	10	0.000466538	BM_Lambda	TRUE	-39.9531	-39.1531	0	None	None	../output/PIC_results/A12b_Taxa_vs_Growth_Rate_Zeros_Included/PIC_tissue_D_0__Bacteria___D_1__Proteobacteria___D_2__Gammaproteobacteria___D_3__Betaproteobacteriales___D_4__Burkholderiaceae___D_5__Aquabacterium_vs_growth_rate_mm_per_year/PGLS_results.tsv	-0.00144352	tissue	lambda=ML delta=1kappa=1	lambda	lambda : 1e-06 (95% CI NA - 0.801484069898706 )	0.113382	0.000368244	../output/GCMP_trait_table_with_abundances_and_adiv_and_metadata_and_growth_data_pcoa_zeros.tsv	../output/huang_roy_genus_tree.newick
A12b_Taxa_vs_Growth_Rate_Zeros_Included	tissue_D_0__Archaea___D_1__Thaumarchaeota___D_2__Nitrososphaeria___D_3__Nitrosopumilales___D_4__Nitrosopumilaceae___D_5__uncultured_archaeon	growth_rate_mm_per_year	0.320429	0.0143314	0.07296	19	-0.0122823	BM_Lambda	TRUE	-45.1856	-44.3856	0	None	None	../output/PIC_results/A12b_Taxa_vs_Growth_Rate_Zeros_Included/PIC_tissue_D_0__Archaea___D_1__Thaumarchaeota___D_2__Nitrososphaeria___D_3__Nitrosopumilales___D_4__Nitrosopumilaceae___D_5__uncultured_archaeon_vs_growth_rate_mm_per_year/PGLS_results.tsv	-0.017529	tissue	lambda=ML delta=1kappa=1	lambda	lambda : 1e-06 (95% CI NA - 0.546444267978587 )	0.166077	0.00447169	../output/GCMP_trait_table_with_abundances_and_adiv_and_metadata_and_growth_data_pcoa_zeros.tsv	../output/huang_roy_genus_tree.newick
A12b_Taxa_vs_Growth_Rate_Zeros_Included	skeleton_D_0__Bacteria___D_1__Firmicutes___D_2__Clostridia___D_3__Clostridiales___D_4__Clostridiaceae_4___D_5__Paramaledivibacter	growth_rate_mm_per_year	0.0807595	0.253086	0.416847	17	-0.000609509	BM_Lambda	TRUE	-39.7413	-38.9413	0	None	None	../output/PIC_results/A12b_Taxa_vs_Growth_Rate_Zeros_Included/PIC_skeleton_D_0__Bacteria___D_1__Firmicutes___D_2__Clostridia___D_3__Clostridiales___D_4__Clostridiaceae_4___D_5__Paramaledivibacter_vs_growth_rate_mm_per_year/PGLS_results.tsv	-0.00201523	skeleton	lambda=ML delta=1kappa=1	lambda	lambda : 0.0037928180877486 (95% CI NA - 0.86532440186546 )	0.150903	0.000514088	../output/GCMP_trait_table_with_abundances_and_adiv_and_metadata_and_growth_data_pcoa_zeros.tsv	../output/huang_roy_genus_tree.newick
A12b_Taxa_vs_Growth_Rate_Zeros_Included	tissue_D_0__Bacteria___D_1__Proteobacteria___D_2__Alphaproteobacteria___D_3__Rhizobiales___D_4__Beijerinckiaceae___D_5__Methylobacterium	growth_rate_mm_per_year	0.0333886	0.468006	0.595644	16	0.00053554	BM_Lambda	TRUE	-38.8436	-38.0436	0	None	None	../output/PIC_results/A12b_Taxa_vs_Growth_Rate_Zeros_Included/PIC_tissue_D_0__Bacteria___D_1__Proteobacteria___D_2__Alphaproteobacteria___D_3__Rhizobiales___D_4__Beijerinckiaceae___D_5__Methylobacterium_vs_growth_rate_mm_per_year/PGLS_results.tsv	-0.00282387	tissue	lambda=ML delta=1kappa=1	lambda	lambda : 1e-06 (95% CI NA - 0.911667221269147 )	0.127401	0.000720376	../output/GCMP_trait_table_with_abundances_and_adiv_and_metadata_and_growth_data_pcoa_zeros.tsv	../output/huang_roy_genus_tree.newick
A12b_Taxa_vs_Growth_Rate_Zeros_Included	all_D_0__Bacteria___D_1__Proteobacteria___D_2__Gammaproteobacteria___D_3__Betaproteobacteriales___D_4__Burkholderiaceae___D_5__Aquabacterium	growth_rate_mm_per_year	0.163804	0.0957107	NA (q values only calculated for best models by AIC)	16	0.000799353	BM_Kappa	FALSE	-37.5966	-36.7966	6.41342	None	None	../output/PIC_results/A12b_Taxa_vs_Growth_Rate_Zeros_Included/PIC_all_D_0__Bacteria___D_1__Proteobacteria___D_2__Gammaproteobacteria___D_3__Betaproteobacteriales___D_4__Burkholderiaceae___D_5__Aquabacterium_vs_growth_rate_mm_per_year/PGLS_results.tsv	-0.00176993	all	lambda=1 delta=1kappa=ML	kappa	kappa : 0.021297426868093 (95% CI NA - 0.819164781766122 )	0.0836947	0.000451513	../output/GCMP_trait_table_with_abundances_and_adiv_and_metadata_and_growth_data_pcoa_zeros.tsv	../output/huang_roy_genus_tree.newick
A12b_Taxa_vs_Growth_Rate_Zeros_Included	mucus_D_0__Bacteria___D_1__Proteobacteria___D_2__Gammaproteobacteria___D_3__Alteromonadales___D_4__Pseudoalteromonadaceae___D_5__Pseudoalteromonas	growth_rate_mm_per_year	0.207787	0.0659255	NA (q values only calculated for best models by AIC)	17	-0.00016814	BM	FALSE	-30.6675	-29.8104	7.21973	None	None	../output/PIC_results/A12b_Taxa_vs_Growth_Rate_Zeros_Included/PIC_mucus_D_0__Bacteria___D_1__Proteobacteria___D_2__Gammaproteobacteria___D_3__Alteromonadales___D_4__Pseudoalteromonadaceae___D_5__Pseudoalteromonas_vs_growth_rate_mm_per_year/PGLS_results.tsv	-0.000332295	mucus	lambda=1 delta=1kappa=1	None	All parameters fixed	0.130379	8.47691e-05	../output/GCMP_trait_table_with_abundances_and_adiv_and_metadata_and_growth_data_pcoa_zeros.tsv	../output/huang_roy_genus_tree.newick
A12b_Taxa_vs_Growth_Rate_Zeros_Included	skeleton_D_0__Bacteria___D_1__Chloroflexi___D_2__Chloroflexia___D_3__Chloroflexales___D_4__Chloroflexaceae___D_5__Candidatus_Chlorothrix	growth_rate_mm_per_year	0.360861	0.00838086	NA (q values only calculated for best models by AIC)	19	0.0217774	BM_Delta	FALSE	-38.5108	-37.7108	0	None	None	../output/PIC_results/A12b_Taxa_vs_Growth_Rate_Zeros_Included/PIC_skeleton_D_0__Bacteria___D_1__Chloroflexi___D_2__Chloroflexia___D_3__Chloroflexales___D_4__Chloroflexaceae___D_5__Candidatus_Chlorothrix_vs_growth_rate_mm_per_year/PGLS_results.tsv	0.00757605440138304 - 0.0359787828528671	skeleton	lambda=1 delta=MLkappa=1	delta	delta : 1 (95% CI 0.19298923366246 - NA )	0.104275	0.00724559	../output/GCMP_trait_table_with_abundances_and_adiv_and_metadata_and_growth_data_pcoa_zeros.tsv	../output/huang_roy_genus_tree.newick
A12b_Taxa_vs_Growth_Rate_Zeros_Included	skeleton_D_0__Bacteria___D_1__Bacteroidetes___D_2__Bacteroidia___D_3__Cytophagales___D_4__Amoebophilaceae___D_5__Candidatus_Amoebophilus	growth_rate_mm_per_year	0.012143	0.663355	NA (q values only calculated for best models by AIC)	19	-9.52261e-05	BM_Delta	FALSE	-30.6733	-29.8733	8.02074	None	None	../output/PIC_results/A12b_Taxa_vs_Growth_Rate_Zeros_Included/PIC_skeleton_D_0__Bacteria___D_1__Bacteroidetes___D_2__Bacteroidia___D_3__Cytophagales___D_4__Amoebophilaceae___D_5__Candidatus_Amoebophilus_vs_growth_rate_mm_per_year/PGLS_results.tsv	-0.000841716	skeleton	lambda=1 delta=MLkappa=1	delta	delta : 1 (95% CI 0.274140574786329 - NA )	0.13028	0.000214724	../output/GCMP_trait_table_with_abundances_and_adiv_and_metadata_and_growth_data_pcoa_zeros.tsv	../output/huang_roy_genus_tree.newick
A12b_Taxa_vs_Growth_Rate_Zeros_Included	mucus_D_0__Bacteria___D_1__Proteobacteria___D_2__Alphaproteobacteria___D_3__Sphingomonadales___D_4__Sphingomonadaceae___D_5__Sphingobium	growth_rate_mm_per_year	0.205371	0.0677203	NA (q values only calculated for best models by AIC)	19	0.000680392	BM	FALSE	-30.6157	-29.7586	9.3514	None	None	../output/PIC_results/A12b_Taxa_vs_Growth_Rate_Zeros_Included/PIC_mucus_D_0__Bacteria___D_1__Proteobacteria___D_2__Alphaproteobacteria___D_3__Sphingomonadales___D_4__Sphingomonadaceae___D_5__Sphingobium_vs_growth_rate_mm_per_year/PGLS_results.tsv	3.0900740544636e-06 - 0.00135769384174786	mucus	lambda=1 delta=1kappa=1	None	All parameters fixed	0.0543429	0.000345562	../output/GCMP_trait_table_with_abundances_and_adiv_and_metadata_and_growth_data_pcoa_zeros.tsv	../output/huang_roy_genus_tree.newick
A12b_Taxa_vs_Growth_Rate_Zeros_Included	all_D_0__Bacteria___D_1__Tenericutes___D_2__Mollicutes___D_3__Mycoplasmatales___D_4__Mycoplasmataceae___D_5__Mycoplasma	growth_rate_mm_per_year	0.117367	0.16402	NA (q values only calculated for best models by AIC)	7	-0.0135812	BM	FALSE	-32.7006	-31.9006	6.24048	None	None	../output/PIC_results/A12b_Taxa_vs_Growth_Rate_Zeros_Included/PIC_all_D_0__Bacteria___D_1__Tenericutes___D_2__Mollicutes___D_3__Mycoplasmatales___D_4__Mycoplasmataceae___D_5__Mycoplasma_vs_growth_rate_mm_per_year/PGLS_results.tsv	-0.0364991	all	lambda=1 delta=1kappa=1	None	All parameters fixed	0.128264	0.009311	../output/GCMP_trait_table_with_abundances_and_adiv_and_metadata_and_growth_data_pcoa_zeros.tsv	../output/huang_roy_genus_tree.newick
A12b_Taxa_vs_Growth_Rate_Zeros_Included	tissue_D_0__Bacteria___D_1__Proteobacteria___D_2__Gammaproteobacteria___D_3__Enterobacteriales___D_4__Enterobacteriaceae___D_5__Pantoea	growth_rate_mm_per_year	0.0280099	0.506828	NA (q values only calculated for best models by AIC)	10	0.111497	BM_Delta	FALSE	-30.9648	-30.1648	8.23006	None	None	../output/PIC_results/A12b_Taxa_vs_Growth_Rate_Zeros_Included/PIC_tissue_D_0__Bacteria___D_1__Proteobacteria___D_2__Gammaproteobacteria___D_3__Enterobacteriales___D_4__Enterobacteriaceae___D_5__Pantoea_vs_growth_rate_mm_per_year/PGLS_results.tsv	-0.643671	tissue	lambda=1 delta=MLkappa=1	delta	delta : 1 (95% CI 0.279797023194406 - NA )	0.121337	0.164202	../output/GCMP_trait_table_with_abundances_and_adiv_and_metadata_and_growth_data_pcoa_zeros.tsv	../output/huang_roy_genus_tree.newick
A12b_Taxa_vs_Growth_Rate_Zeros_Included	all_D_0__Bacteria___D_1__Bacteroidetes___D_2__Chlorobia___D_3__Chlorobiales___D_4__Chlorobiaceae___D_5__Prosthecochloris	growth_rate_mm_per_year	0.0130338	0.651938	NA (q values only calculated for best models by AIC)	14	0.000354541	BM_Kappa	FALSE	-34.929	-34.129	3.31094	None	None	../output/PIC_results/A12b_Taxa_vs_Growth_Rate_Zeros_Included/PIC_all_D_0__Bacteria___D_1__Bacteroidetes___D_2__Chlorobia___D_3__Chlorobiales___D_4__Chlorobiaceae___D_5__Prosthecochloris_vs_growth_rate_mm_per_year/PGLS_results.tsv	-0.00302348	all	lambda=1 delta=1kappa=ML	kappa	kappa : 0.146517312384254 (95% CI NA - 0.996988779775007 )	0.124784	0.000771296	../output/GCMP_trait_table_with_abundances_and_adiv_and_metadata_and_growth_data_pcoa_zeros.tsv	../output/huang_roy_genus_tree.newick
A12b_Taxa_vs_Growth_Rate_Zeros_Included	tissue_D_0__Archaea___D_1__Thaumarchaeota___D_2__Nitrososphaeria___D_3__Nitrosopumilales___D_4__Nitrosopumilaceae___D_5__uncultured_archaeon	growth_rate_mm_per_year	0.0102585	0.689234	NA (q values only calculated for best models by AIC)	19	-0.00329788	BM	FALSE	-30.639	-29.839	14.5466	None	None	../output/PIC_results/A12b_Taxa_vs_Growth_Rate_Zeros_Included/PIC_tissue_D_0__Archaea___D_1__Thaumarchaeota___D_2__Nitrososphaeria___D_3__Nitrosopumilales___D_4__Nitrosopumilaceae___D_5__uncultured_archaeon_vs_growth_rate_mm_per_year/PGLS_results.tsv	-0.0317453	tissue	lambda=1 delta=1kappa=1	None	All parameters fixed	0.138523	0.00809829	../output/GCMP_trait_table_with_abundances_and_adiv_and_metadata_and_growth_data_pcoa_zeros.tsv	../output/huang_roy_genus_tree.newick
A12b_Taxa_vs_Growth_Rate_Zeros_Included	mucus_D_0__Bacteria___D_1__Proteobacteria___D_2__Gammaproteobacteria___D_3__Betaproteobacteriales___D_4__Burkholderiaceae___D_5__Aquabacterium	growth_rate_mm_per_year	0.167709	0.102591	NA (q values only calculated for best models by AIC)	19	0.000660418	BM	FALSE	-29.8285	-28.9714	13.0175	None	None	../output/PIC_results/A12b_Taxa_vs_Growth_Rate_Zeros_Included/PIC_mucus_D_0__Bacteria___D_1__Proteobacteria___D_2__Gammaproteobacteria___D_3__Betaproteobacteriales___D_4__Burkholderiaceae___D_5__Aquabacterium_vs_growth_rate_mm_per_year/PGLS_results.tsv	-0.00148908	mucus	lambda=1 delta=1kappa=1	None	All parameters fixed	0.0659848	0.000379867	../output/GCMP_trait_table_with_abundances_and_adiv_and_metadata_and_growth_data_pcoa_zeros.tsv	../output/huang_roy_genus_tree.newick
A12b_Taxa_vs_Growth_Rate_Zeros_Included	mucus_D_0__Bacteria___D_1__Proteobacteria___D_2__Gammaproteobacteria___D_3__Vibrionales___D_4__Vibrionaceae___D_5__Vibrio	growth_rate_mm_per_year	0.0830526	0.261976	NA (q values only calculated for best models by AIC)	18	-0.000401513	BM	FALSE	-28.1818	-27.3246	10.0666	None	None	../output/PIC_results/A12b_Taxa_vs_Growth_Rate_Zeros_Included/PIC_mucus_D_0__Bacteria___D_1__Proteobacteria___D_2__Gammaproteobacteria___D_3__Vibrionales___D_4__Vibrionaceae___D_5__Vibrio_vs_growth_rate_mm_per_year/PGLS_results.tsv	-0.00135031	mucus	lambda=1 delta=1kappa=1	None	All parameters fixed	0.134058	0.000344468	../output/GCMP_trait_table_with_abundances_and_adiv_and_metadata_and_growth_data_pcoa_zeros.tsv	../output/huang_roy_genus_tree.newick
A12b_Taxa_vs_Growth_Rate_Zeros_Included	mucus_D_0__Bacteria___D_1__Proteobacteria___D_2__Gammaproteobacteria___D_3__Alteromonadales___D_4__Pseudoalteromonadaceae___D_5__Pseudoalteromonas	growth_rate_mm_per_year	0.207787	0.0659255	NA (q values only calculated for best models by AIC)	17	-0.00016814	BM_Delta	FALSE	-30.6675	-29.8104	7.21973	None	None	../output/PIC_results/A12b_Taxa_vs_Growth_Rate_Zeros_Included/PIC_mucus_D_0__Bacteria___D_1__Proteobacteria___D_2__Gammaproteobacteria___D_3__Alteromonadales___D_4__Pseudoalteromonadaceae___D_5__Pseudoalteromonas_vs_growth_rate_mm_per_year/PGLS_results.tsv	-0.000332295	mucus	lambda=1 delta=MLkappa=1	delta	delta : 1 (95% CI 0.260212763007269 - NA )	0.130379	8.47691e-05	../output/GCMP_trait_table_with_abundances_and_adiv_and_metadata_and_growth_data_pcoa_zeros.tsv	../output/huang_roy_genus_tree.newick
A12b_Taxa_vs_Growth_Rate_Zeros_Included	skeleton_D_0__Bacteria___D_1__Proteobacteria___D_2__Alphaproteobacteria___D_3__Dstr_E11___D_4__uncultured_alpha_proteobacterium___D_5__uncultured_alpha_proteobacterium	growth_rate_mm_per_year	0.114774	0.169063	NA (q values only calculated for best models by AIC)	4	-0.00254106	BM	FALSE	-32.6478	-31.8478	7.41618	None	None	../output/PIC_results/A12b_Taxa_vs_Growth_Rate_Zeros_Included/PIC_skeleton_D_0__Bacteria___D_1__Proteobacteria___D_2__Alphaproteobacteria___D_3__Dstr_E11___D_4__uncultured_alpha_proteobacterium___D_5__uncultured_alpha_proteobacterium_vs_growth_rate_mm_per_year/PGLS_results.tsv	-0.00691588	skeleton	lambda=1 delta=1kappa=1	None	All parameters fixed	0.131761	0.00176426	../output/GCMP_trait_table_with_abundances_and_adiv_and_metadata_and_growth_data_pcoa_zeros.tsv	../output/huang_roy_genus_tree.newick
A12b_Taxa_vs_Growth_Rate_Zeros_Included	all_D_0__Bacteria___D_1__Bacteroidetes___D_2__Bacteroidia___D_3__Bacteroidales___D_4__Rikenellaceae___D_5__Rikenellaceae_RC9_gut_group	growth_rate_mm_per_year	0.0171061	0.604953	NA (q values only calculated for best models by AIC)	13	-0.0970235	BM_Delta	FALSE	-30.764	-29.964	7.51682	None	None	../output/PIC_results/A12b_Taxa_vs_Growth_Rate_Zeros_Included/PIC_all_D_0__Bacteria___D_1__Bacteroidetes___D_2__Bacteroidia___D_3__Bacteroidales___D_4__Rikenellaceae___D_5__Rikenellaceae_RC9_gut_group_vs_growth_rate_mm_per_year/PGLS_results.tsv	-0.720744	all	lambda=1 delta=MLkappa=1	delta	delta : 1 (95% CI 0.277616176250714 - NA )	0.129085	0.183863	../output/GCMP_trait_table_with_abundances_and_adiv_and_metadata_and_growth_data_pcoa_zeros.tsv	../output/huang_roy_genus_tree.newick
A12b_Taxa_vs_Growth_Rate_Zeros_Included	mucus_D_0__Bacteria___D_1__Tenericutes___D_2__Mollicutes___D_3__Entomoplasmatales___D_4__Spiroplasmataceae___D_5__Spiroplasma	growth_rate_mm_per_year	0.0170054	0.61788	NA (q values only calculated for best models by AIC)	17	0.00551506	BM	FALSE	-26.9994	-26.1422	9.92585	None	None	../output/PIC_results/A12b_Taxa_vs_Growth_Rate_Zeros_Included/PIC_mucus_D_0__Bacteria___D_1__Tenericutes___D_2__Mollicutes___D_3__Entomoplasmatales___D_4__Spiroplasmataceae___D_5__Spiroplasma_vs_growth_rate_mm_per_year/PGLS_results.tsv	-0.0424398	mucus	lambda=1 delta=1kappa=1	None	All parameters fixed	0.119547	0.0108265	../output/GCMP_trait_table_with_abundances_and_adiv_and_metadata_and_growth_data_pcoa_zeros.tsv	../output/huang_roy_genus_tree.newick
A12b_Taxa_vs_Growth_Rate_Zeros_Included	all_D_0__Bacteria___D_1__Proteobacteria___D_2__Gammaproteobacteria___D_3__Oceanospirillales___D_4__Endozoicomonadaceae___D_5__Endozoicomonas	growth_rate_mm_per_year	0.294351	0.0200019	NA (q values only calculated for best models by AIC)	7	0.000383512	BM_Delta	FALSE	-36.7289	-35.9289	3.53231	None	None	../output/PIC_results/A12b_Taxa_vs_Growth_Rate_Zeros_Included/PIC_all_D_0__Bacteria___D_1__Proteobacteria___D_2__Gammaproteobacteria___D_3__Oceanospirillales___D_4__Endozoicomonadaceae___D_5__Endozoicomonas_vs_growth_rate_mm_per_year/PGLS_results.tsv	9.25496284884938e-05 - 0.000674473712351435	all	lambda=1 delta=MLkappa=1	delta	delta : 1 (95% CI 0.238791161950291 - NA )	0.101051	0.00014845	../output/GCMP_trait_table_with_abundances_and_adiv_and_metadata_and_growth_data_pcoa_zeros.tsv	../output/huang_roy_genus_tree.newick
A12b_Taxa_vs_Growth_Rate_Zeros_Included	tissue_D_0__Bacteria___D_1__Proteobacteria___D_2__Gammaproteobacteria___D_3__Oceanospirillales___D_4__Endozoicomonadaceae___D_5__Endozoicomonas	growth_rate_mm_per_year	0.253404	0.0331993	NA (q values only calculated for best models by AIC)	18	0.000154253	BM_Delta	FALSE	-35.7136	-34.9136	4.61509	None	None	../output/PIC_results/A12b_Taxa_vs_Growth_Rate_Zeros_Included/PIC_tissue_D_0__Bacteria___D_1__Proteobacteria___D_2__Gammaproteobacteria___D_3__Oceanospirillales___D_4__Endozoicomonadaceae___D_5__Endozoicomonas_vs_growth_rate_mm_per_year/PGLS_results.tsv	2.45154097557843e-05 - 0.00028399132760563	tissue	lambda=1 delta=MLkappa=1	delta	delta : 1 (95% CI 0.248886762193731 - NA )	0.10641	6.61928e-05	../output/GCMP_trait_table_with_abundances_and_adiv_and_metadata_and_growth_data_pcoa_zeros.tsv	../output/huang_roy_genus_tree.newick
A12b_Taxa_vs_Growth_Rate_Zeros_Included	skeleton_D_0__Bacteria___D_1__Proteobacteria___D_2__Gammaproteobacteria___D_3__Pseudomonadales___D_4__Pseudomonadaceae___D_5__Pseudomonas	growth_rate_mm_per_year	0.0473517	0.385722	NA (q values only calculated for best models by AIC)	12	0.000191413	BM	FALSE	-31.3266	-30.5266	9.22626	None	None	../output/PIC_results/A12b_Taxa_vs_Growth_Rate_Zeros_Included/PIC_skeleton_D_0__Bacteria___D_1__Proteobacteria___D_2__Gammaproteobacteria___D_3__Pseudomonadales___D_4__Pseudomonadaceae___D_5__Pseudomonas_vs_growth_rate_mm_per_year/PGLS_results.tsv	-0.000841386	skeleton	lambda=1 delta=1kappa=1	None	All parameters fixed	0.114767	0.000214639	../output/GCMP_trait_table_with_abundances_and_adiv_and_metadata_and_growth_data_pcoa_zeros.tsv	../output/huang_roy_genus_tree.newick
A12b_Taxa_vs_Growth_Rate_Zeros_Included	tissue_D_0__Bacteria___D_1__Proteobacteria___D_2__Alphaproteobacteria___D_3__Rickettsiales___D_4__Midichloriaceae___D_5__MD3_55	growth_rate_mm_per_year	0.142221	0.122893	NA (q values only calculated for best models by AIC)	8	-0.0496699	BM_Kappa	FALSE	-37.5176	-36.7176	4.44641	None	None	../output/PIC_results/A12b_Taxa_vs_Growth_Rate_Zeros_Included/PIC_tissue_D_0__Bacteria___D_1__Proteobacteria___D_2__Alphaproteobacteria___D_3__Rickettsiales___D_4__Midichloriaceae___D_5__MD3_55_vs_growth_rate_mm_per_year/PGLS_results.tsv	-0.119543	tissue	lambda=1 delta=1kappa=ML	kappa	kappa : 0.200533147038679 (95% CI NA - 0.915887989023815 )	0.145165	0.0304957	../output/GCMP_trait_table_with_abundances_and_adiv_and_metadata_and_growth_data_pcoa_zeros.tsv	../output/huang_roy_genus_tree.newick
A12b_Taxa_vs_Growth_Rate_Zeros_Included	skeleton_D_0__Bacteria___D_1__Proteobacteria___D_2__Deltaproteobacteria___D_3__Myxococcales___D_4__P3OB_42___D_5__uncultured_bacterium	growth_rate_mm_per_year	0.532415	0.00058829	NA (q values only calculated for best models by AIC)	17	0.00103567	BM_Kappa	FALSE	-47.9832	-47.1832	1.33441	None	None	../output/PIC_results/A12b_Taxa_vs_Growth_Rate_Zeros_Included/PIC_skeleton_D_0__Bacteria___D_1__Proteobacteria___D_2__Deltaproteobacteria___D_3__Myxococcales___D_4__P3OB_42___D_5__uncultured_bacterium_vs_growth_rate_mm_per_year/PGLS_results.tsv	0.000560093270560526 - 0.00151125464162568	skeleton	lambda=1 delta=1kappa=ML	kappa	kappa : 1e-06 (95% CI NA - 0.414999261941294 )	0.111693	0.000242643	../output/GCMP_trait_table_with_abundances_and_adiv_and_metadata_and_growth_data_pcoa_zeros.tsv	../output/huang_roy_genus_tree.newick
A12b_Taxa_vs_Growth_Rate_Zeros_Included	mucus_D_0__Bacteria___D_1__Proteobacteria___D_2__Gammaproteobacteria___D_3__Pseudomonadales___D_4__Pseudomonadaceae___D_5__Pseudomonas	growth_rate_mm_per_year	0.111474	0.19029	NA (q values only calculated for best models by AIC)	19	0.000354597	BM	FALSE	-28.717	-27.8599	17.9327	None	None	../output/PIC_results/A12b_Taxa_vs_Growth_Rate_Zeros_Included/PIC_mucus_D_0__Bacteria___D_1__Proteobacteria___D_2__Gammaproteobacteria___D_3__Pseudomonadales___D_4__Pseudomonadaceae___D_5__Pseudomonas_vs_growth_rate_mm_per_year/PGLS_results.tsv	-0.00101327	mucus	lambda=1 delta=1kappa=1	None	All parameters fixed	0.0847611	0.000258487	../output/GCMP_trait_table_with_abundances_and_adiv_and_metadata_and_growth_data_pcoa_zeros.tsv	../output/huang_roy_genus_tree.newick
A12b_Taxa_vs_Growth_Rate_Zeros_Included	all_D_0__Bacteria___D_1__Bacteroidetes___D_2__Chlorobia___D_3__Chlorobiales___D_4__Chlorobiaceae___D_5__Prosthecochloris	growth_rate_mm_per_year	0.0331542	0.469599	NA (q values only calculated for best models by AIC)	14	-0.00033679	BM	FALSE	-31.0603	-30.2603	7.17967	None	None	../output/PIC_results/A12b_Taxa_vs_Growth_Rate_Zeros_Included/PIC_all_D_0__Bacteria___D_1__Bacteroidetes___D_2__Chlorobia___D_3__Chlorobiales___D_4__Chlorobiaceae___D_5__Prosthecochloris_vs_growth_rate_mm_per_year/PGLS_results.tsv	-0.00178236	all	lambda=1 delta=1kappa=1	None	All parameters fixed	0.12926	0.000454683	../output/GCMP_trait_table_with_abundances_and_adiv_and_metadata_and_growth_data_pcoa_zeros.tsv	../output/huang_roy_genus_tree.newick
A12b_Taxa_vs_Growth_Rate_Zeros_Included	all_D_0__Bacteria___D_1__Proteobacteria___D_2__Alphaproteobacteria___D_3__Rhodobacterales___D_4__Rhodobacteraceae___D_5__Ruegeria	growth_rate_mm_per_year	0.095912	0.211069	NA (q values only calculated for best models by AIC)	15	-0.00619595	BM	FALSE	-32.2683	-31.4683	8.93758	None	None	../output/PIC_results/A12b_Taxa_vs_Growth_Rate_Zeros_Included/PIC_all_D_0__Bacteria___D_1__Proteobacteria___D_2__Alphaproteobacteria___D_3__Rhodobacterales___D_4__Rhodobacteraceae___D_5__Ruegeria_vs_growth_rate_mm_per_year/PGLS_results.tsv	-0.0186424	all	lambda=1 delta=1kappa=1	None	All parameters fixed	0.171983	0.00475572	../output/GCMP_trait_table_with_abundances_and_adiv_and_metadata_and_growth_data_pcoa_zeros.tsv	../output/huang_roy_genus_tree.newick
A12b_Taxa_vs_Growth_Rate_Zeros_Included	mucus_D_0__Bacteria___D_1__Proteobacteria___D_2__Gammaproteobacteria___D_3__Vibrionales___D_4__Vibrionaceae___D_5__Vibrio	growth_rate_mm_per_year	0.0830526	0.261976	NA (q values only calculated for best models by AIC)	18	-0.000401513	BM_Delta	FALSE	-28.1818	-27.3246	10.0666	None	None	../output/PIC_results/A12b_Taxa_vs_Growth_Rate_Zeros_Included/PIC_mucus_D_0__Bacteria___D_1__Proteobacteria___D_2__Gammaproteobacteria___D_3__Vibrionales___D_4__Vibrionaceae___D_5__Vibrio_vs_growth_rate_mm_per_year/PGLS_results.tsv	-0.00135031	mucus	lambda=1 delta=MLkappa=1	delta	delta : 1 (95% CI 0.277887883562961 - NA )	0.134058	0.000344468	../output/GCMP_trait_table_with_abundances_and_adiv_and_metadata_and_growth_data_pcoa_zeros.tsv	../output/huang_roy_genus_tree.newick
A12b_Taxa_vs_Growth_Rate_Zeros_Included	skeleton_D_0__Bacteria___D_1__Proteobacteria___D_2__Gammaproteobacteria___D_3__Pseudomonadales___D_4__Pseudomonadaceae___D_5__Pseudomonas	growth_rate_mm_per_year	0.0473517	0.385722	NA (q values only calculated for best models by AIC)	12	0.000191413	BM_Delta	FALSE	-31.3266	-30.5266	9.22626	None	None	../output/PIC_results/A12b_Taxa_vs_Growth_Rate_Zeros_Included/PIC_skeleton_D_0__Bacteria___D_1__Proteobacteria___D_2__Gammaproteobacteria___D_3__Pseudomonadales___D_4__Pseudomonadaceae___D_5__Pseudomonas_vs_growth_rate_mm_per_year/PGLS_results.tsv	-0.000841386	skeleton	lambda=1 delta=MLkappa=1	delta	delta : 1 (95% CI 0.283322760248295 - NA )	0.114767	0.000214639	../output/GCMP_trait_table_with_abundances_and_adiv_and_metadata_and_growth_data_pcoa_zeros.tsv	../output/huang_roy_genus_tree.newick
A12b_Taxa_vs_Growth_Rate_Zeros_Included	tissue_D_0__Bacteria___D_1__Proteobacteria___D_2__Gammaproteobacteria___D_3__Oceanospirillales___D_4__Endozoicomonadaceae___D_5__Endozoicomonas	growth_rate_mm_per_year	0.160638	0.0992886	NA (q values only calculated for best models by AIC)	18	0.000133724	BM_Kappa	FALSE	-37.3468	-36.5468	2.98179	None	None	../output/PIC_results/A12b_Taxa_vs_Growth_Rate_Zeros_Included/PIC_tissue_D_0__Bacteria___D_1__Proteobacteria___D_2__Gammaproteobacteria___D_3__Oceanospirillales___D_4__Endozoicomonadaceae___D_5__Endozoicomonas_vs_growth_rate_mm_per_year/PGLS_results.tsv	-0.000299561	tissue	lambda=1 delta=1kappa=ML	kappa	kappa : 0.519674981216379 (95% CI NA - NA )	0.107828	7.64187e-05	../output/GCMP_trait_table_with_abundances_and_adiv_and_metadata_and_growth_data_pcoa_zeros.tsv	../output/huang_roy_genus_tree.newick
A12b_Taxa_vs_Growth_Rate_Zeros_Included	mucus_D_0__Bacteria___D_1__Proteobacteria___D_2__Alphaproteobacteria___D_3__Sphingomonadales___D_4__Sphingomonadaceae___D_5__Sphingobium	growth_rate_mm_per_year	0.205371	0.0677203	NA (q values only calculated for best models by AIC)	19	0.000680392	BM_Delta	FALSE	-30.6157	-29.7586	9.3514	None	None	../output/PIC_results/A12b_Taxa_vs_Growth_Rate_Zeros_Included/PIC_mucus_D_0__Bacteria___D_1__Proteobacteria___D_2__Alphaproteobacteria___D_3__Sphingomonadales___D_4__Sphingomonadaceae___D_5__Sphingobium_vs_growth_rate_mm_per_year/PGLS_results.tsv	3.0900740544636e-06 - 0.00135769384174786	mucus	lambda=1 delta=MLkappa=1	delta	delta : 1 (95% CI 0.282143194604856 - NA )	0.0543429	0.000345562	../output/GCMP_trait_table_with_abundances_and_adiv_and_metadata_and_growth_data_pcoa_zeros.tsv	../output/huang_roy_genus_tree.newick
A12b_Taxa_vs_Growth_Rate_Zeros_Included	mucus_D_0__Bacteria___D_1__Tenericutes___D_2__Mollicutes___D_3__Entomoplasmatales___D_4__Spiroplasmataceae___D_5__Spiroplasma	growth_rate_mm_per_year	0.0170054	0.61788	NA (q values only calculated for best models by AIC)	17	0.00551506	BM_Delta	FALSE	-26.9994	-26.1422	9.92585	None	None	../output/PIC_results/A12b_Taxa_vs_Growth_Rate_Zeros_Included/PIC_mucus_D_0__Bacteria___D_1__Tenericutes___D_2__Mollicutes___D_3__Entomoplasmatales___D_4__Spiroplasmataceae___D_5__Spiroplasma_vs_growth_rate_mm_per_year/PGLS_results.tsv	-0.0424398	mucus	lambda=1 delta=MLkappa=1	delta	delta : 1 (95% CI 0.264460470220808 - NA )	0.119547	0.0108265	../output/GCMP_trait_table_with_abundances_and_adiv_and_metadata_and_growth_data_pcoa_zeros.tsv	../output/huang_roy_genus_tree.newick
A12b_Taxa_vs_Growth_Rate_Zeros_Included	all_D_0__Bacteria___D_1__Proteobacteria___D_2__Gammaproteobacteria___D_3__Cellvibrionales___D_4__Spongiibacteraceae___D_5__BD1_7_clade	growth_rate_mm_per_year	0.131313	0.139458	NA (q values only calculated for best models by AIC)	11	-0.0564843	BM_Kappa	FALSE	-37.2731	-36.4731	5.36629	None	None	../output/PIC_results/A12b_Taxa_vs_Growth_Rate_Zeros_Included/PIC_all_D_0__Bacteria___D_1__Proteobacteria___D_2__Gammaproteobacteria___D_3__Cellvibrionales___D_4__Spongiibacteraceae___D_5__BD1_7_clade_vs_growth_rate_mm_per_year/PGLS_results.tsv	-0.142374	all	lambda=1 delta=1kappa=ML	kappa	kappa : 0.181674673166867 (95% CI NA - 0.935474068181013 )	0.135056	0.03632	../output/GCMP_trait_table_with_abundances_and_adiv_and_metadata_and_growth_data_pcoa_zeros.tsv	../output/huang_roy_genus_tree.newick
A12b_Taxa_vs_Growth_Rate_Zeros_Included	tissue_D_0__Bacteria___D_1__Proteobacteria___D_2__Gammaproteobacteria___D_3__Pseudomonadales___D_4__Pseudomonadaceae___D_5__Pseudomonas	growth_rate_mm_per_year	0.024679	0.533589	NA (q values only calculated for best models by AIC)	13	0.000220621	BM	FALSE	-30.9032	-30.1032	11.6593	None	None	../output/PIC_results/A12b_Taxa_vs_Growth_Rate_Zeros_Included/PIC_tissue_D_0__Bacteria___D_1__Proteobacteria___D_2__Gammaproteobacteria___D_3__Pseudomonadales___D_4__Pseudomonadaceae___D_5__Pseudomonas_vs_growth_rate_mm_per_year/PGLS_results.tsv	-0.0013592	tissue	lambda=1 delta=1kappa=1	None	All parameters fixed	0.114151	0.000346734	../output/GCMP_trait_table_with_abundances_and_adiv_and_metadata_and_growth_data_pcoa_zeros.tsv	../output/huang_roy_genus_tree.newick
A12b_Taxa_vs_Growth_Rate_Zeros_Included	skeleton_D_0__Bacteria___D_1__Proteobacteria___D_2__Alphaproteobacteria___D_3__Dstr_E11___D_4__uncultured_alpha_proteobacterium___D_5__uncultured_alpha_proteobacterium	growth_rate_mm_per_year	0.114774	0.169063	NA (q values only calculated for best models by AIC)	4	-0.00254106	BM_Delta	FALSE	-32.6478	-31.8478	7.41618	None	None	../output/PIC_results/A12b_Taxa_vs_Growth_Rate_Zeros_Included/PIC_skeleton_D_0__Bacteria___D_1__Proteobacteria___D_2__Alphaproteobacteria___D_3__Dstr_E11___D_4__uncultured_alpha_proteobacterium___D_5__uncultured_alpha_proteobacterium_vs_growth_rate_mm_per_year/PGLS_results.tsv	-0.00691588	skeleton	lambda=1 delta=MLkappa=1	delta	delta : 1 (95% CI 0.268275349625316 - NA )	0.131761	0.00176426	../output/GCMP_trait_table_with_abundances_and_adiv_and_metadata_and_growth_data_pcoa_zeros.tsv	../output/huang_roy_genus_tree.newick
A12b_Taxa_vs_Growth_Rate_Zeros_Included	skeleton_D_0__Bacteria___D_1__Proteobacteria___D_2__Deltaproteobacteria___D_3__Myxococcales___D_4__P3OB_42___D_5__uncultured_bacterium	growth_rate_mm_per_year	0.236092	0.0409169	NA (q values only calculated for best models by AIC)	17	0.000916689	BM	FALSE	-35.3009	-34.5009	14.0166	None	None	../output/PIC_results/A12b_Taxa_vs_Growth_Rate_Zeros_Included/PIC_skeleton_D_0__Bacteria___D_1__Proteobacteria___D_2__Deltaproteobacteria___D_3__Myxococcales___D_4__P3OB_42___D_5__uncultured_bacterium_vs_growth_rate_mm_per_year/PGLS_results.tsv	0.000108713888349826 - 0.00172466382727423	skeleton	lambda=1 delta=1kappa=1	None	All parameters fixed	0.11216	0.000412232	../output/GCMP_trait_table_with_abundances_and_adiv_and_metadata_and_growth_data_pcoa_zeros.tsv	../output/huang_roy_genus_tree.newick
A12b_Taxa_vs_Growth_Rate_Zeros_Included	skeleton_D_0__Bacteria___D_1__Acidobacteria___D_2__Thermoanaerobaculia___D_3__Thermoanaerobaculales___D_4__Thermoanaerobaculaceae___D_5__Subgroup_10	growth_rate_mm_per_year	0.297975	0.0191066	NA (q values only calculated for best models by AIC)	18	-0.00656824	BM_Kappa	FALSE	-40.6682	-39.8682	4.92363	None	None	../output/PIC_results/A12b_Taxa_vs_Growth_Rate_Zeros_Included/PIC_skeleton_D_0__Bacteria___D_1__Acidobacteria___D_2__Thermoanaerobaculia___D_3__Thermoanaerobaculales___D_4__Thermoanaerobaculaceae___D_5__Subgroup_10_vs_growth_rate_mm_per_year/PGLS_results.tsv	-0.00988009	skeleton	lambda=1 delta=1kappa=ML	kappa	kappa : 1e-06 (95% CI NA - 0.87003272403891 )	0.162758	0.00252043	../output/GCMP_trait_table_with_abundances_and_adiv_and_metadata_and_growth_data_pcoa_zeros.tsv	../output/huang_roy_genus_tree.newick
A12b_Taxa_vs_Growth_Rate_Zeros_Included	skeleton_D_0__Bacteria___D_1__Bacteroidetes___D_2__Chlorobia___D_3__Chlorobiales___D_4__Chlorobiaceae___D_5__Prosthecochloris	growth_rate_mm_per_year	0.0194888	0.58062	NA (q values only calculated for best models by AIC)	8	-0.000154629	BM	FALSE	-30.8077	-30.0077	7.75448	None	None	../output/PIC_results/A12b_Taxa_vs_Growth_Rate_Zeros_Included/PIC_skeleton_D_0__Bacteria___D_1__Bacteroidetes___D_2__Chlorobia___D_3__Chlorobiales___D_4__Chlorobiaceae___D_5__Prosthecochloris_vs_growth_rate_mm_per_year/PGLS_results.tsv	-0.00107486	skeleton	lambda=1 delta=1kappa=1	None	All parameters fixed	0.128852	0.000274198	../output/GCMP_trait_table_with_abundances_and_adiv_and_metadata_and_growth_data_pcoa_zeros.tsv	../output/huang_roy_genus_tree.newick
A12b_Taxa_vs_Growth_Rate_Zeros_Included	all_D_0__Bacteria___D_1__Bacteroidetes___D_2__Bacteroidia___D_3__Bacteroidales___D_4__Rikenellaceae___D_5__Rikenellaceae_RC9_gut_group	growth_rate_mm_per_year	0.0171061	0.604953	NA (q values only calculated for best models by AIC)	13	-0.0970235	BM	FALSE	-30.764	-29.964	7.51682	None	None	../output/PIC_results/A12b_Taxa_vs_Growth_Rate_Zeros_Included/PIC_all_D_0__Bacteria___D_1__Bacteroidetes___D_2__Bacteroidia___D_3__Bacteroidales___D_4__Rikenellaceae___D_5__Rikenellaceae_RC9_gut_group_vs_growth_rate_mm_per_year/PGLS_results.tsv	-0.720744	all	lambda=1 delta=1kappa=1	None	All parameters fixed	0.129085	0.183863	../output/GCMP_trait_table_with_abundances_and_adiv_and_metadata_and_growth_data_pcoa_zeros.tsv	../output/huang_roy_genus_tree.newick
A12b_Taxa_vs_Growth_Rate_Zeros_Included	skeleton_D_0__Bacteria___D_1__Proteobacteria___D_2__Deltaproteobacteria___D_3__Desulfobacterales___D_4__Desulfobacteraceae___D_5__Desulfobacter	growth_rate_mm_per_year	0.00976589	0.696443	NA (q values only calculated for best models by AIC)	10	0.00476417	BM_Kappa	FALSE	-34.951	-34.151	3.33264	None	None	../output/PIC_results/A12b_Taxa_vs_Growth_Rate_Zeros_Included/PIC_skeleton_D_0__Bacteria___D_1__Proteobacteria___D_2__Deltaproteobacteria___D_3__Desulfobacterales___D_4__Desulfobacteraceae___D_5__Desulfobacter_vs_growth_rate_mm_per_year/PGLS_results.tsv	-0.0470139	skeleton	lambda=1 delta=1kappa=ML	kappa	kappa : 0.243429693952941 (95% CI NA - 0.950114755451666 )	0.124672	0.0119933	../output/GCMP_trait_table_with_abundances_and_adiv_and_metadata_and_growth_data_pcoa_zeros.tsv	../output/huang_roy_genus_tree.newick
A12b_Taxa_vs_Growth_Rate_Zeros_Included	all_D_0__Bacteria___D_1__Proteobacteria___D_2__Alphaproteobacteria___D_3__Rhizobiales___D_4__Stappiaceae___D_5__Pseudovibrio	growth_rate_mm_per_year	0.0110851	0.67757	NA (q values only calculated for best models by AIC)	18	-0.00248191	BM	FALSE	-30.654	-29.854	8.29886	None	None	../output/PIC_results/A12b_Taxa_vs_Growth_Rate_Zeros_Included/PIC_all_D_0__Bacteria___D_1__Proteobacteria___D_2__Alphaproteobacteria___D_3__Rhizobiales___D_4__Stappiaceae___D_5__Pseudovibrio_vs_growth_rate_mm_per_year/PGLS_results.tsv	-0.0229732	all	lambda=1 delta=1kappa=1	None	All parameters fixed	0.139127	0.00586051	../output/GCMP_trait_table_with_abundances_and_adiv_and_metadata_and_growth_data_pcoa_zeros.tsv	../output/huang_roy_genus_tree.newick
A12b_Taxa_vs_Growth_Rate_Zeros_Included	all_D_0__Bacteria___D_1__Proteobacteria___D_2__Gammaproteobacteria___D_3__Betaproteobacteriales___D_4__Burkholderiaceae___D_5__Aquabacterium	growth_rate_mm_per_year	0.075188	0.27085	NA (q values only calculated for best models by AIC)	16	0.000512344	BM	FALSE	-31.8604	-31.0604	12.1497	None	None	../output/PIC_results/A12b_Taxa_vs_Growth_Rate_Zeros_Included/PIC_all_D_0__Bacteria___D_1__Proteobacteria___D_2__Gammaproteobacteria___D_3__Betaproteobacteriales___D_4__Burkholderiaceae___D_5__Aquabacterium_vs_growth_rate_mm_per_year/PGLS_results.tsv	-0.00176092	all	lambda=1 delta=1kappa=1	None	All parameters fixed	0.0974775	0.000449214	../output/GCMP_trait_table_with_abundances_and_adiv_and_metadata_and_growth_data_pcoa_zeros.tsv	../output/huang_roy_genus_tree.newick
A12b_Taxa_vs_Growth_Rate_Zeros_Included	tissue_D_0__Bacteria___D_1__Proteobacteria___D_2__Gammaproteobacteria___D_3__Pseudomonadales___D_4__Pseudomonadaceae___D_5__Pseudomonas	growth_rate_mm_per_year	0.163688	0.0958397	NA (q values only calculated for best models by AIC)	13	0.000516665	BM_Kappa	FALSE	-37.5176	-36.7176	5.0449	None	None	../output/PIC_results/A12b_Taxa_vs_Growth_Rate_Zeros_Included/PIC_tissue_D_0__Bacteria___D_1__Proteobacteria___D_2__Gammaproteobacteria___D_3__Pseudomonadales___D_4__Pseudomonadaceae___D_5__Pseudomonas_vs_growth_rate_mm_per_year/PGLS_results.tsv	-0.00114449	tissue	lambda=1 delta=1kappa=ML	kappa	kappa : 1e-06 (95% CI NA - 0.74677872899239 )	0.0998464	0.000291961	../output/GCMP_trait_table_with_abundances_and_adiv_and_metadata_and_growth_data_pcoa_zeros.tsv	../output/huang_roy_genus_tree.newick
A12b_Taxa_vs_Growth_Rate_Zeros_Included	all_D_0__Bacteria___D_1__Proteobacteria___D_2__Deltaproteobacteria___D_3__Desulfobacterales___D_4__Desulfobacteraceae___D_5__Desulfobacter	growth_rate_mm_per_year	0.00346158	0.816618	NA (q values only calculated for best models by AIC)	4	0.0114305	BM	FALSE	-30.5158	-29.7158	7.72621	None	None	../output/PIC_results/A12b_Taxa_vs_Growth_Rate_Zeros_Included/PIC_all_D_0__Bacteria___D_1__Proteobacteria___D_2__Deltaproteobacteria___D_3__Desulfobacterales___D_4__Desulfobacteraceae___D_5__Desulfobacter_vs_growth_rate_mm_per_year/PGLS_results.tsv	-0.190064	all	lambda=1 delta=1kappa=1	None	All parameters fixed	0.124418	0.0484857	../output/GCMP_trait_table_with_abundances_and_adiv_and_metadata_and_growth_data_pcoa_zeros.tsv	../output/huang_roy_genus_tree.newick
A12b_Taxa_vs_Growth_Rate_Zeros_Included	skeleton_D_0__Bacteria___D_1__Spirochaetes___D_2__Spirochaetia___D_3__Spirochaetales___D_4__Spirochaetaceae___D_5__Spirochaeta_2	growth_rate_mm_per_year	0.0698825	0.289126	NA (q values only calculated for best models by AIC)	18	-0.00159592	BM_Kappa	FALSE	-35.8947	-35.0947	2.96652	None	None	../output/PIC_results/A12b_Taxa_vs_Growth_Rate_Zeros_Included/PIC_skeleton_D_0__Bacteria___D_1__Spirochaetes___D_2__Spirochaetia___D_3__Spirochaetales___D_4__Spirochaetaceae___D_5__Spirochaeta_2_vs_growth_rate_mm_per_year/PGLS_results.tsv	-0.00570589	skeleton	lambda=1 delta=1kappa=ML	kappa	kappa : 0.401324972362089 (95% CI NA - NA )	0.133881	0.00145558	../output/GCMP_trait_table_with_abundances_and_adiv_and_metadata_and_growth_data_pcoa_zeros.tsv	../output/huang_roy_genus_tree.newick
A12b_Taxa_vs_Growth_Rate_Zeros_Included	tissue_D_0__Bacteria___D_1__Proteobacteria___D_2__Gammaproteobacteria___D_3__Betaproteobacteriales___D_4__Burkholderiaceae___D_5__Aquabacterium	growth_rate_mm_per_year	0.000224624	0.952933	NA (q values only calculated for best models by AIC)	10	2.45761e-05	BM_Kappa	FALSE	-34.7779	-33.9779	5.17524	None	None	../output/PIC_results/A12b_Taxa_vs_Growth_Rate_Zeros_Included/PIC_tissue_D_0__Bacteria___D_1__Proteobacteria___D_2__Gammaproteobacteria___D_3__Betaproteobacteriales___D_4__Burkholderiaceae___D_5__Aquabacterium_vs_growth_rate_mm_per_year/PGLS_results.tsv	-0.0016068	tissue	lambda=1 delta=1kappa=ML	kappa	kappa : 0.239281700147771 (95% CI NA - 0.992754790093656 )	0.125508	0.000409899	../output/GCMP_trait_table_with_abundances_and_adiv_and_metadata_and_growth_data_pcoa_zeros.tsv	../output/huang_roy_genus_tree.newick
A12b_Taxa_vs_Growth_Rate_Zeros_Included	mucus_D_0__Bacteria___D_1__Proteobacteria___D_2__Gammaproteobacteria___D_3__Vibrionales___D_4__Vibrionaceae___D_5__Photobacterium	growth_rate_mm_per_year	0.0993125	0.217921	NA (q values only calculated for best models by AIC)	14	-0.000994274	BM_Delta	FALSE	-28.4859	-27.6288	10.5685	None	None	../output/PIC_results/A12b_Taxa_vs_Growth_Rate_Zeros_Included/PIC_mucus_D_0__Bacteria___D_1__Proteobacteria___D_2__Gammaproteobacteria___D_3__Vibrionales___D_4__Vibrionaceae___D_5__Photobacterium_vs_growth_rate_mm_per_year/PGLS_results.tsv	-0.00303062	mucus	lambda=1 delta=MLkappa=1	delta	delta : 1 (95% CI 0.279425345758424 - NA )	0.13311	0.000773118	../output/GCMP_trait_table_with_abundances_and_adiv_and_metadata_and_growth_data_pcoa_zeros.tsv	../output/huang_roy_genus_tree.newick
A12b_Taxa_vs_Growth_Rate_Zeros_Included	all_D_0__Archaea___D_1__Thaumarchaeota___D_2__Nitrososphaeria___D_3__Nitrosopumilales___D_4__Nitrosopumilaceae___D_5__Candidatus_Nitrosopumilus	growth_rate_mm_per_year	0.449311	0.00233372	NA (q values only calculated for best models by AIC)	9	-0.00537548	BM_Kappa	FALSE	-45.0386	-44.2386	8.02059	None	None	../output/PIC_results/A12b_Taxa_vs_Growth_Rate_Zeros_Included/PIC_all_D_0__Archaea___D_1__Thaumarchaeota___D_2__Nitrososphaeria___D_3__Nitrosopumilales___D_4__Nitrosopumilaceae___D_5__Candidatus_Nitrosopumilus_vs_growth_rate_mm_per_year/PGLS_results.tsv	-0.00583207	all	lambda=1 delta=1kappa=ML	kappa	kappa : 1e-06 (95% CI NA - 0.8604050410693 )	0.200828	0.00148777	../output/GCMP_trait_table_with_abundances_and_adiv_and_metadata_and_growth_data_pcoa_zeros.tsv	../output/huang_roy_genus_tree.newick
A12b_Taxa_vs_Growth_Rate_Zeros_Included	all_D_0__Bacteria___D_1__Tenericutes___D_2__Mollicutes___D_3__Mycoplasmatales___D_4__Mycoplasmataceae___D_5__Mycoplasma	growth_rate_mm_per_year	0.0606972	0.324372	NA (q values only calculated for best models by AIC)	7	-0.0124226	BM_Kappa	FALSE	-35.809	-35.009	3.13211	None	None	../output/PIC_results/A12b_Taxa_vs_Growth_Rate_Zeros_Included/PIC_all_D_0__Bacteria___D_1__Tenericutes___D_2__Mollicutes___D_3__Mycoplasmatales___D_4__Mycoplasmataceae___D_5__Mycoplasma_vs_growth_rate_mm_per_year/PGLS_results.tsv	-0.0478912	all	lambda=1 delta=1kappa=ML	kappa	kappa : 0.357140123836876 (95% CI NA - NA )	0.127331	0.0122171	../output/GCMP_trait_table_with_abundances_and_adiv_and_metadata_and_growth_data_pcoa_zeros.tsv	../output/huang_roy_genus_tree.newick
A12b_Taxa_vs_Growth_Rate_Zeros_Included	tissue_D_0__Bacteria___D_1__Proteobacteria___D_2__Alphaproteobacteria___D_3__Sphingomonadales___D_4__Sphingomonadaceae___D_5__Sphingobium	growth_rate_mm_per_year	0.0789172	0.258807	NA (q values only calculated for best models by AIC)	16	0.00036809	BM_Kappa	FALSE	-36.0288	-35.2288	4.8889	None	None	../output/PIC_results/A12b_Taxa_vs_Growth_Rate_Zeros_Included/PIC_tissue_D_0__Bacteria___D_1__Proteobacteria___D_2__Alphaproteobacteria___D_3__Sphingomonadales___D_4__Sphingomonadaceae___D_5__Sphingobium_vs_growth_rate_mm_per_year/PGLS_results.tsv	-0.00123238	tissue	lambda=1 delta=1kappa=ML	kappa	kappa : 0.0782305585829289 (95% CI NA - 0.839601768994162 )	0.110365	0.000314382	../output/GCMP_trait_table_with_abundances_and_adiv_and_metadata_and_growth_data_pcoa_zeros.tsv	../output/huang_roy_genus_tree.newick
A12b_Taxa_vs_Growth_Rate_Zeros_Included	mucus_D_0__Bacteria___D_1__Proteobacteria___D_2__Gammaproteobacteria___D_3__Betaproteobacteriales___D_4__Burkholderiaceae___D_5__Aquabacterium	growth_rate_mm_per_year	0.233195	0.0495895	NA (q values only calculated for best models by AIC)	19	0.00103655	BM_Kappa	FALSE	-36.177	-35.3198	6.66906	None	None	../output/PIC_results/A12b_Taxa_vs_Growth_Rate_Zeros_Included/PIC_mucus_D_0__Bacteria___D_1__Proteobacteria___D_2__Gammaproteobacteria___D_3__Betaproteobacteriales___D_4__Burkholderiaceae___D_5__Aquabacterium_vs_growth_rate_mm_per_year/PGLS_results.tsv	8.53237646038205e-05 - 0.00198777439365783	mucus	lambda=1 delta=1kappa=ML	kappa	kappa : 1e-06 (95% CI NA - 0.753218304237213 )	0.0306254	0.000485319	../output/GCMP_trait_table_with_abundances_and_adiv_and_metadata_and_growth_data_pcoa_zeros.tsv	../output/huang_roy_genus_tree.newick
A12b_Taxa_vs_Growth_Rate_Zeros_Included	all_D_0__Bacteria___D_1__Proteobacteria___D_2__Gammaproteobacteria___D_3__Oceanospirillales___D_4__Endozoicomonadaceae___D_5__Endozoicomonas	growth_rate_mm_per_year	0.20037	0.0625003	NA (q values only calculated for best models by AIC)	7	0.00033573	BM_Kappa	FALSE	-37.846	-37.046	2.41522	None	None	../output/PIC_results/A12b_Taxa_vs_Growth_Rate_Zeros_Included/PIC_all_D_0__Bacteria___D_1__Proteobacteria___D_2__Gammaproteobacteria___D_3__Oceanospirillales___D_4__Endozoicomonadaceae___D_5__Endozoicomonas_vs_growth_rate_mm_per_year/PGLS_results.tsv	7.0940363313879e-06 - 0.00066436624328811	all	lambda=1 delta=1kappa=ML	kappa	kappa : 0.596552187728353 (95% CI NA - NA )	0.102835	0.000167671	../output/GCMP_trait_table_with_abundances_and_adiv_and_metadata_and_growth_data_pcoa_zeros.tsv	../output/huang_roy_genus_tree.newick
A12b_Taxa_vs_Growth_Rate_Zeros_Included	all_D_0__Bacteria___D_1__Cyanobacteria___D_2__Oxyphotobacteria___D_3__Synechococcales___D_4__Cyanobiaceae___D_5__Synechococcus_CC9902	growth_rate_mm_per_year	0.130136	0.141375	NA (q values only calculated for best models by AIC)	9	0.00252317	BM_Delta	FALSE	-32.9629	-32.1629	5.26988	None	None	../output/PIC_results/A12b_Taxa_vs_Growth_Rate_Zeros_Included/PIC_all_D_0__Bacteria___D_1__Cyanobacteria___D_2__Oxyphotobacteria___D_3__Synechococcales___D_4__Cyanobiaceae___D_5__Synechococcus_CC9902_vs_growth_rate_mm_per_year/PGLS_results.tsv	-0.00639292	all	lambda=1 delta=MLkappa=1	delta	delta : 1 (95% CI 0.257369781122002 - NA )	0.104187	0.00163085	../output/GCMP_trait_table_with_abundances_and_adiv_and_metadata_and_growth_data_pcoa_zeros.tsv	../output/huang_roy_genus_tree.newick
A12b_Taxa_vs_Growth_Rate_Zeros_Included	all_D_0__Bacteria___D_1__Proteobacteria___D_2__Gammaproteobacteria___D_3__Alteromonadales___D_4__Pseudoalteromonadaceae___D_5__Pseudoalteromonas	growth_rate_mm_per_year	0.117357	0.164039	NA (q values only calculated for best models by AIC)	14	-0.00108326	BM_Kappa	FALSE	-36.6698	-35.8698	2.76999	None	None	../output/PIC_results/A12b_Taxa_vs_Growth_Rate_Zeros_Included/PIC_all_D_0__Bacteria___D_1__Proteobacteria___D_2__Gammaproteobacteria___D_3__Alteromonadales___D_4__Pseudoalteromonadaceae___D_5__Pseudoalteromonas_vs_growth_rate_mm_per_year/PGLS_results.tsv	-0.00291136	all	lambda=1 delta=1kappa=ML	kappa	kappa : 0.459741301468581 (95% CI NA - NA )	0.1289	0.000742693	../output/GCMP_trait_table_with_abundances_and_adiv_and_metadata_and_growth_data_pcoa_zeros.tsv	../output/huang_roy_genus_tree.newick
A12b_Taxa_vs_Growth_Rate_Zeros_Included	skeleton_D_0__Bacteria___D_1__Firmicutes___D_2__Clostridia___D_3__Clostridiales___D_4__Clostridiaceae_4___D_5__Paramaledivibacter	growth_rate_mm_per_year	0.00410287	0.80065	NA (q values only calculated for best models by AIC)	17	8.39212e-05	BM_Delta	FALSE	-30.5274	-29.7274	9.21395	None	None	../output/PIC_results/A12b_Taxa_vs_Growth_Rate_Zeros_Included/PIC_skeleton_D_0__Bacteria___D_1__Firmicutes___D_2__Clostridia___D_3__Clostridiales___D_4__Clostridiaceae_4___D_5__Paramaledivibacter_vs_growth_rate_mm_per_year/PGLS_results.tsv	-0.00128133	skeleton	lambda=1 delta=MLkappa=1	delta	delta : 1 (95% CI 0.27482003942935 - NA )	0.125024	0.00032687	../output/GCMP_trait_table_with_abundances_and_adiv_and_metadata_and_growth_data_pcoa_zeros.tsv	../output/huang_roy_genus_tree.newick
A12b_Taxa_vs_Growth_Rate_Zeros_Included	skeleton_D_0__Bacteria___D_1__Bacteroidetes___D_2__Bacteroidia___D_3__Cytophagales___D_4__Cyclobacteriaceae___D_5__uncultured	growth_rate_mm_per_year	0.0191164	0.584294	NA (q values only calculated for best models by AIC)	4	-0.000250582	BM_Kappa	FALSE	-35.1215	-34.3215	3.12408	None	None	../output/PIC_results/A12b_Taxa_vs_Growth_Rate_Zeros_Included/PIC_skeleton_D_0__Bacteria___D_1__Bacteroidetes___D_2__Bacteroidia___D_3__Cytophagales___D_4__Cyclobacteriaceae___D_5__uncultured_vs_growth_rate_mm_per_year/PGLS_results.tsv	-0.00175906	skeleton	lambda=1 delta=1kappa=ML	kappa	kappa : 0.256774430882958 (95% CI NA - 0.965841135930382 )	0.132419	0.00044874	../output/GCMP_trait_table_with_abundances_and_adiv_and_metadata_and_growth_data_pcoa_zeros.tsv	../output/huang_roy_genus_tree.newick
A12b_Taxa_vs_Growth_Rate_Zeros_Included	all_D_0__Bacteria___D_1__Proteobacteria___D_2__Deltaproteobacteria___D_3__Desulfobacterales___D_4__Desulfobacteraceae___D_5__Desulfobacter	growth_rate_mm_per_year	0.00755131	0.731704	NA (q values only calculated for best models by AIC)	4	0.0134626	BM_Kappa	FALSE	-34.9106	-34.1106	3.33137	None	None	../output/PIC_results/A12b_Taxa_vs_Growth_Rate_Zeros_Included/PIC_all_D_0__Bacteria___D_1__Proteobacteria___D_2__Deltaproteobacteria___D_3__Desulfobacterales___D_4__Desulfobacteraceae___D_5__Desulfobacter_vs_growth_rate_mm_per_year/PGLS_results.tsv	-0.151251	all	lambda=1 delta=1kappa=ML	kappa	kappa : 0.242344328182883 (95% CI NA - 0.948836813764076 )	0.124295	0.0385843	../output/GCMP_trait_table_with_abundances_and_adiv_and_metadata_and_growth_data_pcoa_zeros.tsv	../output/huang_roy_genus_tree.newick
A12b_Taxa_vs_Growth_Rate_Zeros_Included	all_D_0__Bacteria___D_1__Proteobacteria___D_2__Alphaproteobacteria___D_3__Rhodobacterales___D_4__Rhodobacteraceae___D_5__Ruegeria	growth_rate_mm_per_year	0.089377	0.228155	NA (q values only calculated for best models by AIC)	15	-0.00468894	BM_Kappa	FALSE	-36.4597	-35.6597	4.74618	None	None	../output/PIC_results/A12b_Taxa_vs_Growth_Rate_Zeros_Included/PIC_all_D_0__Bacteria___D_1__Proteobacteria___D_2__Alphaproteobacteria___D_3__Rhodobacterales___D_4__Rhodobacteraceae___D_5__Ruegeria_vs_growth_rate_mm_per_year/PGLS_results.tsv	-0.0146675	all	lambda=1 delta=1kappa=ML	kappa	kappa : 0.252531541457606 (95% CI NA - 0.965985698134749 )	0.163298	0.00374172	../output/GCMP_trait_table_with_abundances_and_adiv_and_metadata_and_growth_data_pcoa_zeros.tsv	../output/huang_roy_genus_tree.newick
A12b_Taxa_vs_Growth_Rate_Zeros_Included	mucus_D_0__Bacteria___D_1__Proteobacteria___D_2__Gammaproteobacteria___D_3__Oceanospirillales___D_4__Endozoicomonadaceae___D_5__Endozoicomonas	growth_rate_mm_per_year	0.311067	0.0200009	NA (q values only calculated for best models by AIC)	16	0.000526551	BM_Delta	FALSE	-33.0422	-32.185	3.65758	None	None	../output/PIC_results/A12b_Taxa_vs_Growth_Rate_Zeros_Included/PIC_mucus_D_0__Bacteria___D_1__Proteobacteria___D_2__Gammaproteobacteria___D_3__Oceanospirillales___D_4__Endozoicomonadaceae___D_5__Endozoicomonas_vs_growth_rate_mm_per_year/PGLS_results.tsv	0.000129987437929472 - 0.000923114659371149	mucus	lambda=1 delta=MLkappa=1	delta	delta : 1 (95% CI 0.200756021931265 - NA )	0.0941106	0.000202328	../output/GCMP_trait_table_with_abundances_and_adiv_and_metadata_and_growth_data_pcoa_zeros.tsv	../output/huang_roy_genus_tree.newick
A12b_Taxa_vs_Growth_Rate_Zeros_Included	skeleton_D_0__Bacteria___D_1__Proteobacteria___D_2__Alphaproteobacteria___D_3__Rhodospirillales___D_4__Terasakiellaceae___D_5__uncultured	growth_rate_mm_per_year	0.415698	0.00386749	NA (q values only calculated for best models by AIC)	15	0.000429473	BM	FALSE	-40.1255	-39.3255	0.212958	None	None	../output/PIC_results/A12b_Taxa_vs_Growth_Rate_Zeros_Included/PIC_skeleton_D_0__Bacteria___D_1__Proteobacteria___D_2__Alphaproteobacteria___D_3__Rhodospirillales___D_4__Terasakiellaceae___D_5__uncultured_vs_growth_rate_mm_per_year/PGLS_results.tsv	0.000179977843967673 - 0.000678967204588012	skeleton	lambda=1 delta=1kappa=1	None	All parameters fixed	0.122684	0.000127293	../output/GCMP_trait_table_with_abundances_and_adiv_and_metadata_and_growth_data_pcoa_zeros.tsv	../output/huang_roy_genus_tree.newick
A12b_Taxa_vs_Growth_Rate_Zeros_Included	skeleton_D_0__Bacteria___D_1__Proteobacteria___D_2__Alphaproteobacteria___D_3__Rhodospirillales___D_4__Terasakiellaceae___D_5__uncultured	growth_rate_mm_per_year	0.375572	0.00684867	NA (q values only calculated for best models by AIC)	15	0.000417081	BM_Lambda	FALSE	-40.306	-39.506	0.0324606	None	None	../output/PIC_results/A12b_Taxa_vs_Growth_Rate_Zeros_Included/PIC_skeleton_D_0__Bacteria___D_1__Proteobacteria___D_2__Alphaproteobacteria___D_3__Rhodospirillales___D_4__Terasakiellaceae___D_5__uncultured_vs_growth_rate_mm_per_year/PGLS_results.tsv	0.000153562662169521 - 0.000680599196038895	skeleton	lambda=ML delta=1kappa=1	lambda	lambda : 0.986045789455875 (95% CI NA - NA )	0.122727	0.000134448	../output/GCMP_trait_table_with_abundances_and_adiv_and_metadata_and_growth_data_pcoa_zeros.tsv	../output/huang_roy_genus_tree.newick
A12b_Taxa_vs_Growth_Rate_Zeros_Included	skeleton_D_0__Bacteria___D_1__Spirochaetes___D_2__Spirochaetia___D_3__Spirochaetales___D_4__Spirochaetaceae___D_5__Spirochaeta_2	growth_rate_mm_per_year	0.146957	0.116336	NA (q values only calculated for best models by AIC)	18	-0.00203531	BM	FALSE	-33.3144	-32.5144	5.54681	None	None	../output/PIC_results/A12b_Taxa_vs_Growth_Rate_Zeros_Included/PIC_skeleton_D_0__Bacteria___D_1__Spirochaetes___D_2__Spirochaetia___D_3__Spirochaetales___D_4__Spirochaetaceae___D_5__Spirochaeta_2_vs_growth_rate_mm_per_year/PGLS_results.tsv	-0.0048056	skeleton	lambda=1 delta=1kappa=1	None	All parameters fixed	0.136666	0.00122592	../output/GCMP_trait_table_with_abundances_and_adiv_and_metadata_and_growth_data_pcoa_zeros.tsv	../output/huang_roy_genus_tree.newick
A12b_Taxa_vs_Growth_Rate_Zeros_Included	all_D_0__Bacteria___D_1__Proteobacteria___D_2__Alphaproteobacteria___D_3__Sphingomonadales___D_4__Sphingomonadaceae___D_5__Sphingobium	growth_rate_mm_per_year	0.0711844	0.28451	NA (q values only calculated for best models by AIC)	19	0.000477868	BM_Delta	FALSE	-31.7826	-30.9826	11.6627	None	None	../output/PIC_results/A12b_Taxa_vs_Growth_Rate_Zeros_Included/PIC_all_D_0__Bacteria___D_1__Proteobacteria___D_2__Alphaproteobacteria___D_3__Sphingomonadales___D_4__Sphingomonadaceae___D_5__Sphingobium_vs_growth_rate_mm_per_year/PGLS_results.tsv	-0.00169163	all	lambda=1 delta=MLkappa=1	delta	delta : 1 (95% CI 0.290954385136722 - NA )	0.0967396	0.000431539	../output/GCMP_trait_table_with_abundances_and_adiv_and_metadata_and_growth_data_pcoa_zeros.tsv	../output/huang_roy_genus_tree.newick
A12b_Taxa_vs_Growth_Rate_Zeros_Included	tissue_D_0__Bacteria___D_1__Proteobacteria___D_2__Alphaproteobacteria___D_3__Rhodospirillales___D_4__Terasakiellaceae___D_5__uncultured	growth_rate_mm_per_year	0.450625	0.00228684	NA (q values only calculated for best models by AIC)	15	0.000568015	BM	FALSE	-41.2349	-40.4349	0.146311	None	None	../output/PIC_results/A12b_Taxa_vs_Growth_Rate_Zeros_Included/PIC_tissue_D_0__Bacteria___D_1__Proteobacteria___D_2__Alphaproteobacteria___D_3__Rhodospirillales___D_4__Terasakiellaceae___D_5__uncultured_vs_growth_rate_mm_per_year/PGLS_results.tsv	0.000260700914621804 - 0.000875330030277647	tissue	lambda=1 delta=1kappa=1	None	All parameters fixed	0.123379	0.000156793	../output/GCMP_trait_table_with_abundances_and_adiv_and_metadata_and_growth_data_pcoa_zeros.tsv	../output/huang_roy_genus_tree.newick
A12b_Taxa_vs_Growth_Rate_Zeros_Included	tissue_D_0__Bacteria___D_1__Proteobacteria___D_2__Alphaproteobacteria___D_3__Rhodospirillales___D_4__Terasakiellaceae___D_5__uncultured	growth_rate_mm_per_year	0.42476	0.00338366	NA (q values only calculated for best models by AIC)	15	0.000560963	BM_Lambda	FALSE	-41.3263	-40.5263	0.0549226	None	None	../output/PIC_results/A12b_Taxa_vs_Growth_Rate_Zeros_Included/PIC_tissue_D_0__Bacteria___D_1__Proteobacteria___D_2__Alphaproteobacteria___D_3__Rhodospirillales___D_4__Terasakiellaceae___D_5__uncultured_vs_growth_rate_mm_per_year/PGLS_results.tsv	0.000241086023932489 - 0.000880840928482049	tissue	lambda=ML delta=1kappa=1	lambda	lambda : 0.991440782318571 (95% CI NA - NA )	0.123375	0.000163203	../output/GCMP_trait_table_with_abundances_and_adiv_and_metadata_and_growth_data_pcoa_zeros.tsv	../output/huang_roy_genus_tree.newick
A12b_Taxa_vs_Growth_Rate_Zeros_Included	tissue_D_0__Bacteria___D_1__Proteobacteria___D_2__Alphaproteobacteria___D_3__Rhizobiales___D_4__Beijerinckiaceae___D_5__Methylobacterium	growth_rate_mm_per_year	0.00350602	0.815464	NA (q values only calculated for best models by AIC)	16	-0.000149792	BM_Delta	FALSE	-30.5166	-29.7166	8.32695	None	None	../output/PIC_results/A12b_Taxa_vs_Growth_Rate_Zeros_Included/PIC_tissue_D_0__Bacteria___D_1__Proteobacteria___D_2__Alphaproteobacteria___D_3__Rhizobiales___D_4__Beijerinckiaceae___D_5__Methylobacterium_vs_growth_rate_mm_per_year/PGLS_results.tsv	-0.00247482	tissue	lambda=1 delta=MLkappa=1	delta	delta : 1 (95% CI 0.27361255791248 - NA )	0.129474	0.000631333	../output/GCMP_trait_table_with_abundances_and_adiv_and_metadata_and_growth_data_pcoa_zeros.tsv	../output/huang_roy_genus_tree.newick
A12b_Taxa_vs_Growth_Rate_Zeros_Included	all_D_0__Bacteria___D_1__Proteobacteria___D_2__Gammaproteobacteria___D_3__Vibrionales___D_4__Vibrionaceae___D_5__Vibrio	growth_rate_mm_per_year	0.0720236	0.281581	NA (q values only calculated for best models by AIC)	12	-0.00190374	BM_Kappa	FALSE	-36.1197	-35.3197	3.89579	None	None	../output/PIC_results/A12b_Taxa_vs_Growth_Rate_Zeros_Included/PIC_all_D_0__Bacteria___D_1__Proteobacteria___D_2__Gammaproteobacteria___D_3__Vibrionales___D_4__Vibrionaceae___D_5__Vibrio_vs_growth_rate_mm_per_year/PGLS_results.tsv	-0.00669677	all	lambda=1 delta=1kappa=ML	kappa	kappa : 0.255005936031597 (95% CI NA - 0.96872078659276 )	0.137895	0.00170836	../output/GCMP_trait_table_with_abundances_and_adiv_and_metadata_and_growth_data_pcoa_zeros.tsv	../output/huang_roy_genus_tree.newick
A12b_Taxa_vs_Growth_Rate_Zeros_Included	tissue_D_0__Bacteria___D_1__Bacteroidetes___D_2__Bacteroidia___D_3__Flavobacteriales___D_4__Flavobacteriaceae___D_5__Maritimimonas	growth_rate_mm_per_year	0.00280315	0.834725	NA (q values only calculated for best models by AIC)	16	-9.54924e-05	BM_Kappa	FALSE	-34.8251	-34.0251	3.41605	None	None	../output/PIC_results/A12b_Taxa_vs_Growth_Rate_Zeros_Included/PIC_tissue_D_0__Bacteria___D_1__Bacteroidetes___D_2__Bacteroidia___D_3__Flavobacteriales___D_4__Flavobacteriaceae___D_5__Maritimimonas_vs_growth_rate_mm_per_year/PGLS_results.tsv	-0.00176507	tissue	lambda=1 delta=1kappa=ML	kappa	kappa : 0.247751985372161 (95% CI NA - 0.954146170001797 )	0.127419	0.000450274	../output/GCMP_trait_table_with_abundances_and_adiv_and_metadata_and_growth_data_pcoa_zeros.tsv	../output/huang_roy_genus_tree.newick
A12b_Taxa_vs_Growth_Rate_Zeros_Included	skeleton_D_0__Bacteria___D_1__Proteobacteria___D_2__Gammaproteobacteria___D_3__Pseudomonadales___D_4__Pseudomonadaceae___D_5__Pseudomonas	growth_rate_mm_per_year	0.0909883	0.223805	NA (q values only calculated for best models by AIC)	12	0.000235893	BM_Kappa	FALSE	-36.4356	-35.6356	4.11723	None	None	../output/PIC_results/A12b_Taxa_vs_Growth_Rate_Zeros_Included/PIC_skeleton_D_0__Bacteria___D_1__Proteobacteria___D_2__Gammaproteobacteria___D_3__Pseudomonadales___D_4__Pseudomonadaceae___D_5__Pseudomonas_vs_growth_rate_mm_per_year/PGLS_results.tsv	-0.000730689	skeleton	lambda=1 delta=1kappa=ML	kappa	kappa : 0.164102610552211 (95% CI NA - 0.885128132920901 )	0.112353	0.0001864	../output/GCMP_trait_table_with_abundances_and_adiv_and_metadata_and_growth_data_pcoa_zeros.tsv	../output/huang_roy_genus_tree.newick
A12b_Taxa_vs_Growth_Rate_Zeros_Included	skeleton_D_0__Bacteria___D_1__Proteobacteria___D_2__Deltaproteobacteria___D_3__Desulfobacterales___D_4__Desulfobacteraceae___D_5__Desulfobacter	growth_rate_mm_per_year	0.00647466	0.750946	NA (q values only calculated for best models by AIC)	10	0.00471213	BM_Delta	FALSE	-30.5703	-29.7703	7.71329	None	None	../output/PIC_results/A12b_Taxa_vs_Growth_Rate_Zeros_Included/PIC_skeleton_D_0__Bacteria___D_1__Proteobacteria___D_2__Deltaproteobacteria___D_3__Desulfobacterales___D_4__Desulfobacteraceae___D_5__Desulfobacter_vs_growth_rate_mm_per_year/PGLS_results.tsv	-0.0572037	skeleton	lambda=1 delta=MLkappa=1	delta	delta : 1 (95% CI 0.276959681730775 - NA )	0.124272	0.0145928	../output/GCMP_trait_table_with_abundances_and_adiv_and_metadata_and_growth_data_pcoa_zeros.tsv	../output/huang_roy_genus_tree.newick
A12b_Taxa_vs_Growth_Rate_Zeros_Included	all_D_0__Bacteria___D_1__Proteobacteria___D_2__Gammaproteobacteria___D_3__Pseudomonadales___D_4__Pseudomonadaceae___D_5__Pseudomonas	growth_rate_mm_per_year	0.129219	0.14289	NA (q values only calculated for best models by AIC)	7	0.000481097	BM_Delta	FALSE	-32.944	-32.144	12.3779	None	None	../output/PIC_results/A12b_Taxa_vs_Growth_Rate_Zeros_Included/PIC_all_D_0__Bacteria___D_1__Proteobacteria___D_2__Gammaproteobacteria___D_3__Pseudomonadales___D_4__Pseudomonadaceae___D_5__Pseudomonas_vs_growth_rate_mm_per_year/PGLS_results.tsv	-0.00122391	all	lambda=1 delta=MLkappa=1	delta	delta : 1 (95% CI 0.293935829094841 - NA )	0.0914865	0.000312223	../output/GCMP_trait_table_with_abundances_and_adiv_and_metadata_and_growth_data_pcoa_zeros.tsv	../output/huang_roy_genus_tree.newick
A12b_Taxa_vs_Growth_Rate_Zeros_Included	tissue_D_0__Archaea___D_1__Thaumarchaeota___D_2__Nitrososphaeria___D_3__Nitrosopumilales___D_4__Nitrosopumilaceae___D_5__Candidatus_Nitrosopumilus	growth_rate_mm_per_year	0.336243	0.0116539	NA (q values only calculated for best models by AIC)	18	-0.00236396	BM_Delta	FALSE	-37.8305	-37.0305	12.2159	None	None	../output/PIC_results/A12b_Taxa_vs_Growth_Rate_Zeros_Included/PIC_tissue_D_0__Archaea___D_1__Thaumarchaeota___D_2__Nitrososphaeria___D_3__Nitrosopumilales___D_4__Nitrosopumilaceae___D_5__Candidatus_Nitrosopumilus_vs_growth_rate_mm_per_year/PGLS_results.tsv	-0.00325494	tissue	lambda=1 delta=MLkappa=1	delta	delta : 1 (95% CI 0.284783612421046 - NA )	0.162125	0.000830342	../output/GCMP_trait_table_with_abundances_and_adiv_and_metadata_and_growth_data_pcoa_zeros.tsv	../output/huang_roy_genus_tree.newick
A12b_Taxa_vs_Growth_Rate_Zeros_Included	skeleton_D_0__Bacteria___D_1__Proteobacteria___D_2__Gammaproteobacteria___D_3__Oceanospirillales___D_4__Endozoicomonadaceae___D_5__Endozoicomonas	growth_rate_mm_per_year	0.0926404	0.21944	NA (q values only calculated for best models by AIC)	18	0.000639249	BM_Delta	FALSE	-32.2033	-31.4033	8.96764	None	None	../output/PIC_results/A12b_Taxa_vs_Growth_Rate_Zeros_Included/PIC_skeleton_D_0__Bacteria___D_1__Proteobacteria___D_2__Gammaproteobacteria___D_3__Oceanospirillales___D_4__Endozoicomonadaceae___D_5__Endozoicomonas_vs_growth_rate_mm_per_year/PGLS_results.tsv	-0.00196059	skeleton	lambda=1 delta=MLkappa=1	delta	delta : 1 (95% CI 0.275617577339351 - NA )	0.112951	0.000500149	../output/GCMP_trait_table_with_abundances_and_adiv_and_metadata_and_growth_data_pcoa_zeros.tsv	../output/huang_roy_genus_tree.newick
A12b_Taxa_vs_Growth_Rate_Zeros_Included	tissue_D_0__Bacteria___D_1__Proteobacteria___D_2__Gammaproteobacteria___D_3__Oceanospirillales___D_4__Endozoicomonadaceae___D_5__Endozoicomonas	growth_rate_mm_per_year	0.253404	0.0331993	NA (q values only calculated for best models by AIC)	18	0.000154253	BM	FALSE	-35.7136	-34.9136	4.61509	None	None	../output/PIC_results/A12b_Taxa_vs_Growth_Rate_Zeros_Included/PIC_tissue_D_0__Bacteria___D_1__Proteobacteria___D_2__Gammaproteobacteria___D_3__Oceanospirillales___D_4__Endozoicomonadaceae___D_5__Endozoicomonas_vs_growth_rate_mm_per_year/PGLS_results.tsv	2.45154097557843e-05 - 0.00028399132760563	tissue	lambda=1 delta=1kappa=1	None	All parameters fixed	0.10641	6.61928e-05	../output/GCMP_trait_table_with_abundances_and_adiv_and_metadata_and_growth_data_pcoa_zeros.tsv	../output/huang_roy_genus_tree.newick
A12b_Taxa_vs_Growth_Rate_Zeros_Included	mucus_D_0__Bacteria___D_1__Proteobacteria___D_2__Gammaproteobacteria___D_3__Pseudomonadales___D_4__Pseudomonadaceae___D_5__Pseudomonas	growth_rate_mm_per_year	0.271832	0.0318482	NA (q values only calculated for best models by AIC)	19	0.000662816	BM_Kappa	FALSE	-37.0559	-36.1988	9.59382	None	None	../output/PIC_results/A12b_Taxa_vs_Growth_Rate_Zeros_Included/PIC_mucus_D_0__Bacteria___D_1__Proteobacteria___D_2__Gammaproteobacteria___D_3__Pseudomonadales___D_4__Pseudomonadaceae___D_5__Pseudomonas_vs_growth_rate_mm_per_year/PGLS_results.tsv	0.000113820629621738 - 0.00121181202655254	mucus	lambda=1 delta=1kappa=ML	kappa	kappa : 1e-06 (95% CI NA - 0.586095541965335 )	0.0452141	0.0002801	../output/GCMP_trait_table_with_abundances_and_adiv_and_metadata_and_growth_data_pcoa_zeros.tsv	../output/huang_roy_genus_tree.newick
A12b_Taxa_vs_Growth_Rate_Zeros_Included	all_D_0__Bacteria___D_1__Cyanobacteria___D_2__Oxyphotobacteria___D_3__Synechococcales___D_4__Cyanobiaceae___D_5__Synechococcus_CC9902	growth_rate_mm_per_year	0.130136	0.141375	NA (q values only calculated for best models by AIC)	9	0.00252317	BM	FALSE	-32.9629	-32.1629	5.26988	None	None	../output/PIC_results/A12b_Taxa_vs_Growth_Rate_Zeros_Included/PIC_all_D_0__Bacteria___D_1__Cyanobacteria___D_2__Oxyphotobacteria___D_3__Synechococcales___D_4__Cyanobiaceae___D_5__Synechococcus_CC9902_vs_growth_rate_mm_per_year/PGLS_results.tsv	-0.00639292	all	lambda=1 delta=1kappa=1	None	All parameters fixed	0.104187	0.00163085	../output/GCMP_trait_table_with_abundances_and_adiv_and_metadata_and_growth_data_pcoa_zeros.tsv	../output/huang_roy_genus_tree.newick
A12b_Taxa_vs_Growth_Rate_Zeros_Included	skeleton_D_0__Bacteria___D_1__Proteobacteria___D_2__Alphaproteobacteria___D_3__Rhodobacterales___D_4__Rhodobacteraceae___D_5__Ruegeria	growth_rate_mm_per_year	0.0311528	0.48355	NA (q values only calculated for best models by AIC)	19	-0.0019963	BM_Kappa	FALSE	-35.3327	-34.5327	3.99476	None	None	../output/PIC_results/A12b_Taxa_vs_Growth_Rate_Zeros_Included/PIC_skeleton_D_0__Bacteria___D_1__Proteobacteria___D_2__Alphaproteobacteria___D_3__Rhodobacterales___D_4__Rhodobacteraceae___D_5__Ruegeria_vs_growth_rate_mm_per_year/PGLS_results.tsv	-0.0109102	skeleton	lambda=1 delta=1kappa=ML	kappa	kappa : 0.210500507448105 (95% CI NA - 0.904862230195593 )	0.147473	0.00278321	../output/GCMP_trait_table_with_abundances_and_adiv_and_metadata_and_growth_data_pcoa_zeros.tsv	../output/huang_roy_genus_tree.newick
A12b_Taxa_vs_Growth_Rate_Zeros_Included	tissue_D_0__Bacteria___D_1__Bacteroidetes___D_2__Bacteroidia___D_3__Flavobacteriales___D_4__Flavobacteriaceae___D_5__Maritimimonas	growth_rate_mm_per_year	0.00202311	0.859337	NA (q values only calculated for best models by AIC)	16	-6.74704e-05	BM	FALSE	-30.4898	-29.6898	7.75126	None	None	../output/PIC_results/A12b_Taxa_vs_Growth_Rate_Zeros_Included/PIC_tissue_D_0__Bacteria___D_1__Bacteroidetes___D_2__Bacteroidia___D_3__Flavobacteriales___D_4__Flavobacteriaceae___D_5__Maritimimonas_vs_growth_rate_mm_per_year/PGLS_results.tsv	-0.00146855	tissue	lambda=1 delta=1kappa=1	None	All parameters fixed	0.12728	0.000374631	../output/GCMP_trait_table_with_abundances_and_adiv_and_metadata_and_growth_data_pcoa_zeros.tsv	../output/huang_roy_genus_tree.newick
A12b_Taxa_vs_Growth_Rate_Zeros_Included	tissue_D_0__Bacteria___D_1__Tenericutes___D_2__Mollicutes___D_3__Mycoplasmatales___D_4__Mycoplasmataceae___D_5__Mycoplasma	growth_rate_mm_per_year	0.00110455	0.895842	NA (q values only calculated for best models by AIC)	19	-0.00879008	BM_Delta	FALSE	-30.4733	-29.6733	9.00308	None	None	../output/PIC_results/A12b_Taxa_vs_Growth_Rate_Zeros_Included/PIC_tissue_D_0__Bacteria___D_1__Tenericutes___D_2__Mollicutes___D_3__Mycoplasmatales___D_4__Mycoplasmataceae___D_5__Mycoplasma_vs_growth_rate_mm_per_year/PGLS_results.tsv	-0.259051	tissue	lambda=1 delta=MLkappa=1	delta	delta : 1 (95% CI 0.278306766805512 - NA )	0.127404	0.0660845	../output/GCMP_trait_table_with_abundances_and_adiv_and_metadata_and_growth_data_pcoa_zeros.tsv	../output/huang_roy_genus_tree.newick
A12b_Taxa_vs_Growth_Rate_Zeros_Included	mucus_D_0__Bacteria___D_1__Proteobacteria___D_2__Gammaproteobacteria___D_3__Vibrionales___D_4__Vibrionaceae___D_5__Photobacterium	growth_rate_mm_per_year	0.0993125	0.217921	NA (q values only calculated for best models by AIC)	14	-0.000994274	BM	FALSE	-28.4859	-27.6288	10.5685	None	None	../output/PIC_results/A12b_Taxa_vs_Growth_Rate_Zeros_Included/PIC_mucus_D_0__Bacteria___D_1__Proteobacteria___D_2__Gammaproteobacteria___D_3__Vibrionales___D_4__Vibrionaceae___D_5__Photobacterium_vs_growth_rate_mm_per_year/PGLS_results.tsv	-0.00303062	mucus	lambda=1 delta=1kappa=1	None	All parameters fixed	0.13311	0.000773118	../output/GCMP_trait_table_with_abundances_and_adiv_and_metadata_and_growth_data_pcoa_zeros.tsv	../output/huang_roy_genus_tree.newick
A12b_Taxa_vs_Growth_Rate_Zeros_Included	all_D_0__Bacteria___D_1__Proteobacteria___D_2__Alphaproteobacteria___D_3__Rickettsiales___D_4__Midichloriaceae___D_5__MD3_55	growth_rate_mm_per_year	0.0968676	0.208691	NA (q values only calculated for best models by AIC)	7	-0.0145888	BM_Delta	FALSE	-32.2873	-31.4873	9.0745	None	None	../output/PIC_results/A12b_Taxa_vs_Growth_Rate_Zeros_Included/PIC_all_D_0__Bacteria___D_1__Proteobacteria___D_2__Alphaproteobacteria___D_3__Rickettsiales___D_4__Midichloriaceae___D_5__MD3_55_vs_growth_rate_mm_per_year/PGLS_results.tsv	-0.0436547	all	lambda=1 delta=MLkappa=1	delta	delta : 1 (95% CI 0.283722729911442 - NA )	0.149458	0.0111364	../output/GCMP_trait_table_with_abundances_and_adiv_and_metadata_and_growth_data_pcoa_zeros.tsv	../output/huang_roy_genus_tree.newick
A12b_Taxa_vs_Growth_Rate_Zeros_Included	tissue_D_0__Archaea___D_1__Thaumarchaeota___D_2__Nitrososphaeria___D_3__Nitrosopumilales___D_4__Nitrosopumilaceae___D_5__uncultured_archaeon	growth_rate_mm_per_year	0.204648	0.0594358	NA (q values only calculated for best models by AIC)	19	-0.011028	BM_Kappa	FALSE	-38.4215	-37.6215	6.76409	None	None	../output/PIC_results/A12b_Taxa_vs_Growth_Rate_Zeros_Included/PIC_tissue_D_0__Archaea___D_1__Thaumarchaeota___D_2__Nitrososphaeria___D_3__Nitrosopumilales___D_4__Nitrosopumilaceae___D_5__uncultured_archaeon_vs_growth_rate_mm_per_year/PGLS_results.tsv	-0.0213059	tissue	lambda=1 delta=1kappa=ML	kappa	kappa : 1e-06 (95% CI NA - 0.659873354521013 )	0.171255	0.00543519	../output/GCMP_trait_table_with_abundances_and_adiv_and_metadata_and_growth_data_pcoa_zeros.tsv	../output/huang_roy_genus_tree.newick
A12b_Taxa_vs_Growth_Rate_Zeros_Included	mucus_D_0__Bacteria___D_1__Proteobacteria___D_2__Gammaproteobacteria___D_3__Pseudomonadales___D_4__Moraxellaceae___D_5__Enhydrobacter	growth_rate_mm_per_year	0.0505919	0.385418	NA (q values only calculated for best models by AIC)	12	0.00618182	BM_Delta	FALSE	-27.5904	-26.7332	9.48634	None	None	../output/PIC_results/A12b_Taxa_vs_Growth_Rate_Zeros_Included/PIC_mucus_D_0__Bacteria___D_1__Proteobacteria___D_2__Gammaproteobacteria___D_3__Pseudomonadales___D_4__Moraxellaceae___D_5__Enhydrobacter_vs_growth_rate_mm_per_year/PGLS_results.tsv	-0.0271046	mucus	lambda=1 delta=MLkappa=1	delta	delta : 1 (95% CI 0.276935787600625 - NA )	0.123504	0.00691443	../output/GCMP_trait_table_with_abundances_and_adiv_and_metadata_and_growth_data_pcoa_zeros.tsv	../output/huang_roy_genus_tree.newick
A12b_Taxa_vs_Growth_Rate_Zeros_Included	mucus_D_0__Bacteria___D_1__Cyanobacteria___D_2__Oxyphotobacteria___D_3__Synechococcales___D_4__Cyanobiaceae___D_5__Synechococcus_CC9902	growth_rate_mm_per_year	0.113246	0.186588	NA (q values only calculated for best models by AIC)	13	0.000939522	BM	FALSE	-28.751	-27.8938	8.67935	None	None	../output/PIC_results/A12b_Taxa_vs_Growth_Rate_Zeros_Included/PIC_mucus_D_0__Bacteria___D_1__Cyanobacteria___D_2__Oxyphotobacteria___D_3__Synechococcales___D_4__Cyanobiaceae___D_5__Synechococcus_CC9902_vs_growth_rate_mm_per_year/PGLS_results.tsv	-0.00266096	mucus	lambda=1 delta=1kappa=1	None	All parameters fixed	0.107464	0.000678815	../output/GCMP_trait_table_with_abundances_and_adiv_and_metadata_and_growth_data_pcoa_zeros.tsv	../output/huang_roy_genus_tree.newick
A12b_Taxa_vs_Growth_Rate_Zeros_Included	all_D_0__Bacteria___D_1__Proteobacteria___D_2__Alphaproteobacteria___D_3__Rhizobiales___D_4__Stappiaceae___D_5__Pseudovibrio	growth_rate_mm_per_year	0.00248314	0.844329	NA (q values only calculated for best models by AIC)	18	-0.000730726	BM_Kappa	FALSE	-34.8191	-34.0191	4.13382	None	None	../output/PIC_results/A12b_Taxa_vs_Growth_Rate_Zeros_Included/PIC_all_D_0__Bacteria___D_1__Proteobacteria___D_2__Alphaproteobacteria___D_3__Rhizobiales___D_4__Stappiaceae___D_5__Pseudovibrio_vs_growth_rate_mm_per_year/PGLS_results.tsv	-0.0143529	all	lambda=1 delta=1kappa=ML	kappa	kappa : 0.254074179568519 (95% CI NA - 0.969176596458352 )	0.13045	0.00366146	../output/GCMP_trait_table_with_abundances_and_adiv_and_metadata_and_growth_data_pcoa_zeros.tsv	../output/huang_roy_genus_tree.newick
A12b_Taxa_vs_Growth_Rate_Zeros_Included	tissue_D_0__Bacteria___D_1__Proteobacteria___D_2__Gammaproteobacteria___D_3__Enterobacteriales___D_4__Enterobacteriaceae___D_5__Pantoea	growth_rate_mm_per_year	0.0280099	0.506828	NA (q values only calculated for best models by AIC)	10	0.111497	BM	FALSE	-30.9648	-30.1648	8.23006	None	None	../output/PIC_results/A12b_Taxa_vs_Growth_Rate_Zeros_Included/PIC_tissue_D_0__Bacteria___D_1__Proteobacteria___D_2__Gammaproteobacteria___D_3__Enterobacteriales___D_4__Enterobacteriaceae___D_5__Pantoea_vs_growth_rate_mm_per_year/PGLS_results.tsv	-0.643671	tissue	lambda=1 delta=1kappa=1	None	All parameters fixed	0.121337	0.164202	../output/GCMP_trait_table_with_abundances_and_adiv_and_metadata_and_growth_data_pcoa_zeros.tsv	../output/huang_roy_genus_tree.newick
A12b_Taxa_vs_Growth_Rate_Zeros_Included	all_D_0__Bacteria___D_1__Tenericutes___D_2__Mollicutes___D_3__Mycoplasmatales___D_4__Mycoplasmataceae___D_5__Mycoplasma	growth_rate_mm_per_year	0.117367	0.16402	NA (q values only calculated for best models by AIC)	7	-0.0135812	BM_Delta	FALSE	-32.7006	-31.9006	6.24048	None	None	../output/PIC_results/A12b_Taxa_vs_Growth_Rate_Zeros_Included/PIC_all_D_0__Bacteria___D_1__Tenericutes___D_2__Mollicutes___D_3__Mycoplasmatales___D_4__Mycoplasmataceae___D_5__Mycoplasma_vs_growth_rate_mm_per_year/PGLS_results.tsv	-0.0364991	all	lambda=1 delta=MLkappa=1	delta	delta : 1 (95% CI 0.268361523189458 - NA )	0.128264	0.009311	../output/GCMP_trait_table_with_abundances_and_adiv_and_metadata_and_growth_data_pcoa_zeros.tsv	../output/huang_roy_genus_tree.newick
A12b_Taxa_vs_Growth_Rate_Zeros_Included	all_D_0__Bacteria___D_1__Proteobacteria___D_2__Alphaproteobacteria___D_3__Sphingomonadales___D_4__Sphingomonadaceae___D_5__Sphingobium	growth_rate_mm_per_year	0.0711844	0.28451	NA (q values only calculated for best models by AIC)	19	0.000477868	BM	FALSE	-31.7826	-30.9826	11.6627	None	None	../output/PIC_results/A12b_Taxa_vs_Growth_Rate_Zeros_Included/PIC_all_D_0__Bacteria___D_1__Proteobacteria___D_2__Alphaproteobacteria___D_3__Sphingomonadales___D_4__Sphingomonadaceae___D_5__Sphingobium_vs_growth_rate_mm_per_year/PGLS_results.tsv	-0.00169163	all	lambda=1 delta=1kappa=1	None	All parameters fixed	0.0967396	0.000431539	../output/GCMP_trait_table_with_abundances_and_adiv_and_metadata_and_growth_data_pcoa_zeros.tsv	../output/huang_roy_genus_tree.newick
A12b_Taxa_vs_Growth_Rate_Zeros_Included	tissue_D_0__Bacteria___D_1__Proteobacteria___D_2__Gammaproteobacteria___D_3__Betaproteobacteriales___D_4__Burkholderiaceae___D_5__Aquabacterium	growth_rate_mm_per_year	0.0224484	0.552916	NA (q values only calculated for best models by AIC)	10	-0.000240636	BM	FALSE	-30.8621	-30.0621	9.09104	None	None	../output/PIC_results/A12b_Taxa_vs_Growth_Rate_Zeros_Included/PIC_tissue_D_0__Bacteria___D_1__Proteobacteria___D_2__Gammaproteobacteria___D_3__Betaproteobacteriales___D_4__Burkholderiaceae___D_5__Aquabacterium_vs_growth_rate_mm_per_year/PGLS_results.tsv	-0.00155619	tissue	lambda=1 delta=1kappa=1	None	All parameters fixed	0.137665	0.000396988	../output/GCMP_trait_table_with_abundances_and_adiv_and_metadata_and_growth_data_pcoa_zeros.tsv	../output/huang_roy_genus_tree.newick
A12b_Taxa_vs_Growth_Rate_Zeros_Included	tissue_D_0__Bacteria___D_1__Proteobacteria___D_2__Gammaproteobacteria___D_3__Enterobacteriales___D_4__Enterobacteriaceae___D_5__Pantoea	growth_rate_mm_per_year	0.0475738	0.384582	NA (q values only calculated for best models by AIC)	10	0.128479	BM_Kappa	FALSE	-35.6383	-34.8383	3.55654	None	None	../output/PIC_results/A12b_Taxa_vs_Growth_Rate_Zeros_Included/PIC_tissue_D_0__Bacteria___D_1__Proteobacteria___D_2__Gammaproteobacteria___D_3__Enterobacteriales___D_4__Enterobacteriaceae___D_5__Pantoea_vs_growth_rate_mm_per_year/PGLS_results.tsv	-0.563365	tissue	lambda=1 delta=1kappa=ML	kappa	kappa : 0.207146297520814 (95% CI NA - 0.923740285086879 )	0.119429	0.143716	../output/GCMP_trait_table_with_abundances_and_adiv_and_metadata_and_growth_data_pcoa_zeros.tsv	../output/huang_roy_genus_tree.newick
A12b_Taxa_vs_Growth_Rate_Zeros_Included	tissue_D_0__Bacteria___D_1__Proteobacteria___D_2__Alphaproteobacteria___D_3__Sphingomonadales___D_4__Sphingomonadaceae___D_5__Sphingobium	growth_rate_mm_per_year	0.00174917	0.869123	NA (q values only calculated for best models by AIC)	16	5.91233e-05	BM_Delta	FALSE	-30.4849	-29.6849	10.4328	None	None	../output/PIC_results/A12b_Taxa_vs_Growth_Rate_Zeros_Included/PIC_tissue_D_0__Bacteria___D_1__Proteobacteria___D_2__Alphaproteobacteria___D_3__Sphingomonadales___D_4__Sphingomonadaceae___D_5__Sphingobium_vs_growth_rate_mm_per_year/PGLS_results.tsv	-0.00138417	tissue	lambda=1 delta=MLkappa=1	delta	delta : 1 (95% CI 0.279573740787789 - NA )	0.123903	0.000353104	../output/GCMP_trait_table_with_abundances_and_adiv_and_metadata_and_growth_data_pcoa_zeros.tsv	../output/huang_roy_genus_tree.newick
A12b_Taxa_vs_Growth_Rate_Zeros_Included	mucus_D_0__Bacteria___D_1__Proteobacteria___D_2__Alphaproteobacteria___D_3__Rickettsiales___D_4__Midichloriaceae___D_5__MD3_55	growth_rate_mm_per_year	0.181859	0.0878218	NA (q values only calculated for best models by AIC)	18	-0.00757377	BM	FALSE	-30.12	-29.2629	10.1678	None	None	../output/PIC_results/A12b_Taxa_vs_Growth_Rate_Zeros_Included/PIC_mucus_D_0__Bacteria___D_1__Proteobacteria___D_2__Alphaproteobacteria___D_3__Rickettsiales___D_4__Midichloriaceae___D_5__MD3_55_vs_growth_rate_mm_per_year/PGLS_results.tsv	-0.0162592	mucus	lambda=1 delta=1kappa=1	None	All parameters fixed	0.156005	0.00414775	../output/GCMP_trait_table_with_abundances_and_adiv_and_metadata_and_growth_data_pcoa_zeros.tsv	../output/huang_roy_genus_tree.newick
A12b_Taxa_vs_Growth_Rate_Zeros_Included	skeleton_D_0__Bacteria___D_1__Proteobacteria___D_2__Gammaproteobacteria___D_3__Oceanospirillales___D_4__Endozoicomonadaceae___D_5__Endozoicomonas	growth_rate_mm_per_year	0.0687768	0.293115	NA (q values only calculated for best models by AIC)	18	0.00059869	BM_Kappa	FALSE	-36.0432	-35.2432	5.12775	None	None	../output/PIC_results/A12b_Taxa_vs_Growth_Rate_Zeros_Included/PIC_skeleton_D_0__Bacteria___D_1__Proteobacteria___D_2__Gammaproteobacteria___D_3__Oceanospirillales___D_4__Endozoicomonadaceae___D_5__Endozoicomonas_vs_growth_rate_mm_per_year/PGLS_results.tsv	-0.00215891	skeleton	lambda=1 delta=1kappa=ML	kappa	kappa : 0.290952444418552 (95% CI NA - NA )	0.111499	0.000550742	../output/GCMP_trait_table_with_abundances_and_adiv_and_metadata_and_growth_data_pcoa_zeros.tsv	../output/huang_roy_genus_tree.newick
A12b_Taxa_vs_Growth_Rate_Zeros_Included	all_D_0__Bacteria___D_1__Proteobacteria___D_2__Alphaproteobacteria___D_3__Rhodospirillales___D_4__Terasakiellaceae___D_5__uncultured	growth_rate_mm_per_year	0.439991	0.00269165	NA (q values only calculated for best models by AIC)	6	0.000729109	BM_Lambda	FALSE	-41.7723	-40.9723	0.0057412	None	None	../output/PIC_results/A12b_Taxa_vs_Growth_Rate_Zeros_Included/PIC_all_D_0__Bacteria___D_1__Proteobacteria___D_2__Alphaproteobacteria___D_3__Rhodospirillales___D_4__Terasakiellaceae___D_5__uncultured_vs_growth_rate_mm_per_year/PGLS_results.tsv	0.000326054469008168 - 0.00113216398566226	all	lambda=ML delta=1kappa=1	lambda	lambda : 0.991841660952152 (95% CI NA - NA )	0.123181	0.00020564	../output/GCMP_trait_table_with_abundances_and_adiv_and_metadata_and_growth_data_pcoa_zeros.tsv	../output/huang_roy_genus_tree.newick
A12b_Taxa_vs_Growth_Rate_Zeros_Included	all_D_0__Bacteria___D_1__Spirochaetes___D_2__Spirochaetia___D_3__Spirochaetales___D_4__Spirochaetaceae___D_5__Spirochaeta_2	growth_rate_mm_per_year	0.236826	0.0405583	NA (q values only calculated for best models by AIC)	5	-0.00618754	BM_Delta	FALSE	-35.3182	-34.5182	4.29195	None	None	../output/PIC_results/A12b_Taxa_vs_Growth_Rate_Zeros_Included/PIC_all_D_0__Bacteria___D_1__Spirochaetes___D_2__Spirochaetia___D_3__Spirochaetales___D_4__Spirochaetaceae___D_5__Spirochaeta_2_vs_growth_rate_mm_per_year/PGLS_results.tsv	-0.0108853	all	lambda=1 delta=MLkappa=1	delta	delta : 1 (95% CI 0.25273839395834 - NA )	0.142456	0.00277687	../output/GCMP_trait_table_with_abundances_and_adiv_and_metadata_and_growth_data_pcoa_zeros.tsv	../output/huang_roy_genus_tree.newick
A12b_Taxa_vs_Growth_Rate_Zeros_Included	mucus_D_0__Bacteria___D_1__Proteobacteria___D_2__Alphaproteobacteria___D_3__Sphingomonadales___D_4__Sphingomonadaceae___D_5__Sphingobium	growth_rate_mm_per_year	0.250061	0.0409402	NA (q values only calculated for best models by AIC)	19	0.000825161	BM_Kappa	FALSE	-36.5551	-35.6979	3.41206	None	None	../output/PIC_results/A12b_Taxa_vs_Growth_Rate_Zeros_Included/PIC_mucus_D_0__Bacteria___D_1__Proteobacteria___D_2__Alphaproteobacteria___D_3__Sphingomonadales___D_4__Sphingomonadaceae___D_5__Sphingobium_vs_growth_rate_mm_per_year/PGLS_results.tsv	0.000101994023451667 - 0.00154832741622824	mucus	lambda=1 delta=1kappa=ML	kappa	kappa : 1e-06 (95% CI NA - 0.79132194224607 )	0.0363599	0.000368963	../output/GCMP_trait_table_with_abundances_and_adiv_and_metadata_and_growth_data_pcoa_zeros.tsv	../output/huang_roy_genus_tree.newick
A12b_Taxa_vs_Growth_Rate_Zeros_Included	all_D_0__Bacteria___D_1__Proteobacteria___D_2__Gammaproteobacteria___D_3__Cellvibrionales___D_4__Spongiibacteraceae___D_5__BD1_7_clade	growth_rate_mm_per_year	0.121364	0.156554	NA (q values only calculated for best models by AIC)	11	-0.0335906	BM_Delta	FALSE	-32.7823	-31.9823	9.85711	None	None	../output/PIC_results/A12b_Taxa_vs_Growth_Rate_Zeros_Included/PIC_all_D_0__Bacteria___D_1__Proteobacteria___D_2__Gammaproteobacteria___D_3__Cellvibrionales___D_4__Spongiibacteraceae___D_5__BD1_7_clade_vs_growth_rate_mm_per_year/PGLS_results.tsv	-0.0885734	all	lambda=1 delta=MLkappa=1	delta	delta : 1 (95% CI 0.275045397897814 - NA )	0.13364	0.0225953	../output/GCMP_trait_table_with_abundances_and_adiv_and_metadata_and_growth_data_pcoa_zeros.tsv	../output/huang_roy_genus_tree.newick
A12b_Taxa_vs_Growth_Rate_Zeros_Included	all_D_0__Bacteria___D_1__Proteobacteria___D_2__Gammaproteobacteria___D_3__Betaproteobacteriales___D_4__Burkholderiaceae___D_5__Aquabacterium	growth_rate_mm_per_year	0.075188	0.27085	NA (q values only calculated for best models by AIC)	16	0.000512344	BM_Delta	FALSE	-31.8604	-31.0604	12.1497	None	None	../output/PIC_results/A12b_Taxa_vs_Growth_Rate_Zeros_Included/PIC_all_D_0__Bacteria___D_1__Proteobacteria___D_2__Gammaproteobacteria___D_3__Betaproteobacteriales___D_4__Burkholderiaceae___D_5__Aquabacterium_vs_growth_rate_mm_per_year/PGLS_results.tsv	-0.00176092	all	lambda=1 delta=MLkappa=1	delta	delta : 1 (95% CI 0.290791726964061 - NA )	0.0974775	0.000449214	../output/GCMP_trait_table_with_abundances_and_adiv_and_metadata_and_growth_data_pcoa_zeros.tsv	../output/huang_roy_genus_tree.newick
A12b_Taxa_vs_Growth_Rate_Zeros_Included	skeleton_D_0__Archaea___D_1__Thaumarchaeota___D_2__Nitrososphaeria___D_3__Nitrosopumilales___D_4__Nitrosopumilaceae___D_5__Candidatus_Nitrosopumilus	growth_rate_mm_per_year	0.170521	0.0885362	NA (q values only calculated for best models by AIC)	15	-0.00175645	BM	FALSE	-33.8186	-33.0186	9.04973	None	None	../output/PIC_results/A12b_Taxa_vs_Growth_Rate_Zeros_Included/PIC_skeleton_D_0__Archaea___D_1__Thaumarchaeota___D_2__Nitrososphaeria___D_3__Nitrosopumilales___D_4__Nitrosopumilaceae___D_5__Candidatus_Nitrosopumilus_vs_growth_rate_mm_per_year/PGLS_results.tsv	-0.00379645	skeleton	lambda=1 delta=1kappa=1	None	All parameters fixed	0.156097	0.000968482	../output/GCMP_trait_table_with_abundances_and_adiv_and_metadata_and_growth_data_pcoa_zeros.tsv	../output/huang_roy_genus_tree.newick
A12b_Taxa_vs_Growth_Rate_Zeros_Included	all_D_0__Archaea___D_1__Thaumarchaeota___D_2__Nitrososphaeria___D_3__Nitrosopumilales___D_4__Nitrosopumilaceae___D_5__Candidatus_Nitrosopumilus	growth_rate_mm_per_year	0.410265	0.0041866	NA (q values only calculated for best models by AIC)	9	-0.00363237	BM_Delta	FALSE	-39.9589	-39.1589	13.1003	None	None	../output/PIC_results/A12b_Taxa_vs_Growth_Rate_Zeros_Included/PIC_all_D_0__Archaea___D_1__Thaumarchaeota___D_2__Nitrososphaeria___D_3__Nitrosopumilales___D_4__Nitrosopumilaceae___D_5__Candidatus_Nitrosopumilus_vs_growth_rate_mm_per_year/PGLS_results.tsv	-0.00426788	all	lambda=1 delta=MLkappa=1	delta	delta : 1 (95% CI 0.286522020203278 - NA )	0.174015	0.00108874	../output/GCMP_trait_table_with_abundances_and_adiv_and_metadata_and_growth_data_pcoa_zeros.tsv	../output/huang_roy_genus_tree.newick
A12b_Taxa_vs_Growth_Rate_Zeros_Included	skeleton_D_0__Bacteria___D_1__Chloroflexi___D_2__Chloroflexia___D_3__Chloroflexales___D_4__Chloroflexaceae___D_5__Candidatus_Chlorothrix	growth_rate_mm_per_year	0.360861	0.00838086	NA (q values only calculated for best models by AIC)	19	0.0217774	BM_Kappa	FALSE	-38.5108	-37.7108	9.9476e-14	None	None	../output/PIC_results/A12b_Taxa_vs_Growth_Rate_Zeros_Included/PIC_skeleton_D_0__Bacteria___D_1__Chloroflexi___D_2__Chloroflexia___D_3__Chloroflexales___D_4__Chloroflexaceae___D_5__Candidatus_Chlorothrix_vs_growth_rate_mm_per_year/PGLS_results.tsv	0.00757605440138303 - 0.0359787828528671	skeleton	lambda=1 delta=1kappa=ML	kappa	kappa : 1 (95% CI NA - NA )	0.104275	0.00724559	../output/GCMP_trait_table_with_abundances_and_adiv_and_metadata_and_growth_data_pcoa_zeros.tsv	../output/huang_roy_genus_tree.newick
A12b_Taxa_vs_Growth_Rate_Zeros_Included	tissue_D_0__Bacteria___D_1__Tenericutes___D_2__Mollicutes___D_3__Mycoplasmatales___D_4__Mycoplasmataceae___D_5__Mycoplasma	growth_rate_mm_per_year	0.0784117	0.260403	NA (q values only calculated for best models by AIC)	19	-0.0900985	BM_Kappa	FALSE	-36.0793	-35.2793	3.39702	None	None	../output/PIC_results/A12b_Taxa_vs_Growth_Rate_Zeros_Included/PIC_tissue_D_0__Bacteria___D_1__Tenericutes___D_2__Mollicutes___D_3__Mycoplasmatales___D_4__Mycoplasmataceae___D_5__Mycoplasma_vs_growth_rate_mm_per_year/PGLS_results.tsv	-0.302706	tissue	lambda=1 delta=1kappa=ML	kappa	kappa : 0.10306890584667 (95% CI NA - 0.834539292608677 )	0.131754	0.077221	../output/GCMP_trait_table_with_abundances_and_adiv_and_metadata_and_growth_data_pcoa_zeros.tsv	../output/huang_roy_genus_tree.newick
A12b_Taxa_vs_Growth_Rate_Zeros_Included	skeleton_D_0__Bacteria___D_1__Proteobacteria___D_2__Alphaproteobacteria___D_3__Rhodobacterales___D_4__Rhodobacteraceae___D_5__Ruegeria	growth_rate_mm_per_year	0.000511386	0.92903	NA (q values only calculated for best models by AIC)	19	-0.000291525	BM	FALSE	-30.4626	-29.6626	8.86485	None	None	../output/PIC_results/A12b_Taxa_vs_Growth_Rate_Zeros_Included/PIC_skeleton_D_0__Bacteria___D_1__Proteobacteria___D_2__Alphaproteobacteria___D_3__Rhodobacterales___D_4__Rhodobacteraceae___D_5__Ruegeria_vs_growth_rate_mm_per_year/PGLS_results.tsv	-0.0126304	skeleton	lambda=1 delta=1kappa=1	None	All parameters fixed	0.129317	0.00322204	../output/GCMP_trait_table_with_abundances_and_adiv_and_metadata_and_growth_data_pcoa_zeros.tsv	../output/huang_roy_genus_tree.newick
A12b_Taxa_vs_Growth_Rate_Zeros_Included	mucus_D_0__Bacteria___D_1__Proteobacteria___D_2__Gammaproteobacteria___D_3__Oceanospirillales___D_4__Endozoicomonadaceae___D_5__Endozoicomonas	growth_rate_mm_per_year	0.311067	0.0200009	NA (q values only calculated for best models by AIC)	16	0.000526551	BM	FALSE	-33.0422	-32.185	3.65758	None	None	../output/PIC_results/A12b_Taxa_vs_Growth_Rate_Zeros_Included/PIC_mucus_D_0__Bacteria___D_1__Proteobacteria___D_2__Gammaproteobacteria___D_3__Oceanospirillales___D_4__Endozoicomonadaceae___D_5__Endozoicomonas_vs_growth_rate_mm_per_year/PGLS_results.tsv	0.000129987437929472 - 0.000923114659371149	mucus	lambda=1 delta=1kappa=1	None	All parameters fixed	0.0941106	0.000202328	../output/GCMP_trait_table_with_abundances_and_adiv_and_metadata_and_growth_data_pcoa_zeros.tsv	../output/huang_roy_genus_tree.newick
A12b_Taxa_vs_Growth_Rate_Zeros_Included	all_D_0__Bacteria___D_1__Proteobacteria___D_2__Gammaproteobacteria___D_3__Vibrionales___D_4__Vibrionaceae___D_5__Vibrio	growth_rate_mm_per_year	0.0791139	0.25819	NA (q values only calculated for best models by AIC)	12	-0.00149547	BM_Delta	FALSE	-31.9369	-31.1369	8.07858	None	None	../output/PIC_results/A12b_Taxa_vs_Growth_Rate_Zeros_Included/PIC_all_D_0__Bacteria___D_1__Proteobacteria___D_2__Gammaproteobacteria___D_3__Vibrionales___D_4__Vibrionaceae___D_5__Vibrio_vs_growth_rate_mm_per_year/PGLS_results.tsv	-0.00500011	all	lambda=1 delta=MLkappa=1	delta	delta : 1 (95% CI 0.278486292387533 - NA )	0.135175	0.00127554	../output/GCMP_trait_table_with_abundances_and_adiv_and_metadata_and_growth_data_pcoa_zeros.tsv	../output/huang_roy_genus_tree.newick
A12b_Taxa_vs_Growth_Rate_Zeros_Included	skeleton_D_0__Bacteria___D_1__Firmicutes___D_2__Clostridia___D_3__Clostridiales___D_4__Clostridiaceae_4___D_5__Paramaledivibacter	growth_rate_mm_per_year	0.00410287	0.80065	NA (q values only calculated for best models by AIC)	17	8.39212e-05	BM	FALSE	-30.5274	-29.7274	9.21395	None	None	../output/PIC_results/A12b_Taxa_vs_Growth_Rate_Zeros_Included/PIC_skeleton_D_0__Bacteria___D_1__Firmicutes___D_2__Clostridia___D_3__Clostridiales___D_4__Clostridiaceae_4___D_5__Paramaledivibacter_vs_growth_rate_mm_per_year/PGLS_results.tsv	-0.00128133	skeleton	lambda=1 delta=1kappa=1	None	All parameters fixed	0.125024	0.00032687	../output/GCMP_trait_table_with_abundances_and_adiv_and_metadata_and_growth_data_pcoa_zeros.tsv	../output/huang_roy_genus_tree.newick
A12b_Taxa_vs_Growth_Rate_Zeros_Included	all_D_0__Bacteria___D_1__Proteobacteria___D_2__Gammaproteobacteria___D_3__Pseudomonadales___D_4__Pseudomonadaceae___D_5__Pseudomonas	growth_rate_mm_per_year	0.129219	0.14289	NA (q values only calculated for best models by AIC)	7	0.000481097	BM	FALSE	-32.944	-32.144	12.3779	None	None	../output/PIC_results/A12b_Taxa_vs_Growth_Rate_Zeros_Included/PIC_all_D_0__Bacteria___D_1__Proteobacteria___D_2__Gammaproteobacteria___D_3__Pseudomonadales___D_4__Pseudomonadaceae___D_5__Pseudomonas_vs_growth_rate_mm_per_year/PGLS_results.tsv	-0.00122391	all	lambda=1 delta=1kappa=1	None	All parameters fixed	0.0914865	0.000312223	../output/GCMP_trait_table_with_abundances_and_adiv_and_metadata_and_growth_data_pcoa_zeros.tsv	../output/huang_roy_genus_tree.newick
A12b_Taxa_vs_Growth_Rate_Zeros_Included	mucus_D_0__Bacteria___D_1__Proteobacteria___D_2__Gammaproteobacteria___D_3__Oceanospirillales___D_4__Endozoicomonadaceae___D_5__Endozoicomonas	growth_rate_mm_per_year	0.217898	0.0588932	NA (q values only calculated for best models by AIC)	16	0.000441606	BM_Kappa	FALSE	-33.1268	-32.2697	3.5729	None	None	../output/PIC_results/A12b_Taxa_vs_Growth_Rate_Zeros_Included/PIC_mucus_D_0__Bacteria___D_1__Proteobacteria___D_2__Gammaproteobacteria___D_3__Oceanospirillales___D_4__Endozoicomonadaceae___D_5__Endozoicomonas_vs_growth_rate_mm_per_year/PGLS_results.tsv	1.82059340413506e-05 - 0.000865006663747046	mucus	lambda=1 delta=1kappa=ML	kappa	kappa : 0.777518901907172 (95% CI NA - NA )	0.0981522	0.000216021	../output/GCMP_trait_table_with_abundances_and_adiv_and_metadata_and_growth_data_pcoa_zeros.tsv	../output/huang_roy_genus_tree.newick
A12b_Taxa_vs_Growth_Rate_Zeros_Included	tissue_D_0__Bacteria___D_1__Tenericutes___D_2__Mollicutes___D_3__Mycoplasmatales___D_4__Mycoplasmataceae___D_5__Mycoplasma	growth_rate_mm_per_year	0.00110455	0.895842	NA (q values only calculated for best models by AIC)	19	-0.00879008	BM	FALSE	-30.4733	-29.6733	9.00308	None	None	../output/PIC_results/A12b_Taxa_vs_Growth_Rate_Zeros_Included/PIC_tissue_D_0__Bacteria___D_1__Tenericutes___D_2__Mollicutes___D_3__Mycoplasmatales___D_4__Mycoplasmataceae___D_5__Mycoplasma_vs_growth_rate_mm_per_year/PGLS_results.tsv	-0.259051	tissue	lambda=1 delta=1kappa=1	None	All parameters fixed	0.127404	0.0660845	../output/GCMP_trait_table_with_abundances_and_adiv_and_metadata_and_growth_data_pcoa_zeros.tsv	../output/huang_roy_genus_tree.newick
A12b_Taxa_vs_Growth_Rate_Zeros_Included	all_D_0__Bacteria___D_1__Bacteroidetes___D_2__Bacteroidia___D_3__Bacteroidales___D_4__Rikenellaceae___D_5__Rikenellaceae_RC9_gut_group	growth_rate_mm_per_year	0.0596752	0.32861	NA (q values only calculated for best models by AIC)	13	-0.16507	BM_Kappa	FALSE	-35.8586	-35.0586	2.42218	None	None	../output/PIC_results/A12b_Taxa_vs_Growth_Rate_Zeros_Included/PIC_all_D_0__Bacteria___D_1__Bacteroidetes___D_2__Bacteroidia___D_3__Bacteroidales___D_4__Rikenellaceae___D_5__Rikenellaceae_RC9_gut_group_vs_growth_rate_mm_per_year/PGLS_results.tsv	-0.64215	all	lambda=1 delta=1kappa=ML	kappa	kappa : 0.19409706347651 (95% CI NA - 0.888900390544034 )	0.128908	0.163814	../output/GCMP_trait_table_with_abundances_and_adiv_and_metadata_and_growth_data_pcoa_zeros.tsv	../output/huang_roy_genus_tree.newick
A12b_Taxa_vs_Growth_Rate_Zeros_Included	all_D_0__Bacteria___D_1__Spirochaetes___D_2__Spirochaetia___D_3__Spirochaetales___D_4__Spirochaetaceae___D_5__Spirochaeta_2	growth_rate_mm_per_year	0.141399	0.12407	NA (q values only calculated for best models by AIC)	5	-0.00525172	BM_Kappa	FALSE	-37.0341	-36.2341	2.57607	None	None	../output/PIC_results/A12b_Taxa_vs_Growth_Rate_Zeros_Included/PIC_all_D_0__Bacteria___D_1__Spirochaetes___D_2__Spirochaetia___D_3__Spirochaetales___D_4__Spirochaetaceae___D_5__Spirochaeta_2_vs_growth_rate_mm_per_year/PGLS_results.tsv	-0.0126824	all	lambda=1 delta=1kappa=ML	kappa	kappa : 0.496395912419205 (95% CI NA - NA )	0.139221	0.0032353	../output/GCMP_trait_table_with_abundances_and_adiv_and_metadata_and_growth_data_pcoa_zeros.tsv	../output/huang_roy_genus_tree.newick
A12b_Taxa_vs_Growth_Rate_Zeros_Included	skeleton_D_0__Archaea___D_1__Thaumarchaeota___D_2__Nitrososphaeria___D_3__Nitrosopumilales___D_4__Nitrosopumilaceae___D_5__Candidatus_Nitrosopumilus	growth_rate_mm_per_year	0.120459	0.158213	NA (q values only calculated for best models by AIC)	15	-0.00177459	BM_Kappa	FALSE	-37.0423	-36.2423	5.82607	None	None	../output/PIC_results/A12b_Taxa_vs_Growth_Rate_Zeros_Included/PIC_skeleton_D_0__Archaea___D_1__Thaumarchaeota___D_2__Nitrososphaeria___D_3__Nitrosopumilales___D_4__Nitrosopumilaceae___D_5__Candidatus_Nitrosopumilus_vs_growth_rate_mm_per_year/PGLS_results.tsv	-0.00469929	skeleton	lambda=1 delta=1kappa=ML	kappa	kappa : 0.322355108897163 (95% CI NA - NA )	0.156114	0.0011988	../output/GCMP_trait_table_with_abundances_and_adiv_and_metadata_and_growth_data_pcoa_zeros.tsv	../output/huang_roy_genus_tree.newick
A12b_Taxa_vs_Growth_Rate_Zeros_Included	tissue_D_0__Archaea___D_1__Thaumarchaeota___D_2__Nitrososphaeria___D_3__Nitrosopumilales___D_4__Nitrosopumilaceae___D_5__uncultured_archaeon	growth_rate_mm_per_year	0.0102585	0.689234	NA (q values only calculated for best models by AIC)	19	-0.00329788	BM_Delta	FALSE	-30.639	-29.839	14.5466	None	None	../output/PIC_results/A12b_Taxa_vs_Growth_Rate_Zeros_Included/PIC_tissue_D_0__Archaea___D_1__Thaumarchaeota___D_2__Nitrososphaeria___D_3__Nitrosopumilales___D_4__Nitrosopumilaceae___D_5__uncultured_archaeon_vs_growth_rate_mm_per_year/PGLS_results.tsv	-0.0317453	tissue	lambda=1 delta=MLkappa=1	delta	delta : 1 (95% CI 0.289669336001673 - NA )	0.138523	0.00809829	../output/GCMP_trait_table_with_abundances_and_adiv_and_metadata_and_growth_data_pcoa_zeros.tsv	../output/huang_roy_genus_tree.newick
A12b_Taxa_vs_Growth_Rate_Zeros_Included	mucus_D_0__Bacteria___D_1__Proteobacteria___D_2__Alphaproteobacteria___D_3__Rickettsiales___D_4__Midichloriaceae___D_5__MD3_55	growth_rate_mm_per_year	0.181859	0.0878218	NA (q values only calculated for best models by AIC)	18	-0.00757377	BM_Delta	FALSE	-30.12	-29.2629	10.1678	None	None	../output/PIC_results/A12b_Taxa_vs_Growth_Rate_Zeros_Included/PIC_mucus_D_0__Bacteria___D_1__Proteobacteria___D_2__Alphaproteobacteria___D_3__Rickettsiales___D_4__Midichloriaceae___D_5__MD3_55_vs_growth_rate_mm_per_year/PGLS_results.tsv	-0.0162592	mucus	lambda=1 delta=MLkappa=1	delta	delta : 1 (95% CI 0.273279949664546 - NA )	0.156005	0.00414775	../output/GCMP_trait_table_with_abundances_and_adiv_and_metadata_and_growth_data_pcoa_zeros.tsv	../output/huang_roy_genus_tree.newick
A12b_Taxa_vs_Growth_Rate_Zeros_Included	skeleton_D_0__Bacteria___D_1__Acidobacteria___D_2__Thermoanaerobaculia___D_3__Thermoanaerobaculales___D_4__Thermoanaerobaculaceae___D_5__Subgroup_10	growth_rate_mm_per_year	0.240157	0.0389668	NA (q values only calculated for best models by AIC)	18	-0.00370293	BM_Delta	FALSE	-35.397	-34.597	10.1949	None	None	../output/PIC_results/A12b_Taxa_vs_Growth_Rate_Zeros_Included/PIC_skeleton_D_0__Bacteria___D_1__Acidobacteria___D_2__Thermoanaerobaculia___D_3__Thermoanaerobaculales___D_4__Thermoanaerobaculaceae___D_5__Subgroup_10_vs_growth_rate_mm_per_year/PGLS_results.tsv	-0.00645485	skeleton	lambda=1 delta=MLkappa=1	delta	delta : 1 (95% CI 0.283390963462117 - NA )	0.147613	0.00164665	../output/GCMP_trait_table_with_abundances_and_adiv_and_metadata_and_growth_data_pcoa_zeros.tsv	../output/huang_roy_genus_tree.newick
A12b_Taxa_vs_Growth_Rate_Zeros_Included	skeleton_D_0__Bacteria___D_1__Proteobacteria___D_2__Alphaproteobacteria___D_3__Dstr_E11___D_4__uncultured_alpha_proteobacterium___D_5__uncultured_alpha_proteobacterium	growth_rate_mm_per_year	0.053305	0.356657	NA (q values only calculated for best models by AIC)	4	-0.00252073	BM_Kappa	FALSE	-35.6996	-34.8996	4.36443	None	None	../output/PIC_results/A12b_Taxa_vs_Growth_Rate_Zeros_Included/PIC_skeleton_D_0__Bacteria___D_1__Proteobacteria___D_2__Alphaproteobacteria___D_3__Dstr_E11___D_4__uncultured_alpha_proteobacterium___D_5__uncultured_alpha_proteobacterium_vs_growth_rate_mm_per_year/PGLS_results.tsv	-0.0104106	skeleton	lambda=1 delta=1kappa=ML	kappa	kappa : 0.336728365222817 (95% CI NA - NA )	0.130634	0.00265576	../output/GCMP_trait_table_with_abundances_and_adiv_and_metadata_and_growth_data_pcoa_zeros.tsv	../output/huang_roy_genus_tree.newick
A12b_Taxa_vs_Growth_Rate_Zeros_Included	all_D_0__Bacteria___D_1__Spirochaetes___D_2__Spirochaetia___D_3__Spirochaetales___D_4__Spirochaetaceae___D_5__Spirochaeta_2	growth_rate_mm_per_year	0.236826	0.0405583	NA (q values only calculated for best models by AIC)	5	-0.00618754	BM	FALSE	-35.3182	-34.5182	4.29195	None	None	../output/PIC_results/A12b_Taxa_vs_Growth_Rate_Zeros_Included/PIC_all_D_0__Bacteria___D_1__Spirochaetes___D_2__Spirochaetia___D_3__Spirochaetales___D_4__Spirochaetaceae___D_5__Spirochaeta_2_vs_growth_rate_mm_per_year/PGLS_results.tsv	-0.0108853	all	lambda=1 delta=1kappa=1	None	All parameters fixed	0.142456	0.00277687	../output/GCMP_trait_table_with_abundances_and_adiv_and_metadata_and_growth_data_pcoa_zeros.tsv	../output/huang_roy_genus_tree.newick
A12b_Taxa_vs_Growth_Rate_Zeros_Included	skeleton_D_0__Bacteria___D_1__Acidobacteria___D_2__Thermoanaerobaculia___D_3__Thermoanaerobaculales___D_4__Thermoanaerobaculaceae___D_5__Subgroup_10	growth_rate_mm_per_year	0.240157	0.0389668	NA (q values only calculated for best models by AIC)	18	-0.00370293	BM	FALSE	-35.397	-34.597	10.1949	None	None	../output/PIC_results/A12b_Taxa_vs_Growth_Rate_Zeros_Included/PIC_skeleton_D_0__Bacteria___D_1__Acidobacteria___D_2__Thermoanaerobaculia___D_3__Thermoanaerobaculales___D_4__Thermoanaerobaculaceae___D_5__Subgroup_10_vs_growth_rate_mm_per_year/PGLS_results.tsv	-0.00645485	skeleton	lambda=1 delta=1kappa=1	None	All parameters fixed	0.147613	0.00164665	../output/GCMP_trait_table_with_abundances_and_adiv_and_metadata_and_growth_data_pcoa_zeros.tsv	../output/huang_roy_genus_tree.newick
A12b_Taxa_vs_Growth_Rate_Zeros_Included	tissue_D_0__Bacteria___D_1__Bacteroidetes___D_2__Bacteroidia___D_3__Flavobacteriales___D_4__Flavobacteriaceae___D_5__Maritimimonas	growth_rate_mm_per_year	0.00202311	0.859337	NA (q values only calculated for best models by AIC)	16	-6.74704e-05	BM_Delta	FALSE	-30.4898	-29.6898	7.75126	None	None	../output/PIC_results/A12b_Taxa_vs_Growth_Rate_Zeros_Included/PIC_tissue_D_0__Bacteria___D_1__Bacteroidetes___D_2__Bacteroidia___D_3__Flavobacteriales___D_4__Flavobacteriaceae___D_5__Maritimimonas_vs_growth_rate_mm_per_year/PGLS_results.tsv	-0.00146855	tissue	lambda=1 delta=MLkappa=1	delta	delta : 1 (95% CI 0.276889141634175 - NA )	0.12728	0.000374631	../output/GCMP_trait_table_with_abundances_and_adiv_and_metadata_and_growth_data_pcoa_zeros.tsv	../output/huang_roy_genus_tree.newick
A12b_Taxa_vs_Growth_Rate_Zeros_Included	skeleton_D_0__Bacteria___D_1__Bacteroidetes___D_2__Bacteroidia___D_3__Cytophagales___D_4__Amoebophilaceae___D_5__Candidatus_Amoebophilus	growth_rate_mm_per_year	0.000673945	0.918558	NA (q values only calculated for best models by AIC)	19	2.8258e-05	BM_Kappa	FALSE	-34.7851	-33.9851	3.90897	None	None	../output/PIC_results/A12b_Taxa_vs_Growth_Rate_Zeros_Included/PIC_skeleton_D_0__Bacteria___D_1__Bacteroidetes___D_2__Bacteroidia___D_3__Cytophagales___D_4__Amoebophilaceae___D_5__Candidatus_Amoebophilus_vs_growth_rate_mm_per_year/PGLS_results.tsv	-0.00106637	skeleton	lambda=1 delta=1kappa=ML	kappa	kappa : 0.23454139747448 (95% CI NA - 0.974333559262809 )	0.125285	0.000272034	../output/GCMP_trait_table_with_abundances_and_adiv_and_metadata_and_growth_data_pcoa_zeros.tsv	../output/huang_roy_genus_tree.newick
A12b_Taxa_vs_Growth_Rate_Zeros_Included	tissue_D_0__Archaea___D_1__Thaumarchaeota___D_2__Nitrososphaeria___D_3__Nitrosopumilales___D_4__Nitrosopumilaceae___D_5__Candidatus_Nitrosopumilus	growth_rate_mm_per_year	0.336243	0.0116539	NA (q values only calculated for best models by AIC)	18	-0.00236396	BM	FALSE	-37.8305	-37.0305	12.2159	None	None	../output/PIC_results/A12b_Taxa_vs_Growth_Rate_Zeros_Included/PIC_tissue_D_0__Archaea___D_1__Thaumarchaeota___D_2__Nitrososphaeria___D_3__Nitrosopumilales___D_4__Nitrosopumilaceae___D_5__Candidatus_Nitrosopumilus_vs_growth_rate_mm_per_year/PGLS_results.tsv	-0.00325494	tissue	lambda=1 delta=1kappa=1	None	All parameters fixed	0.162125	0.000830342	../output/GCMP_trait_table_with_abundances_and_adiv_and_metadata_and_growth_data_pcoa_zeros.tsv	../output/huang_roy_genus_tree.newick
A12b_Taxa_vs_Growth_Rate_Zeros_Included	mucus_D_0__Bacteria___D_1__Tenericutes___D_2__Mollicutes___D_3__Entomoplasmatales___D_4__Spiroplasmataceae___D_5__Spiroplasma	growth_rate_mm_per_year	0.00125589	0.892589	NA (q values only calculated for best models by AIC)	17	0.00085646	BM_Kappa	FALSE	-31.8422	-30.9851	5.08302	None	None	../output/PIC_results/A12b_Taxa_vs_Growth_Rate_Zeros_Included/PIC_mucus_D_0__Bacteria___D_1__Tenericutes___D_2__Mollicutes___D_3__Entomoplasmatales___D_4__Spiroplasmataceae___D_5__Spiroplasma_vs_growth_rate_mm_per_year/PGLS_results.tsv	-0.0244455	mucus	lambda=1 delta=1kappa=ML	kappa	kappa : 0.15078325313882 (95% CI NA - 0.900265287711474 )	0.125255	0.00623609	../output/GCMP_trait_table_with_abundances_and_adiv_and_metadata_and_growth_data_pcoa_zeros.tsv	../output/huang_roy_genus_tree.newick
A12b_Taxa_vs_Growth_Rate_Zeros_Included	mucus_D_0__Bacteria___D_1__Proteobacteria___D_2__Gammaproteobacteria___D_3__Pseudomonadales___D_4__Moraxellaceae___D_5__Enhydrobacter	growth_rate_mm_per_year	0.0425397	0.427069	NA (q values only calculated for best models by AIC)	12	0.0050469	BM_Kappa	FALSE	-32.5599	-31.7028	4.51677	None	None	../output/PIC_results/A12b_Taxa_vs_Growth_Rate_Zeros_Included/PIC_mucus_D_0__Bacteria___D_1__Proteobacteria___D_2__Gammaproteobacteria___D_3__Pseudomonadales___D_4__Moraxellaceae___D_5__Enhydrobacter_vs_growth_rate_mm_per_year/PGLS_results.tsv	-0.0242342	mucus	lambda=1 delta=1kappa=ML	kappa	kappa : 0.143787524813442 (95% CI NA - 0.891408536661024 )	0.122518	0.00618219	../output/GCMP_trait_table_with_abundances_and_adiv_and_metadata_and_growth_data_pcoa_zeros.tsv	../output/huang_roy_genus_tree.newick
A12b_Taxa_vs_Growth_Rate_Zeros_Included	mucus_D_0__Bacteria___D_1__Proteobacteria___D_2__Gammaproteobacteria___D_3__Pseudomonadales___D_4__Pseudomonadaceae___D_5__Pseudomonas	growth_rate_mm_per_year	0.111474	0.19029	NA (q values only calculated for best models by AIC)	19	0.000354597	BM_Delta	FALSE	-28.717	-27.8599	17.9327	None	None	../output/PIC_results/A12b_Taxa_vs_Growth_Rate_Zeros_Included/PIC_mucus_D_0__Bacteria___D_1__Proteobacteria___D_2__Gammaproteobacteria___D_3__Pseudomonadales___D_4__Pseudomonadaceae___D_5__Pseudomonas_vs_growth_rate_mm_per_year/PGLS_results.tsv	-0.00101327	mucus	lambda=1 delta=MLkappa=1	delta	delta : 1 (95% CI 0.299834447214686 - NA )	0.0847611	0.000258487	../output/GCMP_trait_table_with_abundances_and_adiv_and_metadata_and_growth_data_pcoa_zeros.tsv	../output/huang_roy_genus_tree.newick
A12b_Taxa_vs_Growth_Rate_Zeros_Included	all_D_0__Bacteria___D_1__Proteobacteria___D_2__Gammaproteobacteria___D_3__Vibrionales___D_4__Vibrionaceae___D_5__Vibrio	growth_rate_mm_per_year	0.0791139	0.25819	NA (q values only calculated for best models by AIC)	12	-0.00149547	BM	FALSE	-31.9369	-31.1369	8.07858	None	None	../output/PIC_results/A12b_Taxa_vs_Growth_Rate_Zeros_Included/PIC_all_D_0__Bacteria___D_1__Proteobacteria___D_2__Gammaproteobacteria___D_3__Vibrionales___D_4__Vibrionaceae___D_5__Vibrio_vs_growth_rate_mm_per_year/PGLS_results.tsv	-0.00500011	all	lambda=1 delta=1kappa=1	None	All parameters fixed	0.135175	0.00127554	../output/GCMP_trait_table_with_abundances_and_adiv_and_metadata_and_growth_data_pcoa_zeros.tsv	../output/huang_roy_genus_tree.newick
A12b_Taxa_vs_Growth_Rate_Zeros_Included	tissue_D_0__Bacteria___D_1__Proteobacteria___D_2__Gammaproteobacteria___D_3__Pseudomonadales___D_4__Pseudomonadaceae___D_5__Pseudomonas	growth_rate_mm_per_year	0.024679	0.533589	NA (q values only calculated for best models by AIC)	13	0.000220621	BM_Delta	FALSE	-30.9032	-30.1032	11.6593	None	None	../output/PIC_results/A12b_Taxa_vs_Growth_Rate_Zeros_Included/PIC_tissue_D_0__Bacteria___D_1__Proteobacteria___D_2__Gammaproteobacteria___D_3__Pseudomonadales___D_4__Pseudomonadaceae___D_5__Pseudomonas_vs_growth_rate_mm_per_year/PGLS_results.tsv	-0.0013592	tissue	lambda=1 delta=MLkappa=1	delta	delta : 1 (95% CI 0.28742579543297 - NA )	0.114151	0.000346734	../output/GCMP_trait_table_with_abundances_and_adiv_and_metadata_and_growth_data_pcoa_zeros.tsv	../output/huang_roy_genus_tree.newick
A12b_Taxa_vs_Growth_Rate_Zeros_Included	all_D_0__Bacteria___D_1__Proteobacteria___D_2__Gammaproteobacteria___D_3__Oceanospirillales___D_4__Endozoicomonadaceae___D_5__Endozoicomonas	growth_rate_mm_per_year	0.294351	0.0200019	NA (q values only calculated for best models by AIC)	7	0.000383512	BM	FALSE	-36.7289	-35.9289	3.53231	None	None	../output/PIC_results/A12b_Taxa_vs_Growth_Rate_Zeros_Included/PIC_all_D_0__Bacteria___D_1__Proteobacteria___D_2__Gammaproteobacteria___D_3__Oceanospirillales___D_4__Endozoicomonadaceae___D_5__Endozoicomonas_vs_growth_rate_mm_per_year/PGLS_results.tsv	9.25496284884938e-05 - 0.000674473712351435	all	lambda=1 delta=1kappa=1	None	All parameters fixed	0.101051	0.00014845	../output/GCMP_trait_table_with_abundances_and_adiv_and_metadata_and_growth_data_pcoa_zeros.tsv	../output/huang_roy_genus_tree.newick
A12b_Taxa_vs_Growth_Rate_Zeros_Included	skeleton_D_0__Bacteria___D_1__Bacteroidetes___D_2__Bacteroidia___D_3__Cytophagales___D_4__Amoebophilaceae___D_5__Candidatus_Amoebophilus	growth_rate_mm_per_year	0.012143	0.663355	NA (q values only calculated for best models by AIC)	19	-9.52261e-05	BM	FALSE	-30.6733	-29.8733	8.02074	None	None	../output/PIC_results/A12b_Taxa_vs_Growth_Rate_Zeros_Included/PIC_skeleton_D_0__Bacteria___D_1__Bacteroidetes___D_2__Bacteroidia___D_3__Cytophagales___D_4__Amoebophilaceae___D_5__Candidatus_Amoebophilus_vs_growth_rate_mm_per_year/PGLS_results.tsv	-0.000841716	skeleton	lambda=1 delta=1kappa=1	None	All parameters fixed	0.13028	0.000214724	../output/GCMP_trait_table_with_abundances_and_adiv_and_metadata_and_growth_data_pcoa_zeros.tsv	../output/huang_roy_genus_tree.newick
A12b_Taxa_vs_Growth_Rate_Zeros_Included	mucus_D_0__Bacteria___D_1__Proteobacteria___D_2__Gammaproteobacteria___D_3__Alteromonadales___D_4__Pseudoalteromonadaceae___D_5__Pseudoalteromonas	growth_rate_mm_per_year	0.0996316	0.217143	NA (q values only calculated for best models by AIC)	17	-0.000152106	BM_Kappa	FALSE	-33.2975	-32.4403	4.58975	None	None	../output/PIC_results/A12b_Taxa_vs_Growth_Rate_Zeros_Included/PIC_mucus_D_0__Bacteria___D_1__Proteobacteria___D_2__Gammaproteobacteria___D_3__Alteromonadales___D_4__Pseudoalteromonadaceae___D_5__Pseudoalteromonas_vs_growth_rate_mm_per_year/PGLS_results.tsv	-0.000462805	mucus	lambda=1 delta=1kappa=ML	kappa	kappa : 0.349798219204813 (95% CI NA - NA )	0.128404	0.000118062	../output/GCMP_trait_table_with_abundances_and_adiv_and_metadata_and_growth_data_pcoa_zeros.tsv	../output/huang_roy_genus_tree.newick
A12b_Taxa_vs_Growth_Rate_Zeros_Included	skeleton_D_0__Bacteria___D_1__Bacteroidetes___D_2__Chlorobia___D_3__Chlorobiales___D_4__Chlorobiaceae___D_5__Prosthecochloris	growth_rate_mm_per_year	0.0194888	0.58062	NA (q values only calculated for best models by AIC)	8	-0.000154629	BM_Delta	FALSE	-30.8077	-30.0077	7.75448	None	None	../output/PIC_results/A12b_Taxa_vs_Growth_Rate_Zeros_Included/PIC_skeleton_D_0__Bacteria___D_1__Bacteroidetes___D_2__Chlorobia___D_3__Chlorobiales___D_4__Chlorobiaceae___D_5__Prosthecochloris_vs_growth_rate_mm_per_year/PGLS_results.tsv	-0.00107486	skeleton	lambda=1 delta=MLkappa=1	delta	delta : 1 (95% CI 0.269373317039296 - NA )	0.128852	0.000274198	../output/GCMP_trait_table_with_abundances_and_adiv_and_metadata_and_growth_data_pcoa_zeros.tsv	../output/huang_roy_genus_tree.newick
A12b_Taxa_vs_Growth_Rate_Zeros_Included	mucus_D_0__Bacteria___D_1__Proteobacteria___D_2__Gammaproteobacteria___D_3__Pseudomonadales___D_4__Moraxellaceae___D_5__Enhydrobacter	growth_rate_mm_per_year	0.0505919	0.385418	NA (q values only calculated for best models by AIC)	12	0.00618182	BM	FALSE	-27.5904	-26.7332	9.48634	None	None	../output/PIC_results/A12b_Taxa_vs_Growth_Rate_Zeros_Included/PIC_mucus_D_0__Bacteria___D_1__Proteobacteria___D_2__Gammaproteobacteria___D_3__Pseudomonadales___D_4__Moraxellaceae___D_5__Enhydrobacter_vs_growth_rate_mm_per_year/PGLS_results.tsv	-0.0271046	mucus	lambda=1 delta=1kappa=1	None	All parameters fixed	0.123504	0.00691443	../output/GCMP_trait_table_with_abundances_and_adiv_and_metadata_and_growth_data_pcoa_zeros.tsv	../output/huang_roy_genus_tree.newick
A12b_Taxa_vs_Growth_Rate_Zeros_Included	all_D_0__Bacteria___D_1__Proteobacteria___D_2__Alphaproteobacteria___D_3__Rhodospirillales___D_4__Terasakiellaceae___D_5__uncultured	growth_rate_mm_per_year	0.463834	0.00186041	NA (q values only calculated for best models by AIC)	6	0.000736358	BM	FALSE	-41.673	-40.873	0.105038	None	None	../output/PIC_results/A12b_Taxa_vs_Growth_Rate_Zeros_Included/PIC_all_D_0__Bacteria___D_1__Proteobacteria___D_2__Alphaproteobacteria___D_3__Rhodospirillales___D_4__Terasakiellaceae___D_5__uncultured_vs_growth_rate_mm_per_year/PGLS_results.tsv	0.000348427779350299 - 0.00112428835901827	all	lambda=1 delta=1kappa=1	None	All parameters fixed	0.123196	0.000197924	../output/GCMP_trait_table_with_abundances_and_adiv_and_metadata_and_growth_data_pcoa_zeros.tsv	../output/huang_roy_genus_tree.newick
A12b_Taxa_vs_Growth_Rate_Zeros_Included	skeleton_D_0__Bacteria___D_1__Proteobacteria___D_2__Deltaproteobacteria___D_3__Desulfobacterales___D_4__Desulfobacteraceae___D_5__Desulfobacter	growth_rate_mm_per_year	0.00647466	0.750946	NA (q values only calculated for best models by AIC)	10	0.00471213	BM	FALSE	-30.5703	-29.7703	7.71329	None	None	../output/PIC_results/A12b_Taxa_vs_Growth_Rate_Zeros_Included/PIC_skeleton_D_0__Bacteria___D_1__Proteobacteria___D_2__Deltaproteobacteria___D_3__Desulfobacterales___D_4__Desulfobacteraceae___D_5__Desulfobacter_vs_growth_rate_mm_per_year/PGLS_results.tsv	-0.0572037	skeleton	lambda=1 delta=1kappa=1	None	All parameters fixed	0.124272	0.0145928	../output/GCMP_trait_table_with_abundances_and_adiv_and_metadata_and_growth_data_pcoa_zeros.tsv	../output/huang_roy_genus_tree.newick
A12b_Taxa_vs_Growth_Rate_Zeros_Included	mucus_D_0__Bacteria___D_1__Proteobacteria___D_2__Alphaproteobacteria___D_3__Rickettsiales___D_4__Midichloriaceae___D_5__MD3_55	growth_rate_mm_per_year	0.165348	0.105283	NA (q values only calculated for best models by AIC)	18	-0.00479445	BM_Kappa	FALSE	-34.8876	-34.0305	5.4002	None	None	../output/PIC_results/A12b_Taxa_vs_Growth_Rate_Zeros_Included/PIC_mucus_D_0__Bacteria___D_1__Proteobacteria___D_2__Alphaproteobacteria___D_3__Rickettsiales___D_4__Midichloriaceae___D_5__MD3_55_vs_growth_rate_mm_per_year/PGLS_results.tsv	-0.0109027	mucus	lambda=1 delta=1kappa=ML	kappa	kappa : 0.117996797405282 (95% CI NA - 0.901041284728741 )	0.148371	0.00278129	../output/GCMP_trait_table_with_abundances_and_adiv_and_metadata_and_growth_data_pcoa_zeros.tsv	../output/huang_roy_genus_tree.newick
A12b_Taxa_vs_Growth_Rate_Zeros_Included	all_D_0__Bacteria___D_1__Proteobacteria___D_2__Alphaproteobacteria___D_3__Rickettsiales___D_4__Midichloriaceae___D_5__MD3_55	growth_rate_mm_per_year	0.138802	0.127859	NA (q values only calculated for best models by AIC)	7	-0.0102037	BM_Kappa	FALSE	-37.3392	-36.5392	4.0227	None	None	../output/PIC_results/A12b_Taxa_vs_Growth_Rate_Zeros_Included/PIC_all_D_0__Bacteria___D_1__Proteobacteria___D_2__Alphaproteobacteria___D_3__Rickettsiales___D_4__Midichloriaceae___D_5__MD3_55_vs_growth_rate_mm_per_year/PGLS_results.tsv	-0.0249078	all	lambda=1 delta=1kappa=ML	kappa	kappa : 0.122029261525226 (95% CI NA - 0.88521988446026 )	0.146939	0.00635404	../output/GCMP_trait_table_with_abundances_and_adiv_and_metadata_and_growth_data_pcoa_zeros.tsv	../output/huang_roy_genus_tree.newick
A12b_Taxa_vs_Growth_Rate_Zeros_Included	skeleton_D_0__Bacteria___D_1__Proteobacteria___D_2__Deltaproteobacteria___D_3__Myxococcales___D_4__P3OB_42___D_5__uncultured_bacterium	growth_rate_mm_per_year	0.236092	0.0409169	NA (q values only calculated for best models by AIC)	17	0.000916689	BM_Delta	FALSE	-35.3009	-34.5009	14.0166	None	None	../output/PIC_results/A12b_Taxa_vs_Growth_Rate_Zeros_Included/PIC_skeleton_D_0__Bacteria___D_1__Proteobacteria___D_2__Deltaproteobacteria___D_3__Myxococcales___D_4__P3OB_42___D_5__uncultured_bacterium_vs_growth_rate_mm_per_year/PGLS_results.tsv	0.000108713888349826 - 0.00172466382727423	skeleton	lambda=1 delta=MLkappa=1	delta	delta : 1 (95% CI 0.311320580460032 - NA )	0.11216	0.000412232	../output/GCMP_trait_table_with_abundances_and_adiv_and_metadata_and_growth_data_pcoa_zeros.tsv	../output/huang_roy_genus_tree.newick
A12b_Taxa_vs_Growth_Rate_Zeros_Included	all_D_0__Bacteria___D_1__Proteobacteria___D_2__Deltaproteobacteria___D_3__Desulfobacterales___D_4__Desulfobacteraceae___D_5__Desulfobacter	growth_rate_mm_per_year	0.00346158	0.816618	NA (q values only calculated for best models by AIC)	4	0.0114305	BM_Delta	FALSE	-30.5158	-29.7158	7.72621	None	None	../output/PIC_results/A12b_Taxa_vs_Growth_Rate_Zeros_Included/PIC_all_D_0__Bacteria___D_1__Proteobacteria___D_2__Deltaproteobacteria___D_3__Desulfobacterales___D_4__Desulfobacteraceae___D_5__Desulfobacter_vs_growth_rate_mm_per_year/PGLS_results.tsv	-0.190064	all	lambda=1 delta=MLkappa=1	delta	delta : 1 (95% CI 0.276979702645057 - NA )	0.124418	0.0484857	../output/GCMP_trait_table_with_abundances_and_adiv_and_metadata_and_growth_data_pcoa_zeros.tsv	../output/huang_roy_genus_tree.newick
A12b_Taxa_vs_Growth_Rate_Zeros_Included	tissue_D_0__Bacteria___D_1__Proteobacteria___D_2__Alphaproteobacteria___D_3__Sphingomonadales___D_4__Sphingomonadaceae___D_5__Sphingobium	growth_rate_mm_per_year	0.00174917	0.869123	NA (q values only calculated for best models by AIC)	16	5.91233e-05	BM	FALSE	-30.4849	-29.6849	10.4328	None	None	../output/PIC_results/A12b_Taxa_vs_Growth_Rate_Zeros_Included/PIC_tissue_D_0__Bacteria___D_1__Proteobacteria___D_2__Alphaproteobacteria___D_3__Sphingomonadales___D_4__Sphingomonadaceae___D_5__Sphingobium_vs_growth_rate_mm_per_year/PGLS_results.tsv	-0.00138417	tissue	lambda=1 delta=1kappa=1	None	All parameters fixed	0.123903	0.000353104	../output/GCMP_trait_table_with_abundances_and_adiv_and_metadata_and_growth_data_pcoa_zeros.tsv	../output/huang_roy_genus_tree.newick
A12b_Taxa_vs_Growth_Rate_Zeros_Included	all_D_0__Bacteria___D_1__Proteobacteria___D_2__Alphaproteobacteria___D_3__Rhodobacterales___D_4__Rhodobacteraceae___D_5__Ruegeria	growth_rate_mm_per_year	0.095912	0.211069	NA (q values only calculated for best models by AIC)	15	-0.00619595	BM_Delta	FALSE	-32.2683	-31.4683	8.93758	None	None	../output/PIC_results/A12b_Taxa_vs_Growth_Rate_Zeros_Included/PIC_all_D_0__Bacteria___D_1__Proteobacteria___D_2__Alphaproteobacteria___D_3__Rhodobacterales___D_4__Rhodobacteraceae___D_5__Ruegeria_vs_growth_rate_mm_per_year/PGLS_results.tsv	-0.0186424	all	lambda=1 delta=MLkappa=1	delta	delta : 1 (95% CI 0.274714750279664 - NA )	0.171983	0.00475572	../output/GCMP_trait_table_with_abundances_and_adiv_and_metadata_and_growth_data_pcoa_zeros.tsv	../output/huang_roy_genus_tree.newick
A12b_Taxa_vs_Growth_Rate_Zeros_Included	tissue_D_0__Bacteria___D_1__Proteobacteria___D_2__Alphaproteobacteria___D_3__Rickettsiales___D_4__Midichloriaceae___D_5__MD3_55	growth_rate_mm_per_year	0.118134	0.162559	NA (q values only calculated for best models by AIC)	8	-0.0390079	BM	FALSE	-32.7163	-31.9163	9.24776	None	None	../output/PIC_results/A12b_Taxa_vs_Growth_Rate_Zeros_Included/PIC_tissue_D_0__Bacteria___D_1__Proteobacteria___D_2__Alphaproteobacteria___D_3__Rickettsiales___D_4__Midichloriaceae___D_5__MD3_55_vs_growth_rate_mm_per_year/PGLS_results.tsv	-0.104446	tissue	lambda=1 delta=1kappa=1	None	All parameters fixed	0.139026	0.0266444	../output/GCMP_trait_table_with_abundances_and_adiv_and_metadata_and_growth_data_pcoa_zeros.tsv	../output/huang_roy_genus_tree.newick
A12b_Taxa_vs_Growth_Rate_Zeros_Included	all_D_0__Bacteria___D_1__Bacteroidetes___D_2__Chlorobia___D_3__Chlorobiales___D_4__Chlorobiaceae___D_5__Prosthecochloris	growth_rate_mm_per_year	0.0331542	0.469599	NA (q values only calculated for best models by AIC)	14	-0.00033679	BM_Delta	FALSE	-31.0603	-30.2603	7.17967	None	None	../output/PIC_results/A12b_Taxa_vs_Growth_Rate_Zeros_Included/PIC_all_D_0__Bacteria___D_1__Bacteroidetes___D_2__Chlorobia___D_3__Chlorobiales___D_4__Chlorobiaceae___D_5__Prosthecochloris_vs_growth_rate_mm_per_year/PGLS_results.tsv	-0.00178236	all	lambda=1 delta=MLkappa=1	delta	delta : 1 (95% CI 0.269838479871722 - NA )	0.12926	0.000454683	../output/GCMP_trait_table_with_abundances_and_adiv_and_metadata_and_growth_data_pcoa_zeros.tsv	../output/huang_roy_genus_tree.newick
A12b_Taxa_vs_Growth_Rate_Zeros_Included	all_D_0__Bacteria___D_1__Proteobacteria___D_2__Gammaproteobacteria___D_3__Alteromonadales___D_4__Pseudoalteromonadaceae___D_5__Pseudoalteromonas	growth_rate_mm_per_year	0.20185	0.0614235	NA (q values only calculated for best models by AIC)	14	-0.00116667	BM	FALSE	-34.5116	-33.7116	4.92813	None	None	../output/PIC_results/A12b_Taxa_vs_Growth_Rate_Zeros_Included/PIC_all_D_0__Bacteria___D_1__Proteobacteria___D_2__Gammaproteobacteria___D_3__Alteromonadales___D_4__Pseudoalteromonadaceae___D_5__Pseudoalteromonas_vs_growth_rate_mm_per_year/PGLS_results.tsv	-0.00227355	all	lambda=1 delta=1kappa=1	None	All parameters fixed	0.129822	0.000579986	../output/GCMP_trait_table_with_abundances_and_adiv_and_metadata_and_growth_data_pcoa_zeros.tsv	../output/huang_roy_genus_tree.newick
A12b_Taxa_vs_Growth_Rate_Zeros_Included	mucus_D_0__Bacteria___D_1__Proteobacteria___D_2__Gammaproteobacteria___D_3__Vibrionales___D_4__Vibrionaceae___D_5__Vibrio	growth_rate_mm_per_year	0.0603246	0.342006	NA (q values only calculated for best models by AIC)	18	-0.00048452	BM_Kappa	FALSE	-32.8774	-32.0203	5.37097	None	None	../output/PIC_results/A12b_Taxa_vs_Growth_Rate_Zeros_Included/PIC_mucus_D_0__Bacteria___D_1__Proteobacteria___D_2__Gammaproteobacteria___D_3__Vibrionales___D_4__Vibrionaceae___D_5__Vibrio_vs_growth_rate_mm_per_year/PGLS_results.tsv	-0.0019355	mucus	lambda=1 delta=1kappa=ML	kappa	kappa : 0.159644429219956 (95% CI NA - 0.91724956973723 )	0.133921	0.000493751	../output/GCMP_trait_table_with_abundances_and_adiv_and_metadata_and_growth_data_pcoa_zeros.tsv	../output/huang_roy_genus_tree.newick
A12b_Taxa_vs_Growth_Rate_Zeros_Included	tissue_D_0__Archaea___D_1__Thaumarchaeota___D_2__Nitrososphaeria___D_3__Nitrosopumilales___D_4__Nitrosopumilaceae___D_5__Candidatus_Nitrosopumilus	growth_rate_mm_per_year	0.386271	0.00589888	NA (q values only calculated for best models by AIC)	18	-0.00321471	BM_Kappa	FALSE	-43.2282	-42.4282	6.81817	None	None	../output/PIC_results/A12b_Taxa_vs_Growth_Rate_Zeros_Included/PIC_tissue_D_0__Archaea___D_1__Thaumarchaeota___D_2__Nitrososphaeria___D_3__Nitrosopumilales___D_4__Nitrosopumilaceae___D_5__Candidatus_Nitrosopumilus_vs_growth_rate_mm_per_year/PGLS_results.tsv	-0.00397109	tissue	lambda=1 delta=1kappa=ML	kappa	kappa : 0.0406784218289797 (95% CI NA - 0.844512176725089 )	0.179939	0.00101303	../output/GCMP_trait_table_with_abundances_and_adiv_and_metadata_and_growth_data_pcoa_zeros.tsv	../output/huang_roy_genus_tree.newick
A12b_Taxa_vs_Growth_Rate_Zeros_Included	skeleton_D_0__Bacteria___D_1__Bacteroidetes___D_2__Chlorobia___D_3__Chlorobiales___D_4__Chlorobiaceae___D_5__Prosthecochloris	growth_rate_mm_per_year	0.100897	0.198977	NA (q values only calculated for best models by AIC)	8	0.000569039	BM_Kappa	FALSE	-36.2145	-35.4145	2.34766	None	None	../output/PIC_results/A12b_Taxa_vs_Growth_Rate_Zeros_Included/PIC_skeleton_D_0__Bacteria___D_1__Bacteroidetes___D_2__Chlorobia___D_3__Chlorobiales___D_4__Chlorobiaceae___D_5__Prosthecochloris_vs_growth_rate_mm_per_year/PGLS_results.tsv	-0.00166469	skeleton	lambda=1 delta=1kappa=ML	kappa	kappa : 1e-06 (95% CI NA - 0.812851041363807 )	0.12208	0.000424666	../output/GCMP_trait_table_with_abundances_and_adiv_and_metadata_and_growth_data_pcoa_zeros.tsv	../output/huang_roy_genus_tree.newick
A12b_Taxa_vs_Growth_Rate_Zeros_Included	skeleton_D_0__Bacteria___D_1__Bacteroidetes___D_2__Bacteroidia___D_3__Cytophagales___D_4__Cyclobacteriaceae___D_5__uncultured	growth_rate_mm_per_year	0.0254546	0.527146	NA (q values only calculated for best models by AIC)	4	-0.000257369	BM	FALSE	-30.9175	-30.1175	7.32805	None	None	../output/PIC_results/A12b_Taxa_vs_Growth_Rate_Zeros_Included/PIC_skeleton_D_0__Bacteria___D_1__Bacteroidetes___D_2__Bacteroidia___D_3__Cytophagales___D_4__Cyclobacteriaceae___D_5__uncultured_vs_growth_rate_mm_per_year/PGLS_results.tsv	-0.00156063	skeleton	lambda=1 delta=1kappa=1	None	All parameters fixed	0.132699	0.000398121	../output/GCMP_trait_table_with_abundances_and_adiv_and_metadata_and_growth_data_pcoa_zeros.tsv	../output/huang_roy_genus_tree.newick
A12b_Taxa_vs_Growth_Rate_Zeros_Included	tissue_D_0__Bacteria___D_1__Proteobacteria___D_2__Alphaproteobacteria___D_3__Rickettsiales___D_4__Midichloriaceae___D_5__MD3_55	growth_rate_mm_per_year	0.118134	0.162559	NA (q values only calculated for best models by AIC)	8	-0.0390079	BM_Delta	FALSE	-32.7163	-31.9163	9.24776	None	None	../output/PIC_results/A12b_Taxa_vs_Growth_Rate_Zeros_Included/PIC_tissue_D_0__Bacteria___D_1__Proteobacteria___D_2__Alphaproteobacteria___D_3__Rickettsiales___D_4__Midichloriaceae___D_5__MD3_55_vs_growth_rate_mm_per_year/PGLS_results.tsv	-0.104446	tissue	lambda=1 delta=MLkappa=1	delta	delta : 1 (95% CI 0.283940287102386 - NA )	0.139026	0.0266444	../output/GCMP_trait_table_with_abundances_and_adiv_and_metadata_and_growth_data_pcoa_zeros.tsv	../output/huang_roy_genus_tree.newick
A12b_Taxa_vs_Growth_Rate_Zeros_Included	all_D_0__Bacteria___D_1__Proteobacteria___D_2__Gammaproteobacteria___D_3__Cellvibrionales___D_4__Spongiibacteraceae___D_5__BD1_7_clade	growth_rate_mm_per_year	0.121364	0.156554	NA (q values only calculated for best models by AIC)	11	-0.0335906	BM	FALSE	-32.7823	-31.9823	9.85711	None	None	../output/PIC_results/A12b_Taxa_vs_Growth_Rate_Zeros_Included/PIC_all_D_0__Bacteria___D_1__Proteobacteria___D_2__Gammaproteobacteria___D_3__Cellvibrionales___D_4__Spongiibacteraceae___D_5__BD1_7_clade_vs_growth_rate_mm_per_year/PGLS_results.tsv	-0.0885734	all	lambda=1 delta=1kappa=1	None	All parameters fixed	0.13364	0.0225953	../output/GCMP_trait_table_with_abundances_and_adiv_and_metadata_and_growth_data_pcoa_zeros.tsv	../output/huang_roy_genus_tree.newick
A12b_Taxa_vs_Growth_Rate_Zeros_Included	all_D_0__Archaea___D_1__Thaumarchaeota___D_2__Nitrososphaeria___D_3__Nitrosopumilales___D_4__Nitrosopumilaceae___D_5__Candidatus_Nitrosopumilus	growth_rate_mm_per_year	0.410265	0.0041866	NA (q values only calculated for best models by AIC)	9	-0.00363237	BM	FALSE	-39.9589	-39.1589	13.1003	None	None	../output/PIC_results/A12b_Taxa_vs_Growth_Rate_Zeros_Included/PIC_all_D_0__Archaea___D_1__Thaumarchaeota___D_2__Nitrososphaeria___D_3__Nitrosopumilales___D_4__Nitrosopumilaceae___D_5__Candidatus_Nitrosopumilus_vs_growth_rate_mm_per_year/PGLS_results.tsv	-0.00426788	all	lambda=1 delta=1kappa=1	None	All parameters fixed	0.174015	0.00108874	../output/GCMP_trait_table_with_abundances_and_adiv_and_metadata_and_growth_data_pcoa_zeros.tsv	../output/huang_roy_genus_tree.newick
A12b_Taxa_vs_Growth_Rate_Zeros_Included	mucus_D_0__Bacteria___D_1__Cyanobacteria___D_2__Oxyphotobacteria___D_3__Synechococcales___D_4__Cyanobiaceae___D_5__Synechococcus_CC9902	growth_rate_mm_per_year	0.113246	0.186588	NA (q values only calculated for best models by AIC)	13	0.000939522	BM_Delta	FALSE	-28.751	-27.8938	8.67935	None	None	../output/PIC_results/A12b_Taxa_vs_Growth_Rate_Zeros_Included/PIC_mucus_D_0__Bacteria___D_1__Cyanobacteria___D_2__Oxyphotobacteria___D_3__Synechococcales___D_4__Cyanobiaceae___D_5__Synechococcus_CC9902_vs_growth_rate_mm_per_year/PGLS_results.tsv	-0.00266096	mucus	lambda=1 delta=MLkappa=1	delta	delta : 1 (95% CI 0.271982757286619 - NA )	0.107464	0.000678815	../output/GCMP_trait_table_with_abundances_and_adiv_and_metadata_and_growth_data_pcoa_zeros.tsv	../output/huang_roy_genus_tree.newick
A12b_Taxa_vs_Growth_Rate_Zeros_Included	skeleton_D_0__Bacteria___D_1__Proteobacteria___D_2__Gammaproteobacteria___D_3__Oceanospirillales___D_4__Endozoicomonadaceae___D_5__Endozoicomonas	growth_rate_mm_per_year	0.0926404	0.21944	NA (q values only calculated for best models by AIC)	18	0.000639249	BM	FALSE	-32.2033	-31.4033	8.96764	None	None	../output/PIC_results/A12b_Taxa_vs_Growth_Rate_Zeros_Included/PIC_skeleton_D_0__Bacteria___D_1__Proteobacteria___D_2__Gammaproteobacteria___D_3__Oceanospirillales___D_4__Endozoicomonadaceae___D_5__Endozoicomonas_vs_growth_rate_mm_per_year/PGLS_results.tsv	-0.00196059	skeleton	lambda=1 delta=1kappa=1	None	All parameters fixed	0.112951	0.000500149	../output/GCMP_trait_table_with_abundances_and_adiv_and_metadata_and_growth_data_pcoa_zeros.tsv	../output/huang_roy_genus_tree.newick
A12b_Taxa_vs_Growth_Rate_Zeros_Included	skeleton_D_0__Bacteria___D_1__Proteobacteria___D_2__Alphaproteobacteria___D_3__Rhodobacterales___D_4__Rhodobacteraceae___D_5__Ruegeria	growth_rate_mm_per_year	0.000511386	0.92903	NA (q values only calculated for best models by AIC)	19	-0.000291525	BM_Delta	FALSE	-30.4626	-29.6626	8.86485	None	None	../output/PIC_results/A12b_Taxa_vs_Growth_Rate_Zeros_Included/PIC_skeleton_D_0__Bacteria___D_1__Proteobacteria___D_2__Alphaproteobacteria___D_3__Rhodobacterales___D_4__Rhodobacteraceae___D_5__Ruegeria_vs_growth_rate_mm_per_year/PGLS_results.tsv	-0.0126304	skeleton	lambda=1 delta=MLkappa=1	delta	delta : 1 (95% CI 0.278159873062248 - NA )	0.129317	0.00322204	../output/GCMP_trait_table_with_abundances_and_adiv_and_metadata_and_growth_data_pcoa_zeros.tsv	../output/huang_roy_genus_tree.newick
A12b_Taxa_vs_Growth_Rate_Zeros_Included	tissue_D_0__Bacteria___D_1__Proteobacteria___D_2__Alphaproteobacteria___D_3__Rhizobiales___D_4__Beijerinckiaceae___D_5__Methylobacterium	growth_rate_mm_per_year	0.0235115	0.543552	NA (q values only calculated for best models by AIC)	16	0.000421247	BM_Kappa	FALSE	-35.1463	-34.3463	3.6973	None	None	../output/PIC_results/A12b_Taxa_vs_Growth_Rate_Zeros_Included/PIC_tissue_D_0__Bacteria___D_1__Proteobacteria___D_2__Alphaproteobacteria___D_3__Rhizobiales___D_4__Beijerinckiaceae___D_5__Methylobacterium_vs_growth_rate_mm_per_year/PGLS_results.tsv	-0.00266046	tissue	lambda=1 delta=1kappa=ML	kappa	kappa : 0.163766388871323 (95% CI NA - 0.921896861444766 )	0.118163	0.000678688	../output/GCMP_trait_table_with_abundances_and_adiv_and_metadata_and_growth_data_pcoa_zeros.tsv	../output/huang_roy_genus_tree.newick
A12b_Taxa_vs_Growth_Rate_Zeros_Included	all_D_0__Bacteria___D_1__Proteobacteria___D_2__Gammaproteobacteria___D_3__Pseudomonadales___D_4__Pseudomonadaceae___D_5__Pseudomonas	growth_rate_mm_per_year	0.24411	0.0371544	NA (q values only calculated for best models by AIC)	7	0.000645439	BM_Kappa	FALSE	-39.3375	-38.5375	5.98432	None	None	../output/PIC_results/A12b_Taxa_vs_Growth_Rate_Zeros_Included/PIC_all_D_0__Bacteria___D_1__Proteobacteria___D_2__Gammaproteobacteria___D_3__Pseudomonadales___D_4__Pseudomonadaceae___D_5__Pseudomonas_vs_growth_rate_mm_per_year/PGLS_results.tsv	8.89095900839805e-05 - 0.00120196877473105	all	lambda=1 delta=1kappa=ML	kappa	kappa : 1e-06 (95% CI NA - 0.764486955562726 )	0.0816901	0.000283944	../output/GCMP_trait_table_with_abundances_and_adiv_and_metadata_and_growth_data_pcoa_zeros.tsv	../output/huang_roy_genus_tree.newick
A12b_Taxa_vs_Growth_Rate_Zeros_Included	skeleton_D_0__Bacteria___D_1__Firmicutes___D_2__Clostridia___D_3__Clostridiales___D_4__Clostridiaceae_4___D_5__Paramaledivibacter	growth_rate_mm_per_year	0.0216731	0.559931	NA (q values only calculated for best models by AIC)	17	-0.000266547	BM_Kappa	FALSE	-35.1249	-34.3249	4.61645	None	None	../output/PIC_results/A12b_Taxa_vs_Growth_Rate_Zeros_Included/PIC_skeleton_D_0__Bacteria___D_1__Firmicutes___D_2__Clostridia___D_3__Clostridiales___D_4__Clostridiaceae_4___D_5__Paramaledivibacter_vs_growth_rate_mm_per_year/PGLS_results.tsv	-0.00175502	skeleton	lambda=1 delta=1kappa=ML	kappa	kappa : 0.173787097149908 (95% CI NA - 0.924881164915528 )	0.131441	0.000447709	../output/GCMP_trait_table_with_abundances_and_adiv_and_metadata_and_growth_data_pcoa_zeros.tsv	../output/huang_roy_genus_tree.newick
A12b_Taxa_vs_Growth_Rate_Zeros_Included	skeleton_D_0__Bacteria___D_1__Chloroflexi___D_2__Chloroflexia___D_3__Chloroflexales___D_4__Chloroflexaceae___D_5__Candidatus_Chlorothrix	growth_rate_mm_per_year	0.00079887	0.911356	NA (q values only calculated for best models by AIC)	19	0.00130985	BM_Lambda	FALSE	-38.2467	-37.4467	0.264107	None	None	../output/PIC_results/A12b_Taxa_vs_Growth_Rate_Zeros_Included/PIC_skeleton_D_0__Bacteria___D_1__Chloroflexi___D_2__Chloroflexia___D_3__Chloroflexales___D_4__Chloroflexaceae___D_5__Candidatus_Chlorothrix_vs_growth_rate_mm_per_year/PGLS_results.tsv	-0.0453979	skeleton	lambda=ML delta=1kappa=1	lambda	lambda : 1e-06 (95% CI NA - NA )	0.136945	0.0115811	../output/GCMP_trait_table_with_abundances_and_adiv_and_metadata_and_growth_data_pcoa_zeros.tsv	../output/huang_roy_genus_tree.newick
A12b_Taxa_vs_Growth_Rate_Zeros_Included	all_D_0__Bacteria___D_1__Proteobacteria___D_2__Alphaproteobacteria___D_3__Rhodospirillales___D_4__Terasakiellaceae___D_5__uncultured	growth_rate_mm_per_year	0.463834	0.00186041	NA (q values only calculated for best models by AIC)	6	0.000736358	BM_Delta	FALSE	-41.673	-40.873	0.105038	None	None	../output/PIC_results/A12b_Taxa_vs_Growth_Rate_Zeros_Included/PIC_all_D_0__Bacteria___D_1__Proteobacteria___D_2__Alphaproteobacteria___D_3__Rhodospirillales___D_4__Terasakiellaceae___D_5__uncultured_vs_growth_rate_mm_per_year/PGLS_results.tsv	0.000348427779350299 - 0.00112428835901827	all	lambda=1 delta=MLkappa=1	delta	delta : 1 (95% CI 0.207853178175266 - NA )	0.123196	0.000197924	../output/GCMP_trait_table_with_abundances_and_adiv_and_metadata_and_growth_data_pcoa_zeros.tsv	../output/huang_roy_genus_tree.newick
A12b_Taxa_vs_Growth_Rate_Zeros_Included	skeleton_D_0__Archaea___D_1__Thaumarchaeota___D_2__Nitrososphaeria___D_3__Nitrosopumilales___D_4__Nitrosopumilaceae___D_5__Candidatus_Nitrosopumilus	growth_rate_mm_per_year	0.170521	0.0885362	NA (q values only calculated for best models by AIC)	15	-0.00175645	BM_Delta	FALSE	-33.8186	-33.0186	9.04973	None	None	../output/PIC_results/A12b_Taxa_vs_Growth_Rate_Zeros_Included/PIC_skeleton_D_0__Archaea___D_1__Thaumarchaeota___D_2__Nitrososphaeria___D_3__Nitrosopumilales___D_4__Nitrosopumilaceae___D_5__Candidatus_Nitrosopumilus_vs_growth_rate_mm_per_year/PGLS_results.tsv	-0.00379645	skeleton	lambda=1 delta=MLkappa=1	delta	delta : 1 (95% CI 0.27830321072874 - NA )	0.156097	0.000968482	../output/GCMP_trait_table_with_abundances_and_adiv_and_metadata_and_growth_data_pcoa_zeros.tsv	../output/huang_roy_genus_tree.newick
A12b_Taxa_vs_Growth_Rate_Zeros_Included	tissue_D_0__Bacteria___D_1__Proteobacteria___D_2__Gammaproteobacteria___D_3__Betaproteobacteriales___D_4__Burkholderiaceae___D_5__Aquabacterium	growth_rate_mm_per_year	0.0224484	0.552916	NA (q values only calculated for best models by AIC)	10	-0.000240636	BM_Delta	FALSE	-30.8621	-30.0621	9.09104	None	None	../output/PIC_results/A12b_Taxa_vs_Growth_Rate_Zeros_Included/PIC_tissue_D_0__Bacteria___D_1__Proteobacteria___D_2__Gammaproteobacteria___D_3__Betaproteobacteriales___D_4__Burkholderiaceae___D_5__Aquabacterium_vs_growth_rate_mm_per_year/PGLS_results.tsv	-0.00155619	tissue	lambda=1 delta=MLkappa=1	delta	delta : 1 (95% CI 0.26382104237805 - NA )	0.137665	0.000396988	../output/GCMP_trait_table_with_abundances_and_adiv_and_metadata_and_growth_data_pcoa_zeros.tsv	../output/huang_roy_genus_tree.newick
A12b_Taxa_vs_Growth_Rate_Zeros_Included	mucus_D_0__Bacteria___D_1__Proteobacteria___D_2__Gammaproteobacteria___D_3__Betaproteobacteriales___D_4__Burkholderiaceae___D_5__Aquabacterium	growth_rate_mm_per_year	0.167709	0.102591	NA (q values only calculated for best models by AIC)	19	0.000660418	BM_Delta	FALSE	-29.8285	-28.9714	13.0175	None	None	../output/PIC_results/A12b_Taxa_vs_Growth_Rate_Zeros_Included/PIC_mucus_D_0__Bacteria___D_1__Proteobacteria___D_2__Gammaproteobacteria___D_3__Betaproteobacteriales___D_4__Burkholderiaceae___D_5__Aquabacterium_vs_growth_rate_mm_per_year/PGLS_results.tsv	-0.00148908	mucus	lambda=1 delta=MLkappa=1	delta	delta : 1 (95% CI 0.290319922898425 - NA )	0.0659848	0.000379867	../output/GCMP_trait_table_with_abundances_and_adiv_and_metadata_and_growth_data_pcoa_zeros.tsv	../output/huang_roy_genus_tree.newick
A12b_Taxa_vs_Growth_Rate_Zeros_Included	all_D_0__Bacteria___D_1__Proteobacteria___D_2__Alphaproteobacteria___D_3__Rhizobiales___D_4__Stappiaceae___D_5__Pseudovibrio	growth_rate_mm_per_year	0.0110851	0.67757	NA (q values only calculated for best models by AIC)	18	-0.00248191	BM_Delta	FALSE	-30.654	-29.854	8.29886	None	None	../output/PIC_results/A12b_Taxa_vs_Growth_Rate_Zeros_Included/PIC_all_D_0__Bacteria___D_1__Proteobacteria___D_2__Alphaproteobacteria___D_3__Rhizobiales___D_4__Stappiaceae___D_5__Pseudovibrio_vs_growth_rate_mm_per_year/PGLS_results.tsv	-0.0229732	all	lambda=1 delta=MLkappa=1	delta	delta : 1 (95% CI 0.27770126562856 - NA )	0.139127	0.00586051	../output/GCMP_trait_table_with_abundances_and_adiv_and_metadata_and_growth_data_pcoa_zeros.tsv	../output/huang_roy_genus_tree.newick
A12b_Taxa_vs_Growth_Rate_Zeros_Included	all_D_0__Bacteria___D_1__Proteobacteria___D_2__Gammaproteobacteria___D_3__Alteromonadales___D_4__Pseudoalteromonadaceae___D_5__Pseudoalteromonas	growth_rate_mm_per_year	0.20185	0.0614235	NA (q values only calculated for best models by AIC)	14	-0.00116667	BM_Delta	FALSE	-34.5116	-33.7116	4.92813	None	None	../output/PIC_results/A12b_Taxa_vs_Growth_Rate_Zeros_Included/PIC_all_D_0__Bacteria___D_1__Proteobacteria___D_2__Gammaproteobacteria___D_3__Alteromonadales___D_4__Pseudoalteromonadaceae___D_5__Pseudoalteromonas_vs_growth_rate_mm_per_year/PGLS_results.tsv	-0.00227355	all	lambda=1 delta=MLkappa=1	delta	delta : 1 (95% CI 0.259809490948868 - NA )	0.129822	0.000579986	../output/GCMP_trait_table_with_abundances_and_adiv_and_metadata_and_growth_data_pcoa_zeros.tsv	../output/huang_roy_genus_tree.newick
A12b_Taxa_vs_Growth_Rate_Zeros_Included	mucus_D_0__Bacteria___D_1__Proteobacteria___D_2__Gammaproteobacteria___D_3__Vibrionales___D_4__Vibrionaceae___D_5__Photobacterium	growth_rate_mm_per_year	0.0932097	0.233407	NA (q values only calculated for best models by AIC)	14	-0.00134514	BM_Kappa	FALSE	-33.4821	-32.6249	5.5724	None	None	../output/PIC_results/A12b_Taxa_vs_Growth_Rate_Zeros_Included/PIC_mucus_D_0__Bacteria___D_1__Proteobacteria___D_2__Gammaproteobacteria___D_3__Vibrionales___D_4__Vibrionaceae___D_5__Photobacterium_vs_growth_rate_mm_per_year/PGLS_results.tsv	-0.00424651	mucus	lambda=1 delta=1kappa=ML	kappa	kappa : 0.128939953789507 (95% CI NA - 0.890006566591937 )	0.13207	0.00108329	../output/GCMP_trait_table_with_abundances_and_adiv_and_metadata_and_growth_data_pcoa_zeros.tsv	../output/huang_roy_genus_tree.newick
A12b_Taxa_vs_Growth_Rate_Zeros_Included	all_D_0__Bacteria___D_1__Proteobacteria___D_2__Alphaproteobacteria___D_3__Rickettsiales___D_4__Midichloriaceae___D_5__MD3_55	growth_rate_mm_per_year	0.0968676	0.208691	NA (q values only calculated for best models by AIC)	7	-0.0145888	BM	FALSE	-32.2873	-31.4873	9.0745	None	None	../output/PIC_results/A12b_Taxa_vs_Growth_Rate_Zeros_Included/PIC_all_D_0__Bacteria___D_1__Proteobacteria___D_2__Alphaproteobacteria___D_3__Rickettsiales___D_4__Midichloriaceae___D_5__MD3_55_vs_growth_rate_mm_per_year/PGLS_results.tsv	-0.0436547	all	lambda=1 delta=1kappa=1	None	All parameters fixed	0.149458	0.0111364	../output/GCMP_trait_table_with_abundances_and_adiv_and_metadata_and_growth_data_pcoa_zeros.tsv	../output/huang_roy_genus_tree.newick
A12b_Taxa_vs_Growth_Rate_Zeros_Included	skeleton_D_0__Bacteria___D_1__Bacteroidetes___D_2__Bacteroidia___D_3__Cytophagales___D_4__Cyclobacteriaceae___D_5__uncultured	growth_rate_mm_per_year	0.0254546	0.527146	NA (q values only calculated for best models by AIC)	4	-0.000257369	BM_Delta	FALSE	-30.9175	-30.1175	7.32805	None	None	../output/PIC_results/A12b_Taxa_vs_Growth_Rate_Zeros_Included/PIC_skeleton_D_0__Bacteria___D_1__Bacteroidetes___D_2__Bacteroidia___D_3__Cytophagales___D_4__Cyclobacteriaceae___D_5__uncultured_vs_growth_rate_mm_per_year/PGLS_results.tsv	-0.00156063	skeleton	lambda=1 delta=MLkappa=1	delta	delta : 1 (95% CI 0.27505715537226 - NA )	0.132699	0.000398121	../output/GCMP_trait_table_with_abundances_and_adiv_and_metadata_and_growth_data_pcoa_zeros.tsv	../output/huang_roy_genus_tree.newick
A12b_Taxa_vs_Growth_Rate_Zeros_Included	mucus_D_0__Bacteria___D_1__Cyanobacteria___D_2__Oxyphotobacteria___D_3__Synechococcales___D_4__Cyanobiaceae___D_5__Synechococcus_CC9902	growth_rate_mm_per_year	0.105535	0.20328	NA (q values only calculated for best models by AIC)	13	0.0011087	BM_Kappa	FALSE	-33.6999	-32.8428	3.73042	None	None	../output/PIC_results/A12b_Taxa_vs_Growth_Rate_Zeros_Included/PIC_mucus_D_0__Bacteria___D_1__Cyanobacteria___D_2__Oxyphotobacteria___D_3__Synechococcales___D_4__Cyanobiaceae___D_5__Synechococcus_CC9902_vs_growth_rate_mm_per_year/PGLS_results.tsv	-0.00326692	mucus	lambda=1 delta=1kappa=ML	kappa	kappa : 0.194251525416467 (95% CI NA - 0.897525967307734 )	0.105492	0.000833399	../output/GCMP_trait_table_with_abundances_and_adiv_and_metadata_and_growth_data_pcoa_zeros.tsv	../output/huang_roy_genus_tree.newick
A12b_Taxa_vs_Growth_Rate_Zeros_Included	skeleton_D_0__Bacteria___D_1__Spirochaetes___D_2__Spirochaetia___D_3__Spirochaetales___D_4__Spirochaetaceae___D_5__Spirochaeta_2	growth_rate_mm_per_year	0.146957	0.116336	NA (q values only calculated for best models by AIC)	18	-0.00203531	BM_Delta	FALSE	-33.3144	-32.5144	5.54681	None	None	../output/PIC_results/A12b_Taxa_vs_Growth_Rate_Zeros_Included/PIC_skeleton_D_0__Bacteria___D_1__Spirochaetes___D_2__Spirochaetia___D_3__Spirochaetales___D_4__Spirochaetaceae___D_5__Spirochaeta_2_vs_growth_rate_mm_per_year/PGLS_results.tsv	-0.0048056	skeleton	lambda=1 delta=MLkappa=1	delta	delta : 1 (95% CI 0.262056100478915 - NA )	0.136666	0.00122592	../output/GCMP_trait_table_with_abundances_and_adiv_and_metadata_and_growth_data_pcoa_zeros.tsv	../output/huang_roy_genus_tree.newick
A12b_Taxa_vs_Growth_Rate_Zeros_Included	skeleton_D_0__Bacteria___D_1__Proteobacteria___D_2__Alphaproteobacteria___D_3__Rhodospirillales___D_4__Terasakiellaceae___D_5__uncultured	growth_rate_mm_per_year	0.415698	0.00386749	NA (q values only calculated for best models by AIC)	15	0.000429473	BM_Delta	FALSE	-40.1255	-39.3255	0.212958	None	None	../output/PIC_results/A12b_Taxa_vs_Growth_Rate_Zeros_Included/PIC_skeleton_D_0__Bacteria___D_1__Proteobacteria___D_2__Alphaproteobacteria___D_3__Rhodospirillales___D_4__Terasakiellaceae___D_5__uncultured_vs_growth_rate_mm_per_year/PGLS_results.tsv	0.000179977843967673 - 0.000678967204588012	skeleton	lambda=1 delta=MLkappa=1	delta	delta : 1 (95% CI 0.216916119083807 - NA )	0.122684	0.000127293	../output/GCMP_trait_table_with_abundances_and_adiv_and_metadata_and_growth_data_pcoa_zeros.tsv	../output/huang_roy_genus_tree.newick
A12b_Taxa_vs_Growth_Rate_Zeros_Included	all_D_0__Bacteria___D_1__Proteobacteria___D_2__Alphaproteobacteria___D_3__Sphingomonadales___D_4__Sphingomonadaceae___D_5__Sphingobium	growth_rate_mm_per_year	0.181896	0.0775671	NA (q values only calculated for best models by AIC)	19	0.000726368	BM_Kappa	FALSE	-37.9906	-37.1906	5.45474	None	None	../output/PIC_results/A12b_Taxa_vs_Growth_Rate_Zeros_Included/PIC_all_D_0__Bacteria___D_1__Proteobacteria___D_2__Alphaproteobacteria___D_3__Sphingomonadales___D_4__Sphingomonadaceae___D_5__Sphingobium_vs_growth_rate_mm_per_year/PGLS_results.tsv	-0.00150965	all	lambda=1 delta=1kappa=ML	kappa	kappa : 0.0213646784816153 (95% CI NA - 0.784829083490491 )	0.0824233	0.000385114	../output/GCMP_trait_table_with_abundances_and_adiv_and_metadata_and_growth_data_pcoa_zeros.tsv	../output/huang_roy_genus_tree.newick
A12b_Taxa_vs_Growth_Rate_Zeros_Included	tissue_D_0__Bacteria___D_1__Proteobacteria___D_2__Alphaproteobacteria___D_3__Rhizobiales___D_4__Beijerinckiaceae___D_5__Methylobacterium	growth_rate_mm_per_year	0.00350602	0.815464	NA (q values only calculated for best models by AIC)	16	-0.000149792	BM	FALSE	-30.5166	-29.7166	8.32695	None	None	../output/PIC_results/A12b_Taxa_vs_Growth_Rate_Zeros_Included/PIC_tissue_D_0__Bacteria___D_1__Proteobacteria___D_2__Alphaproteobacteria___D_3__Rhizobiales___D_4__Beijerinckiaceae___D_5__Methylobacterium_vs_growth_rate_mm_per_year/PGLS_results.tsv	-0.00247482	tissue	lambda=1 delta=1kappa=1	None	All parameters fixed	0.129474	0.000631333	../output/GCMP_trait_table_with_abundances_and_adiv_and_metadata_and_growth_data_pcoa_zeros.tsv	../output/huang_roy_genus_tree.newick
A12b_Taxa_vs_Growth_Rate_Zeros_Included	all_D_0__Bacteria___D_1__Cyanobacteria___D_2__Oxyphotobacteria___D_3__Synechococcales___D_4__Cyanobiaceae___D_5__Synechococcus_CC9902	growth_rate_mm_per_year	0.0528991	0.358546	NA (q values only calculated for best models by AIC)	9	0.00209285	BM_Kappa	FALSE	-35.6088	-34.8088	2.62401	None	None	../output/PIC_results/A12b_Taxa_vs_Growth_Rate_Zeros_Included/PIC_all_D_0__Bacteria___D_1__Cyanobacteria___D_2__Oxyphotobacteria___D_3__Synechococcales___D_4__Cyanobiaceae___D_5__Synechococcus_CC9902_vs_growth_rate_mm_per_year/PGLS_results.tsv	-0.00867835	all	lambda=1 delta=1kappa=ML	kappa	kappa : 0.383819296138257 (95% CI NA - NA )	0.108738	0.00221387	../output/GCMP_trait_table_with_abundances_and_adiv_and_metadata_and_growth_data_pcoa_zeros.tsv	../output/huang_roy_genus_tree.newick
A12b_Taxa_vs_Growth_Rate_Zeros_Included	tissue_D_0__Bacteria___D_1__Proteobacteria___D_2__Alphaproteobacteria___D_3__Rhodospirillales___D_4__Terasakiellaceae___D_5__uncultured	growth_rate_mm_per_year	0.450625	0.00228684	NA (q values only calculated for best models by AIC)	15	0.000568015	BM_Delta	FALSE	-41.2349	-40.4349	0.146311	None	None	../output/PIC_results/A12b_Taxa_vs_Growth_Rate_Zeros_Included/PIC_tissue_D_0__Bacteria___D_1__Proteobacteria___D_2__Alphaproteobacteria___D_3__Rhodospirillales___D_4__Terasakiellaceae___D_5__uncultured_vs_growth_rate_mm_per_year/PGLS_results.tsv	0.000260700914621804 - 0.000875330030277647	tissue	lambda=1 delta=MLkappa=1	delta	delta : 1 (95% CI 0.211057897330649 - NA )	0.123379	0.000156793	../output/GCMP_trait_table_with_abundances_and_adiv_and_metadata_and_growth_data_pcoa_zeros.tsv	../output/huang_roy_genus_tree.newick

## Sheet: Table 9b
Supplementary Data Table 9b.
PGLS correlations between all dominant microbes and host growth rate with b) zero relative abundance counts excluded. Results generated from the PGLS analysis conducted between dominant microbial taxa (dominance) and percent disease based on compartment (all, mucus, tissue, or skeleton). Four PGLS models (BM, BM_Lambda, BM_Kappa, BM_Delta) were run where parameters lambda (λ), delta (𝜹), and kapp…
analysis_label	x_trait	y_trait	R2	p	FDR_q	slope	model_name	best_model	AIC	AICc	delta_AICc	filter_column	filter_value	results_dir	x_trait_slope_95CI	compartment	branch_length_transformation	estimated_parameter	parameter_value	intercept	x_trait_slope_stdev	trait_table	tree
A12a_Taxa_vs_Growth_Rate_Zeros_Excluded	skeleton_D_0__Archaea___D_1__Thaumarchaeota___D_2__Nitrososphaeria___D_3__Nitrosopumilales___D_4__Nitrosopumilaceae___D_5__Candidatus_Nitrosopumilus	growth_rate_mm_per_year	0.149928	0.138418	0.28709	17	-0.00134131	BM_Lambda	TRUE	-43.3983	-42.4752	0	None	None	../output/PIC_results/A12a_Taxa_vs_Growth_Rate_Zeros_Excluded/PIC_skeleton_D_0__Archaea___D_1__Thaumarchaeota___D_2__Nitrososphaeria___D_3__Nitrosopumilales___D_4__Nitrosopumilaceae___D_5__Candidatus_Nitrosopumilus_vs_growth_rate_mm_per_year/PGLS_results.tsv	-0.0033461	skeleton	lambda=ML delta=1kappa=1	lambda	lambda : 0.347300006990091 (95% CI NA - 0.878559624527215 )	0.142212	0.000853598	../output/trait_table_growth_rate_endos_present.tsv	../output/huang_roy_genus_tree.newick
A12a_Taxa_vs_Growth_Rate_Zeros_Excluded	all_D_0__Bacteria___D_1__Proteobacteria___D_2__Alphaproteobacteria___D_3__Sphingomonadales___D_4__Sphingomonadaceae___D_5__Sphingobium	growth_rate_mm_per_year	0.220153	0.0667277	0.21914	16	0.000747404	BM_Lambda	TRUE	-44.7832	-43.8601	0	None	None	../output/PIC_results/A12a_Taxa_vs_Growth_Rate_Zeros_Excluded/PIC_all_D_0__Bacteria___D_1__Proteobacteria___D_2__Alphaproteobacteria___D_3__Sphingomonadales___D_4__Sphingomonadaceae___D_5__Sphingobium_vs_growth_rate_mm_per_year/PGLS_results.tsv	1.05353775759329e-05 - 0.00148427171411944	all	lambda=ML delta=1kappa=1	lambda	lambda : 0.352479867000564 (95% CI NA - 0.82536167079308 )	0.0764851	0.000375953	../output/trait_table_growth_rate_endos_present.tsv	../output/huang_roy_genus_tree.newick
A12a_Taxa_vs_Growth_Rate_Zeros_Excluded	mucus_D_0__Bacteria___D_1__Proteobacteria___D_2__Gammaproteobacteria___D_3__Oceanospirillales___D_4__Endozoicomonadaceae___D_5__Endozoicomonas	growth_rate_mm_per_year	0.13627	0.175711	0.307494	16	0.000275943	BM_Lambda	TRUE	-39.6157	-38.6157	0	None	None	../output/PIC_results/A12a_Taxa_vs_Growth_Rate_Zeros_Excluded/PIC_mucus_D_0__Bacteria___D_1__Proteobacteria___D_2__Gammaproteobacteria___D_3__Oceanospirillales___D_4__Endozoicomonadaceae___D_5__Endozoicomonas_vs_growth_rate_mm_per_year/PGLS_results.tsv	-0.000755308	mucus	lambda=ML delta=1kappa=1	lambda	lambda : 0.575827473839258 (95% CI NA - NA )	0.102284	0.00019268	../output/trait_table_growth_rate_endos_present.tsv	../output/huang_roy_genus_tree.newick
A12a_Taxa_vs_Growth_Rate_Zeros_Excluded	skeleton_D_0__Bacteria___D_1__Proteobacteria___D_2__Deltaproteobacteria___D_3__Desulfobacterales___D_4__Desulfobacteraceae___D_5__Desulfobacter	growth_rate_mm_per_year	0.201518	0.0811234	0.239101	16	0.0146688	BM_Kappa	TRUE	-43.823	-42.8999	0	None	None	../output/PIC_results/A12a_Taxa_vs_Growth_Rate_Zeros_Excluded/PIC_skeleton_D_0__Bacteria___D_1__Proteobacteria___D_2__Deltaproteobacteria___D_3__Desulfobacterales___D_4__Desulfobacteraceae___D_5__Desulfobacter_vs_growth_rate_mm_per_year/PGLS_results.tsv	-0.030591	skeleton	lambda=1 delta=1kappa=ML	kappa	kappa : 1e-06 (95% CI NA - 0.400622033931085 )	0.111962	0.00780382	../output/trait_table_growth_rate_endos_present.tsv	../output/huang_roy_genus_tree.newick
A12a_Taxa_vs_Growth_Rate_Zeros_Excluded	skeleton_D_0__Bacteria___D_1__Bacteroidetes___D_2__Chlorobia___D_3__Chlorobiales___D_4__Chlorobiaceae___D_5__Prosthecochloris	growth_rate_mm_per_year	0.0885361	0.263036	0.36606	10	-0.000518405	BM_Lambda	TRUE	-42.2899	-41.3668	0	None	None	../output/PIC_results/A12a_Taxa_vs_Growth_Rate_Zeros_Excluded/PIC_skeleton_D_0__Bacteria___D_1__Bacteroidetes___D_2__Chlorobia___D_3__Chlorobiales___D_4__Chlorobiaceae___D_5__Prosthecochloris_vs_growth_rate_mm_per_year/PGLS_results.tsv	-0.00174261	skeleton	lambda=ML delta=1kappa=1	lambda	lambda : 0.354575869642384 (95% CI NA - 0.88677971021934 )	0.124501	0.000444544	../output/trait_table_growth_rate_endos_present.tsv	../output/huang_roy_genus_tree.newick
A12a_Taxa_vs_Growth_Rate_Zeros_Excluded	all_D_0__Bacteria___D_1__Proteobacteria___D_2__Alphaproteobacteria___D_3__Rhizobiales___D_4__Stappiaceae___D_5__Pseudovibrio	growth_rate_mm_per_year	0.00294835	0.841698	0.891552	5	-0.000470552	BM_Lambda	TRUE	-40.8815	-39.9584	0	None	None	../output/PIC_results/A12a_Taxa_vs_Growth_Rate_Zeros_Excluded/PIC_all_D_0__Bacteria___D_1__Proteobacteria___D_2__Alphaproteobacteria___D_3__Rhizobiales___D_4__Stappiaceae___D_5__Pseudovibrio_vs_growth_rate_mm_per_year/PGLS_results.tsv	-0.00906566	all	lambda=ML delta=1kappa=1	lambda	lambda : 0.402595008699098 (95% CI NA - 0.893425746021742 )	0.119467	0.00231267	../output/trait_table_growth_rate_endos_present.tsv	../output/huang_roy_genus_tree.newick
A12a_Taxa_vs_Growth_Rate_Zeros_Excluded	all_D_0__Bacteria___D_1__Bacteroidetes___D_2__Bacteroidia___D_3__Bacteroidales___D_4__Rikenellaceae___D_5__Rikenellaceae_RC9_gut_group	growth_rate_mm_per_year	0.00287	0.843791	0.891552	7	0.0295032	BM_Lambda	TRUE	-40.8805	-39.9574	0	None	None	../output/PIC_results/A12a_Taxa_vs_Growth_Rate_Zeros_Excluded/PIC_all_D_0__Bacteria___D_1__Bacteroidetes___D_2__Bacteroidia___D_3__Bacteroidales___D_4__Rikenellaceae___D_5__Rikenellaceae_RC9_gut_group_vs_growth_rate_mm_per_year/PGLS_results.tsv	-0.576137	all	lambda=ML delta=1kappa=1	lambda	lambda : 0.404119064776731 (95% CI NA - 0.893692038976704 )	0.116421	0.146974	../output/trait_table_growth_rate_endos_present.tsv	../output/huang_roy_genus_tree.newick
A12a_Taxa_vs_Growth_Rate_Zeros_Excluded	all_D_0__Bacteria___D_1__Proteobacteria___D_2__Gammaproteobacteria___D_3__Cellvibrionales___D_4__Spongiibacteraceae___D_5__BD1_7_clade	growth_rate_mm_per_year	0.143489	0.147934	0.295257	17	-0.0540825	BM_Lambda	TRUE	-42.9007	-41.9777	0	None	None	../output/PIC_results/A12a_Taxa_vs_Growth_Rate_Zeros_Excluded/PIC_all_D_0__Bacteria___D_1__Proteobacteria___D_2__Gammaproteobacteria___D_3__Cellvibrionales___D_4__Spongiibacteraceae___D_5__BD1_7_clade_vs_growth_rate_mm_per_year/PGLS_results.tsv	-0.138432	all	lambda=ML delta=1kappa=1	lambda	lambda : 0.192499922904616 (95% CI NA - 0.878250881984453 )	0.134033	0.0353142	../output/trait_table_growth_rate_endos_present.tsv	../output/huang_roy_genus_tree.newick
A12a_Taxa_vs_Growth_Rate_Zeros_Excluded	mucus_D_0__Bacteria___D_1__Proteobacteria___D_2__Gammaproteobacteria___D_3__Vibrionales___D_4__Vibrionaceae___D_5__Photobacterium	growth_rate_mm_per_year	0.123753	0.198499	0.32694	17	-0.00130704	BM_Lambda	TRUE	-39.8529	-38.8529	0	None	None	../output/PIC_results/A12a_Taxa_vs_Growth_Rate_Zeros_Excluded/PIC_mucus_D_0__Bacteria___D_1__Proteobacteria___D_2__Gammaproteobacteria___D_3__Vibrionales___D_4__Vibrionaceae___D_5__Photobacterium_vs_growth_rate_mm_per_year/PGLS_results.tsv	-0.00378127	mucus	lambda=ML delta=1kappa=1	lambda	lambda : 0.305211818785618 (95% CI NA - 0.869006245145578 )	0.131527	0.000964611	../output/trait_table_growth_rate_endos_present.tsv	../output/huang_roy_genus_tree.newick
A12a_Taxa_vs_Growth_Rate_Zeros_Excluded	skeleton_D_0__Bacteria___D_1__Proteobacteria___D_2__Alphaproteobacteria___D_3__Rhodospirillales___D_4__Terasakiellaceae___D_5__uncultured	growth_rate_mm_per_year	0.460162	0.0038697	0.0309576	16	0.000405778	BM_Lambda	TRUE	-46.883	-45.9599	0	None	None	../output/PIC_results/A12a_Taxa_vs_Growth_Rate_Zeros_Excluded/PIC_skeleton_D_0__Bacteria___D_1__Proteobacteria___D_2__Alphaproteobacteria___D_3__Rhodospirillales___D_4__Terasakiellaceae___D_5__uncultured_vs_growth_rate_mm_per_year/PGLS_results.tsv	0.000175550722509085 - 0.00063600519068836	skeleton	lambda=ML delta=1kappa=1	lambda	lambda : 0.893233947244831 (95% CI 0.17053363706995 - NA )	0.108029	0.000117463	../output/trait_table_growth_rate_endos_present.tsv	../output/huang_roy_genus_tree.newick
A12a_Taxa_vs_Growth_Rate_Zeros_Excluded	mucus_D_0__Bacteria___D_1__Proteobacteria___D_2__Gammaproteobacteria___D_3__Betaproteobacteriales___D_4__Burkholderiaceae___D_5__Aquabacterium	growth_rate_mm_per_year	0.270019	0.0471103	0.164886	4	0.000770325	BM_Lambda	TRUE	-42.2247	-41.2247	0	None	None	../output/PIC_results/A12a_Taxa_vs_Growth_Rate_Zeros_Excluded/PIC_mucus_D_0__Bacteria___D_1__Proteobacteria___D_2__Gammaproteobacteria___D_3__Betaproteobacteriales___D_4__Burkholderiaceae___D_5__Aquabacterium_vs_growth_rate_mm_per_year/PGLS_results.tsv	8.18034865401144e-05 - 0.00145884600365504	mucus	lambda=ML delta=1kappa=1	lambda	lambda : 0.0996304343924775 (95% CI NA - 0.791626067283025 )	0.0553286	0.000351286	../output/trait_table_growth_rate_endos_present.tsv	../output/huang_roy_genus_tree.newick
A12a_Taxa_vs_Growth_Rate_Zeros_Excluded	mucus_D_0__Bacteria___D_1__Cyanobacteria___D_2__Oxyphotobacteria___D_3__Synechococcales___D_4__Cyanobiaceae___D_5__Synechococcus_CC9902	growth_rate_mm_per_year	0.0656457	0.356662	0.424959	10	0.000729454	BM_Lambda	TRUE	-38.8591	-37.8591	0	None	None	../output/PIC_results/A12a_Taxa_vs_Growth_Rate_Zeros_Excluded/PIC_mucus_D_0__Bacteria___D_1__Cyanobacteria___D_2__Oxyphotobacteria___D_3__Synechococcales___D_4__Cyanobiaceae___D_5__Synechococcus_CC9902_vs_growth_rate_mm_per_year/PGLS_results.tsv	-0.00299202	mucus	lambda=ML delta=1kappa=1	lambda	lambda : 0.391487441002574 (95% CI NA - 0.890072756220987 )	0.103606	0.000763272	../output/trait_table_growth_rate_endos_present.tsv	../output/huang_roy_genus_tree.newick
A12a_Taxa_vs_Growth_Rate_Zeros_Excluded	skeleton_D_0__Bacteria___D_1__Proteobacteria___D_2__Alphaproteobacteria___D_3__Rhodobacterales___D_4__Rhodobacteraceae___D_5__Ruegeria	growth_rate_mm_per_year	0.00504083	0.793871	0.889135	6	-0.000565989	BM_Lambda	TRUE	-40.9164	-39.9933	0	None	None	../output/PIC_results/A12a_Taxa_vs_Growth_Rate_Zeros_Excluded/PIC_skeleton_D_0__Bacteria___D_1__Proteobacteria___D_2__Alphaproteobacteria___D_3__Rhodobacterales___D_4__Rhodobacteraceae___D_5__Ruegeria_vs_growth_rate_mm_per_year/PGLS_results.tsv	-0.00833071	skeleton	lambda=ML delta=1kappa=1	lambda	lambda : 0.412555787155228 (95% CI NA - 0.892510355094076 )	0.122002	0.00212518	../output/trait_table_growth_rate_endos_present.tsv	../output/huang_roy_genus_tree.newick
A12a_Taxa_vs_Growth_Rate_Zeros_Excluded	mucus_D_0__Bacteria___D_1__Proteobacteria___D_2__Alphaproteobacteria___D_3__Sphingomonadales___D_4__Sphingomonadaceae___D_5__Sphingobium	growth_rate_mm_per_year	0.0684284	0.346307	0.424499	15	0.00035963	BM_Lambda	TRUE	-38.9245	-37.9245	0	None	None	../output/PIC_results/A12a_Taxa_vs_Growth_Rate_Zeros_Excluded/PIC_mucus_D_0__Bacteria___D_1__Proteobacteria___D_2__Alphaproteobacteria___D_3__Sphingomonadales___D_4__Sphingomonadaceae___D_5__Sphingobium_vs_growth_rate_mm_per_year/PGLS_results.tsv	-0.00144265	mucus	lambda=ML delta=1kappa=1	lambda	lambda : 0.36276475567145 (95% CI NA - 0.896474481423774 )	0.0875629	0.000368022	../output/trait_table_growth_rate_endos_present.tsv	../output/huang_roy_genus_tree.newick
A12a_Taxa_vs_Growth_Rate_Zeros_Excluded	tissue_D_0__Bacteria___D_1__Proteobacteria___D_2__Gammaproteobacteria___D_3__Betaproteobacteriales___D_4__Burkholderiaceae___D_5__Aquabacterium	growth_rate_mm_per_year	0.0929344	0.250935	0.36293	15	0.0003711	BM_Lambda	TRUE	-42.3354	-41.4123	0	None	None	../output/PIC_results/A12a_Taxa_vs_Growth_Rate_Zeros_Excluded/PIC_tissue_D_0__Bacteria___D_1__Proteobacteria___D_2__Gammaproteobacteria___D_3__Betaproteobacteriales___D_4__Burkholderiaceae___D_5__Aquabacterium_vs_growth_rate_mm_per_year/PGLS_results.tsv	-0.00121463	tissue	lambda=ML delta=1kappa=1	lambda	lambda : 0.327060709446926 (95% CI NA - 0.838732094012789 )	0.100491	0.000309855	../output/trait_table_growth_rate_endos_present.tsv	../output/huang_roy_genus_tree.newick
A12a_Taxa_vs_Growth_Rate_Zeros_Excluded	skeleton_D_0__Bacteria___D_1__Proteobacteria___D_2__Gammaproteobacteria___D_3__Pseudomonadales___D_4__Pseudomonadaceae___D_5__Pseudomonas	growth_rate_mm_per_year	0.180682	0.100739	0.245278	17	0.000543019	BM_Lambda	TRUE	-44.0134	-43.0903	0	None	None	../output/PIC_results/A12a_Taxa_vs_Growth_Rate_Zeros_Excluded/PIC_skeleton_D_0__Bacteria___D_1__Proteobacteria___D_2__Gammaproteobacteria___D_3__Pseudomonadales___D_4__Pseudomonadaceae___D_5__Pseudomonas_vs_growth_rate_mm_per_year/PGLS_results.tsv	-0.00121145	skeleton	lambda=ML delta=1kappa=1	lambda	lambda : 0.378638040099728 (95% CI NA - 0.842668279082416 )	0.0955482	0.000309044	../output/trait_table_growth_rate_endos_present.tsv	../output/huang_roy_genus_tree.newick
A12a_Taxa_vs_Growth_Rate_Zeros_Excluded	all_D_0__Bacteria___D_1__Proteobacteria___D_2__Deltaproteobacteria___D_3__Desulfobacterales___D_4__Desulfobacteraceae___D_5__Desulfobacter	growth_rate_mm_per_year	0.173032	0.109038	0.254422	15	0.0430561	BM_Kappa	TRUE	-43.2622	-42.3391	0	None	None	../output/PIC_results/A12a_Taxa_vs_Growth_Rate_Zeros_Excluded/PIC_all_D_0__Bacteria___D_1__Proteobacteria___D_2__Deltaproteobacteria___D_3__Desulfobacterales___D_4__Desulfobacteraceae___D_5__Desulfobacter_vs_growth_rate_mm_per_year/PGLS_results.tsv	-0.0986139	all	lambda=1 delta=1kappa=ML	kappa	kappa : 1e-06 (95% CI NA - 0.41431939053259 )	0.110598	0.0251566	../output/trait_table_growth_rate_endos_present.tsv	../output/huang_roy_genus_tree.newick
A12a_Taxa_vs_Growth_Rate_Zeros_Excluded	tissue_D_0__Bacteria___D_1__Bacteroidetes___D_2__Bacteroidia___D_3__Flavobacteriales___D_4__Flavobacteriaceae___D_5__Maritimimonas	growth_rate_mm_per_year	0.00153519	0.885448	0.918242	8	5.5828e-05	BM_Lambda	TRUE	-40.8602	-39.9371	0	None	None	../output/PIC_results/A12a_Taxa_vs_Growth_Rate_Zeros_Excluded/PIC_tissue_D_0__Bacteria___D_1__Bacteroidetes___D_2__Bacteroidia___D_3__Flavobacteriales___D_4__Flavobacteriaceae___D_5__Maritimimonas_vs_growth_rate_mm_per_year/PGLS_results.tsv	-0.00149162	tissue	lambda=ML delta=1kappa=1	lambda	lambda : 0.413433848899714 (95% CI NA - 0.893821051987549 )	0.116794	0.000380517	../output/trait_table_growth_rate_endos_present.tsv	../output/huang_roy_genus_tree.newick
A12a_Taxa_vs_Growth_Rate_Zeros_Excluded	mucus_D_0__Bacteria___D_1__Proteobacteria___D_2__Gammaproteobacteria___D_3__Pseudomonadales___D_4__Pseudomonadaceae___D_5__Pseudomonas	growth_rate_mm_per_year	0.382018	0.0140601	0.0827737	17	0.000576396	BM_Lambda	TRUE	-44.1427	-43.1427	0	None	None	../output/PIC_results/A12a_Taxa_vs_Growth_Rate_Zeros_Excluded/PIC_mucus_D_0__Bacteria___D_1__Proteobacteria___D_2__Gammaproteobacteria___D_3__Pseudomonadales___D_4__Pseudomonadaceae___D_5__Pseudomonas_vs_growth_rate_mm_per_year/PGLS_results.tsv	0.000177875040354003 - 0.000974917313347378	mucus	lambda=ML delta=1kappa=1	lambda	lambda : 1e-06 (95% CI NA - 0.647971843690527 )	0.0582548	0.000203327	../output/trait_table_growth_rate_endos_present.tsv	../output/huang_roy_genus_tree.newick
A12a_Taxa_vs_Growth_Rate_Zeros_Excluded	all_D_0__Bacteria___D_1__Proteobacteria___D_2__Gammaproteobacteria___D_3__Pseudomonadales___D_4__Pseudomonadaceae___D_5__Pseudomonas	growth_rate_mm_per_year	0.289578	0.0315349	0.11773	16	0.000672511	BM_Lambda	TRUE	-46.1698	-45.2467	0	None	None	../output/PIC_results/A12a_Taxa_vs_Growth_Rate_Zeros_Excluded/PIC_all_D_0__Bacteria___D_1__Proteobacteria___D_2__Gammaproteobacteria___D_3__Pseudomonadales___D_4__Pseudomonadaceae___D_5__Pseudomonas_vs_growth_rate_mm_per_year/PGLS_results.tsv	0.000120729942726277 - 0.00122429207849035	all	lambda=ML delta=1kappa=1	lambda	lambda : 0.283806569334168 (95% CI NA - 0.798200873483782 )	0.0744433	0.000281521	../output/trait_table_growth_rate_endos_present.tsv	../output/huang_roy_genus_tree.newick
A12a_Taxa_vs_Growth_Rate_Zeros_Excluded	tissue_D_0__Bacteria___D_1__Proteobacteria___D_2__Gammaproteobacteria___D_3__Pseudomonadales___D_4__Pseudomonadaceae___D_5__Pseudomonas	growth_rate_mm_per_year	0.158215	0.12707	0.284471	12	0.00046049	BM_Lambda	TRUE	-43.5509	-42.6278	0	None	None	../output/PIC_results/A12a_Taxa_vs_Growth_Rate_Zeros_Excluded/PIC_tissue_D_0__Bacteria___D_1__Proteobacteria___D_2__Gammaproteobacteria___D_3__Pseudomonadales___D_4__Pseudomonadaceae___D_5__Pseudomonas_vs_growth_rate_mm_per_year/PGLS_results.tsv	-0.0011128	tissue	lambda=ML delta=1kappa=1	lambda	lambda : 0.343483632309664 (95% CI NA - 0.828888800057073 )	0.0940229	0.000283879	../output/trait_table_growth_rate_endos_present.tsv	../output/huang_roy_genus_tree.newick
A12a_Taxa_vs_Growth_Rate_Zeros_Excluded	all_D_0__Bacteria___D_1__Bacteroidetes___D_2__Chlorobia___D_3__Chlorobiales___D_4__Chlorobiaceae___D_5__Prosthecochloris	growth_rate_mm_per_year	0.0837937	0.276835	0.369114	17	-0.000843167	BM_Lambda	TRUE	-42.1816	-41.2585	0	None	None	../output/PIC_results/A12a_Taxa_vs_Growth_Rate_Zeros_Excluded/PIC_all_D_0__Bacteria___D_1__Bacteroidetes___D_2__Chlorobia___D_3__Chlorobiales___D_4__Chlorobiaceae___D_5__Prosthecochloris_vs_growth_rate_mm_per_year/PGLS_results.tsv	-0.00292097	all	lambda=ML delta=1kappa=1	lambda	lambda : 0.33200061578334 (95% CI NA - 0.883831714418648 )	0.124577	0.000745144	../output/trait_table_growth_rate_endos_present.tsv	../output/huang_roy_genus_tree.newick
A12a_Taxa_vs_Growth_Rate_Zeros_Excluded	all_D_0__Archaea___D_1__Thaumarchaeota___D_2__Nitrososphaeria___D_3__Nitrosopumilales___D_4__Nitrosopumilaceae___D_5__Candidatus_Nitrosopumilus	growth_rate_mm_per_year	0.534931	0.00128328	0.0297536	13	-0.00424476	BM_Lambda	TRUE	-52.5719	-51.6488	0	None	None	../output/PIC_results/A12a_Taxa_vs_Growth_Rate_Zeros_Excluded/PIC_all_D_0__Archaea___D_1__Thaumarchaeota___D_2__Nitrososphaeria___D_3__Nitrosopumilales___D_4__Nitrosopumilaceae___D_5__Candidatus_Nitrosopumilus_vs_growth_rate_mm_per_year/PGLS_results.tsv	-0.00414653	all	lambda=ML delta=1kappa=1	lambda	lambda : 0.169805077693958 (95% CI NA - 0.764842073140659 )	0.174294	0.00105779	../output/trait_table_growth_rate_endos_present.tsv	../output/huang_roy_genus_tree.newick
A12a_Taxa_vs_Growth_Rate_Zeros_Excluded	mucus_D_0__Bacteria___D_1__Proteobacteria___D_2__Gammaproteobacteria___D_3__Pseudomonadales___D_4__Moraxellaceae___D_5__Enhydrobacter	growth_rate_mm_per_year	0.504713	0.0029957	0.0297536	16	0.150715	BM_Kappa	TRUE	-44.9799	-43.9799	0	None	None	../output/PIC_results/A12a_Taxa_vs_Growth_Rate_Zeros_Excluded/PIC_mucus_D_0__Bacteria___D_1__Proteobacteria___D_2__Gammaproteobacteria___D_3__Pseudomonadales___D_4__Moraxellaceae___D_5__Enhydrobacter_vs_growth_rate_mm_per_year/PGLS_results.tsv	0.0695538120379244 - 0.231875250530866	mucus	lambda=1 delta=1kappa=ML	kappa	kappa : 0.344116500242266 (95% CI NA - NA )	0.107552	0.0414085	../output/trait_table_growth_rate_endos_present.tsv	../output/huang_roy_genus_tree.newick
A12a_Taxa_vs_Growth_Rate_Zeros_Excluded	tissue_D_0__Bacteria___D_1__Proteobacteria___D_2__Alphaproteobacteria___D_3__Rhizobiales___D_4__Beijerinckiaceae___D_5__Methylobacterium	growth_rate_mm_per_year	1.14087e-06	0.996868	0.996868	4	-3.64107e-06	BM_Lambda	TRUE	-40.8357	-39.9126	0	None	None	../output/PIC_results/A12a_Taxa_vs_Growth_Rate_Zeros_Excluded/PIC_tissue_D_0__Bacteria___D_1__Proteobacteria___D_2__Alphaproteobacteria___D_3__Rhizobiales___D_4__Beijerinckiaceae___D_5__Methylobacterium_vs_growth_rate_mm_per_year/PGLS_results.tsv	-0.00357135	tissue	lambda=ML delta=1kappa=1	lambda	lambda : 0.416261787078696 (95% CI NA - 0.89976931632796 )	0.117526	0.000911058	../output/trait_table_growth_rate_endos_present.tsv	../output/huang_roy_genus_tree.newick
A12a_Taxa_vs_Growth_Rate_Zeros_Excluded	skeleton_D_0__Bacteria___D_1__Chloroflexi___D_2__Chloroflexia___D_3__Chloroflexales___D_4__Chloroflexaceae___D_5__Candidatus_Chlorothrix	growth_rate_mm_per_year	0.331647	0.0195669	0.0907076	15	0.0182285	BM_Kappa	TRUE	-43.8162	-42.8931	0	None	None	../output/PIC_results/A12a_Taxa_vs_Growth_Rate_Zeros_Excluded/PIC_skeleton_D_0__Bacteria___D_1__Chloroflexi___D_2__Chloroflexia___D_3__Chloroflexales___D_4__Chloroflexaceae___D_5__Candidatus_Chlorothrix_vs_growth_rate_mm_per_year/PGLS_results.tsv	0.00467324342899875 - 0.0317837566250063	skeleton	lambda=1 delta=1kappa=ML	kappa	kappa : 0.404818086523892 (95% CI NA - NA )	0.0958063	0.00691595	../output/trait_table_growth_rate_endos_present.tsv	../output/huang_roy_genus_tree.newick
A12a_Taxa_vs_Growth_Rate_Zeros_Excluded	skeleton_D_0__Bacteria___D_1__Spirochaetes___D_2__Spirochaetia___D_3__Spirochaetales___D_4__Spirochaetaceae___D_5__Spirochaeta_2	growth_rate_mm_per_year	0.0666276	0.334429	0.424499	8	-0.00129653	BM_Lambda	TRUE	-41.8664	-40.9433	0	None	None	../output/PIC_results/A12a_Taxa_vs_Growth_Rate_Zeros_Excluded/PIC_skeleton_D_0__Bacteria___D_1__Spirochaetes___D_2__Spirochaetia___D_3__Spirochaetales___D_4__Spirochaetaceae___D_5__Spirochaeta_2_vs_growth_rate_mm_per_year/PGLS_results.tsv	-0.005084	skeleton	lambda=ML delta=1kappa=1	lambda	lambda : 0.510850905334318 (95% CI NA - 0.924874834885248 )	0.126031	0.00129694	../output/trait_table_growth_rate_endos_present.tsv	../output/huang_roy_genus_tree.newick
A12a_Taxa_vs_Growth_Rate_Zeros_Excluded	tissue_D_0__Bacteria___D_1__Proteobacteria___D_2__Alphaproteobacteria___D_3__Rhodospirillales___D_4__Terasakiellaceae___D_5__uncultured	growth_rate_mm_per_year	0.506431	0.00198933	0.0297536	16	0.000562911	BM_Kappa	TRUE	-48.2715	-47.3485	0	None	None	../output/PIC_results/A12a_Taxa_vs_Growth_Rate_Zeros_Excluded/PIC_tissue_D_0__Bacteria___D_1__Proteobacteria___D_2__Alphaproteobacteria___D_3__Rhodospirillales___D_4__Terasakiellaceae___D_5__uncultured_vs_growth_rate_mm_per_year/PGLS_results.tsv	0.000271809041655291 - 0.000854013192412969	tissue	lambda=1 delta=1kappa=ML	kappa	kappa : 0.442686906295596 (95% CI NA - NA )	0.113053	0.000148521	../output/trait_table_growth_rate_endos_present.tsv	../output/huang_roy_genus_tree.newick
A12a_Taxa_vs_Growth_Rate_Zeros_Excluded	skeleton_D_0__Bacteria___D_1__Proteobacteria___D_2__Deltaproteobacteria___D_3__Myxococcales___D_4__P3OB_42___D_5__uncultured_bacterium	growth_rate_mm_per_year	0.0954148	0.244387	0.36293	15	0.00138047	BM_Lambda	TRUE	-42.2843	-41.3612	0	None	None	../output/PIC_results/A12a_Taxa_vs_Growth_Rate_Zeros_Excluded/PIC_skeleton_D_0__Bacteria___D_1__Proteobacteria___D_2__Deltaproteobacteria___D_3__Myxococcales___D_4__P3OB_42___D_5__uncultured_bacterium_vs_growth_rate_mm_per_year/PGLS_results.tsv	-0.00445312	skeleton	lambda=ML delta=1kappa=1	lambda	lambda : 0.274880030774292 (95% CI NA - 0.854401153265633 )	0.112721	0.001136	../output/trait_table_growth_rate_endos_present.tsv	../output/huang_roy_genus_tree.newick
A12a_Taxa_vs_Growth_Rate_Zeros_Excluded	tissue_D_0__Archaea___D_1__Thaumarchaeota___D_2__Nitrososphaeria___D_3__Nitrosopumilales___D_4__Nitrosopumilaceae___D_5__uncultured_archaeon	growth_rate_mm_per_year	0.325297	0.0210571	0.0907076	14	-0.0101696	BM_Lambda	TRUE	-45.1265	-44.2035	0	None	None	../output/PIC_results/A12a_Taxa_vs_Growth_Rate_Zeros_Excluded/PIC_tissue_D_0__Archaea___D_1__Thaumarchaeota___D_2__Nitrososphaeria___D_3__Nitrosopumilales___D_4__Nitrosopumilaceae___D_5__uncultured_archaeon_vs_growth_rate_mm_per_year/PGLS_results.tsv	-0.0153442	tissue	lambda=ML delta=1kappa=1	lambda	lambda : 1e-06 (95% CI NA - 0.760834088557021 )	0.150216	0.00391434	../output/trait_table_growth_rate_endos_present.tsv	../output/huang_roy_genus_tree.newick
A12a_Taxa_vs_Growth_Rate_Zeros_Excluded	tissue_D_0__Bacteria___D_1__Proteobacteria___D_2__Alphaproteobacteria___D_3__Rickettsiales___D_4__Midichloriaceae___D_5__MD3_55	growth_rate_mm_per_year	0.188027	0.0933515	0.245278	7	-0.0471484	BM_Lambda	TRUE	-44.1666	-43.2435	0	None	None	../output/PIC_results/A12a_Taxa_vs_Growth_Rate_Zeros_Excluded/PIC_tissue_D_0__Bacteria___D_1__Proteobacteria___D_2__Alphaproteobacteria___D_3__Rickettsiales___D_4__Midichloriaceae___D_5__MD3_55_vs_growth_rate_mm_per_year/PGLS_results.tsv	-0.102648	tissue	lambda=ML delta=1kappa=1	lambda	lambda : 0.401456882912388 (95% CI NA - 0.879566647605016 )	0.132926	0.0261857	../output/trait_table_growth_rate_endos_present.tsv	../output/huang_roy_genus_tree.newick
A12a_Taxa_vs_Growth_Rate_Zeros_Excluded	mucus_D_0__Bacteria___D_1__Proteobacteria___D_2__Gammaproteobacteria___D_3__Alteromonadales___D_4__Pseudoalteromonadaceae___D_5__Pseudoalteromonas	growth_rate_mm_per_year	0.150602	0.152901	0.295257	16	-0.000165898	BM_Lambda	TRUE	-40.2017	-39.2017	0	None	None	../output/PIC_results/A12a_Taxa_vs_Growth_Rate_Zeros_Excluded/PIC_mucus_D_0__Bacteria___D_1__Proteobacteria___D_2__Gammaproteobacteria___D_3__Alteromonadales___D_4__Pseudoalteromonadaceae___D_5__Pseudoalteromonas_vs_growth_rate_mm_per_year/PGLS_results.tsv	-0.000428348	mucus	lambda=ML delta=1kappa=1	lambda	lambda : 0.456570590561543 (95% CI NA - 0.919501929384497 )	0.124841	0.000109272	../output/trait_table_growth_rate_endos_present.tsv	../output/huang_roy_genus_tree.newick
A12a_Taxa_vs_Growth_Rate_Zeros_Excluded	all_D_0__Bacteria___D_1__Cyanobacteria___D_2__Oxyphotobacteria___D_3__Synechococcales___D_4__Cyanobiaceae___D_5__Synechococcus_CC9902	growth_rate_mm_per_year	0.0277333	0.537613	0.627216	14	0.00149273	BM_Lambda	TRUE	-41.2335	-40.3105	0	None	None	../output/PIC_results/A12a_Taxa_vs_Growth_Rate_Zeros_Excluded/PIC_all_D_0__Bacteria___D_1__Cyanobacteria___D_2__Oxyphotobacteria___D_3__Synechococcales___D_4__Cyanobiaceae___D_5__Synechococcus_CC9902_vs_growth_rate_mm_per_year/PGLS_results.tsv	-0.00925966	all	lambda=ML delta=1kappa=1	lambda	lambda : 0.496805602486837 (95% CI NA - 0.928128449513185 )	0.103031	0.00236216	../output/trait_table_growth_rate_endos_present.tsv	../output/huang_roy_genus_tree.newick
A12a_Taxa_vs_Growth_Rate_Zeros_Excluded	mucus_D_0__Bacteria___D_1__Tenericutes___D_2__Mollicutes___D_3__Entomoplasmatales___D_4__Spiroplasmataceae___D_5__Spiroplasma	growth_rate_mm_per_year	6.51977e-06	0.992794	0.996868	6	4.7414e-05	BM_Lambda	TRUE	-37.8728	-36.8728	0	None	None	../output/PIC_results/A12a_Taxa_vs_Growth_Rate_Zeros_Excluded/PIC_mucus_D_0__Bacteria___D_1__Tenericutes___D_2__Mollicutes___D_3__Entomoplasmatales___D_4__Spiroplasmataceae___D_5__Spiroplasma_vs_growth_rate_mm_per_year/PGLS_results.tsv	-0.0201885	mucus	lambda=ML delta=1kappa=1	lambda	lambda : 0.321380578606883 (95% CI NA - 0.879121102110339 )	0.121938	0.00515012	../output/trait_table_growth_rate_endos_present.tsv	../output/huang_roy_genus_tree.newick
A12a_Taxa_vs_Growth_Rate_Zeros_Excluded	all_D_0__Bacteria___D_1__Proteobacteria___D_2__Alphaproteobacteria___D_3__Rhodobacterales___D_4__Rhodobacteraceae___D_5__Ruegeria	growth_rate_mm_per_year	0.086795	0.268008	0.36606	17	-0.00313543	BM_Lambda	TRUE	-42.2574	-41.3343	0	None	None	../output/PIC_results/A12a_Taxa_vs_Growth_Rate_Zeros_Excluded/PIC_all_D_0__Bacteria___D_1__Proteobacteria___D_2__Alphaproteobacteria___D_3__Rhodobacterales___D_4__Rhodobacteraceae___D_5__Ruegeria_vs_growth_rate_mm_per_year/PGLS_results.tsv	-0.0106551	all	lambda=ML delta=1kappa=1	lambda	lambda : 0.352550839158173 (95% CI NA - 0.886619376707087 )	0.13825	0.00271813	../output/trait_table_growth_rate_endos_present.tsv	../output/huang_roy_genus_tree.newick
A12a_Taxa_vs_Growth_Rate_Zeros_Excluded	tissue_D_0__Bacteria___D_1__Proteobacteria___D_2__Gammaproteobacteria___D_3__Oceanospirillales___D_4__Endozoicomonadaceae___D_5__Endozoicomonas	growth_rate_mm_per_year	0.312651	0.0243348	0.0973391	17	0.00017949	BM_Lambda	TRUE	-46.6631	-45.74	0	None	None	../output/PIC_results/A12a_Taxa_vs_Growth_Rate_Zeros_Excluded/PIC_tissue_D_0__Bacteria___D_1__Proteobacteria___D_2__Gammaproteobacteria___D_3__Oceanospirillales___D_4__Endozoicomonadaceae___D_5__Endozoicomonas_vs_growth_rate_mm_per_year/PGLS_results.tsv	4.00809255239938e-05 - 0.000318899243199729	tissue	lambda=ML delta=1kappa=1	lambda	lambda : 0.268307764979484 (95% CI NA - 0.919718163085841 )	0.0937248	7.11271e-05	../output/trait_table_growth_rate_endos_present.tsv	../output/huang_roy_genus_tree.newick
A12a_Taxa_vs_Growth_Rate_Zeros_Excluded	all_D_0__Bacteria___D_1__Proteobacteria___D_2__Gammaproteobacteria___D_3__Betaproteobacteriales___D_4__Burkholderiaceae___D_5__Aquabacterium	growth_rate_mm_per_year	0.215009	0.070438	0.21914	12	0.000718621	BM_Lambda	TRUE	-44.6149	-43.6919	0	None	None	../output/PIC_results/A12a_Taxa_vs_Growth_Rate_Zeros_Excluded/PIC_all_D_0__Bacteria___D_1__Proteobacteria___D_2__Gammaproteobacteria___D_3__Betaproteobacteriales___D_4__Burkholderiaceae___D_5__Aquabacterium_vs_growth_rate_mm_per_year/PGLS_results.tsv	-0.00143855	all	lambda=ML delta=1kappa=1	lambda	lambda : 0.305762826095806 (95% CI NA - 0.81622551064646 )	0.0798994	0.000366978	../output/trait_table_growth_rate_endos_present.tsv	../output/huang_roy_genus_tree.newick
A12a_Taxa_vs_Growth_Rate_Zeros_Excluded	all_D_0__Bacteria___D_1__Spirochaetes___D_2__Spirochaetia___D_3__Spirochaetales___D_4__Spirochaetaceae___D_5__Spirochaeta_2	growth_rate_mm_per_year	0.121045	0.186673	0.316779	16	-0.00405419	BM_Lambda	TRUE	-42.7662	-41.8431	0	None	None	../output/PIC_results/A12a_Taxa_vs_Growth_Rate_Zeros_Excluded/PIC_all_D_0__Bacteria___D_1__Spirochaetes___D_2__Spirochaetia___D_3__Spirochaetales___D_4__Spirochaetaceae___D_5__Spirochaeta_2_vs_growth_rate_mm_per_year/PGLS_results.tsv	-0.0114455	all	lambda=ML delta=1kappa=1	lambda	lambda : 0.543340503906829 (95% CI NA - 0.93983208157836 )	0.130706	0.00291977	../output/trait_table_growth_rate_endos_present.tsv	../output/huang_roy_genus_tree.newick
A12a_Taxa_vs_Growth_Rate_Zeros_Excluded	tissue_D_0__Bacteria___D_1__Proteobacteria___D_2__Alphaproteobacteria___D_3__Sphingomonadales___D_4__Sphingomonadaceae___D_5__Sphingobium	growth_rate_mm_per_year	0.13296	0.164954	0.307494	17	0.00044794	BM_Lambda	TRUE	-43.074	-42.1509	0	None	None	../output/PIC_results/A12a_Taxa_vs_Growth_Rate_Zeros_Excluded/PIC_tissue_D_0__Bacteria___D_1__Proteobacteria___D_2__Alphaproteobacteria___D_3__Sphingomonadales___D_4__Sphingomonadaceae___D_5__Sphingobium_vs_growth_rate_mm_per_year/PGLS_results.tsv	-0.0011984	tissue	lambda=ML delta=1kappa=1	lambda	lambda : 0.340008931007834 (95% CI NA - 0.837698290514035 )	0.0982181	0.000305713	../output/trait_table_growth_rate_endos_present.tsv	../output/huang_roy_genus_tree.newick
A12a_Taxa_vs_Growth_Rate_Zeros_Excluded	skeleton_D_0__Bacteria___D_1__Proteobacteria___D_2__Gammaproteobacteria___D_3__Oceanospirillales___D_4__Endozoicomonadaceae___D_5__Endozoicomonas	growth_rate_mm_per_year	0.405287	0.00800837	0.0560586	17	0.0011742	BM_Lambda	TRUE	-48.8559	-47.9328	0	None	None	../output/PIC_results/A12a_Taxa_vs_Growth_Rate_Zeros_Excluded/PIC_skeleton_D_0__Bacteria___D_1__Proteobacteria___D_2__Gammaproteobacteria___D_3__Oceanospirillales___D_4__Endozoicomonadaceae___D_5__Endozoicomonas_vs_growth_rate_mm_per_year/PGLS_results.tsv	0.000429112304194567 - 0.00191928024879112	skeleton	lambda=ML delta=1kappa=1	lambda	lambda : 0.22475073751866 (95% CI NA - 0.772092498617747 )	0.0929636	0.000380145	../output/trait_table_growth_rate_endos_present.tsv	../output/huang_roy_genus_tree.newick
A12a_Taxa_vs_Growth_Rate_Zeros_Excluded	skeleton_D_0__Bacteria___D_1__Firmicutes___D_2__Clostridia___D_3__Clostridiales___D_4__Clostridiaceae_4___D_5__Paramaledivibacter	growth_rate_mm_per_year	0.0629272	0.348696	0.424499	8	-0.000384436	BM_Lambda	TRUE	-41.8554	-40.9323	0	None	None	../output/PIC_results/A12a_Taxa_vs_Growth_Rate_Zeros_Excluded/PIC_skeleton_D_0__Bacteria___D_1__Firmicutes___D_2__Clostridia___D_3__Clostridiales___D_4__Clostridiaceae_4___D_5__Paramaledivibacter_vs_growth_rate_mm_per_year/PGLS_results.tsv	-0.00155422	skeleton	lambda=ML delta=1kappa=1	lambda	lambda : 0.364790941589533 (95% CI NA - 0.865198788434877 )	0.126211	0.000396486	../output/trait_table_growth_rate_endos_present.tsv	../output/huang_roy_genus_tree.newick
A12a_Taxa_vs_Growth_Rate_Zeros_Excluded	mucus_D_0__Bacteria___D_1__Proteobacteria___D_2__Alphaproteobacteria___D_3__Rickettsiales___D_4__Midichloriaceae___D_5__MD3_55	growth_rate_mm_per_year	0.200345	0.0943235	0.245278	14	-0.00394333	BM_Lambda	TRUE	-41.2057	-40.2057	0	None	None	../output/PIC_results/A12a_Taxa_vs_Growth_Rate_Zeros_Excluded/PIC_mucus_D_0__Bacteria___D_1__Proteobacteria___D_2__Alphaproteobacteria___D_3__Rickettsiales___D_4__Midichloriaceae___D_5__MD3_55_vs_growth_rate_mm_per_year/PGLS_results.tsv	-0.00856523	mucus	lambda=ML delta=1kappa=1	lambda	lambda : 0.263663424985164 (95% CI NA - 0.857983194741859 )	0.13528	0.00218501	../output/trait_table_growth_rate_endos_present.tsv	../output/huang_roy_genus_tree.newick
A12a_Taxa_vs_Growth_Rate_Zeros_Excluded	all_D_0__Bacteria___D_1__Tenericutes___D_2__Mollicutes___D_3__Mycoplasmatales___D_4__Mycoplasmataceae___D_5__Mycoplasma	growth_rate_mm_per_year	0.0922578	0.252755	0.36293	9	-0.013512	BM_Lambda	TRUE	-42.3455	-41.4225	0	None	None	../output/PIC_results/A12a_Taxa_vs_Growth_Rate_Zeros_Excluded/PIC_all_D_0__Bacteria___D_1__Tenericutes___D_2__Mollicutes___D_3__Mycoplasmatales___D_4__Mycoplasmataceae___D_5__Mycoplasma_vs_growth_rate_mm_per_year/PGLS_results.tsv	-0.044404	all	lambda=ML delta=1kappa=1	lambda	lambda : 0.485981055667205 (95% CI NA - 0.915644246895887 )	0.120716	0.0113275	../output/trait_table_growth_rate_endos_present.tsv	../output/huang_roy_genus_tree.newick
A12a_Taxa_vs_Growth_Rate_Zeros_Excluded	all_D_0__Bacteria___D_1__Proteobacteria___D_2__Gammaproteobacteria___D_3__Vibrionales___D_4__Vibrionaceae___D_5__Vibrio	growth_rate_mm_per_year	0.0985606	0.236356	0.36293	12	-0.00189209	BM_Lambda	TRUE	-42.4898	-41.5667	0	None	None	../output/PIC_results/A12a_Taxa_vs_Growth_Rate_Zeros_Excluded/PIC_all_D_0__Bacteria___D_1__Proteobacteria___D_2__Gammaproteobacteria___D_3__Vibrionales___D_4__Vibrionaceae___D_5__Vibrio_vs_growth_rate_mm_per_year/PGLS_results.tsv	-0.00599488	all	lambda=ML delta=1kappa=1	lambda	lambda : 0.443970873032583 (95% CI NA - 0.896126715552385 )	0.129585	0.00152931	../output/trait_table_growth_rate_endos_present.tsv	../output/huang_roy_genus_tree.newick
A12a_Taxa_vs_Growth_Rate_Zeros_Excluded	skeleton_D_0__Bacteria___D_1__Acidobacteria___D_2__Thermoanaerobaculia___D_3__Thermoanaerobaculales___D_4__Thermoanaerobaculaceae___D_5__Subgroup_10	growth_rate_mm_per_year	0.355502	0.014781	0.0827737	12	-0.00448535	BM_Lambda	TRUE	-47.8434	-46.9203	0	None	None	../output/PIC_results/A12a_Taxa_vs_Growth_Rate_Zeros_Excluded/PIC_skeleton_D_0__Bacteria___D_1__Acidobacteria___D_2__Thermoanaerobaculia___D_3__Thermoanaerobaculales___D_4__Thermoanaerobaculaceae___D_5__Subgroup_10_vs_growth_rate_mm_per_year/PGLS_results.tsv	-0.00632715	skeleton	lambda=ML delta=1kappa=1	lambda	lambda : 0.36393425673225 (95% CI NA - 0.863824093041103 )	0.147405	0.00161407	../output/trait_table_growth_rate_endos_present.tsv	../output/huang_roy_genus_tree.newick
A12a_Taxa_vs_Growth_Rate_Zeros_Excluded	tissue_D_0__Bacteria___D_1__Tenericutes___D_2__Mollicutes___D_3__Mycoplasmatales___D_4__Mycoplasmataceae___D_5__Mycoplasma	growth_rate_mm_per_year	0.0223205	0.580783	0.663752	7	-0.0406809	BM_Lambda	TRUE	-41.194	-40.2709	0	None	None	../output/PIC_results/A12a_Taxa_vs_Growth_Rate_Zeros_Excluded/PIC_tissue_D_0__Bacteria___D_1__Tenericutes___D_2__Mollicutes___D_3__Mycoplasmatales___D_4__Mycoplasmataceae___D_5__Mycoplasma_vs_growth_rate_mm_per_year/PGLS_results.tsv	-0.282072	tissue	lambda=ML delta=1kappa=1	lambda	lambda : 0.396888681951833 (95% CI NA - 0.887708499817013 )	0.122449	0.071957	../output/trait_table_growth_rate_endos_present.tsv	../output/huang_roy_genus_tree.newick
A12a_Taxa_vs_Growth_Rate_Zeros_Excluded	mucus_D_0__Bacteria___D_1__Proteobacteria___D_2__Gammaproteobacteria___D_3__Vibrionales___D_4__Vibrionaceae___D_5__Vibrio	growth_rate_mm_per_year	0.103436	0.242431	0.36293	17	-0.000543565	BM_Lambda	TRUE	-39.4956	-38.4956	0	None	None	../output/PIC_results/A12a_Taxa_vs_Growth_Rate_Zeros_Excluded/PIC_mucus_D_0__Bacteria___D_1__Proteobacteria___D_2__Gammaproteobacteria___D_3__Vibrionales___D_4__Vibrionaceae___D_5__Vibrio_vs_growth_rate_mm_per_year/PGLS_results.tsv	-0.00173989	mucus	lambda=ML delta=1kappa=1	lambda	lambda : 0.368843165134964 (95% CI NA - 0.87476926065059 )	0.130661	0.000443848	../output/trait_table_growth_rate_endos_present.tsv	../output/huang_roy_genus_tree.newick
A12a_Taxa_vs_Growth_Rate_Zeros_Excluded	all_D_0__Bacteria___D_1__Proteobacteria___D_2__Alphaproteobacteria___D_3__Rickettsiales___D_4__Midichloriaceae___D_5__MD3_55	growth_rate_mm_per_year	0.18474	0.0965893	0.245278	12	-0.00771521	BM_Kappa	TRUE	-43.4903	-42.5672	0	None	None	../output/PIC_results/A12a_Taxa_vs_Growth_Rate_Zeros_Excluded/PIC_all_D_0__Bacteria___D_1__Proteobacteria___D_2__Alphaproteobacteria___D_3__Rickettsiales___D_4__Midichloriaceae___D_5__MD3_55_vs_growth_rate_mm_per_year/PGLS_results.tsv	-0.01698	all	lambda=1 delta=1kappa=ML	kappa	kappa : 1e-06 (95% CI NA - 0.388433871981479 )	0.134695	0.00433162	../output/trait_table_growth_rate_endos_present.tsv	../output/huang_roy_genus_tree.newick
A12a_Taxa_vs_Growth_Rate_Zeros_Excluded	skeleton_D_0__Bacteria___D_1__Bacteroidetes___D_2__Bacteroidia___D_3__Cytophagales___D_4__Amoebophilaceae___D_5__Candidatus_Amoebophilus	growth_rate_mm_per_year	0.0798491	0.288953	0.376311	11	0.000264963	BM_Lambda	TRUE	-41.739	-40.8159	0	None	None	../output/PIC_results/A12a_Taxa_vs_Growth_Rate_Zeros_Excluded/PIC_skeleton_D_0__Bacteria___D_1__Bacteroidetes___D_2__Bacteroidia___D_3__Cytophagales___D_4__Amoebophilaceae___D_5__Candidatus_Amoebophilus_vs_growth_rate_mm_per_year/PGLS_results.tsv	-0.000942327	skeleton	lambda=ML delta=1kappa=1	lambda	lambda : 0.188862948260364 (95% CI NA - 0.860906974001707 )	0.106233	0.00024039	../output/trait_table_growth_rate_endos_present.tsv	../output/huang_roy_genus_tree.newick
A12a_Taxa_vs_Growth_Rate_Zeros_Excluded	all_D_0__Bacteria___D_1__Proteobacteria___D_2__Alphaproteobacteria___D_3__Rhodospirillales___D_4__Terasakiellaceae___D_5__uncultured	growth_rate_mm_per_year	0.540272	0.00117886	0.0297536	15	0.000740547	BM_Kappa	TRUE	-48.9335	-48.0104	0	None	None	../output/PIC_results/A12a_Taxa_vs_Growth_Rate_Zeros_Excluded/PIC_all_D_0__Bacteria___D_1__Proteobacteria___D_2__Alphaproteobacteria___D_3__Rhodospirillales___D_4__Terasakiellaceae___D_5__uncultured_vs_growth_rate_mm_per_year/PGLS_results.tsv	0.000382706549251186 - 0.00109838719769589	all	lambda=1 delta=1kappa=ML	kappa	kappa : 0.486016072699399 (95% CI NA - NA )	0.112482	0.000182572	../output/trait_table_growth_rate_endos_present.tsv	../output/huang_roy_genus_tree.newick
A12a_Taxa_vs_Growth_Rate_Zeros_Excluded	skeleton_D_0__Bacteria___D_1__Proteobacteria___D_2__Alphaproteobacteria___D_3__Dstr_E11___D_4__uncultured_alpha_proteobacterium___D_5__uncultured_alpha_proteobacterium	growth_rate_mm_per_year	0.12979	0.170464	0.307494	10	-0.00381604	BM_Lambda	TRUE	-43.0392	-42.1162	0	None	None	../output/PIC_results/A12a_Taxa_vs_Growth_Rate_Zeros_Excluded/PIC_skeleton_D_0__Bacteria___D_1__Proteobacteria___D_2__Alphaproteobacteria___D_3__Dstr_E11___D_4__uncultured_alpha_proteobacterium___D_5__uncultured_alpha_proteobacterium_vs_growth_rate_mm_per_year/PGLS_results.tsv	-0.0103521	skeleton	lambda=ML delta=1kappa=1	lambda	lambda : 0.364075782619997 (95% CI NA - 0.89743586729635 )	0.12635	0.00264083	../output/trait_table_growth_rate_endos_present.tsv	../output/huang_roy_genus_tree.newick
A12a_Taxa_vs_Growth_Rate_Zeros_Excluded	all_D_0__Bacteria___D_1__Proteobacteria___D_2__Gammaproteobacteria___D_3__Oceanospirillales___D_4__Endozoicomonadaceae___D_5__Endozoicomonas	growth_rate_mm_per_year	0.343311	0.0170759	0.0869319	17	0.000405828	BM_Lambda	TRUE	-47.5643	-46.6412	0	None	None	../output/PIC_results/A12a_Taxa_vs_Growth_Rate_Zeros_Excluded/PIC_all_D_0__Bacteria___D_1__Proteobacteria___D_2__Gammaproteobacteria___D_3__Oceanospirillales___D_4__Endozoicomonadaceae___D_5__Endozoicomonas_vs_growth_rate_mm_per_year/PGLS_results.tsv	0.000111812302556838 - 0.00069984340022631	all	lambda=ML delta=1kappa=1	lambda	lambda : 0.412688869803789 (95% CI NA - 0.951209318809315 )	0.0894273	0.000150008	../output/trait_table_growth_rate_endos_present.tsv	../output/huang_roy_genus_tree.newick
A12a_Taxa_vs_Growth_Rate_Zeros_Excluded	mucus_D_0__Bacteria___D_1__Proteobacteria___D_2__Alphaproteobacteria___D_3__Rhodospirillales___D_4__Terasakiellaceae___D_5__uncultured	growth_rate_mm_per_year	0.50244	0.00309169	0.0297536	17	0.0086968	BM_Kappa	TRUE	-43.5661	-42.5661	0	None	None	../output/PIC_results/A12a_Taxa_vs_Growth_Rate_Zeros_Excluded/PIC_mucus_D_0__Bacteria___D_1__Proteobacteria___D_2__Alphaproteobacteria___D_3__Rhodospirillales___D_4__Terasakiellaceae___D_5__uncultured_vs_growth_rate_mm_per_year/PGLS_results.tsv	0.00399218075971876 - 0.0134014136244191	mucus	lambda=1 delta=1kappa=ML	kappa	kappa : 0.466116328744313 (95% CI NA - NA )	0.111736	0.00240031	../output/trait_table_growth_rate_endos_present.tsv	../output/huang_roy_genus_tree.newick
A12a_Taxa_vs_Growth_Rate_Zeros_Excluded	all_D_0__Bacteria___D_1__Proteobacteria___D_2__Gammaproteobacteria___D_3__Alteromonadales___D_4__Pseudoalteromonadaceae___D_5__Pseudoalteromonas	growth_rate_mm_per_year	0.154472	0.132076	0.284471	8	-0.00112688	BM_Lambda	TRUE	-43.3916	-42.4685	0	None	None	../output/PIC_results/A12a_Taxa_vs_Growth_Rate_Zeros_Excluded/PIC_all_D_0__Bacteria___D_1__Proteobacteria___D_2__Gammaproteobacteria___D_3__Alteromonadales___D_4__Pseudoalteromonadaceae___D_5__Pseudoalteromonas_vs_growth_rate_mm_per_year/PGLS_results.tsv	-0.00276211	all	lambda=ML delta=1kappa=1	lambda	lambda : 0.541009059001242 (95% CI NA - 0.936852055521107 )	0.121713	0.00070462	../output/trait_table_growth_rate_endos_present.tsv	../output/huang_roy_genus_tree.newick
A12a_Taxa_vs_Growth_Rate_Zeros_Excluded	tissue_D_0__Archaea___D_1__Thaumarchaeota___D_2__Nitrososphaeria___D_3__Nitrosopumilales___D_4__Nitrosopumilaceae___D_5__Candidatus_Nitrosopumilus	growth_rate_mm_per_year	0.474022	0.00318789	0.0297536	17	-0.00295924	BM_Lambda	TRUE	-50.8933	-49.9702	0	None	None	../output/PIC_results/A12a_Taxa_vs_Growth_Rate_Zeros_Excluded/PIC_tissue_D_0__Archaea___D_1__Thaumarchaeota___D_2__Nitrososphaeria___D_3__Nitrosopumilales___D_4__Nitrosopumilaceae___D_5__Candidatus_Nitrosopumilus_vs_growth_rate_mm_per_year/PGLS_results.tsv	-0.00326578	tissue	lambda=ML delta=1kappa=1	lambda	lambda : 0.248546163376906 (95% CI NA - 0.820530215087984 )	0.15919	0.000833108	../output/trait_table_growth_rate_endos_present.tsv	../output/huang_roy_genus_tree.newick
A12a_Taxa_vs_Growth_Rate_Zeros_Excluded	skeleton_D_0__Bacteria___D_1__Bacteroidetes___D_2__Bacteroidia___D_3__Cytophagales___D_4__Cyclobacteriaceae___D_5__uncultured	growth_rate_mm_per_year	0.00374061	0.821974	0.891552	16	0.000100063	BM_Lambda	TRUE	-40.89	-39.9669	0	None	None	../output/PIC_results/A12a_Taxa_vs_Growth_Rate_Zeros_Excluded/PIC_skeleton_D_0__Bacteria___D_1__Bacteroidetes___D_2__Bacteroidia___D_3__Cytophagales___D_4__Cyclobacteriaceae___D_5__uncultured_vs_growth_rate_mm_per_year/PGLS_results.tsv	-0.00171084	skeleton	lambda=ML delta=1kappa=1	lambda	lambda : 0.389015568387352 (95% CI NA - 0.893531523684646 )	0.114696	0.00043644	../output/trait_table_growth_rate_endos_present.tsv	../output/huang_roy_genus_tree.newick
A12a_Taxa_vs_Growth_Rate_Zeros_Excluded	all_D_0__Bacteria___D_1__Proteobacteria___D_2__Alphaproteobacteria___D_3__Rhizobiales___D_4__Stappiaceae___D_5__Pseudovibrio	growth_rate_mm_per_year	0.00025695	0.953015	NA (q values only calculated for best models by AIC)	5	-0.000142939	BM_Kappa	FALSE	-40.2264	-39.3034	0.65505	None	None	../output/PIC_results/A12a_Taxa_vs_Growth_Rate_Zeros_Excluded/PIC_all_D_0__Bacteria___D_1__Proteobacteria___D_2__Alphaproteobacteria___D_3__Rhizobiales___D_4__Stappiaceae___D_5__Pseudovibrio_vs_growth_rate_mm_per_year/PGLS_results.tsv	-0.00934096	all	lambda=1 delta=1kappa=ML	kappa	kappa : 1e-06 (95% CI NA - 0.49815539299047 )	0.119518	0.0023829	../output/trait_table_growth_rate_endos_present.tsv	../output/huang_roy_genus_tree.newick
A12a_Taxa_vs_Growth_Rate_Zeros_Excluded	mucus_D_0__Bacteria___D_1__Proteobacteria___D_2__Gammaproteobacteria___D_3__Alteromonadales___D_4__Pseudoalteromonadaceae___D_5__Pseudoalteromonas	growth_rate_mm_per_year	0.27491	0.0448114	NA (q values only calculated for best models by AIC)	16	-0.000165267	BM	FALSE	-30.4706	-29.4706	9.73115	None	None	../output/PIC_results/A12a_Taxa_vs_Growth_Rate_Zeros_Excluded/PIC_mucus_D_0__Bacteria___D_1__Proteobacteria___D_2__Gammaproteobacteria___D_3__Alteromonadales___D_4__Pseudoalteromonadaceae___D_5__Pseudoalteromonas_vs_growth_rate_mm_per_year/PGLS_results.tsv	-0.00029181	mucus	lambda=1 delta=1kappa=1	None	All parameters fixed	0.117436	7.44414e-05	../output/trait_table_growth_rate_endos_present.tsv	../output/huang_roy_genus_tree.newick
A12a_Taxa_vs_Growth_Rate_Zeros_Excluded	tissue_D_0__Bacteria___D_1__Proteobacteria___D_2__Gammaproteobacteria___D_3__Oceanospirillales___D_4__Endozoicomonadaceae___D_5__Endozoicomonas	growth_rate_mm_per_year	0.401953	0.00835459	NA (q values only calculated for best models by AIC)	17	0.000168365	BM_Delta	FALSE	-37.6721	-36.7491	8.99096	None	None	../output/PIC_results/A12a_Taxa_vs_Growth_Rate_Zeros_Excluded/PIC_tissue_D_0__Bacteria___D_1__Proteobacteria___D_2__Gammaproteobacteria___D_3__Oceanospirillales___D_4__Endozoicomonadaceae___D_5__Endozoicomonas_vs_growth_rate_mm_per_year/PGLS_results.tsv	6.07867697340463e-05 - 0.000275942524869468	tissue	lambda=1 delta=MLkappa=1	delta	delta : 1 (95% CI 0.284023075456016 - NA )	0.0892887	5.48867e-05	../output/trait_table_growth_rate_endos_present.tsv	../output/huang_roy_genus_tree.newick
A12a_Taxa_vs_Growth_Rate_Zeros_Excluded	skeleton_D_0__Bacteria___D_1__Proteobacteria___D_2__Deltaproteobacteria___D_3__Myxococcales___D_4__P3OB_42___D_5__uncultured_bacterium	growth_rate_mm_per_year	0.00635933	0.769083	NA (q values only calculated for best models by AIC)	15	0.000422431	BM_Delta	FALSE	-29.5488	-28.6258	12.7355	None	None	../output/PIC_results/A12a_Taxa_vs_Growth_Rate_Zeros_Excluded/PIC_skeleton_D_0__Bacteria___D_1__Proteobacteria___D_2__Deltaproteobacteria___D_3__Myxococcales___D_4__P3OB_42___D_5__uncultured_bacterium_vs_growth_rate_mm_per_year/PGLS_results.tsv	-0.00553206	skeleton	lambda=1 delta=MLkappa=1	delta	delta : 1 (95% CI 0.300622812778368 - NA )	0.111074	0.00141124	../output/trait_table_growth_rate_endos_present.tsv	../output/huang_roy_genus_tree.newick
A12a_Taxa_vs_Growth_Rate_Zeros_Excluded	mucus_D_0__Bacteria___D_1__Proteobacteria___D_2__Alphaproteobacteria___D_3__Rhodospirillales___D_4__Terasakiellaceae___D_5__uncultured	growth_rate_mm_per_year	0.665603	0.000208501	NA (q values only calculated for best models by AIC)	17	0.00916085	BM	FALSE	-42.0801	-41.0801	1.48597	None	None	../output/PIC_results/A12a_Taxa_vs_Growth_Rate_Zeros_Excluded/PIC_mucus_D_0__Bacteria___D_1__Proteobacteria___D_2__Alphaproteobacteria___D_3__Rhodospirillales___D_4__Terasakiellaceae___D_5__uncultured_vs_growth_rate_mm_per_year/PGLS_results.tsv	0.00563110180589196 - 0.0126905996971759	mucus	lambda=1 delta=1kappa=1	None	All parameters fixed	0.107895	0.00180089	../output/trait_table_growth_rate_endos_present.tsv	../output/huang_roy_genus_tree.newick
A12a_Taxa_vs_Growth_Rate_Zeros_Excluded	all_D_0__Bacteria___D_1__Proteobacteria___D_2__Gammaproteobacteria___D_3__Vibrionales___D_4__Vibrionaceae___D_5__Vibrio	growth_rate_mm_per_year	0.0756975	0.302384	NA (q values only calculated for best models by AIC)	12	-0.00126731	BM	FALSE	-30.7062	-29.7831	11.7835	None	None	../output/PIC_results/A12a_Taxa_vs_Growth_Rate_Zeros_Excluded/PIC_all_D_0__Bacteria___D_1__Proteobacteria___D_2__Gammaproteobacteria___D_3__Vibrionales___D_4__Vibrionaceae___D_5__Vibrio_vs_growth_rate_mm_per_year/PGLS_results.tsv	-0.00463949	all	lambda=1 delta=1kappa=1	None	All parameters fixed	0.121199	0.00118354	../output/trait_table_growth_rate_endos_present.tsv	../output/huang_roy_genus_tree.newick
A12a_Taxa_vs_Growth_Rate_Zeros_Excluded	skeleton_D_0__Bacteria___D_1__Proteobacteria___D_2__Alphaproteobacteria___D_3__Dstr_E11___D_4__uncultured_alpha_proteobacterium___D_5__uncultured_alpha_proteobacterium	growth_rate_mm_per_year	0.17389	0.108075	NA (q values only calculated for best models by AIC)	10	-0.00274614	BM_Delta	FALSE	-32.5032	-31.5801	10.536	None	None	../output/PIC_results/A12a_Taxa_vs_Growth_Rate_Zeros_Excluded/PIC_skeleton_D_0__Bacteria___D_1__Proteobacteria___D_2__Alphaproteobacteria___D_3__Dstr_E11___D_4__uncultured_alpha_proteobacterium___D_5__uncultured_alpha_proteobacterium_vs_growth_rate_mm_per_year/PGLS_results.tsv	-0.00627084	skeleton	lambda=1 delta=MLkappa=1	delta	delta : 1 (95% CI 0.291306234641238 - NA )	0.117443	0.0015997	../output/trait_table_growth_rate_endos_present.tsv	../output/huang_roy_genus_tree.newick
A12a_Taxa_vs_Growth_Rate_Zeros_Excluded	mucus_D_0__Bacteria___D_1__Cyanobacteria___D_2__Oxyphotobacteria___D_3__Synechococcales___D_4__Cyanobiaceae___D_5__Synechococcus_CC9902	growth_rate_mm_per_year	0.106109	0.23609	NA (q values only calculated for best models by AIC)	10	0.000821402	BM_Kappa	FALSE	-38.824	-37.824	0.0351573	None	None	../output/PIC_results/A12a_Taxa_vs_Growth_Rate_Zeros_Excluded/PIC_mucus_D_0__Bacteria___D_1__Cyanobacteria___D_2__Oxyphotobacteria___D_3__Synechococcales___D_4__Cyanobiaceae___D_5__Synechococcus_CC9902_vs_growth_rate_mm_per_year/PGLS_results.tsv	-0.002592	mucus	lambda=1 delta=1kappa=ML	kappa	kappa : 1e-06 (95% CI NA - 0.476979358142251 )	0.103821	0.000661226	../output/trait_table_growth_rate_endos_present.tsv	../output/huang_roy_genus_tree.newick
A12a_Taxa_vs_Growth_Rate_Zeros_Excluded	all_D_0__Bacteria___D_1__Proteobacteria___D_2__Gammaproteobacteria___D_3__Alteromonadales___D_4__Pseudoalteromonadaceae___D_5__Pseudoalteromonas	growth_rate_mm_per_year	0.262055	0.0426532	NA (q values only calculated for best models by AIC)	8	-0.00114612	BM	FALSE	-34.3089	-33.3859	9.08269	None	None	../output/PIC_results/A12a_Taxa_vs_Growth_Rate_Zeros_Excluded/PIC_all_D_0__Bacteria___D_1__Proteobacteria___D_2__Gammaproteobacteria___D_3__Alteromonadales___D_4__Pseudoalteromonadaceae___D_5__Pseudoalteromonas_vs_growth_rate_mm_per_year/PGLS_results.tsv	-0.00201496	all	lambda=1 delta=1kappa=1	None	All parameters fixed	0.11685	0.000514021	../output/trait_table_growth_rate_endos_present.tsv	../output/huang_roy_genus_tree.newick
A12a_Taxa_vs_Growth_Rate_Zeros_Excluded	all_D_0__Bacteria___D_1__Bacteroidetes___D_2__Chlorobia___D_3__Chlorobiales___D_4__Chlorobiaceae___D_5__Prosthecochloris	growth_rate_mm_per_year	0.101451	0.229233	NA (q values only calculated for best models by AIC)	17	-0.000515839	BM	FALSE	-31.1584	-30.2353	11.0232	None	None	../output/PIC_results/A12a_Taxa_vs_Growth_Rate_Zeros_Excluded/PIC_all_D_0__Bacteria___D_1__Bacteroidetes___D_2__Chlorobia___D_3__Chlorobiales___D_4__Chlorobiaceae___D_5__Prosthecochloris_vs_growth_rate_mm_per_year/PGLS_results.tsv	-0.00160834	all	lambda=1 delta=1kappa=1	None	All parameters fixed	0.116146	0.000410291	../output/trait_table_growth_rate_endos_present.tsv	../output/huang_roy_genus_tree.newick
A12a_Taxa_vs_Growth_Rate_Zeros_Excluded	tissue_D_0__Archaea___D_1__Thaumarchaeota___D_2__Nitrososphaeria___D_3__Nitrosopumilales___D_4__Nitrosopumilaceae___D_5__Candidatus_Nitrosopumilus	growth_rate_mm_per_year	0.365276	0.0131458	NA (q values only calculated for best models by AIC)	17	-0.00214347	BM	FALSE	-36.7198	-35.7967	14.1735	None	None	../output/PIC_results/A12a_Taxa_vs_Growth_Rate_Zeros_Excluded/PIC_tissue_D_0__Archaea___D_1__Thaumarchaeota___D_2__Nitrososphaeria___D_3__Nitrosopumilales___D_4__Nitrosopumilaceae___D_5__Candidatus_Nitrosopumilus_vs_growth_rate_mm_per_year/PGLS_results.tsv	-0.00296021	tissue	lambda=1 delta=1kappa=1	None	All parameters fixed	0.14763	0.000755154	../output/trait_table_growth_rate_endos_present.tsv	../output/huang_roy_genus_tree.newick
A12a_Taxa_vs_Growth_Rate_Zeros_Excluded	mucus_D_0__Bacteria___D_1__Proteobacteria___D_2__Gammaproteobacteria___D_3__Alteromonadales___D_4__Pseudoalteromonadaceae___D_5__Pseudoalteromonas	growth_rate_mm_per_year	0.27491	0.0448114	NA (q values only calculated for best models by AIC)	16	-0.000165267	BM_Delta	FALSE	-30.4706	-29.4706	9.73115	None	None	../output/PIC_results/A12a_Taxa_vs_Growth_Rate_Zeros_Excluded/PIC_mucus_D_0__Bacteria___D_1__Proteobacteria___D_2__Gammaproteobacteria___D_3__Alteromonadales___D_4__Pseudoalteromonadaceae___D_5__Pseudoalteromonas_vs_growth_rate_mm_per_year/PGLS_results.tsv	-0.00029181	mucus	lambda=1 delta=MLkappa=1	delta	delta : 1 (95% CI 0.282585962307804 - NA )	0.117436	7.44414e-05	../output/trait_table_growth_rate_endos_present.tsv	../output/huang_roy_genus_tree.newick
A12a_Taxa_vs_Growth_Rate_Zeros_Excluded	mucus_D_0__Bacteria___D_1__Proteobacteria___D_2__Gammaproteobacteria___D_3__Betaproteobacteriales___D_4__Burkholderiaceae___D_5__Aquabacterium	growth_rate_mm_per_year	0.147902	0.156954	NA (q values only calculated for best models by AIC)	4	0.00055755	BM	FALSE	-28.0495	-27.0495	14.1752	None	None	../output/PIC_results/A12a_Taxa_vs_Growth_Rate_Zeros_Excluded/PIC_mucus_D_0__Bacteria___D_1__Proteobacteria___D_2__Gammaproteobacteria___D_3__Betaproteobacteriales___D_4__Burkholderiaceae___D_5__Aquabacterium_vs_growth_rate_mm_per_year/PGLS_results.tsv	-0.00145497	mucus	lambda=1 delta=1kappa=1	None	All parameters fixed	0.0651089	0.000371167	../output/trait_table_growth_rate_endos_present.tsv	../output/huang_roy_genus_tree.newick
A12a_Taxa_vs_Growth_Rate_Zeros_Excluded	all_D_0__Bacteria___D_1__Proteobacteria___D_2__Alphaproteobacteria___D_3__Sphingomonadales___D_4__Sphingomonadaceae___D_5__Sphingobium	growth_rate_mm_per_year	0.0508789	0.400925	NA (q values only calculated for best models by AIC)	16	0.000447725	BM_Delta	FALSE	-30.2823	-29.3592	14.5009	None	None	../output/PIC_results/A12a_Taxa_vs_Growth_Rate_Zeros_Excluded/PIC_all_D_0__Bacteria___D_1__Proteobacteria___D_2__Alphaproteobacteria___D_3__Sphingomonadales___D_4__Sphingomonadaceae___D_5__Sphingobium_vs_growth_rate_mm_per_year/PGLS_results.tsv	-0.00202593	all	lambda=1 delta=MLkappa=1	delta	delta : 1 (95% CI 0.306016567744841 - NA )	0.0886942	0.00051682	../output/trait_table_growth_rate_endos_present.tsv	../output/huang_roy_genus_tree.newick
A12a_Taxa_vs_Growth_Rate_Zeros_Excluded	mucus_D_0__Bacteria___D_1__Proteobacteria___D_2__Gammaproteobacteria___D_3__Oceanospirillales___D_4__Endozoicomonadaceae___D_5__Endozoicomonas	growth_rate_mm_per_year	0.53704	0.00188474	NA (q values only calculated for best models by AIC)	16	0.000597789	BM	FALSE	-37.2004	-36.2004	2.41531	None	None	../output/PIC_results/A12a_Taxa_vs_Growth_Rate_Zeros_Excluded/PIC_mucus_D_0__Bacteria___D_1__Proteobacteria___D_2__Gammaproteobacteria___D_3__Oceanospirillales___D_4__Endozoicomonadaceae___D_5__Endozoicomonas_vs_growth_rate_mm_per_year/PGLS_results.tsv	0.000296071397133464 - 0.000899507432714301	mucus	lambda=1 delta=1kappa=1	None	All parameters fixed	0.0732518	0.000153938	../output/trait_table_growth_rate_endos_present.tsv	../output/huang_roy_genus_tree.newick
A12a_Taxa_vs_Growth_Rate_Zeros_Excluded	tissue_D_0__Bacteria___D_1__Tenericutes___D_2__Mollicutes___D_3__Mycoplasmatales___D_4__Mycoplasmataceae___D_5__Mycoplasma	growth_rate_mm_per_year	0.00512002	0.792291	NA (q values only calculated for best models by AIC)	7	0.0165781	BM_Delta	FALSE	-29.5289	-28.6058	11.6651	None	None	../output/PIC_results/A12a_Taxa_vs_Growth_Rate_Zeros_Excluded/PIC_tissue_D_0__Bacteria___D_1__Tenericutes___D_2__Mollicutes___D_3__Mycoplasmatales___D_4__Mycoplasmataceae___D_5__Mycoplasma_vs_growth_rate_mm_per_year/PGLS_results.tsv	-0.242107	tissue	lambda=1 delta=MLkappa=1	delta	delta : 1 (95% CI 0.296143752511752 - NA )	0.111471	0.0617619	../output/trait_table_growth_rate_endos_present.tsv	../output/huang_roy_genus_tree.newick
A12a_Taxa_vs_Growth_Rate_Zeros_Excluded	skeleton_D_0__Bacteria___D_1__Proteobacteria___D_2__Gammaproteobacteria___D_3__Oceanospirillales___D_4__Endozoicomonadaceae___D_5__Endozoicomonas	growth_rate_mm_per_year	0.186621	0.0947232	NA (q values only calculated for best models by AIC)	17	0.000787657	BM_Delta	FALSE	-32.7517	-31.8286	16.1042	None	None	../output/PIC_results/A12a_Taxa_vs_Growth_Rate_Zeros_Excluded/PIC_skeleton_D_0__Bacteria___D_1__Proteobacteria___D_2__Gammaproteobacteria___D_3__Oceanospirillales___D_4__Endozoicomonadaceae___D_5__Endozoicomonas_vs_growth_rate_mm_per_year/PGLS_results.tsv	-0.00172276	skeleton	lambda=1 delta=MLkappa=1	delta	delta : 1 (95% CI 0.308409366645767 - NA )	0.0948441	0.00043948	../output/trait_table_growth_rate_endos_present.tsv	../output/huang_roy_genus_tree.newick
A12a_Taxa_vs_Growth_Rate_Zeros_Excluded	all_D_0__Bacteria___D_1__Spirochaetes___D_2__Spirochaetia___D_3__Spirochaetales___D_4__Spirochaetaceae___D_5__Spirochaeta_2	growth_rate_mm_per_year	0.26952	0.0393265	NA (q values only calculated for best models by AIC)	16	-0.00591988	BM	FALSE	-34.4716	-33.5485	8.29456	None	None	../output/PIC_results/A12a_Taxa_vs_Growth_Rate_Zeros_Excluded/PIC_all_D_0__Bacteria___D_1__Spirochaetes___D_2__Spirochaetia___D_3__Spirochaetales___D_4__Spirochaetaceae___D_5__Spirochaeta_2_vs_growth_rate_mm_per_year/PGLS_results.tsv	-0.0102104	all	lambda=1 delta=1kappa=1	None	All parameters fixed	0.131357	0.0026047	../output/trait_table_growth_rate_endos_present.tsv	../output/huang_roy_genus_tree.newick
A12a_Taxa_vs_Growth_Rate_Zeros_Excluded	all_D_0__Bacteria___D_1__Proteobacteria___D_2__Gammaproteobacteria___D_3__Pseudomonadales___D_4__Pseudomonadaceae___D_5__Pseudomonas	growth_rate_mm_per_year	0.224172	0.0639582	NA (q values only calculated for best models by AIC)	16	0.000568201	BM_Kappa	FALSE	-44.2835	-43.3604	1.88626	None	None	../output/PIC_results/A12a_Taxa_vs_Growth_Rate_Zeros_Excluded/PIC_all_D_0__Bacteria___D_1__Proteobacteria___D_2__Gammaproteobacteria___D_3__Pseudomonadales___D_4__Pseudomonadaceae___D_5__Pseudomonas_vs_growth_rate_mm_per_year/PGLS_results.tsv	1.44865181539493e-05 - 0.00112191456017445	all	lambda=1 delta=1kappa=ML	kappa	kappa : 1e-06 (95% CI NA - 0.364672161533885 )	0.0839752	0.000282507	../output/trait_table_growth_rate_endos_present.tsv	../output/huang_roy_genus_tree.newick
A12a_Taxa_vs_Growth_Rate_Zeros_Excluded	all_D_0__Bacteria___D_1__Proteobacteria___D_2__Gammaproteobacteria___D_3__Oceanospirillales___D_4__Endozoicomonadaceae___D_5__Endozoicomonas	growth_rate_mm_per_year	0.334748	0.0188746	NA (q values only calculated for best models by AIC)	17	0.000344317	BM_Kappa	FALSE	-46.0458	-45.1227	1.51846	None	None	../output/PIC_results/A12a_Taxa_vs_Growth_Rate_Zeros_Excluded/PIC_all_D_0__Bacteria___D_1__Proteobacteria___D_2__Gammaproteobacteria___D_3__Oceanospirillales___D_4__Endozoicomonadaceae___D_5__Endozoicomonas_vs_growth_rate_mm_per_year/PGLS_results.tsv	9.00530857593017e-05 - 0.000598581716543096	all	lambda=1 delta=1kappa=ML	kappa	kappa : 0.143822828237338 (95% CI NA - 0.813119765935264 )	0.0911436	0.000129727	../output/trait_table_growth_rate_endos_present.tsv	../output/huang_roy_genus_tree.newick
A12a_Taxa_vs_Growth_Rate_Zeros_Excluded	mucus_D_0__Bacteria___D_1__Proteobacteria___D_2__Gammaproteobacteria___D_3__Pseudomonadales___D_4__Pseudomonadaceae___D_5__Pseudomonas	growth_rate_mm_per_year	0.0601052	0.378484	NA (q values only calculated for best models by AIC)	17	0.000230254	BM	FALSE	-26.5785	-25.5785	17.5641	None	None	../output/PIC_results/A12a_Taxa_vs_Growth_Rate_Zeros_Excluded/PIC_mucus_D_0__Bacteria___D_1__Proteobacteria___D_2__Gammaproteobacteria___D_3__Pseudomonadales___D_4__Pseudomonadaceae___D_5__Pseudomonas_vs_growth_rate_mm_per_year/PGLS_results.tsv	-0.000989929	mucus	lambda=1 delta=1kappa=1	None	All parameters fixed	0.0882389	0.000252533	../output/trait_table_growth_rate_endos_present.tsv	../output/huang_roy_genus_tree.newick
A12a_Taxa_vs_Growth_Rate_Zeros_Excluded	mucus_D_0__Bacteria___D_1__Cyanobacteria___D_2__Oxyphotobacteria___D_3__Synechococcales___D_4__Cyanobiaceae___D_5__Synechococcus_CC9902	growth_rate_mm_per_year	0.126764	0.192749	NA (q values only calculated for best models by AIC)	10	0.000859883	BM	FALSE	-27.6819	-26.6819	11.1772	None	None	../output/PIC_results/A12a_Taxa_vs_Growth_Rate_Zeros_Excluded/PIC_mucus_D_0__Bacteria___D_1__Cyanobacteria___D_2__Oxyphotobacteria___D_3__Synechococcales___D_4__Cyanobiaceae___D_5__Synechococcus_CC9902_vs_growth_rate_mm_per_year/PGLS_results.tsv	-0.0024537	mucus	lambda=1 delta=1kappa=1	None	All parameters fixed	0.0957487	0.000625944	../output/trait_table_growth_rate_endos_present.tsv	../output/huang_roy_genus_tree.newick
A12a_Taxa_vs_Growth_Rate_Zeros_Excluded	all_D_0__Bacteria___D_1__Cyanobacteria___D_2__Oxyphotobacteria___D_3__Synechococcales___D_4__Cyanobiaceae___D_5__Synechococcus_CC9902	growth_rate_mm_per_year	0.187012	0.0943397	NA (q values only calculated for best models by AIC)	14	0.00262231	BM	FALSE	-32.7594	-31.8363	8.47415	None	None	../output/PIC_results/A12a_Taxa_vs_Growth_Rate_Zeros_Excluded/PIC_all_D_0__Bacteria___D_1__Cyanobacteria___D_2__Oxyphotobacteria___D_3__Synechococcales___D_4__Cyanobiaceae___D_5__Synechococcus_CC9902_vs_growth_rate_mm_per_year/PGLS_results.tsv	-0.00572813	all	lambda=1 delta=1kappa=1	None	All parameters fixed	0.0890289	0.00146126	../output/trait_table_growth_rate_endos_present.tsv	../output/huang_roy_genus_tree.newick
A12a_Taxa_vs_Growth_Rate_Zeros_Excluded	tissue_D_0__Archaea___D_1__Thaumarchaeota___D_2__Nitrososphaeria___D_3__Nitrosopumilales___D_4__Nitrosopumilaceae___D_5__Candidatus_Nitrosopumilus	growth_rate_mm_per_year	0.365276	0.0131458	NA (q values only calculated for best models by AIC)	17	-0.00214347	BM_Delta	FALSE	-36.7198	-35.7967	14.1735	None	None	../output/PIC_results/A12a_Taxa_vs_Growth_Rate_Zeros_Excluded/PIC_tissue_D_0__Archaea___D_1__Thaumarchaeota___D_2__Nitrososphaeria___D_3__Nitrosopumilales___D_4__Nitrosopumilaceae___D_5__Candidatus_Nitrosopumilus_vs_growth_rate_mm_per_year/PGLS_results.tsv	-0.00296021	tissue	lambda=1 delta=MLkappa=1	delta	delta : 1 (95% CI 0.3040504321587 - NA )	0.14763	0.000755154	../output/trait_table_growth_rate_endos_present.tsv	../output/huang_roy_genus_tree.newick
A12a_Taxa_vs_Growth_Rate_Zeros_Excluded	all_D_0__Bacteria___D_1__Spirochaetes___D_2__Spirochaetia___D_3__Spirochaetales___D_4__Spirochaetaceae___D_5__Spirochaeta_2	growth_rate_mm_per_year	0.26952	0.0393265	NA (q values only calculated for best models by AIC)	16	-0.00591988	BM_Delta	FALSE	-34.4716	-33.5485	8.29456	None	None	../output/PIC_results/A12a_Taxa_vs_Growth_Rate_Zeros_Excluded/PIC_all_D_0__Bacteria___D_1__Spirochaetes___D_2__Spirochaetia___D_3__Spirochaetales___D_4__Spirochaetaceae___D_5__Spirochaeta_2_vs_growth_rate_mm_per_year/PGLS_results.tsv	-0.0102104	all	lambda=1 delta=MLkappa=1	delta	delta : 1 (95% CI 0.270746668659997 - NA )	0.131357	0.0026047	../output/trait_table_growth_rate_endos_present.tsv	../output/huang_roy_genus_tree.newick
A12a_Taxa_vs_Growth_Rate_Zeros_Excluded	skeleton_D_0__Bacteria___D_1__Proteobacteria___D_2__Gammaproteobacteria___D_3__Oceanospirillales___D_4__Endozoicomonadaceae___D_5__Endozoicomonas	growth_rate_mm_per_year	0.299265	0.0283038	NA (q values only calculated for best models by AIC)	17	0.000924195	BM_Kappa	FALSE	-45.9123	-44.9892	2.94359	None	None	../output/PIC_results/A12a_Taxa_vs_Growth_Rate_Zeros_Excluded/PIC_skeleton_D_0__Bacteria___D_1__Proteobacteria___D_2__Gammaproteobacteria___D_3__Oceanospirillales___D_4__Endozoicomonadaceae___D_5__Endozoicomonas_vs_growth_rate_mm_per_year/PGLS_results.tsv	0.000183388368318304 - 0.00166500257637733	skeleton	lambda=1 delta=1kappa=ML	kappa	kappa : 1e-06 (95% CI NA - 0.393711998709686 )	0.093113	0.000377963	../output/trait_table_growth_rate_endos_present.tsv	../output/huang_roy_genus_tree.newick
A12a_Taxa_vs_Growth_Rate_Zeros_Excluded	mucus_D_0__Bacteria___D_1__Proteobacteria___D_2__Alphaproteobacteria___D_3__Rhodospirillales___D_4__Terasakiellaceae___D_5__uncultured	growth_rate_mm_per_year	0.665603	0.000208501	NA (q values only calculated for best models by AIC)	17	0.00916085	BM_Delta	FALSE	-42.0801	-41.0801	1.48597	None	None	../output/PIC_results/A12a_Taxa_vs_Growth_Rate_Zeros_Excluded/PIC_mucus_D_0__Bacteria___D_1__Proteobacteria___D_2__Alphaproteobacteria___D_3__Rhodospirillales___D_4__Terasakiellaceae___D_5__uncultured_vs_growth_rate_mm_per_year/PGLS_results.tsv	0.00563110180589196 - 0.0126905996971759	mucus	lambda=1 delta=MLkappa=1	delta	delta : 1 (95% CI 0.209663381691699 - NA )	0.107895	0.00180089	../output/trait_table_growth_rate_endos_present.tsv	../output/huang_roy_genus_tree.newick
A12a_Taxa_vs_Growth_Rate_Zeros_Excluded	mucus_D_0__Bacteria___D_1__Proteobacteria___D_2__Gammaproteobacteria___D_3__Oceanospirillales___D_4__Endozoicomonadaceae___D_5__Endozoicomonas	growth_rate_mm_per_year	0.53704	0.00188474	NA (q values only calculated for best models by AIC)	16	0.000597789	BM_Delta	FALSE	-37.2004	-36.2004	2.41531	None	None	../output/PIC_results/A12a_Taxa_vs_Growth_Rate_Zeros_Excluded/PIC_mucus_D_0__Bacteria___D_1__Proteobacteria___D_2__Gammaproteobacteria___D_3__Oceanospirillales___D_4__Endozoicomonadaceae___D_5__Endozoicomonas_vs_growth_rate_mm_per_year/PGLS_results.tsv	0.000296071397133464 - 0.000899507432714301	mucus	lambda=1 delta=MLkappa=1	delta	delta : 1 (95% CI 0.198339960135412 - NA )	0.0732518	0.000153938	../output/trait_table_growth_rate_endos_present.tsv	../output/huang_roy_genus_tree.newick
A12a_Taxa_vs_Growth_Rate_Zeros_Excluded	skeleton_D_0__Bacteria___D_1__Proteobacteria___D_2__Alphaproteobacteria___D_3__Rhodospirillales___D_4__Terasakiellaceae___D_5__uncultured	growth_rate_mm_per_year	0.449255	0.0044936	NA (q values only calculated for best models by AIC)	16	0.000423436	BM_Kappa	FALSE	-46.8637	-45.9407	0.019241	None	None	../output/PIC_results/A12a_Taxa_vs_Growth_Rate_Zeros_Excluded/PIC_skeleton_D_0__Bacteria___D_1__Proteobacteria___D_2__Alphaproteobacteria___D_3__Rhodospirillales___D_4__Terasakiellaceae___D_5__uncultured_vs_growth_rate_mm_per_year/PGLS_results.tsv	0.000177847336191735 - 0.000669025120179934	skeleton	lambda=1 delta=1kappa=ML	kappa	kappa : 0.409630806855955 (95% CI NA - NA )	0.112474	0.0001253	../output/trait_table_growth_rate_endos_present.tsv	../output/huang_roy_genus_tree.newick
A12a_Taxa_vs_Growth_Rate_Zeros_Excluded	tissue_D_0__Bacteria___D_1__Proteobacteria___D_2__Gammaproteobacteria___D_3__Pseudomonadales___D_4__Pseudomonadaceae___D_5__Pseudomonas	growth_rate_mm_per_year	0.00505363	0.793615	NA (q values only calculated for best models by AIC)	12	0.000100743	BM	FALSE	-29.5278	-28.6048	14.0231	None	None	../output/PIC_results/A12a_Taxa_vs_Growth_Rate_Zeros_Excluded/PIC_tissue_D_0__Bacteria___D_1__Proteobacteria___D_2__Gammaproteobacteria___D_3__Pseudomonadales___D_4__Pseudomonadaceae___D_5__Pseudomonas_vs_growth_rate_mm_per_year/PGLS_results.tsv	-0.00148093	tissue	lambda=1 delta=1kappa=1	None	All parameters fixed	0.10834	0.000377789	../output/trait_table_growth_rate_endos_present.tsv	../output/huang_roy_genus_tree.newick
A12a_Taxa_vs_Growth_Rate_Zeros_Excluded	mucus_D_0__Bacteria___D_1__Proteobacteria___D_2__Gammaproteobacteria___D_3__Betaproteobacteriales___D_4__Burkholderiaceae___D_5__Aquabacterium	growth_rate_mm_per_year	0.147902	0.156954	NA (q values only calculated for best models by AIC)	4	0.00055755	BM_Delta	FALSE	-28.0495	-27.0495	14.1752	None	None	../output/PIC_results/A12a_Taxa_vs_Growth_Rate_Zeros_Excluded/PIC_mucus_D_0__Bacteria___D_1__Proteobacteria___D_2__Gammaproteobacteria___D_3__Betaproteobacteriales___D_4__Burkholderiaceae___D_5__Aquabacterium_vs_growth_rate_mm_per_year/PGLS_results.tsv	-0.00145497	mucus	lambda=1 delta=MLkappa=1	delta	delta : 1 (95% CI 0.305580831255743 - NA )	0.0651089	0.000371167	../output/trait_table_growth_rate_endos_present.tsv	../output/huang_roy_genus_tree.newick
A12a_Taxa_vs_Growth_Rate_Zeros_Excluded	all_D_0__Bacteria___D_1__Proteobacteria___D_2__Gammaproteobacteria___D_3__Oceanospirillales___D_4__Endozoicomonadaceae___D_5__Endozoicomonas	growth_rate_mm_per_year	0.480588	0.00290364	NA (q values only calculated for best models by AIC)	17	0.000425548	BM	FALSE	-39.9277	-39.0046	7.63656	None	None	../output/PIC_results/A12a_Taxa_vs_Growth_Rate_Zeros_Excluded/PIC_all_D_0__Bacteria___D_1__Proteobacteria___D_2__Gammaproteobacteria___D_3__Oceanospirillales___D_4__Endozoicomonadaceae___D_5__Endozoicomonas_vs_growth_rate_mm_per_year/PGLS_results.tsv	0.000193803251708751 - 0.000657293422515117	all	lambda=1 delta=1kappa=1	None	All parameters fixed	0.0824578	0.000118237	../output/trait_table_growth_rate_endos_present.tsv	../output/huang_roy_genus_tree.newick
A12a_Taxa_vs_Growth_Rate_Zeros_Excluded	skeleton_D_0__Bacteria___D_1__Proteobacteria___D_2__Alphaproteobacteria___D_3__Rhodobacterales___D_4__Rhodobacteraceae___D_5__Ruegeria	growth_rate_mm_per_year	0.000972338	0.908732	NA (q values only calculated for best models by AIC)	6	-0.000238497	BM_Kappa	FALSE	-40.2379	-39.3148	0.678509	None	None	../output/PIC_results/A12a_Taxa_vs_Growth_Rate_Zeros_Excluded/PIC_skeleton_D_0__Bacteria___D_1__Proteobacteria___D_2__Alphaproteobacteria___D_3__Rhodobacterales___D_4__Rhodobacteraceae___D_5__Ruegeria_vs_growth_rate_mm_per_year/PGLS_results.tsv	-0.00800911	skeleton	lambda=1 delta=1kappa=ML	kappa	kappa : 1e-06 (95% CI NA - 0.495307483915833 )	0.121318	0.00204314	../output/trait_table_growth_rate_endos_present.tsv	../output/huang_roy_genus_tree.newick
A12a_Taxa_vs_Growth_Rate_Zeros_Excluded	skeleton_D_0__Bacteria___D_1__Firmicutes___D_2__Clostridia___D_3__Clostridiales___D_4__Clostridiaceae_4___D_5__Paramaledivibacter	growth_rate_mm_per_year	0.0130661	0.673372	NA (q values only calculated for best models by AIC)	8	0.000130618	BM	FALSE	-29.6572	-28.7341	12.1982	None	None	../output/PIC_results/A12a_Taxa_vs_Growth_Rate_Zeros_Excluded/PIC_skeleton_D_0__Bacteria___D_1__Firmicutes___D_2__Clostridia___D_3__Clostridiales___D_4__Clostridiaceae_4___D_5__Paramaledivibacter_vs_growth_rate_mm_per_year/PGLS_results.tsv	-0.00118932	skeleton	lambda=1 delta=1kappa=1	None	All parameters fixed	0.110249	0.000303397	../output/trait_table_growth_rate_endos_present.tsv	../output/huang_roy_genus_tree.newick
A12a_Taxa_vs_Growth_Rate_Zeros_Excluded	all_D_0__Bacteria___D_1__Proteobacteria___D_2__Alphaproteobacteria___D_3__Sphingomonadales___D_4__Sphingomonadaceae___D_5__Sphingobium	growth_rate_mm_per_year	0.0508789	0.400925	NA (q values only calculated for best models by AIC)	16	0.000447725	BM	FALSE	-30.2823	-29.3592	14.5009	None	None	../output/PIC_results/A12a_Taxa_vs_Growth_Rate_Zeros_Excluded/PIC_all_D_0__Bacteria___D_1__Proteobacteria___D_2__Alphaproteobacteria___D_3__Sphingomonadales___D_4__Sphingomonadaceae___D_5__Sphingobium_vs_growth_rate_mm_per_year/PGLS_results.tsv	-0.00202593	all	lambda=1 delta=1kappa=1	None	All parameters fixed	0.0886942	0.00051682	../output/trait_table_growth_rate_endos_present.tsv	../output/huang_roy_genus_tree.newick
A12a_Taxa_vs_Growth_Rate_Zeros_Excluded	tissue_D_0__Bacteria___D_1__Proteobacteria___D_2__Alphaproteobacteria___D_3__Rhodospirillales___D_4__Terasakiellaceae___D_5__uncultured	growth_rate_mm_per_year	0.509242	0.00190715	NA (q values only calculated for best models by AIC)	16	0.000552036	BM_Lambda	FALSE	-48.0455	-47.1224	0.226064	None	None	../output/PIC_results/A12a_Taxa_vs_Growth_Rate_Zeros_Excluded/PIC_tissue_D_0__Bacteria___D_1__Proteobacteria___D_2__Alphaproteobacteria___D_3__Rhodospirillales___D_4__Terasakiellaceae___D_5__uncultured_vs_growth_rate_mm_per_year/PGLS_results.tsv	0.000268157998908972 - 0.000835913116033543	tissue	lambda=ML delta=1kappa=1	lambda	lambda : 0.904066702954339 (95% CI 0.245245268537354 - NA )	0.108977	0.000144835	../output/trait_table_growth_rate_endos_present.tsv	../output/huang_roy_genus_tree.newick
A12a_Taxa_vs_Growth_Rate_Zeros_Excluded	skeleton_D_0__Archaea___D_1__Thaumarchaeota___D_2__Nitrososphaeria___D_3__Nitrosopumilales___D_4__Nitrosopumilaceae___D_5__Candidatus_Nitrosopumilus	growth_rate_mm_per_year	0.161484	0.122854	NA (q values only calculated for best models by AIC)	17	-0.00150455	BM	FALSE	-32.2647	-31.3416	11.1336	None	None	../output/PIC_results/A12a_Taxa_vs_Growth_Rate_Zeros_Excluded/PIC_skeleton_D_0__Archaea___D_1__Thaumarchaeota___D_2__Nitrososphaeria___D_3__Nitrosopumilales___D_4__Nitrosopumilaceae___D_5__Candidatus_Nitrosopumilus_vs_growth_rate_mm_per_year/PGLS_results.tsv	-0.00359187	skeleton	lambda=1 delta=1kappa=1	None	All parameters fixed	0.140506	0.000916293	../output/trait_table_growth_rate_endos_present.tsv	../output/huang_roy_genus_tree.newick
A12a_Taxa_vs_Growth_Rate_Zeros_Excluded	all_D_0__Bacteria___D_1__Proteobacteria___D_2__Alphaproteobacteria___D_3__Rhizobiales___D_4__Stappiaceae___D_5__Pseudovibrio	growth_rate_mm_per_year	0.00673155	0.762597	NA (q values only calculated for best models by AIC)	5	-0.00166847	BM	FALSE	-29.5548	-28.6318	11.3267	None	None	../output/PIC_results/A12a_Taxa_vs_Growth_Rate_Zeros_Excluded/PIC_all_D_0__Bacteria___D_1__Proteobacteria___D_2__Alphaproteobacteria___D_3__Rhizobiales___D_4__Stappiaceae___D_5__Pseudovibrio_vs_growth_rate_mm_per_year/PGLS_results.tsv	-0.0212333	all	lambda=1 delta=1kappa=1	None	All parameters fixed	0.121695	0.00541666	../output/trait_table_growth_rate_endos_present.tsv	../output/huang_roy_genus_tree.newick
A12a_Taxa_vs_Growth_Rate_Zeros_Excluded	tissue_D_0__Bacteria___D_1__Proteobacteria___D_2__Gammaproteobacteria___D_3__Pseudomonadales___D_4__Pseudomonadaceae___D_5__Pseudomonas	growth_rate_mm_per_year	0.15019	0.138045	NA (q values only calculated for best models by AIC)	12	0.000403186	BM_Kappa	FALSE	-42.8262	-41.9031	0.724714	None	None	../output/PIC_results/A12a_Taxa_vs_Growth_Rate_Zeros_Excluded/PIC_tissue_D_0__Bacteria___D_1__Proteobacteria___D_2__Gammaproteobacteria___D_3__Pseudomonadales___D_4__Pseudomonadaceae___D_5__Pseudomonas_vs_growth_rate_mm_per_year/PGLS_results.tsv	-0.00100477	tissue	lambda=1 delta=1kappa=ML	kappa	kappa : 1e-06 (95% CI NA - 0.353700834567164 )	0.100649	0.00025632	../output/trait_table_growth_rate_endos_present.tsv	../output/huang_roy_genus_tree.newick
A12a_Taxa_vs_Growth_Rate_Zeros_Excluded	skeleton_D_0__Bacteria___D_1__Proteobacteria___D_2__Gammaproteobacteria___D_3__Pseudomonadales___D_4__Pseudomonadaceae___D_5__Pseudomonas	growth_rate_mm_per_year	0.0432172	0.439762	NA (q values only calculated for best models by AIC)	17	0.000359824	BM	FALSE	-30.1536	-29.2305	13.8598	None	None	../output/PIC_results/A12a_Taxa_vs_Growth_Rate_Zeros_Excluded/PIC_skeleton_D_0__Bacteria___D_1__Proteobacteria___D_2__Gammaproteobacteria___D_3__Pseudomonadales___D_4__Pseudomonadaceae___D_5__Pseudomonas_vs_growth_rate_mm_per_year/PGLS_results.tsv	-0.00177374	skeleton	lambda=1 delta=1kappa=1	None	All parameters fixed	0.0986477	0.000452485	../output/trait_table_growth_rate_endos_present.tsv	../output/huang_roy_genus_tree.newick
A12a_Taxa_vs_Growth_Rate_Zeros_Excluded	mucus_D_0__Bacteria___D_1__Proteobacteria___D_2__Gammaproteobacteria___D_3__Pseudomonadales___D_4__Moraxellaceae___D_5__Enhydrobacter	growth_rate_mm_per_year	0.467367	0.00495252	NA (q values only calculated for best models by AIC)	16	0.148391	BM_Lambda	FALSE	-44.3835	-43.3835	0.596376	None	None	../output/PIC_results/A12a_Taxa_vs_Growth_Rate_Zeros_Excluded/PIC_mucus_D_0__Bacteria___D_1__Proteobacteria___D_2__Gammaproteobacteria___D_3__Pseudomonadales___D_4__Moraxellaceae___D_5__Enhydrobacter_vs_growth_rate_mm_per_year/PGLS_results.tsv	0.0622765394203863 - 0.234506418204362	mucus	lambda=ML delta=1kappa=1	lambda	lambda : 0.835419001625217 (95% CI NA - NA )	0.105315	0.0439362	../output/trait_table_growth_rate_endos_present.tsv	../output/huang_roy_genus_tree.newick
A12a_Taxa_vs_Growth_Rate_Zeros_Excluded	skeleton_D_0__Bacteria___D_1__Bacteroidetes___D_2__Chlorobia___D_3__Chlorobiales___D_4__Chlorobiaceae___D_5__Prosthecochloris	growth_rate_mm_per_year	0.0364291	0.478897	NA (q values only calculated for best models by AIC)	10	-0.000289752	BM_Kappa	FALSE	-40.8161	-39.893	1.47383	None	None	../output/PIC_results/A12a_Taxa_vs_Growth_Rate_Zeros_Excluded/PIC_skeleton_D_0__Bacteria___D_1__Bacteroidetes___D_2__Chlorobia___D_3__Chlorobiales___D_4__Chlorobiaceae___D_5__Prosthecochloris_vs_growth_rate_mm_per_year/PGLS_results.tsv	-0.00156123	skeleton	lambda=1 delta=1kappa=ML	kappa	kappa : 1e-06 (95% CI NA - 0.553484705218711 )	0.12001	0.000398272	../output/trait_table_growth_rate_endos_present.tsv	../output/huang_roy_genus_tree.newick
A12a_Taxa_vs_Growth_Rate_Zeros_Excluded	tissue_D_0__Archaea___D_1__Thaumarchaeota___D_2__Nitrososphaeria___D_3__Nitrosopumilales___D_4__Nitrosopumilaceae___D_5__uncultured_archaeon	growth_rate_mm_per_year	5.36606e-05	0.97852	NA (q values only calculated for best models by AIC)	14	-0.000209949	BM_Delta	FALSE	-29.4476	-28.5245	15.6789	None	None	../output/PIC_results/A12a_Taxa_vs_Growth_Rate_Zeros_Excluded/PIC_tissue_D_0__Archaea___D_1__Thaumarchaeota___D_2__Nitrososphaeria___D_3__Nitrosopumilales___D_4__Nitrosopumilaceae___D_5__uncultured_archaeon_vs_growth_rate_mm_per_year/PGLS_results.tsv	-0.0300259	tissue	lambda=1 delta=MLkappa=1	delta	delta : 1 (95% CI 0.296315865017633 - NA )	0.113982	0.00765968	../output/trait_table_growth_rate_endos_present.tsv	../output/huang_roy_genus_tree.newick
A12a_Taxa_vs_Growth_Rate_Zeros_Excluded	tissue_D_0__Bacteria___D_1__Bacteroidetes___D_2__Bacteroidia___D_3__Flavobacteriales___D_4__Flavobacteriaceae___D_5__Maritimimonas	growth_rate_mm_per_year	4.97174e-05	0.979324	NA (q values only calculated for best models by AIC)	8	-9.78009e-06	BM_Kappa	FALSE	-40.2231	-39.3	0.637045	None	None	../output/PIC_results/A12a_Taxa_vs_Growth_Rate_Zeros_Excluded/PIC_tissue_D_0__Bacteria___D_1__Bacteroidetes___D_2__Bacteroidia___D_3__Flavobacteriales___D_4__Flavobacteriaceae___D_5__Maritimimonas_vs_growth_rate_mm_per_year/PGLS_results.tsv	-0.00145311	tissue	lambda=1 delta=1kappa=ML	kappa	kappa : 1e-06 (95% CI NA - 0.496976848001557 )	0.118839	0.000370693	../output/trait_table_growth_rate_endos_present.tsv	../output/huang_roy_genus_tree.newick
A12a_Taxa_vs_Growth_Rate_Zeros_Excluded	all_D_0__Bacteria___D_1__Proteobacteria___D_2__Gammaproteobacteria___D_3__Vibrionales___D_4__Vibrionaceae___D_5__Vibrio	growth_rate_mm_per_year	0.0494238	0.407922	NA (q values only calculated for best models by AIC)	12	-0.00126422	BM_Kappa	FALSE	-41.0333	-40.1102	1.45645	None	None	../output/PIC_results/A12a_Taxa_vs_Growth_Rate_Zeros_Excluded/PIC_all_D_0__Bacteria___D_1__Proteobacteria___D_2__Gammaproteobacteria___D_3__Vibrionales___D_4__Vibrionaceae___D_5__Vibrio_vs_growth_rate_mm_per_year/PGLS_results.tsv	-0.00580856	all	lambda=1 delta=1kappa=ML	kappa	kappa : 1e-06 (95% CI NA - 0.523419248242143 )	0.126854	0.00148178	../output/trait_table_growth_rate_endos_present.tsv	../output/huang_roy_genus_tree.newick
A12a_Taxa_vs_Growth_Rate_Zeros_Excluded	tissue_D_0__Bacteria___D_1__Proteobacteria___D_2__Gammaproteobacteria___D_3__Betaproteobacteriales___D_4__Burkholderiaceae___D_5__Aquabacterium	growth_rate_mm_per_year	0.0374764	0.472524	NA (q values only calculated for best models by AIC)	15	0.00023868	BM_Kappa	FALSE	-40.8335	-39.9104	1.50189	None	None	../output/PIC_results/A12a_Taxa_vs_Growth_Rate_Zeros_Excluded/PIC_tissue_D_0__Bacteria___D_1__Proteobacteria___D_2__Gammaproteobacteria___D_3__Betaproteobacteriales___D_4__Burkholderiaceae___D_5__Aquabacterium_vs_growth_rate_mm_per_year/PGLS_results.tsv	-0.00126726	tissue	lambda=1 delta=1kappa=ML	kappa	kappa : 1e-06 (95% CI NA - 0.441134033085655 )	0.10956	0.00032328	../output/trait_table_growth_rate_endos_present.tsv	../output/huang_roy_genus_tree.newick
A12a_Taxa_vs_Growth_Rate_Zeros_Excluded	all_D_0__Bacteria___D_1__Bacteroidetes___D_2__Chlorobia___D_3__Chlorobiales___D_4__Chlorobiaceae___D_5__Prosthecochloris	growth_rate_mm_per_year	0.0391665	0.462509	NA (q values only calculated for best models by AIC)	17	-0.000501845	BM_Kappa	FALSE	-40.8616	-39.9385	1.31997	None	None	../output/PIC_results/A12a_Taxa_vs_Growth_Rate_Zeros_Excluded/PIC_all_D_0__Bacteria___D_1__Bacteroidetes___D_2__Chlorobia___D_3__Chlorobiales___D_4__Chlorobiaceae___D_5__Prosthecochloris_vs_growth_rate_mm_per_year/PGLS_results.tsv	-0.0026041	all	lambda=1 delta=1kappa=ML	kappa	kappa : 1e-06 (95% CI NA - 0.54041797535205 )	0.120227	0.000664312	../output/trait_table_growth_rate_endos_present.tsv	../output/huang_roy_genus_tree.newick
A12a_Taxa_vs_Growth_Rate_Zeros_Excluded	tissue_D_0__Bacteria___D_1__Tenericutes___D_2__Mollicutes___D_3__Mycoplasmatales___D_4__Mycoplasmataceae___D_5__Mycoplasma	growth_rate_mm_per_year	0.0211179	0.591272	NA (q values only calculated for best models by AIC)	7	-0.0338086	BM_Kappa	FALSE	-40.5638	-39.6408	0.630158	None	None	../output/PIC_results/A12a_Taxa_vs_Growth_Rate_Zeros_Excluded/PIC_tissue_D_0__Bacteria___D_1__Tenericutes___D_2__Mollicutes___D_3__Mycoplasmatales___D_4__Mycoplasmataceae___D_5__Mycoplasma_vs_growth_rate_mm_per_year/PGLS_results.tsv	-0.241151	tissue	lambda=1 delta=1kappa=ML	kappa	kappa : 1e-06 (95% CI NA - 0.47017419891273 )	0.121041	0.0615181	../output/trait_table_growth_rate_endos_present.tsv	../output/huang_roy_genus_tree.newick
A12a_Taxa_vs_Growth_Rate_Zeros_Excluded	skeleton_D_0__Bacteria___D_1__Spirochaetes___D_2__Spirochaetia___D_3__Spirochaetales___D_4__Spirochaetaceae___D_5__Spirochaeta_2	growth_rate_mm_per_year	0.161881	0.122351	NA (q values only calculated for best models by AIC)	8	-0.00190241	BM_Delta	FALSE	-32.2723	-31.3492	9.59411	None	None	../output/PIC_results/A12a_Taxa_vs_Growth_Rate_Zeros_Excluded/PIC_skeleton_D_0__Bacteria___D_1__Spirochaetes___D_2__Spirochaetia___D_3__Spirochaetales___D_4__Spirochaetaceae___D_5__Spirochaeta_2_vs_growth_rate_mm_per_year/PGLS_results.tsv	-0.00453504	skeleton	lambda=1 delta=MLkappa=1	delta	delta : 1 (95% CI 0.281120279868528 - NA )	0.124627	0.0011569	../output/trait_table_growth_rate_endos_present.tsv	../output/huang_roy_genus_tree.newick
A12a_Taxa_vs_Growth_Rate_Zeros_Excluded	all_D_0__Archaea___D_1__Thaumarchaeota___D_2__Nitrososphaeria___D_3__Nitrosopumilales___D_4__Nitrosopumilaceae___D_5__Candidatus_Nitrosopumilus	growth_rate_mm_per_year	0.431029	0.00573621	NA (q values only calculated for best models by AIC)	13	-0.00379392	BM_Kappa	FALSE	-49.2451	-48.3221	3.32678	None	None	../output/PIC_results/A12a_Taxa_vs_Growth_Rate_Zeros_Excluded/PIC_all_D_0__Archaea___D_1__Thaumarchaeota___D_2__Nitrososphaeria___D_3__Nitrosopumilales___D_4__Nitrosopumilaceae___D_5__Candidatus_Nitrosopumilus_vs_growth_rate_mm_per_year/PGLS_results.tsv	-0.0045667	all	lambda=1 delta=1kappa=ML	kappa	kappa : 1e-06 (95% CI NA - 0.481989342393094 )	0.172347	0.00116497	../output/trait_table_growth_rate_endos_present.tsv	../output/huang_roy_genus_tree.newick
A12a_Taxa_vs_Growth_Rate_Zeros_Excluded	all_D_0__Bacteria___D_1__Proteobacteria___D_2__Alphaproteobacteria___D_3__Rhodobacterales___D_4__Rhodobacteraceae___D_5__Ruegeria	growth_rate_mm_per_year	0.0868625	0.267814	NA (q values only calculated for best models by AIC)	17	-0.00516827	BM_Delta	FALSE	-30.9007	-29.9776	11.3568	None	None	../output/PIC_results/A12a_Taxa_vs_Growth_Rate_Zeros_Excluded/PIC_all_D_0__Bacteria___D_1__Proteobacteria___D_2__Alphaproteobacteria___D_3__Rhodobacterales___D_4__Rhodobacteraceae___D_5__Ruegeria_vs_growth_rate_mm_per_year/PGLS_results.tsv	-0.0175558	all	lambda=1 delta=MLkappa=1	delta	delta : 1 (95% CI 0.291049866484358 - NA )	0.152328	0.00447851	../output/trait_table_growth_rate_endos_present.tsv	../output/huang_roy_genus_tree.newick
A12a_Taxa_vs_Growth_Rate_Zeros_Excluded	tissue_D_0__Bacteria___D_1__Proteobacteria___D_2__Alphaproteobacteria___D_3__Rhizobiales___D_4__Beijerinckiaceae___D_5__Methylobacterium	growth_rate_mm_per_year	0.00103974	0.905634	NA (q values only calculated for best models by AIC)	4	-0.000104222	BM_Kappa	FALSE	-40.239	-39.3159	0.596684	None	None	../output/PIC_results/A12a_Taxa_vs_Growth_Rate_Zeros_Excluded/PIC_tissue_D_0__Bacteria___D_1__Proteobacteria___D_2__Alphaproteobacteria___D_3__Rhizobiales___D_4__Beijerinckiaceae___D_5__Methylobacterium_vs_growth_rate_mm_per_year/PGLS_results.tsv	-0.00338449	tissue	lambda=1 delta=1kappa=ML	kappa	kappa : 1e-06 (95% CI NA - 0.542975681537226 )	0.120196	0.000863391	../output/trait_table_growth_rate_endos_present.tsv	../output/huang_roy_genus_tree.newick
A12a_Taxa_vs_Growth_Rate_Zeros_Excluded	skeleton_D_0__Bacteria___D_1__Proteobacteria___D_2__Gammaproteobacteria___D_3__Pseudomonadales___D_4__Pseudomonadaceae___D_5__Pseudomonas	growth_rate_mm_per_year	0.151008	0.136884	NA (q values only calculated for best models by AIC)	17	0.000475247	BM_Kappa	FALSE	-42.8416	-41.9185	1.17181	None	None	../output/PIC_results/A12a_Taxa_vs_Growth_Rate_Zeros_Excluded/PIC_skeleton_D_0__Bacteria___D_1__Proteobacteria___D_2__Gammaproteobacteria___D_3__Pseudomonadales___D_4__Pseudomonadaceae___D_5__Pseudomonas_vs_growth_rate_mm_per_year/PGLS_results.tsv	-0.00118058	skeleton	lambda=1 delta=1kappa=ML	kappa	kappa : 1e-06 (95% CI NA - 0.400391242969396 )	0.100416	0.000301167	../output/trait_table_growth_rate_endos_present.tsv	../output/huang_roy_genus_tree.newick
A12a_Taxa_vs_Growth_Rate_Zeros_Excluded	all_D_0__Bacteria___D_1__Cyanobacteria___D_2__Oxyphotobacteria___D_3__Synechococcales___D_4__Cyanobiaceae___D_5__Synechococcus_CC9902	growth_rate_mm_per_year	0.0384019	0.466999	NA (q values only calculated for best models by AIC)	14	0.00149067	BM_Kappa	FALSE	-40.8489	-39.9258	0.384677	None	None	../output/PIC_results/A12a_Taxa_vs_Growth_Rate_Zeros_Excluded/PIC_all_D_0__Bacteria___D_1__Cyanobacteria___D_2__Oxyphotobacteria___D_3__Synechococcales___D_4__Cyanobiaceae___D_5__Synechococcus_CC9902_vs_growth_rate_mm_per_year/PGLS_results.tsv	-0.00781489	all	lambda=1 delta=1kappa=ML	kappa	kappa : 1e-06 (95% CI NA - 0.64373762196662 )	0.105652	0.00199359	../output/trait_table_growth_rate_endos_present.tsv	../output/huang_roy_genus_tree.newick
A12a_Taxa_vs_Growth_Rate_Zeros_Excluded	all_D_0__Bacteria___D_1__Proteobacteria___D_2__Alphaproteobacteria___D_3__Rhodospirillales___D_4__Terasakiellaceae___D_5__uncultured	growth_rate_mm_per_year	0.660279	0.000130625	NA (q values only calculated for best models by AIC)	15	0.000759692	BM_Delta	FALSE	-46.7208	-45.7978	2.21267	None	None	../output/PIC_results/A12a_Taxa_vs_Growth_Rate_Zeros_Excluded/PIC_all_D_0__Bacteria___D_1__Proteobacteria___D_2__Alphaproteobacteria___D_3__Rhodospirillales___D_4__Terasakiellaceae___D_5__uncultured_vs_growth_rate_mm_per_year/PGLS_results.tsv	0.000474243718940595 - 0.00104514013646373	all	lambda=1 delta=MLkappa=1	delta	delta : 1 (95% CI 0.220276537161554 - NA )	0.108154	0.000145637	../output/trait_table_growth_rate_endos_present.tsv	../output/huang_roy_genus_tree.newick
A12a_Taxa_vs_Growth_Rate_Zeros_Excluded	all_D_0__Bacteria___D_1__Proteobacteria___D_2__Deltaproteobacteria___D_3__Desulfobacterales___D_4__Desulfobacteraceae___D_5__Desulfobacter	growth_rate_mm_per_year	0.0648157	0.341321	NA (q values only calculated for best models by AIC)	15	0.0446701	BM	FALSE	-30.519	-29.5959	12.7432	None	None	../output/PIC_results/A12a_Taxa_vs_Growth_Rate_Zeros_Excluded/PIC_all_D_0__Bacteria___D_1__Proteobacteria___D_2__Deltaproteobacteria___D_3__Desulfobacterales___D_4__Desulfobacteraceae___D_5__Desulfobacter_vs_growth_rate_mm_per_year/PGLS_results.tsv	-0.177765	all	lambda=1 delta=1kappa=1	None	All parameters fixed	0.102825	0.0453483	../output/trait_table_growth_rate_endos_present.tsv	../output/huang_roy_genus_tree.newick
A12a_Taxa_vs_Growth_Rate_Zeros_Excluded	all_D_0__Bacteria___D_1__Proteobacteria___D_2__Deltaproteobacteria___D_3__Desulfobacterales___D_4__Desulfobacteraceae___D_5__Desulfobacter	growth_rate_mm_per_year	0.120506	0.187724	NA (q values only calculated for best models by AIC)	15	0.0434871	BM_Lambda	FALSE	-42.8087	-41.8857	0.453418	None	None	../output/PIC_results/A12a_Taxa_vs_Growth_Rate_Zeros_Excluded/PIC_all_D_0__Bacteria___D_1__Proteobacteria___D_2__Deltaproteobacteria___D_3__Desulfobacterales___D_4__Desulfobacteraceae___D_5__Desulfobacter_vs_growth_rate_mm_per_year/PGLS_results.tsv	-0.123082	all	lambda=ML delta=1kappa=1	lambda	lambda : 0.516376975071692 (95% CI NA - 0.893317430986852 )	0.106902	0.0313984	../output/trait_table_growth_rate_endos_present.tsv	../output/huang_roy_genus_tree.newick
A12a_Taxa_vs_Growth_Rate_Zeros_Excluded	mucus_D_0__Bacteria___D_1__Proteobacteria___D_2__Gammaproteobacteria___D_3__Pseudomonadales___D_4__Moraxellaceae___D_5__Enhydrobacter	growth_rate_mm_per_year	0.68375	0.000143477	NA (q values only calculated for best models by AIC)	16	0.162561	BM	FALSE	-42.917	-41.917	2.06288	None	None	../output/PIC_results/A12a_Taxa_vs_Growth_Rate_Zeros_Excluded/PIC_mucus_D_0__Bacteria___D_1__Proteobacteria___D_2__Gammaproteobacteria___D_3__Pseudomonadales___D_4__Moraxellaceae___D_5__Enhydrobacter_vs_growth_rate_mm_per_year/PGLS_results.tsv	0.102462078428501 - 0.222660295140797	mucus	lambda=1 delta=1kappa=1	None	All parameters fixed	0.10341	0.0306628	../output/trait_table_growth_rate_endos_present.tsv	../output/huang_roy_genus_tree.newick
A12a_Taxa_vs_Growth_Rate_Zeros_Excluded	mucus_D_0__Bacteria___D_1__Proteobacteria___D_2__Gammaproteobacteria___D_3__Vibrionales___D_4__Vibrionaceae___D_5__Vibrio	growth_rate_mm_per_year	0.0910175	0.274485	NA (q values only calculated for best models by AIC)	17	-0.00035993	BM_Delta	FALSE	-27.0801	-26.0801	12.4154	None	None	../output/PIC_results/A12a_Taxa_vs_Growth_Rate_Zeros_Excluded/PIC_mucus_D_0__Bacteria___D_1__Proteobacteria___D_2__Gammaproteobacteria___D_3__Vibrionales___D_4__Vibrionaceae___D_5__Vibrio_vs_growth_rate_mm_per_year/PGLS_results.tsv	-0.00123665	mucus	lambda=1 delta=MLkappa=1	delta	delta : 1 (95% CI 0.297178922035377 - NA )	0.120647	0.000315473	../output/trait_table_growth_rate_endos_present.tsv	../output/huang_roy_genus_tree.newick
A12a_Taxa_vs_Growth_Rate_Zeros_Excluded	skeleton_D_0__Bacteria___D_1__Chloroflexi___D_2__Chloroflexia___D_3__Chloroflexales___D_4__Chloroflexaceae___D_5__Candidatus_Chlorothrix	growth_rate_mm_per_year	0.560863	0.000842476	NA (q values only calculated for best models by AIC)	15	0.0237228	BM	FALSE	-42.6139	-41.6908	1.20232	None	None	../output/PIC_results/A12a_Taxa_vs_Growth_Rate_Zeros_Excluded/PIC_skeleton_D_0__Bacteria___D_1__Chloroflexi___D_2__Chloroflexia___D_3__Chloroflexales___D_4__Chloroflexaceae___D_5__Candidatus_Chlorothrix_vs_growth_rate_mm_per_year/PGLS_results.tsv	0.0127269152328684 - 0.034718622444154	skeleton	lambda=1 delta=1kappa=1	None	All parameters fixed	0.086182	0.00561013	../output/trait_table_growth_rate_endos_present.tsv	../output/huang_roy_genus_tree.newick
A12a_Taxa_vs_Growth_Rate_Zeros_Excluded	skeleton_D_0__Bacteria___D_1__Chloroflexi___D_2__Chloroflexia___D_3__Chloroflexales___D_4__Chloroflexaceae___D_5__Candidatus_Chlorothrix	growth_rate_mm_per_year	0.277255	0.0361333	NA (q values only calculated for best models by AIC)	15	0.0167075	BM_Lambda	FALSE	-43.6094	-42.6863	0.20679	None	None	../output/PIC_results/A12a_Taxa_vs_Growth_Rate_Zeros_Excluded/PIC_skeleton_D_0__Bacteria___D_1__Chloroflexi___D_2__Chloroflexia___D_3__Chloroflexales___D_4__Chloroflexaceae___D_5__Candidatus_Chlorothrix_vs_growth_rate_mm_per_year/PGLS_results.tsv	0.00257703541469261 - 0.0308379550524436	skeleton	lambda=ML delta=1kappa=1	lambda	lambda : 0.836300304542316 (95% CI 0.0308686051992352 - NA )	0.096081	0.00720942	../output/trait_table_growth_rate_endos_present.tsv	../output/huang_roy_genus_tree.newick
A12a_Taxa_vs_Growth_Rate_Zeros_Excluded	skeleton_D_0__Bacteria___D_1__Bacteroidetes___D_2__Bacteroidia___D_3__Cytophagales___D_4__Cyclobacteriaceae___D_5__uncultured	growth_rate_mm_per_year	0.0104271	0.70669	NA (q values only calculated for best models by AIC)	16	-0.000145368	BM_Delta	FALSE	-29.6145	-28.6914	11.2755	None	None	../output/PIC_results/A12a_Taxa_vs_Growth_Rate_Zeros_Excluded/PIC_skeleton_D_0__Bacteria___D_1__Bacteroidetes___D_2__Bacteroidia___D_3__Cytophagales___D_4__Cyclobacteriaceae___D_5__uncultured_vs_growth_rate_mm_per_year/PGLS_results.tsv	-0.00148365	skeleton	lambda=1 delta=MLkappa=1	delta	delta : 1 (95% CI 0.295002978693883 - NA )	0.117148	0.000378483	../output/trait_table_growth_rate_endos_present.tsv	../output/huang_roy_genus_tree.newick
A12a_Taxa_vs_Growth_Rate_Zeros_Excluded	skeleton_D_0__Bacteria___D_1__Bacteroidetes___D_2__Bacteroidia___D_3__Cytophagales___D_4__Amoebophilaceae___D_5__Candidatus_Amoebophilus	growth_rate_mm_per_year	0.0687789	0.326468	NA (q values only calculated for best models by AIC)	11	0.000218651	BM_Kappa	FALSE	-41.3625	-40.4394	0.376538	None	None	../output/PIC_results/A12a_Taxa_vs_Growth_Rate_Zeros_Excluded/PIC_skeleton_D_0__Bacteria___D_1__Bacteroidetes___D_2__Bacteroidia___D_3__Cytophagales___D_4__Amoebophilaceae___D_5__Candidatus_Amoebophilus_vs_growth_rate_mm_per_year/PGLS_results.tsv	-0.000842892	skeleton	lambda=1 delta=1kappa=ML	kappa	kappa : 1e-06 (95% CI NA - 0.400259839945169 )	0.10822	0.000215023	../output/trait_table_growth_rate_endos_present.tsv	../output/huang_roy_genus_tree.newick
A12a_Taxa_vs_Growth_Rate_Zeros_Excluded	skeleton_D_0__Bacteria___D_1__Proteobacteria___D_2__Deltaproteobacteria___D_3__Desulfobacterales___D_4__Desulfobacteraceae___D_5__Desulfobacter	growth_rate_mm_per_year	0.141401	0.151161	NA (q values only calculated for best models by AIC)	16	0.0145717	BM_Lambda	FALSE	-43.1819	-42.2588	0.641144	None	None	../output/PIC_results/A12a_Taxa_vs_Growth_Rate_Zeros_Excluded/PIC_skeleton_D_0__Bacteria___D_1__Proteobacteria___D_2__Deltaproteobacteria___D_3__Desulfobacterales___D_4__Desulfobacteraceae___D_5__Desulfobacter_vs_growth_rate_mm_per_year/PGLS_results.tsv	-0.0376185	skeleton	lambda=ML delta=1kappa=1	lambda	lambda : 0.52302802914611 (95% CI 0.00809888330205196 - 0.893066518748021 )	0.107575	0.00959657	../output/trait_table_growth_rate_endos_present.tsv	../output/huang_roy_genus_tree.newick
A12a_Taxa_vs_Growth_Rate_Zeros_Excluded	all_D_0__Bacteria___D_1__Spirochaetes___D_2__Spirochaetia___D_3__Spirochaetales___D_4__Spirochaetaceae___D_5__Spirochaeta_2	growth_rate_mm_per_year	0.0393672	0.461341	NA (q values only calculated for best models by AIC)	16	-0.00231643	BM_Kappa	FALSE	-40.8649	-39.9419	1.90125	None	None	../output/PIC_results/A12a_Taxa_vs_Growth_Rate_Zeros_Excluded/PIC_all_D_0__Bacteria___D_1__Spirochaetes___D_2__Spirochaetia___D_3__Spirochaetales___D_4__Spirochaetaceae___D_5__Spirochaeta_2_vs_growth_rate_mm_per_year/PGLS_results.tsv	-0.0119882	all	lambda=1 delta=1kappa=ML	kappa	kappa : 1e-06 (95% CI NA - 0.759170372708471 )	0.125474	0.00305821	../output/trait_table_growth_rate_endos_present.tsv	../output/huang_roy_genus_tree.newick
A12a_Taxa_vs_Growth_Rate_Zeros_Excluded	tissue_D_0__Bacteria___D_1__Proteobacteria___D_2__Alphaproteobacteria___D_3__Rhodospirillales___D_4__Terasakiellaceae___D_5__uncultured	growth_rate_mm_per_year	0.639487	0.000200629	NA (q values only calculated for best models by AIC)	16	0.000584679	BM_Delta	FALSE	-45.7704	-44.8473	2.50115	None	None	../output/PIC_results/A12a_Taxa_vs_Growth_Rate_Zeros_Excluded/PIC_tissue_D_0__Bacteria___D_1__Proteobacteria___D_2__Alphaproteobacteria___D_3__Rhodospirillales___D_4__Terasakiellaceae___D_5__uncultured_vs_growth_rate_mm_per_year/PGLS_results.tsv	0.000354718053836699 - 0.000814640749841414	tissue	lambda=1 delta=MLkappa=1	delta	delta : 1 (95% CI 0.226153228244896 - NA )	0.108477	0.000117327	../output/trait_table_growth_rate_endos_present.tsv	../output/huang_roy_genus_tree.newick
A12a_Taxa_vs_Growth_Rate_Zeros_Excluded	all_D_0__Bacteria___D_1__Bacteroidetes___D_2__Bacteroidia___D_3__Bacteroidales___D_4__Rikenellaceae___D_5__Rikenellaceae_RC9_gut_group	growth_rate_mm_per_year	3.38827e-07	0.998293	NA (q values only calculated for best models by AIC)	7	-0.000385227	BM_Delta	FALSE	-29.4468	-28.5237	11.4338	None	None	../output/PIC_results/A12a_Taxa_vs_Growth_Rate_Zeros_Excluded/PIC_all_D_0__Bacteria___D_1__Bacteroidetes___D_2__Bacteroidia___D_3__Bacteroidales___D_4__Rikenellaceae___D_5__Rikenellaceae_RC9_gut_group_vs_growth_rate_mm_per_year/PGLS_results.tsv	-0.693346	all	lambda=1 delta=MLkappa=1	delta	delta : 1 (95% CI 0.297676716306271 - NA )	0.1132	0.176874	../output/trait_table_growth_rate_endos_present.tsv	../output/huang_roy_genus_tree.newick
A12a_Taxa_vs_Growth_Rate_Zeros_Excluded	tissue_D_0__Bacteria___D_1__Proteobacteria___D_2__Alphaproteobacteria___D_3__Sphingomonadales___D_4__Sphingomonadaceae___D_5__Sphingobium	growth_rate_mm_per_year	0.000140417	0.965259	NA (q values only calculated for best models by AIC)	17	-1.63206e-05	BM_Delta	FALSE	-29.449	-28.5259	13.625	None	None	../output/PIC_results/A12a_Taxa_vs_Growth_Rate_Zeros_Excluded/PIC_tissue_D_0__Bacteria___D_1__Proteobacteria___D_2__Alphaproteobacteria___D_3__Sphingomonadales___D_4__Sphingomonadaceae___D_5__Sphingobium_vs_growth_rate_mm_per_year/PGLS_results.tsv	-0.00144284	tissue	lambda=1 delta=MLkappa=1	delta	delta : 1 (95% CI 0.296565007442895 - NA )	0.113847	0.000368071	../output/trait_table_growth_rate_endos_present.tsv	../output/huang_roy_genus_tree.newick
A12a_Taxa_vs_Growth_Rate_Zeros_Excluded	all_D_0__Bacteria___D_1__Tenericutes___D_2__Mollicutes___D_3__Mycoplasmatales___D_4__Mycoplasmataceae___D_5__Mycoplasma	growth_rate_mm_per_year	0.146802	0.142959	NA (q values only calculated for best models by AIC)	9	-0.0131027	BM_Delta	FALSE	-31.987	-31.0639	10.3585	None	None	../output/PIC_results/A12a_Taxa_vs_Growth_Rate_Zeros_Excluded/PIC_all_D_0__Bacteria___D_1__Tenericutes___D_2__Mollicutes___D_3__Mycoplasmatales___D_4__Mycoplasmataceae___D_5__Mycoplasma_vs_growth_rate_mm_per_year/PGLS_results.tsv	-0.0330935	all	lambda=1 delta=MLkappa=1	delta	delta : 1 (95% CI 0.290663545891559 - NA )	0.115247	0.00844222	../output/trait_table_growth_rate_endos_present.tsv	../output/huang_roy_genus_tree.newick
A12a_Taxa_vs_Growth_Rate_Zeros_Excluded	skeleton_D_0__Bacteria___D_1__Proteobacteria___D_2__Gammaproteobacteria___D_3__Oceanospirillales___D_4__Endozoicomonadaceae___D_5__Endozoicomonas	growth_rate_mm_per_year	0.186621	0.0947232	NA (q values only calculated for best models by AIC)	17	0.000787657	BM	FALSE	-32.7517	-31.8286	16.1042	None	None	../output/PIC_results/A12a_Taxa_vs_Growth_Rate_Zeros_Excluded/PIC_skeleton_D_0__Bacteria___D_1__Proteobacteria___D_2__Gammaproteobacteria___D_3__Oceanospirillales___D_4__Endozoicomonadaceae___D_5__Endozoicomonas_vs_growth_rate_mm_per_year/PGLS_results.tsv	-0.00172276	skeleton	lambda=1 delta=1kappa=1	None	All parameters fixed	0.0948441	0.00043948	../output/trait_table_growth_rate_endos_present.tsv	../output/huang_roy_genus_tree.newick
A12a_Taxa_vs_Growth_Rate_Zeros_Excluded	mucus_D_0__Bacteria___D_1__Proteobacteria___D_2__Gammaproteobacteria___D_3__Pseudomonadales___D_4__Pseudomonadaceae___D_5__Pseudomonas	growth_rate_mm_per_year	0.133332	0.180802	NA (q values only calculated for best models by AIC)	17	0.000347342	BM_Kappa	FALSE	-39.2879	-38.2879	4.85479	None	None	../output/PIC_results/A12a_Taxa_vs_Growth_Rate_Zeros_Excluded/PIC_mucus_D_0__Bacteria___D_1__Proteobacteria___D_2__Gammaproteobacteria___D_3__Pseudomonadales___D_4__Pseudomonadaceae___D_5__Pseudomonas_vs_growth_rate_mm_per_year/PGLS_results.tsv	-0.000962787	mucus	lambda=1 delta=1kappa=ML	kappa	kappa : 1e-06 (95% CI NA - 0.374074001657476 )	0.0780235	0.000245609	../output/trait_table_growth_rate_endos_present.tsv	../output/huang_roy_genus_tree.newick
A12a_Taxa_vs_Growth_Rate_Zeros_Excluded	skeleton_D_0__Bacteria___D_1__Spirochaetes___D_2__Spirochaetia___D_3__Spirochaetales___D_4__Spirochaetaceae___D_5__Spirochaeta_2	growth_rate_mm_per_year	0.161881	0.122351	NA (q values only calculated for best models by AIC)	8	-0.00190241	BM	FALSE	-32.2723	-31.3492	9.59411	None	None	../output/PIC_results/A12a_Taxa_vs_Growth_Rate_Zeros_Excluded/PIC_skeleton_D_0__Bacteria___D_1__Spirochaetes___D_2__Spirochaetia___D_3__Spirochaetales___D_4__Spirochaetaceae___D_5__Spirochaeta_2_vs_growth_rate_mm_per_year/PGLS_results.tsv	-0.00453504	skeleton	lambda=1 delta=1kappa=1	None	All parameters fixed	0.124627	0.0011569	../output/trait_table_growth_rate_endos_present.tsv	../output/huang_roy_genus_tree.newick
A12a_Taxa_vs_Growth_Rate_Zeros_Excluded	mucus_D_0__Bacteria___D_1__Proteobacteria___D_2__Gammaproteobacteria___D_3__Vibrionales___D_4__Vibrionaceae___D_5__Photobacterium	growth_rate_mm_per_year	0.0741916	0.326027	NA (q values only calculated for best models by AIC)	17	-0.000889271	BM_Kappa	FALSE	-38.2977	-37.2977	1.55519	None	None	../output/PIC_results/A12a_Taxa_vs_Growth_Rate_Zeros_Excluded/PIC_mucus_D_0__Bacteria___D_1__Proteobacteria___D_2__Gammaproteobacteria___D_3__Vibrionales___D_4__Vibrionaceae___D_5__Photobacterium_vs_growth_rate_mm_per_year/PGLS_results.tsv	-0.00341532	mucus	lambda=1 delta=1kappa=ML	kappa	kappa : 1e-06 (95% CI NA - 0.461719708401326 )	0.123255	0.000871255	../output/trait_table_growth_rate_endos_present.tsv	../output/huang_roy_genus_tree.newick
A12a_Taxa_vs_Growth_Rate_Zeros_Excluded	skeleton_D_0__Bacteria___D_1__Proteobacteria___D_2__Deltaproteobacteria___D_3__Desulfobacterales___D_4__Desulfobacteraceae___D_5__Desulfobacter	growth_rate_mm_per_year	0.0807429	0.286154	NA (q values only calculated for best models by AIC)	16	0.0150581	BM	FALSE	-30.7938	-29.8707	13.0292	None	None	../output/PIC_results/A12a_Taxa_vs_Growth_Rate_Zeros_Excluded/PIC_skeleton_D_0__Bacteria___D_1__Proteobacteria___D_2__Deltaproteobacteria___D_3__Desulfobacterales___D_4__Desulfobacteraceae___D_5__Desulfobacter_vs_growth_rate_mm_per_year/PGLS_results.tsv	-0.0532304	skeleton	lambda=1 delta=1kappa=1	None	All parameters fixed	0.103774	0.0135792	../output/trait_table_growth_rate_endos_present.tsv	../output/huang_roy_genus_tree.newick
A12a_Taxa_vs_Growth_Rate_Zeros_Excluded	all_D_0__Bacteria___D_1__Proteobacteria___D_2__Gammaproteobacteria___D_3__Cellvibrionales___D_4__Spongiibacteraceae___D_5__BD1_7_clade	growth_rate_mm_per_year	0.122656	0.183571	NA (q values only calculated for best models by AIC)	17	-0.0291949	BM_Delta	FALSE	-31.5405	-30.6174	11.3603	None	None	../output/PIC_results/A12a_Taxa_vs_Growth_Rate_Zeros_Excluded/PIC_all_D_0__Bacteria___D_1__Proteobacteria___D_2__Gammaproteobacteria___D_3__Cellvibrionales___D_4__Spongiibacteraceae___D_5__BD1_7_clade_vs_growth_rate_mm_per_year/PGLS_results.tsv	-0.0818031	all	lambda=1 delta=MLkappa=1	delta	delta : 1 (95% CI 0.295044597231523 - NA )	0.119986	0.0208681	../output/trait_table_growth_rate_endos_present.tsv	../output/huang_roy_genus_tree.newick
A12a_Taxa_vs_Growth_Rate_Zeros_Excluded	tissue_D_0__Archaea___D_1__Thaumarchaeota___D_2__Nitrososphaeria___D_3__Nitrosopumilales___D_4__Nitrosopumilaceae___D_5__uncultured_archaeon	growth_rate_mm_per_year	5.36606e-05	0.97852	NA (q values only calculated for best models by AIC)	14	-0.000209949	BM	FALSE	-29.4476	-28.5245	15.6789	None	None	../output/PIC_results/A12a_Taxa_vs_Growth_Rate_Zeros_Excluded/PIC_tissue_D_0__Archaea___D_1__Thaumarchaeota___D_2__Nitrososphaeria___D_3__Nitrosopumilales___D_4__Nitrosopumilaceae___D_5__uncultured_archaeon_vs_growth_rate_mm_per_year/PGLS_results.tsv	-0.0300259	tissue	lambda=1 delta=1kappa=1	None	All parameters fixed	0.113982	0.00765968	../output/trait_table_growth_rate_endos_present.tsv	../output/huang_roy_genus_tree.newick
A12a_Taxa_vs_Growth_Rate_Zeros_Excluded	tissue_D_0__Bacteria___D_1__Proteobacteria___D_2__Alphaproteobacteria___D_3__Rickettsiales___D_4__Midichloriaceae___D_5__MD3_55	growth_rate_mm_per_year	0.120353	0.188023	NA (q values only calculated for best models by AIC)	7	-0.0341197	BM_Delta	FALSE	-31.4985	-30.5754	12.6681	None	None	../output/PIC_results/A12a_Taxa_vs_Growth_Rate_Zeros_Excluded/PIC_tissue_D_0__Bacteria___D_1__Proteobacteria___D_2__Alphaproteobacteria___D_3__Rickettsiales___D_4__Midichloriaceae___D_5__MD3_55_vs_growth_rate_mm_per_year/PGLS_results.tsv	-0.0966388	tissue	lambda=1 delta=MLkappa=1	delta	delta : 1 (95% CI 0.30314938028236 - NA )	0.125031	0.0246528	../output/trait_table_growth_rate_endos_present.tsv	../output/huang_roy_genus_tree.newick
A12a_Taxa_vs_Growth_Rate_Zeros_Excluded	all_D_0__Bacteria___D_1__Proteobacteria___D_2__Gammaproteobacteria___D_3__Alteromonadales___D_4__Pseudoalteromonadaceae___D_5__Pseudoalteromonas	growth_rate_mm_per_year	0.103389	0.22459	NA (q values only calculated for best models by AIC)	8	-0.000904416	BM_Kappa	FALSE	-41.9685	-41.0454	1.42318	None	None	../output/PIC_results/A12a_Taxa_vs_Growth_Rate_Zeros_Excluded/PIC_all_D_0__Bacteria___D_1__Proteobacteria___D_2__Gammaproteobacteria___D_3__Alteromonadales___D_4__Pseudoalteromonadaceae___D_5__Pseudoalteromonas_vs_growth_rate_mm_per_year/PGLS_results.tsv	-0.00279033	all	lambda=1 delta=1kappa=ML	kappa	kappa : 1e-06 (95% CI NA - 0.687788638329812 )	0.120619	0.000711819	../output/trait_table_growth_rate_endos_present.tsv	../output/huang_roy_genus_tree.newick
A12a_Taxa_vs_Growth_Rate_Zeros_Excluded	mucus_D_0__Bacteria___D_1__Proteobacteria___D_2__Alphaproteobacteria___D_3__Sphingomonadales___D_4__Sphingomonadaceae___D_5__Sphingobium	growth_rate_mm_per_year	0.166402	0.131201	NA (q values only calculated for best models by AIC)	15	0.000655626	BM_Delta	FALSE	-28.3788	-27.3788	10.5457	None	None	../output/PIC_results/A12a_Taxa_vs_Growth_Rate_Zeros_Excluded/PIC_mucus_D_0__Bacteria___D_1__Proteobacteria___D_2__Alphaproteobacteria___D_3__Sphingomonadales___D_4__Sphingomonadaceae___D_5__Sphingobium_vs_growth_rate_mm_per_year/PGLS_results.tsv	-0.0015954	mucus	lambda=1 delta=MLkappa=1	delta	delta : 1 (95% CI 0.291399674793644 - NA )	0.0503125	0.00040699	../output/trait_table_growth_rate_endos_present.tsv	../output/huang_roy_genus_tree.newick
A12a_Taxa_vs_Growth_Rate_Zeros_Excluded	all_D_0__Bacteria___D_1__Proteobacteria___D_2__Alphaproteobacteria___D_3__Rickettsiales___D_4__Midichloriaceae___D_5__MD3_55	growth_rate_mm_per_year	0.0906016	0.257273	NA (q values only calculated for best models by AIC)	12	-0.0122171	BM	FALSE	-30.9663	-30.0432	12.524	None	None	../output/PIC_results/A12a_Taxa_vs_Growth_Rate_Zeros_Excluded/PIC_all_D_0__Bacteria___D_1__Proteobacteria___D_2__Alphaproteobacteria___D_3__Rickettsiales___D_4__Midichloriaceae___D_5__MD3_55_vs_growth_rate_mm_per_year/PGLS_results.tsv	-0.0405507	all	lambda=1 delta=1kappa=1	None	All parameters fixed	0.132886	0.0103446	../output/trait_table_growth_rate_endos_present.tsv	../output/huang_roy_genus_tree.newick
A12a_Taxa_vs_Growth_Rate_Zeros_Excluded	skeleton_D_0__Archaea___D_1__Thaumarchaeota___D_2__Nitrososphaeria___D_3__Nitrosopumilales___D_4__Nitrosopumilaceae___D_5__Candidatus_Nitrosopumilus	growth_rate_mm_per_year	0.0497248	0.406461	NA (q values only calculated for best models by AIC)	17	-0.000889428	BM_Kappa	FALSE	-41.0384	-40.1153	2.35993	None	None	../output/PIC_results/A12a_Taxa_vs_Growth_Rate_Zeros_Excluded/PIC_skeleton_D_0__Archaea___D_1__Thaumarchaeota___D_2__Nitrososphaeria___D_3__Nitrosopumilales___D_4__Nitrosopumilaceae___D_5__Candidatus_Nitrosopumilus_vs_growth_rate_mm_per_year/PGLS_results.tsv	-0.00407353	skeleton	lambda=1 delta=1kappa=ML	kappa	kappa : 1e-06 (95% CI NA - 0.593550902454861 )	0.134069	0.00103917	../output/trait_table_growth_rate_endos_present.tsv	../output/huang_roy_genus_tree.newick
A12a_Taxa_vs_Growth_Rate_Zeros_Excluded	skeleton_D_0__Bacteria___D_1__Proteobacteria___D_2__Alphaproteobacteria___D_3__Dstr_E11___D_4__uncultured_alpha_proteobacterium___D_5__uncultured_alpha_proteobacterium	growth_rate_mm_per_year	0.17389	0.108075	NA (q values only calculated for best models by AIC)	10	-0.00274614	BM	FALSE	-32.5032	-31.5801	10.536	None	None	../output/PIC_results/A12a_Taxa_vs_Growth_Rate_Zeros_Excluded/PIC_skeleton_D_0__Bacteria___D_1__Proteobacteria___D_2__Alphaproteobacteria___D_3__Dstr_E11___D_4__uncultured_alpha_proteobacterium___D_5__uncultured_alpha_proteobacterium_vs_growth_rate_mm_per_year/PGLS_results.tsv	-0.00627084	skeleton	lambda=1 delta=1kappa=1	None	All parameters fixed	0.117443	0.0015997	../output/trait_table_growth_rate_endos_present.tsv	../output/huang_roy_genus_tree.newick
A12a_Taxa_vs_Growth_Rate_Zeros_Excluded	all_D_0__Bacteria___D_1__Proteobacteria___D_2__Gammaproteobacteria___D_3__Vibrionales___D_4__Vibrionaceae___D_5__Vibrio	growth_rate_mm_per_year	0.0756975	0.302384	NA (q values only calculated for best models by AIC)	12	-0.00126731	BM_Delta	FALSE	-30.7062	-29.7831	11.7835	None	None	../output/PIC_results/A12a_Taxa_vs_Growth_Rate_Zeros_Excluded/PIC_all_D_0__Bacteria___D_1__Proteobacteria___D_2__Gammaproteobacteria___D_3__Vibrionales___D_4__Vibrionaceae___D_5__Vibrio_vs_growth_rate_mm_per_year/PGLS_results.tsv	-0.00463949	all	lambda=1 delta=MLkappa=1	delta	delta : 1 (95% CI 0.298177826066556 - NA )	0.121199	0.00118354	../output/trait_table_growth_rate_endos_present.tsv	../output/huang_roy_genus_tree.newick
A12a_Taxa_vs_Growth_Rate_Zeros_Excluded	mucus_D_0__Bacteria___D_1__Proteobacteria___D_2__Gammaproteobacteria___D_3__Vibrionales___D_4__Vibrionaceae___D_5__Vibrio	growth_rate_mm_per_year	0.0910175	0.274485	NA (q values only calculated for best models by AIC)	17	-0.00035993	BM	FALSE	-27.0801	-26.0801	12.4154	None	None	../output/PIC_results/A12a_Taxa_vs_Growth_Rate_Zeros_Excluded/PIC_mucus_D_0__Bacteria___D_1__Proteobacteria___D_2__Gammaproteobacteria___D_3__Vibrionales___D_4__Vibrionaceae___D_5__Vibrio_vs_growth_rate_mm_per_year/PGLS_results.tsv	-0.00123665	mucus	lambda=1 delta=1kappa=1	None	All parameters fixed	0.120647	0.000315473	../output/trait_table_growth_rate_endos_present.tsv	../output/huang_roy_genus_tree.newick
A12a_Taxa_vs_Growth_Rate_Zeros_Excluded	skeleton_D_0__Bacteria___D_1__Bacteroidetes___D_2__Chlorobia___D_3__Chlorobiales___D_4__Chlorobiaceae___D_5__Prosthecochloris	growth_rate_mm_per_year	0.112266	0.204589	NA (q values only calculated for best models by AIC)	10	-0.000333514	BM	FALSE	-31.3521	-30.429	10.9378	None	None	../output/PIC_results/A12a_Taxa_vs_Growth_Rate_Zeros_Excluded/PIC_skeleton_D_0__Bacteria___D_1__Bacteroidetes___D_2__Chlorobia___D_3__Chlorobiales___D_4__Chlorobiaceae___D_5__Prosthecochloris_vs_growth_rate_mm_per_year/PGLS_results.tsv	-0.000982549	skeleton	lambda=1 delta=1kappa=1	None	All parameters fixed	0.116192	0.00025065	../output/trait_table_growth_rate_endos_present.tsv	../output/huang_roy_genus_tree.newick
A12a_Taxa_vs_Growth_Rate_Zeros_Excluded	skeleton_D_0__Bacteria___D_1__Proteobacteria___D_2__Alphaproteobacteria___D_3__Dstr_E11___D_4__uncultured_alpha_proteobacterium___D_5__uncultured_alpha_proteobacterium	growth_rate_mm_per_year	0.0789637	0.291758	NA (q values only calculated for best models by AIC)	10	-0.00279834	BM_Kappa	FALSE	-41.5384	-40.6153	1.50083	None	None	../output/PIC_results/A12a_Taxa_vs_Growth_Rate_Zeros_Excluded/PIC_skeleton_D_0__Bacteria___D_1__Proteobacteria___D_2__Alphaproteobacteria___D_3__Dstr_E11___D_4__uncultured_alpha_proteobacterium___D_5__uncultured_alpha_proteobacterium_vs_growth_rate_mm_per_year/PGLS_results.tsv	-0.0100126	skeleton	lambda=1 delta=1kappa=ML	kappa	kappa : 1e-06 (95% CI NA - 0.584653604518238 )	0.120627	0.00255424	../output/trait_table_growth_rate_endos_present.tsv	../output/huang_roy_genus_tree.newick
A12a_Taxa_vs_Growth_Rate_Zeros_Excluded	tissue_D_0__Bacteria___D_1__Proteobacteria___D_2__Gammaproteobacteria___D_3__Betaproteobacteriales___D_4__Burkholderiaceae___D_5__Aquabacterium	growth_rate_mm_per_year	0.0230262	0.574794	NA (q values only calculated for best models by AIC)	15	-0.000229758	BM_Delta	FALSE	-29.8195	-28.8964	12.5159	None	None	../output/PIC_results/A12a_Taxa_vs_Growth_Rate_Zeros_Excluded/PIC_tissue_D_0__Bacteria___D_1__Proteobacteria___D_2__Gammaproteobacteria___D_3__Betaproteobacteriales___D_4__Burkholderiaceae___D_5__Aquabacterium_vs_growth_rate_mm_per_year/PGLS_results.tsv	-0.00156792	tissue	lambda=1 delta=MLkappa=1	delta	delta : 1 (95% CI 0.285781818653985 - NA )	0.123111	0.000399979	../output/trait_table_growth_rate_endos_present.tsv	../output/huang_roy_genus_tree.newick
A12a_Taxa_vs_Growth_Rate_Zeros_Excluded	all_D_0__Bacteria___D_1__Proteobacteria___D_2__Gammaproteobacteria___D_3__Betaproteobacteriales___D_4__Burkholderiaceae___D_5__Aquabacterium	growth_rate_mm_per_year	0.0596124	0.362135	NA (q values only calculated for best models by AIC)	12	0.000447802	BM	FALSE	-30.4302	-29.5071	14.1848	None	None	../output/PIC_results/A12a_Taxa_vs_Growth_Rate_Zeros_Excluded/PIC_all_D_0__Bacteria___D_1__Proteobacteria___D_2__Gammaproteobacteria___D_3__Betaproteobacteriales___D_4__Burkholderiaceae___D_5__Aquabacterium_vs_growth_rate_mm_per_year/PGLS_results.tsv	-0.00186334	all	lambda=1 delta=1kappa=1	None	All parameters fixed	0.0902836	0.000475342	../output/trait_table_growth_rate_endos_present.tsv	../output/huang_roy_genus_tree.newick
A12a_Taxa_vs_Growth_Rate_Zeros_Excluded	all_D_0__Bacteria___D_1__Tenericutes___D_2__Mollicutes___D_3__Mycoplasmatales___D_4__Mycoplasmataceae___D_5__Mycoplasma	growth_rate_mm_per_year	0.0574017	0.371469	NA (q values only calculated for best models by AIC)	9	-0.0101681	BM_Kappa	FALSE	-41.1682	-40.2451	1.17737	None	None	../output/PIC_results/A12a_Taxa_vs_Growth_Rate_Zeros_Excluded/PIC_all_D_0__Bacteria___D_1__Tenericutes___D_2__Mollicutes___D_3__Mycoplasmatales___D_4__Mycoplasmataceae___D_5__Mycoplasma_vs_growth_rate_mm_per_year/PGLS_results.tsv	-0.0431682	all	lambda=1 delta=1kappa=ML	kappa	kappa : 1e-06 (95% CI NA - 0.58709751354193 )	0.119324	0.0110123	../output/trait_table_growth_rate_endos_present.tsv	../output/huang_roy_genus_tree.newick
A12a_Taxa_vs_Growth_Rate_Zeros_Excluded	mucus_D_0__Bacteria___D_1__Tenericutes___D_2__Mollicutes___D_3__Entomoplasmatales___D_4__Spiroplasmataceae___D_5__Spiroplasma	growth_rate_mm_per_year	0.00503101	0.801665	NA (q values only calculated for best models by AIC)	6	0.00108489	BM_Kappa	FALSE	-37.217	-36.217	0.655758	None	None	../output/PIC_results/A12a_Taxa_vs_Growth_Rate_Zeros_Excluded/PIC_mucus_D_0__Bacteria___D_1__Tenericutes___D_2__Mollicutes___D_3__Entomoplasmatales___D_4__Spiroplasmataceae___D_5__Spiroplasma_vs_growth_rate_mm_per_year/PGLS_results.tsv	-0.0165873	mucus	lambda=1 delta=1kappa=ML	kappa	kappa : 1e-06 (95% CI NA - 0.456852043216835 )	0.117408	0.00423146	../output/trait_table_growth_rate_endos_present.tsv	../output/huang_roy_genus_tree.newick
A12a_Taxa_vs_Growth_Rate_Zeros_Excluded	mucus_D_0__Bacteria___D_1__Proteobacteria___D_2__Alphaproteobacteria___D_3__Rickettsiales___D_4__Midichloriaceae___D_5__MD3_55	growth_rate_mm_per_year	0.198348	0.0961822	NA (q values only calculated for best models by AIC)	14	-0.00677791	BM_Delta	FALSE	-28.9649	-27.9649	12.2408	None	None	../output/PIC_results/A12a_Taxa_vs_Growth_Rate_Zeros_Excluded/PIC_mucus_D_0__Bacteria___D_1__Proteobacteria___D_2__Alphaproteobacteria___D_3__Rickettsiales___D_4__Midichloriaceae___D_5__MD3_55_vs_growth_rate_mm_per_year/PGLS_results.tsv	-0.0148146	mucus	lambda=1 delta=MLkappa=1	delta	delta : 1 (95% CI 0.29115346209552 - NA )	0.140493	0.00377923	../output/trait_table_growth_rate_endos_present.tsv	../output/huang_roy_genus_tree.newick
A12a_Taxa_vs_Growth_Rate_Zeros_Excluded	mucus_D_0__Bacteria___D_1__Proteobacteria___D_2__Alphaproteobacteria___D_3__Rhodospirillales___D_4__Terasakiellaceae___D_5__uncultured	growth_rate_mm_per_year	0.471911	0.00466659	NA (q values only calculated for best models by AIC)	17	0.00848095	BM_Lambda	FALSE	-43.4134	-42.4134	0.152662	None	None	../output/PIC_results/A12a_Taxa_vs_Growth_Rate_Zeros_Excluded/PIC_mucus_D_0__Bacteria___D_1__Proteobacteria___D_2__Alphaproteobacteria___D_3__Rhodospirillales___D_4__Terasakiellaceae___D_5__uncultured_vs_growth_rate_mm_per_year/PGLS_results.tsv	0.00360394957945922 - 0.0133579407026544	mucus	lambda=ML delta=1kappa=1	lambda	lambda : 0.88036978157233 (95% CI 0.0288093387409877 - NA )	0.10925	0.00248826	../output/trait_table_growth_rate_endos_present.tsv	../output/huang_roy_genus_tree.newick
A12a_Taxa_vs_Growth_Rate_Zeros_Excluded	skeleton_D_0__Bacteria___D_1__Proteobacteria___D_2__Alphaproteobacteria___D_3__Rhodospirillales___D_4__Terasakiellaceae___D_5__uncultured	growth_rate_mm_per_year	0.605858	0.000383006	NA (q values only calculated for best models by AIC)	16	0.000449959	BM_Delta	FALSE	-44.3435	-43.4204	2.5395	None	None	../output/PIC_results/A12a_Taxa_vs_Growth_Rate_Zeros_Excluded/PIC_skeleton_D_0__Bacteria___D_1__Proteobacteria___D_2__Alphaproteobacteria___D_3__Rhodospirillales___D_4__Terasakiellaceae___D_5__uncultured_vs_growth_rate_mm_per_year/PGLS_results.tsv	0.000259848724749362 - 0.000640069706539523	skeleton	lambda=1 delta=MLkappa=1	delta	delta : 1 (95% CI 0.232465336780991 - NA )	0.107172	9.69951e-05	../output/trait_table_growth_rate_endos_present.tsv	../output/huang_roy_genus_tree.newick
A12a_Taxa_vs_Growth_Rate_Zeros_Excluded	all_D_0__Bacteria___D_1__Proteobacteria___D_2__Alphaproteobacteria___D_3__Rhizobiales___D_4__Stappiaceae___D_5__Pseudovibrio	growth_rate_mm_per_year	0.00673155	0.762597	NA (q values only calculated for best models by AIC)	5	-0.00166847	BM_Delta	FALSE	-29.5548	-28.6318	11.3267	None	None	../output/PIC_results/A12a_Taxa_vs_Growth_Rate_Zeros_Excluded/PIC_all_D_0__Bacteria___D_1__Proteobacteria___D_2__Alphaproteobacteria___D_3__Rhizobiales___D_4__Stappiaceae___D_5__Pseudovibrio_vs_growth_rate_mm_per_year/PGLS_results.tsv	-0.0212333	all	lambda=1 delta=MLkappa=1	delta	delta : 1 (95% CI 0.296549704343567 - NA )	0.121695	0.00541666	../output/trait_table_growth_rate_endos_present.tsv	../output/huang_roy_genus_tree.newick
A12a_Taxa_vs_Growth_Rate_Zeros_Excluded	skeleton_D_0__Bacteria___D_1__Acidobacteria___D_2__Thermoanaerobaculia___D_3__Thermoanaerobaculales___D_4__Thermoanaerobaculaceae___D_5__Subgroup_10	growth_rate_mm_per_year	0.26087	0.0432045	NA (q values only calculated for best models by AIC)	12	-0.00335812	BM	FALSE	-34.2833	-33.3602	13.5601	None	None	../output/PIC_results/A12a_Taxa_vs_Growth_Rate_Zeros_Excluded/PIC_skeleton_D_0__Bacteria___D_1__Acidobacteria___D_2__Thermoanaerobaculia___D_3__Thermoanaerobaculales___D_4__Thermoanaerobaculaceae___D_5__Subgroup_10_vs_growth_rate_mm_per_year/PGLS_results.tsv	-0.00592197	skeleton	lambda=1 delta=1kappa=1	None	All parameters fixed	0.134073	0.00151071	../output/trait_table_growth_rate_endos_present.tsv	../output/huang_roy_genus_tree.newick
A12a_Taxa_vs_Growth_Rate_Zeros_Excluded	tissue_D_0__Bacteria___D_1__Bacteroidetes___D_2__Bacteroidia___D_3__Flavobacteriales___D_4__Flavobacteriaceae___D_5__Maritimimonas	growth_rate_mm_per_year	0.000579177	0.929505	NA (q values only calculated for best models by AIC)	8	-3.14358e-05	BM_Delta	FALSE	-29.456	-28.533	11.4041	None	None	../output/PIC_results/A12a_Taxa_vs_Growth_Rate_Zeros_Excluded/PIC_tissue_D_0__Bacteria___D_1__Bacteroidetes___D_2__Bacteroidia___D_3__Flavobacteriales___D_4__Flavobacteriaceae___D_5__Maritimimonas_vs_growth_rate_mm_per_year/PGLS_results.tsv	-0.00136809	tissue	lambda=1 delta=MLkappa=1	delta	delta : 1 (95% CI 0.297289353499078 - NA )	0.11354	0.000349003	../output/trait_table_growth_rate_endos_present.tsv	../output/huang_roy_genus_tree.newick
A12a_Taxa_vs_Growth_Rate_Zeros_Excluded	tissue_D_0__Bacteria___D_1__Proteobacteria___D_2__Gammaproteobacteria___D_3__Oceanospirillales___D_4__Endozoicomonadaceae___D_5__Endozoicomonas	growth_rate_mm_per_year	0.263624	0.0419333	NA (q values only calculated for best models by AIC)	17	0.000136677	BM_Kappa	FALSE	-44.8691	-43.946	1.79403	None	None	../output/PIC_results/A12a_Taxa_vs_Growth_Rate_Zeros_Excluded/PIC_tissue_D_0__Bacteria___D_1__Proteobacteria___D_2__Gammaproteobacteria___D_3__Oceanospirillales___D_4__Endozoicomonadaceae___D_5__Endozoicomonas_vs_growth_rate_mm_per_year/PGLS_results.tsv	1.70180613964908e-05 - 0.000256336685797566	tissue	lambda=1 delta=1kappa=ML	kappa	kappa : 0.0609529045936827 (95% CI NA - 0.730049881763411 )	0.0974871	6.10507e-05	../output/trait_table_growth_rate_endos_present.tsv	../output/huang_roy_genus_tree.newick
A12a_Taxa_vs_Growth_Rate_Zeros_Excluded	all_D_0__Bacteria___D_1__Proteobacteria___D_2__Gammaproteobacteria___D_3__Cellvibrionales___D_4__Spongiibacteraceae___D_5__BD1_7_clade	growth_rate_mm_per_year	0.0867538	0.268127	NA (q values only calculated for best models by AIC)	17	-0.0360683	BM_Kappa	FALSE	-41.6743	-40.7512	1.22643	None	None	../output/PIC_results/A12a_Taxa_vs_Growth_Rate_Zeros_Excluded/PIC_all_D_0__Bacteria___D_1__Proteobacteria___D_2__Gammaproteobacteria___D_3__Cellvibrionales___D_4__Spongiibacteraceae___D_5__BD1_7_clade_vs_growth_rate_mm_per_year/PGLS_results.tsv	-0.122602	all	lambda=1 delta=1kappa=ML	kappa	kappa : 1e-06 (95% CI NA - 0.519653313221369 )	0.124177	0.031276	../output/trait_table_growth_rate_endos_present.tsv	../output/huang_roy_genus_tree.newick
A12a_Taxa_vs_Growth_Rate_Zeros_Excluded	mucus_D_0__Bacteria___D_1__Proteobacteria___D_2__Gammaproteobacteria___D_3__Vibrionales___D_4__Vibrionaceae___D_5__Photobacterium	growth_rate_mm_per_year	0.095596	0.262142	NA (q values only calculated for best models by AIC)	17	-0.000836926	BM	FALSE	-27.1559	-26.1559	12.697	None	None	../output/PIC_results/A12a_Taxa_vs_Growth_Rate_Zeros_Excluded/PIC_mucus_D_0__Bacteria___D_1__Proteobacteria___D_2__Gammaproteobacteria___D_3__Vibrionales___D_4__Vibrionaceae___D_5__Photobacterium_vs_growth_rate_mm_per_year/PGLS_results.tsv	-0.00279874	mucus	lambda=1 delta=1kappa=1	None	All parameters fixed	0.119724	0.000713965	../output/trait_table_growth_rate_endos_present.tsv	../output/huang_roy_genus_tree.newick
A12a_Taxa_vs_Growth_Rate_Zeros_Excluded	all_D_0__Bacteria___D_1__Proteobacteria___D_2__Alphaproteobacteria___D_3__Rhodospirillales___D_4__Terasakiellaceae___D_5__uncultured	growth_rate_mm_per_year	0.660279	0.000130625	NA (q values only calculated for best models by AIC)	15	0.000759692	BM	FALSE	-46.7208	-45.7978	2.21267	None	None	../output/PIC_results/A12a_Taxa_vs_Growth_Rate_Zeros_Excluded/PIC_all_D_0__Bacteria___D_1__Proteobacteria___D_2__Alphaproteobacteria___D_3__Rhodospirillales___D_4__Terasakiellaceae___D_5__uncultured_vs_growth_rate_mm_per_year/PGLS_results.tsv	0.000474243718940595 - 0.00104514013646373	all	lambda=1 delta=1kappa=1	None	All parameters fixed	0.108154	0.000145637	../output/trait_table_growth_rate_endos_present.tsv	../output/huang_roy_genus_tree.newick
A12a_Taxa_vs_Growth_Rate_Zeros_Excluded	skeleton_D_0__Bacteria___D_1__Bacteroidetes___D_2__Bacteroidia___D_3__Cytophagales___D_4__Amoebophilaceae___D_5__Candidatus_Amoebophilus	growth_rate_mm_per_year	0.00574782	0.780199	NA (q values only calculated for best models by AIC)	11	-5.68654e-05	BM_Delta	FALSE	-29.539	-28.6159	12.2	None	None	../output/PIC_results/A12a_Taxa_vs_Growth_Rate_Zeros_Excluded/PIC_skeleton_D_0__Bacteria___D_1__Bacteroidetes___D_2__Bacteroidia___D_3__Cytophagales___D_4__Amoebophilaceae___D_5__Candidatus_Amoebophilus_vs_growth_rate_mm_per_year/PGLS_results.tsv	-0.00078355	skeleton	lambda=1 delta=MLkappa=1	delta	delta : 1 (95% CI 0.294663790749036 - NA )	0.115585	0.000199885	../output/trait_table_growth_rate_endos_present.tsv	../output/huang_roy_genus_tree.newick
A12a_Taxa_vs_Growth_Rate_Zeros_Excluded	all_D_0__Bacteria___D_1__Proteobacteria___D_2__Alphaproteobacteria___D_3__Rhodobacterales___D_4__Rhodobacteraceae___D_5__Ruegeria	growth_rate_mm_per_year	0.0868625	0.267814	NA (q values only calculated for best models by AIC)	17	-0.00516827	BM	FALSE	-30.9007	-29.9776	11.3568	None	None	../output/PIC_results/A12a_Taxa_vs_Growth_Rate_Zeros_Excluded/PIC_all_D_0__Bacteria___D_1__Proteobacteria___D_2__Alphaproteobacteria___D_3__Rhodobacterales___D_4__Rhodobacteraceae___D_5__Ruegeria_vs_growth_rate_mm_per_year/PGLS_results.tsv	-0.0175558	all	lambda=1 delta=1kappa=1	None	All parameters fixed	0.152328	0.00447851	../output/trait_table_growth_rate_endos_present.tsv	../output/huang_roy_genus_tree.newick
A12a_Taxa_vs_Growth_Rate_Zeros_Excluded	all_D_0__Bacteria___D_1__Bacteroidetes___D_2__Bacteroidia___D_3__Bacteroidales___D_4__Rikenellaceae___D_5__Rikenellaceae_RC9_gut_group	growth_rate_mm_per_year	3.38827e-07	0.998293	NA (q values only calculated for best models by AIC)	7	-0.000385227	BM	FALSE	-29.4468	-28.5237	11.4338	None	None	../output/PIC_results/A12a_Taxa_vs_Growth_Rate_Zeros_Excluded/PIC_all_D_0__Bacteria___D_1__Bacteroidetes___D_2__Bacteroidia___D_3__Bacteroidales___D_4__Rikenellaceae___D_5__Rikenellaceae_RC9_gut_group_vs_growth_rate_mm_per_year/PGLS_results.tsv	-0.693346	all	lambda=1 delta=1kappa=1	None	All parameters fixed	0.1132	0.176874	../output/trait_table_growth_rate_endos_present.tsv	../output/huang_roy_genus_tree.newick
A12a_Taxa_vs_Growth_Rate_Zeros_Excluded	all_D_0__Bacteria___D_1__Proteobacteria___D_2__Alphaproteobacteria___D_3__Rhodospirillales___D_4__Terasakiellaceae___D_5__uncultured	growth_rate_mm_per_year	0.559331	0.000864228	NA (q values only calculated for best models by AIC)	15	0.000729731	BM_Lambda	FALSE	-48.8784	-47.9553	0.0550946	None	None	../output/PIC_results/A12a_Taxa_vs_Growth_Rate_Zeros_Excluded/PIC_all_D_0__Bacteria___D_1__Proteobacteria___D_2__Alphaproteobacteria___D_3__Rhodospirillales___D_4__Terasakiellaceae___D_5__uncultured_vs_growth_rate_mm_per_year/PGLS_results.tsv	0.000390436692977157 - 0.00106902533754995	all	lambda=ML delta=1kappa=1	lambda	lambda : 0.926223907233641 (95% CI 0.357310445817918 - NA )	0.108458	0.000173109	../output/trait_table_growth_rate_endos_present.tsv	../output/huang_roy_genus_tree.newick
A12a_Taxa_vs_Growth_Rate_Zeros_Excluded	all_D_0__Bacteria___D_1__Proteobacteria___D_2__Gammaproteobacteria___D_3__Cellvibrionales___D_4__Spongiibacteraceae___D_5__BD1_7_clade	growth_rate_mm_per_year	0.122656	0.183571	NA (q values only calculated for best models by AIC)	17	-0.0291949	BM	FALSE	-31.5405	-30.6174	11.3603	None	None	../output/PIC_results/A12a_Taxa_vs_Growth_Rate_Zeros_Excluded/PIC_all_D_0__Bacteria___D_1__Proteobacteria___D_2__Gammaproteobacteria___D_3__Cellvibrionales___D_4__Spongiibacteraceae___D_5__BD1_7_clade_vs_growth_rate_mm_per_year/PGLS_results.tsv	-0.0818031	all	lambda=1 delta=1kappa=1	None	All parameters fixed	0.119986	0.0208681	../output/trait_table_growth_rate_endos_present.tsv	../output/huang_roy_genus_tree.newick
A12a_Taxa_vs_Growth_Rate_Zeros_Excluded	all_D_0__Bacteria___D_1__Proteobacteria___D_2__Alphaproteobacteria___D_3__Sphingomonadales___D_4__Sphingomonadaceae___D_5__Sphingobium	growth_rate_mm_per_year	0.184587	0.096743	NA (q values only calculated for best models by AIC)	16	0.000662665	BM_Kappa	FALSE	-43.4873	-42.5642	1.29586	None	None	../output/PIC_results/A12a_Taxa_vs_Growth_Rate_Zeros_Excluded/PIC_all_D_0__Bacteria___D_1__Proteobacteria___D_2__Alphaproteobacteria___D_3__Sphingomonadales___D_4__Sphingomonadaceae___D_5__Sphingobium_vs_growth_rate_mm_per_year/PGLS_results.tsv	-0.00145916	all	lambda=1 delta=1kappa=ML	kappa	kappa : 1e-06 (95% CI NA - 0.367466991306993 )	0.0829362	0.000372235	../output/trait_table_growth_rate_endos_present.tsv	../output/huang_roy_genus_tree.newick
A12a_Taxa_vs_Growth_Rate_Zeros_Excluded	mucus_D_0__Bacteria___D_1__Proteobacteria___D_2__Alphaproteobacteria___D_3__Rickettsiales___D_4__Midichloriaceae___D_5__MD3_55	growth_rate_mm_per_year	0.236408	0.0661034	NA (q values only calculated for best models by AIC)	14	-0.00375894	BM_Kappa	FALSE	-41.1872	-40.1872	0.0185046	None	None	../output/PIC_results/A12a_Taxa_vs_Growth_Rate_Zeros_Excluded/PIC_mucus_D_0__Bacteria___D_1__Proteobacteria___D_2__Alphaproteobacteria___D_3__Rickettsiales___D_4__Midichloriaceae___D_5__MD3_55_vs_growth_rate_mm_per_year/PGLS_results.tsv	-0.00734479	mucus	lambda=1 delta=1kappa=ML	kappa	kappa : 1e-06 (95% CI NA - 0.377105532875903 )	0.136759	0.00187367	../output/trait_table_growth_rate_endos_present.tsv	../output/huang_roy_genus_tree.newick
A12a_Taxa_vs_Growth_Rate_Zeros_Excluded	skeleton_D_0__Bacteria___D_1__Acidobacteria___D_2__Thermoanaerobaculia___D_3__Thermoanaerobaculales___D_4__Thermoanaerobaculaceae___D_5__Subgroup_10	growth_rate_mm_per_year	0.324248	0.0213129	NA (q values only calculated for best models by AIC)	12	-0.00484253	BM_Kappa	FALSE	-46.4932	-45.5701	1.35017	None	None	../output/PIC_results/A12a_Taxa_vs_Growth_Rate_Zeros_Excluded/PIC_skeleton_D_0__Bacteria___D_1__Acidobacteria___D_2__Thermoanaerobaculia___D_3__Thermoanaerobaculales___D_4__Thermoanaerobaculaceae___D_5__Subgroup_10_vs_growth_rate_mm_per_year/PGLS_results.tsv	-0.00732402	skeleton	lambda=1 delta=1kappa=ML	kappa	kappa : 1e-06 (95% CI NA - 0.425694624660664 )	0.146434	0.00186837	../output/trait_table_growth_rate_endos_present.tsv	../output/huang_roy_genus_tree.newick
A12a_Taxa_vs_Growth_Rate_Zeros_Excluded	all_D_0__Bacteria___D_1__Proteobacteria___D_2__Gammaproteobacteria___D_3__Alteromonadales___D_4__Pseudoalteromonadaceae___D_5__Pseudoalteromonas	growth_rate_mm_per_year	0.262055	0.0426532	NA (q values only calculated for best models by AIC)	8	-0.00114612	BM_Delta	FALSE	-34.3089	-33.3859	9.08269	None	None	../output/PIC_results/A12a_Taxa_vs_Growth_Rate_Zeros_Excluded/PIC_all_D_0__Bacteria___D_1__Proteobacteria___D_2__Gammaproteobacteria___D_3__Alteromonadales___D_4__Pseudoalteromonadaceae___D_5__Pseudoalteromonas_vs_growth_rate_mm_per_year/PGLS_results.tsv	-0.00201496	all	lambda=1 delta=MLkappa=1	delta	delta : 1 (95% CI 0.283482322467507 - NA )	0.11685	0.000514021	../output/trait_table_growth_rate_endos_present.tsv	../output/huang_roy_genus_tree.newick
A12a_Taxa_vs_Growth_Rate_Zeros_Excluded	all_D_0__Bacteria___D_1__Proteobacteria___D_2__Gammaproteobacteria___D_3__Betaproteobacteriales___D_4__Burkholderiaceae___D_5__Aquabacterium	growth_rate_mm_per_year	0.0596124	0.362135	NA (q values only calculated for best models by AIC)	12	0.000447802	BM_Delta	FALSE	-30.4302	-29.5071	14.1848	None	None	../output/PIC_results/A12a_Taxa_vs_Growth_Rate_Zeros_Excluded/PIC_all_D_0__Bacteria___D_1__Proteobacteria___D_2__Gammaproteobacteria___D_3__Betaproteobacteriales___D_4__Burkholderiaceae___D_5__Aquabacterium_vs_growth_rate_mm_per_year/PGLS_results.tsv	-0.00186334	all	lambda=1 delta=MLkappa=1	delta	delta : 1 (95% CI 0.305546829279638 - NA )	0.0902836	0.000475342	../output/trait_table_growth_rate_endos_present.tsv	../output/huang_roy_genus_tree.newick
A12a_Taxa_vs_Growth_Rate_Zeros_Excluded	skeleton_D_0__Bacteria___D_1__Proteobacteria___D_2__Alphaproteobacteria___D_3__Rhodobacterales___D_4__Rhodobacteraceae___D_5__Ruegeria	growth_rate_mm_per_year	0.00526513	0.789429	NA (q values only calculated for best models by AIC)	6	0.000820055	BM_Delta	FALSE	-29.5312	-28.6082	11.3852	None	None	../output/PIC_results/A12a_Taxa_vs_Growth_Rate_Zeros_Excluded/PIC_skeleton_D_0__Bacteria___D_1__Proteobacteria___D_2__Alphaproteobacteria___D_3__Rhodobacterales___D_4__Rhodobacteraceae___D_5__Ruegeria_vs_growth_rate_mm_per_year/PGLS_results.tsv	-0.011809	skeleton	lambda=1 delta=MLkappa=1	delta	delta : 1 (95% CI 0.296181694564284 - NA )	0.105378	0.00301251	../output/trait_table_growth_rate_endos_present.tsv	../output/huang_roy_genus_tree.newick
A12a_Taxa_vs_Growth_Rate_Zeros_Excluded	mucus_D_0__Bacteria___D_1__Proteobacteria___D_2__Gammaproteobacteria___D_3__Betaproteobacteriales___D_4__Burkholderiaceae___D_5__Aquabacterium	growth_rate_mm_per_year	0.183764	0.110862	NA (q values only calculated for best models by AIC)	4	0.000692726	BM_Kappa	FALSE	-40.1872	-39.1872	2.03755	None	None	../output/PIC_results/A12a_Taxa_vs_Growth_Rate_Zeros_Excluded/PIC_mucus_D_0__Bacteria___D_1__Proteobacteria___D_2__Gammaproteobacteria___D_3__Betaproteobacteriales___D_4__Burkholderiaceae___D_5__Aquabacterium_vs_growth_rate_mm_per_year/PGLS_results.tsv	-0.00158728	mucus	lambda=1 delta=1kappa=ML	kappa	kappa : 1e-06 (95% CI NA - 0.393481912768849 )	0.0572812	0.000404918	../output/trait_table_growth_rate_endos_present.tsv	../output/huang_roy_genus_tree.newick
A12a_Taxa_vs_Growth_Rate_Zeros_Excluded	mucus_D_0__Bacteria___D_1__Proteobacteria___D_2__Alphaproteobacteria___D_3__Rickettsiales___D_4__Midichloriaceae___D_5__MD3_55	growth_rate_mm_per_year	0.198348	0.0961822	NA (q values only calculated for best models by AIC)	14	-0.00677791	BM	FALSE	-28.9649	-27.9649	12.2408	None	None	../output/PIC_results/A12a_Taxa_vs_Growth_Rate_Zeros_Excluded/PIC_mucus_D_0__Bacteria___D_1__Proteobacteria___D_2__Alphaproteobacteria___D_3__Rickettsiales___D_4__Midichloriaceae___D_5__MD3_55_vs_growth_rate_mm_per_year/PGLS_results.tsv	-0.0148146	mucus	lambda=1 delta=1kappa=1	None	All parameters fixed	0.140493	0.00377923	../output/trait_table_growth_rate_endos_present.tsv	../output/huang_roy_genus_tree.newick
A12a_Taxa_vs_Growth_Rate_Zeros_Excluded	skeleton_D_0__Bacteria___D_1__Proteobacteria___D_2__Alphaproteobacteria___D_3__Rhodobacterales___D_4__Rhodobacteraceae___D_5__Ruegeria	growth_rate_mm_per_year	0.00526513	0.789429	NA (q values only calculated for best models by AIC)	6	0.000820055	BM	FALSE	-29.5312	-28.6082	11.3852	None	None	../output/PIC_results/A12a_Taxa_vs_Growth_Rate_Zeros_Excluded/PIC_skeleton_D_0__Bacteria___D_1__Proteobacteria___D_2__Alphaproteobacteria___D_3__Rhodobacterales___D_4__Rhodobacteraceae___D_5__Ruegeria_vs_growth_rate_mm_per_year/PGLS_results.tsv	-0.011809	skeleton	lambda=1 delta=1kappa=1	None	All parameters fixed	0.105378	0.00301251	../output/trait_table_growth_rate_endos_present.tsv	../output/huang_roy_genus_tree.newick
A12a_Taxa_vs_Growth_Rate_Zeros_Excluded	skeleton_D_0__Bacteria___D_1__Proteobacteria___D_2__Deltaproteobacteria___D_3__Desulfobacterales___D_4__Desulfobacteraceae___D_5__Desulfobacter	growth_rate_mm_per_year	0.0807429	0.286154	NA (q values only calculated for best models by AIC)	16	0.0150581	BM_Delta	FALSE	-30.7938	-29.8707	13.0292	None	None	../output/PIC_results/A12a_Taxa_vs_Growth_Rate_Zeros_Excluded/PIC_skeleton_D_0__Bacteria___D_1__Proteobacteria___D_2__Deltaproteobacteria___D_3__Desulfobacterales___D_4__Desulfobacteraceae___D_5__Desulfobacter_vs_growth_rate_mm_per_year/PGLS_results.tsv	-0.0532304	skeleton	lambda=1 delta=MLkappa=1	delta	delta : 1 (95% CI 0.298207700354805 - NA )	0.103774	0.0135792	../output/trait_table_growth_rate_endos_present.tsv	../output/huang_roy_genus_tree.newick
A12a_Taxa_vs_Growth_Rate_Zeros_Excluded	skeleton_D_0__Bacteria___D_1__Proteobacteria___D_2__Deltaproteobacteria___D_3__Myxococcales___D_4__P3OB_42___D_5__uncultured_bacterium	growth_rate_mm_per_year	0.0675508	0.330983	NA (q values only calculated for best models by AIC)	15	0.00106312	BM_Kappa	FALSE	-41.3414	-40.4183	0.942937	None	None	../output/PIC_results/A12a_Taxa_vs_Growth_Rate_Zeros_Excluded/PIC_skeleton_D_0__Bacteria___D_1__Proteobacteria___D_2__Deltaproteobacteria___D_3__Myxococcales___D_4__P3OB_42___D_5__uncultured_bacterium_vs_growth_rate_mm_per_year/PGLS_results.tsv	-0.00413811	skeleton	lambda=1 delta=1kappa=ML	kappa	kappa : 1e-06 (95% CI NA - 0.43338362191391 )	0.109427	0.00105564	../output/trait_table_growth_rate_endos_present.tsv	../output/huang_roy_genus_tree.newick
A12a_Taxa_vs_Growth_Rate_Zeros_Excluded	tissue_D_0__Bacteria___D_1__Proteobacteria___D_2__Alphaproteobacteria___D_3__Sphingomonadales___D_4__Sphingomonadaceae___D_5__Sphingobium	growth_rate_mm_per_year	0.000140417	0.965259	NA (q values only calculated for best models by AIC)	17	-1.63206e-05	BM	FALSE	-29.449	-28.5259	13.625	None	None	../output/PIC_results/A12a_Taxa_vs_Growth_Rate_Zeros_Excluded/PIC_tissue_D_0__Bacteria___D_1__Proteobacteria___D_2__Alphaproteobacteria___D_3__Sphingomonadales___D_4__Sphingomonadaceae___D_5__Sphingobium_vs_growth_rate_mm_per_year/PGLS_results.tsv	-0.00144284	tissue	lambda=1 delta=1kappa=1	None	All parameters fixed	0.113847	0.000368071	../output/trait_table_growth_rate_endos_present.tsv	../output/huang_roy_genus_tree.newick
A12a_Taxa_vs_Growth_Rate_Zeros_Excluded	mucus_D_0__Bacteria___D_1__Proteobacteria___D_2__Gammaproteobacteria___D_3__Oceanospirillales___D_4__Endozoicomonadaceae___D_5__Endozoicomonas	growth_rate_mm_per_year	0.127343	0.191663	NA (q values only calculated for best models by AIC)	16	0.000232293	BM_Kappa	FALSE	-39.1846	-38.1846	0.431154	None	None	../output/PIC_results/A12a_Taxa_vs_Growth_Rate_Zeros_Excluded/PIC_mucus_D_0__Bacteria___D_1__Proteobacteria___D_2__Gammaproteobacteria___D_3__Oceanospirillales___D_4__Endozoicomonadaceae___D_5__Endozoicomonas_vs_growth_rate_mm_per_year/PGLS_results.tsv	-0.000661127	mucus	lambda=1 delta=1kappa=ML	kappa	kappa : 1e-06 (95% CI NA - NA )	0.101281	0.000168655	../output/trait_table_growth_rate_endos_present.tsv	../output/huang_roy_genus_tree.newick
A12a_Taxa_vs_Growth_Rate_Zeros_Excluded	mucus_D_0__Bacteria___D_1__Proteobacteria___D_2__Alphaproteobacteria___D_3__Sphingomonadales___D_4__Sphingomonadaceae___D_5__Sphingobium	growth_rate_mm_per_year	0.0982138	0.255368	NA (q values only calculated for best models by AIC)	15	0.000451167	BM_Kappa	FALSE	-38.692	-37.692	0.232465	None	None	../output/PIC_results/A12a_Taxa_vs_Growth_Rate_Zeros_Excluded/PIC_mucus_D_0__Bacteria___D_1__Proteobacteria___D_2__Alphaproteobacteria___D_3__Sphingomonadales___D_4__Sphingomonadaceae___D_5__Sphingobium_vs_growth_rate_mm_per_year/PGLS_results.tsv	-0.00148634	mucus	lambda=1 delta=1kappa=ML	kappa	kappa : 1e-06 (95% CI NA - 0.482130461795946 )	0.0737783	0.000379168	../output/trait_table_growth_rate_endos_present.tsv	../output/huang_roy_genus_tree.newick
A12a_Taxa_vs_Growth_Rate_Zeros_Excluded	mucus_D_0__Bacteria___D_1__Proteobacteria___D_2__Gammaproteobacteria___D_3__Pseudomonadales___D_4__Pseudomonadaceae___D_5__Pseudomonas	growth_rate_mm_per_year	0.0601052	0.378484	NA (q values only calculated for best models by AIC)	17	0.000230254	BM_Delta	FALSE	-26.5785	-25.5785	17.5641	None	None	../output/PIC_results/A12a_Taxa_vs_Growth_Rate_Zeros_Excluded/PIC_mucus_D_0__Bacteria___D_1__Proteobacteria___D_2__Gammaproteobacteria___D_3__Pseudomonadales___D_4__Pseudomonadaceae___D_5__Pseudomonas_vs_growth_rate_mm_per_year/PGLS_results.tsv	-0.000989929	mucus	lambda=1 delta=MLkappa=1	delta	delta : 1 (95% CI 0.308467636668605 - NA )	0.0882389	0.000252533	../output/trait_table_growth_rate_endos_present.tsv	../output/huang_roy_genus_tree.newick
A12a_Taxa_vs_Growth_Rate_Zeros_Excluded	skeleton_D_0__Bacteria___D_1__Bacteroidetes___D_2__Bacteroidia___D_3__Cytophagales___D_4__Amoebophilaceae___D_5__Candidatus_Amoebophilus	growth_rate_mm_per_year	0.00574782	0.780199	NA (q values only calculated for best models by AIC)	11	-5.68654e-05	BM	FALSE	-29.539	-28.6159	12.2	None	None	../output/PIC_results/A12a_Taxa_vs_Growth_Rate_Zeros_Excluded/PIC_skeleton_D_0__Bacteria___D_1__Bacteroidetes___D_2__Bacteroidia___D_3__Cytophagales___D_4__Amoebophilaceae___D_5__Candidatus_Amoebophilus_vs_growth_rate_mm_per_year/PGLS_results.tsv	-0.00078355	skeleton	lambda=1 delta=1kappa=1	None	All parameters fixed	0.115585	0.000199885	../output/trait_table_growth_rate_endos_present.tsv	../output/huang_roy_genus_tree.newick
A12a_Taxa_vs_Growth_Rate_Zeros_Excluded	tissue_D_0__Bacteria___D_1__Proteobacteria___D_2__Gammaproteobacteria___D_3__Pseudomonadales___D_4__Pseudomonadaceae___D_5__Pseudomonas	growth_rate_mm_per_year	0.00505363	0.793615	NA (q values only calculated for best models by AIC)	12	0.000100743	BM_Delta	FALSE	-29.5278	-28.6048	14.0231	None	None	../output/PIC_results/A12a_Taxa_vs_Growth_Rate_Zeros_Excluded/PIC_tissue_D_0__Bacteria___D_1__Proteobacteria___D_2__Gammaproteobacteria___D_3__Pseudomonadales___D_4__Pseudomonadaceae___D_5__Pseudomonas_vs_growth_rate_mm_per_year/PGLS_results.tsv	-0.00148093	tissue	lambda=1 delta=MLkappa=1	delta	delta : 1 (95% CI 0.300895112874439 - NA )	0.10834	0.000377789	../output/trait_table_growth_rate_endos_present.tsv	../output/huang_roy_genus_tree.newick
A12a_Taxa_vs_Growth_Rate_Zeros_Excluded	tissue_D_0__Bacteria___D_1__Tenericutes___D_2__Mollicutes___D_3__Mycoplasmatales___D_4__Mycoplasmataceae___D_5__Mycoplasma	growth_rate_mm_per_year	0.00512002	0.792291	NA (q values only calculated for best models by AIC)	7	0.0165781	BM	FALSE	-29.5289	-28.6058	11.6651	None	None	../output/PIC_results/A12a_Taxa_vs_Growth_Rate_Zeros_Excluded/PIC_tissue_D_0__Bacteria___D_1__Tenericutes___D_2__Mollicutes___D_3__Mycoplasmatales___D_4__Mycoplasmataceae___D_5__Mycoplasma_vs_growth_rate_mm_per_year/PGLS_results.tsv	-0.242107	tissue	lambda=1 delta=1kappa=1	None	All parameters fixed	0.111471	0.0617619	../output/trait_table_growth_rate_endos_present.tsv	../output/huang_roy_genus_tree.newick
A12a_Taxa_vs_Growth_Rate_Zeros_Excluded	skeleton_D_0__Bacteria___D_1__Proteobacteria___D_2__Deltaproteobacteria___D_3__Myxococcales___D_4__P3OB_42___D_5__uncultured_bacterium	growth_rate_mm_per_year	0.00635933	0.769083	NA (q values only calculated for best models by AIC)	15	0.000422431	BM	FALSE	-29.5488	-28.6258	12.7355	None	None	../output/PIC_results/A12a_Taxa_vs_Growth_Rate_Zeros_Excluded/PIC_skeleton_D_0__Bacteria___D_1__Proteobacteria___D_2__Deltaproteobacteria___D_3__Myxococcales___D_4__P3OB_42___D_5__uncultured_bacterium_vs_growth_rate_mm_per_year/PGLS_results.tsv	-0.00553206	skeleton	lambda=1 delta=1kappa=1	None	All parameters fixed	0.111074	0.00141124	../output/trait_table_growth_rate_endos_present.tsv	../output/huang_roy_genus_tree.newick
A12a_Taxa_vs_Growth_Rate_Zeros_Excluded	mucus_D_0__Bacteria___D_1__Proteobacteria___D_2__Gammaproteobacteria___D_3__Alteromonadales___D_4__Pseudoalteromonadaceae___D_5__Pseudoalteromonas	growth_rate_mm_per_year	0.104209	0.240578	NA (q values only calculated for best models by AIC)	16	-0.000131413	BM_Kappa	FALSE	-38.7921	-37.7921	1.40963	None	None	../output/PIC_results/A12a_Taxa_vs_Growth_Rate_Zeros_Excluded/PIC_mucus_D_0__Bacteria___D_1__Proteobacteria___D_2__Gammaproteobacteria___D_3__Alteromonadales___D_4__Pseudoalteromonadaceae___D_5__Pseudoalteromonas_vs_growth_rate_mm_per_year/PGLS_results.tsv	-0.000418893	mucus	lambda=1 delta=1kappa=ML	kappa	kappa : 1e-06 (95% CI NA - 0.619755653611343 )	0.120259	0.00010686	../output/trait_table_growth_rate_endos_present.tsv	../output/huang_roy_genus_tree.newick
A12a_Taxa_vs_Growth_Rate_Zeros_Excluded	skeleton_D_0__Bacteria___D_1__Firmicutes___D_2__Clostridia___D_3__Clostridiales___D_4__Clostridiaceae_4___D_5__Paramaledivibacter	growth_rate_mm_per_year	0.0130661	0.673372	NA (q values only calculated for best models by AIC)	8	0.000130618	BM_Delta	FALSE	-29.6572	-28.7341	12.1982	None	None	../output/PIC_results/A12a_Taxa_vs_Growth_Rate_Zeros_Excluded/PIC_skeleton_D_0__Bacteria___D_1__Firmicutes___D_2__Clostridia___D_3__Clostridiales___D_4__Clostridiaceae_4___D_5__Paramaledivibacter_vs_growth_rate_mm_per_year/PGLS_results.tsv	-0.00118932	skeleton	lambda=1 delta=MLkappa=1	delta	delta : 1 (95% CI 0.294490890823241 - NA )	0.110249	0.000303397	../output/trait_table_growth_rate_endos_present.tsv	../output/huang_roy_genus_tree.newick
A12a_Taxa_vs_Growth_Rate_Zeros_Excluded	mucus_D_0__Bacteria___D_1__Proteobacteria___D_2__Alphaproteobacteria___D_3__Sphingomonadales___D_4__Sphingomonadaceae___D_5__Sphingobium	growth_rate_mm_per_year	0.166402	0.131201	NA (q values only calculated for best models by AIC)	15	0.000655626	BM	FALSE	-28.3788	-27.3788	10.5457	None	None	../output/PIC_results/A12a_Taxa_vs_Growth_Rate_Zeros_Excluded/PIC_mucus_D_0__Bacteria___D_1__Proteobacteria___D_2__Alphaproteobacteria___D_3__Sphingomonadales___D_4__Sphingomonadaceae___D_5__Sphingobium_vs_growth_rate_mm_per_year/PGLS_results.tsv	-0.0015954	mucus	lambda=1 delta=1kappa=1	None	All parameters fixed	0.0503125	0.00040699	../output/trait_table_growth_rate_endos_present.tsv	../output/huang_roy_genus_tree.newick
A12a_Taxa_vs_Growth_Rate_Zeros_Excluded	mucus_D_0__Bacteria___D_1__Tenericutes___D_2__Mollicutes___D_3__Entomoplasmatales___D_4__Spiroplasmataceae___D_5__Spiroplasma	growth_rate_mm_per_year	0.0330904	0.516433	NA (q values only calculated for best models by AIC)	6	0.00657099	BM	FALSE	-26.1535	-25.1535	11.7193	None	None	../output/PIC_results/A12a_Taxa_vs_Growth_Rate_Zeros_Excluded/PIC_mucus_D_0__Bacteria___D_1__Tenericutes___D_2__Mollicutes___D_3__Entomoplasmatales___D_4__Spiroplasmataceae___D_5__Spiroplasma_vs_growth_rate_mm_per_year/PGLS_results.tsv	-0.0386177	mucus	lambda=1 delta=1kappa=1	None	All parameters fixed	0.104217	0.00985146	../output/trait_table_growth_rate_endos_present.tsv	../output/huang_roy_genus_tree.newick
A12a_Taxa_vs_Growth_Rate_Zeros_Excluded	tissue_D_0__Bacteria___D_1__Proteobacteria___D_2__Alphaproteobacteria___D_3__Rhodospirillales___D_4__Terasakiellaceae___D_5__uncultured	growth_rate_mm_per_year	0.639487	0.000200629	NA (q values only calculated for best models by AIC)	16	0.000584679	BM	FALSE	-45.7704	-44.8473	2.50115	None	None	../output/PIC_results/A12a_Taxa_vs_Growth_Rate_Zeros_Excluded/PIC_tissue_D_0__Bacteria___D_1__Proteobacteria___D_2__Alphaproteobacteria___D_3__Rhodospirillales___D_4__Terasakiellaceae___D_5__uncultured_vs_growth_rate_mm_per_year/PGLS_results.tsv	0.000354718053836699 - 0.000814640749841414	tissue	lambda=1 delta=1kappa=1	None	All parameters fixed	0.108477	0.000117327	../output/trait_table_growth_rate_endos_present.tsv	../output/huang_roy_genus_tree.newick
A12a_Taxa_vs_Growth_Rate_Zeros_Excluded	all_D_0__Bacteria___D_1__Proteobacteria___D_2__Gammaproteobacteria___D_3__Betaproteobacteriales___D_4__Burkholderiaceae___D_5__Aquabacterium	growth_rate_mm_per_year	0.141366	0.151215	NA (q values only calculated for best models by AIC)	12	0.000607418	BM_Kappa	FALSE	-42.6609	-41.7379	1.954	None	None	../output/PIC_results/A12a_Taxa_vs_Growth_Rate_Zeros_Excluded/PIC_all_D_0__Bacteria___D_1__Proteobacteria___D_2__Gammaproteobacteria___D_3__Betaproteobacteriales___D_4__Burkholderiaceae___D_5__Aquabacterium_vs_growth_rate_mm_per_year/PGLS_results.tsv	-0.00156834	all	lambda=1 delta=1kappa=ML	kappa	kappa : 1e-06 (95% CI NA - 0.402205809775545 )	0.0886505	0.000400087	../output/trait_table_growth_rate_endos_present.tsv	../output/huang_roy_genus_tree.newick
A12a_Taxa_vs_Growth_Rate_Zeros_Excluded	tissue_D_0__Bacteria___D_1__Proteobacteria___D_2__Alphaproteobacteria___D_3__Rickettsiales___D_4__Midichloriaceae___D_5__MD3_55	growth_rate_mm_per_year	0.153529	0.133368	NA (q values only calculated for best models by AIC)	7	-0.0371142	BM_Kappa	FALSE	-42.8892	-41.9661	1.27741	None	None	../output/PIC_results/A12a_Taxa_vs_Growth_Rate_Zeros_Excluded/PIC_tissue_D_0__Bacteria___D_1__Proteobacteria___D_2__Alphaproteobacteria___D_3__Rickettsiales___D_4__Midichloriaceae___D_5__MD3_55_vs_growth_rate_mm_per_year/PGLS_results.tsv	-0.0913006	tissue	lambda=1 delta=1kappa=ML	kappa	kappa : 1e-06 (95% CI NA - 0.471432840493094 )	0.13385	0.023291	../output/trait_table_growth_rate_endos_present.tsv	../output/huang_roy_genus_tree.newick
A12a_Taxa_vs_Growth_Rate_Zeros_Excluded	all_D_0__Bacteria___D_1__Proteobacteria___D_2__Gammaproteobacteria___D_3__Oceanospirillales___D_4__Endozoicomonadaceae___D_5__Endozoicomonas	growth_rate_mm_per_year	0.480588	0.00290364	NA (q values only calculated for best models by AIC)	17	0.000425548	BM_Delta	FALSE	-39.9277	-39.0046	7.63656	None	None	../output/PIC_results/A12a_Taxa_vs_Growth_Rate_Zeros_Excluded/PIC_all_D_0__Bacteria___D_1__Proteobacteria___D_2__Gammaproteobacteria___D_3__Oceanospirillales___D_4__Endozoicomonadaceae___D_5__Endozoicomonas_vs_growth_rate_mm_per_year/PGLS_results.tsv	0.000193803251708751 - 0.000657293422515117	all	lambda=1 delta=MLkappa=1	delta	delta : 1 (95% CI 0.275092703373555 - NA )	0.0824578	0.000118237	../output/trait_table_growth_rate_endos_present.tsv	../output/huang_roy_genus_tree.newick
A12a_Taxa_vs_Growth_Rate_Zeros_Excluded	skeleton_D_0__Bacteria___D_1__Proteobacteria___D_2__Gammaproteobacteria___D_3__Pseudomonadales___D_4__Pseudomonadaceae___D_5__Pseudomonas	growth_rate_mm_per_year	0.0432172	0.439762	NA (q values only calculated for best models by AIC)	17	0.000359824	BM_Delta	FALSE	-30.1536	-29.2305	13.8598	None	None	../output/PIC_results/A12a_Taxa_vs_Growth_Rate_Zeros_Excluded/PIC_skeleton_D_0__Bacteria___D_1__Proteobacteria___D_2__Gammaproteobacteria___D_3__Pseudomonadales___D_4__Pseudomonadaceae___D_5__Pseudomonas_vs_growth_rate_mm_per_year/PGLS_results.tsv	-0.00177374	skeleton	lambda=1 delta=MLkappa=1	delta	delta : 1 (95% CI 0.303408742372615 - NA )	0.0986477	0.000452485	../output/trait_table_growth_rate_endos_present.tsv	../output/huang_roy_genus_tree.newick
A12a_Taxa_vs_Growth_Rate_Zeros_Excluded	tissue_D_0__Bacteria___D_1__Proteobacteria___D_2__Gammaproteobacteria___D_3__Betaproteobacteriales___D_4__Burkholderiaceae___D_5__Aquabacterium	growth_rate_mm_per_year	0.0230262	0.574794	NA (q values only calculated for best models by AIC)	15	-0.000229758	BM	FALSE	-29.8195	-28.8964	12.5159	None	None	../output/PIC_results/A12a_Taxa_vs_Growth_Rate_Zeros_Excluded/PIC_tissue_D_0__Bacteria___D_1__Proteobacteria___D_2__Gammaproteobacteria___D_3__Betaproteobacteriales___D_4__Burkholderiaceae___D_5__Aquabacterium_vs_growth_rate_mm_per_year/PGLS_results.tsv	-0.00156792	tissue	lambda=1 delta=1kappa=1	None	All parameters fixed	0.123111	0.000399979	../output/trait_table_growth_rate_endos_present.tsv	../output/huang_roy_genus_tree.newick
A12a_Taxa_vs_Growth_Rate_Zeros_Excluded	all_D_0__Bacteria___D_1__Cyanobacteria___D_2__Oxyphotobacteria___D_3__Synechococcales___D_4__Cyanobiaceae___D_5__Synechococcus_CC9902	growth_rate_mm_per_year	0.187012	0.0943397	NA (q values only calculated for best models by AIC)	14	0.00262231	BM_Delta	FALSE	-32.7594	-31.8363	8.47415	None	None	../output/PIC_results/A12a_Taxa_vs_Growth_Rate_Zeros_Excluded/PIC_all_D_0__Bacteria___D_1__Cyanobacteria___D_2__Oxyphotobacteria___D_3__Synechococcales___D_4__Cyanobiaceae___D_5__Synechococcus_CC9902_vs_growth_rate_mm_per_year/PGLS_results.tsv	-0.00572813	all	lambda=1 delta=MLkappa=1	delta	delta : 1 (95% CI 0.277619136129273 - NA )	0.0890289	0.00146126	../output/trait_table_growth_rate_endos_present.tsv	../output/huang_roy_genus_tree.newick
A12a_Taxa_vs_Growth_Rate_Zeros_Excluded	all_D_0__Bacteria___D_1__Proteobacteria___D_2__Gammaproteobacteria___D_3__Pseudomonadales___D_4__Pseudomonadaceae___D_5__Pseudomonas	growth_rate_mm_per_year	0.103016	0.225476	NA (q values only calculated for best models by AIC)	16	0.000457456	BM	FALSE	-31.1862	-30.2632	14.9835	None	None	../output/PIC_results/A12a_Taxa_vs_Growth_Rate_Zeros_Excluded/PIC_all_D_0__Bacteria___D_1__Proteobacteria___D_2__Gammaproteobacteria___D_3__Pseudomonadales___D_4__Pseudomonadaceae___D_5__Pseudomonas_vs_growth_rate_mm_per_year/PGLS_results.tsv	-0.0014142	all	lambda=1 delta=1kappa=1	None	All parameters fixed	0.084647	0.000360766	../output/trait_table_growth_rate_endos_present.tsv	../output/huang_roy_genus_tree.newick
A12a_Taxa_vs_Growth_Rate_Zeros_Excluded	mucus_D_0__Bacteria___D_1__Cyanobacteria___D_2__Oxyphotobacteria___D_3__Synechococcales___D_4__Cyanobiaceae___D_5__Synechococcus_CC9902	growth_rate_mm_per_year	0.126764	0.192749	NA (q values only calculated for best models by AIC)	10	0.000859883	BM_Delta	FALSE	-27.6819	-26.6819	11.1772	None	None	../output/PIC_results/A12a_Taxa_vs_Growth_Rate_Zeros_Excluded/PIC_mucus_D_0__Bacteria___D_1__Cyanobacteria___D_2__Oxyphotobacteria___D_3__Synechococcales___D_4__Cyanobiaceae___D_5__Synechococcus_CC9902_vs_growth_rate_mm_per_year/PGLS_results.tsv	-0.0024537	mucus	lambda=1 delta=MLkappa=1	delta	delta : 1 (95% CI 0.290800594167716 - NA )	0.0957487	0.000625944	../output/trait_table_growth_rate_endos_present.tsv	../output/huang_roy_genus_tree.newick
A12a_Taxa_vs_Growth_Rate_Zeros_Excluded	all_D_0__Archaea___D_1__Thaumarchaeota___D_2__Nitrososphaeria___D_3__Nitrosopumilales___D_4__Nitrosopumilaceae___D_5__Candidatus_Nitrosopumilus	growth_rate_mm_per_year	0.444932	0.00476447	NA (q values only calculated for best models by AIC)	13	-0.00331339	BM	FALSE	-38.8654	-37.9423	13.7065	None	None	../output/PIC_results/A12a_Taxa_vs_Growth_Rate_Zeros_Excluded/PIC_all_D_0__Archaea___D_1__Thaumarchaeota___D_2__Nitrososphaeria___D_3__Nitrosopumilales___D_4__Nitrosopumilaceae___D_5__Candidatus_Nitrosopumilus_vs_growth_rate_mm_per_year/PGLS_results.tsv	-0.00387723	all	lambda=1 delta=1kappa=1	None	All parameters fixed	0.15959	0.000989088	../output/trait_table_growth_rate_endos_present.tsv	../output/huang_roy_genus_tree.newick
A12a_Taxa_vs_Growth_Rate_Zeros_Excluded	tissue_D_0__Archaea___D_1__Thaumarchaeota___D_2__Nitrososphaeria___D_3__Nitrosopumilales___D_4__Nitrosopumilaceae___D_5__Candidatus_Nitrosopumilus	growth_rate_mm_per_year	0.406012	0.00793476	NA (q values only calculated for best models by AIC)	17	-0.00236508	BM_Kappa	FALSE	-48.5567	-47.6336	2.33659	None	None	../output/PIC_results/A12a_Taxa_vs_Growth_Rate_Zeros_Excluded/PIC_tissue_D_0__Archaea___D_1__Thaumarchaeota___D_2__Nitrososphaeria___D_3__Nitrosopumilales___D_4__Nitrosopumilaceae___D_5__Candidatus_Nitrosopumilus_vs_growth_rate_mm_per_year/PGLS_results.tsv	-0.00299701	tissue	lambda=1 delta=1kappa=ML	kappa	kappa : 1e-06 (95% CI NA - 0.425793780186514 )	0.159063	0.000764542	../output/trait_table_growth_rate_endos_present.tsv	../output/huang_roy_genus_tree.newick
A12a_Taxa_vs_Growth_Rate_Zeros_Excluded	tissue_D_0__Bacteria___D_1__Proteobacteria___D_2__Alphaproteobacteria___D_3__Sphingomonadales___D_4__Sphingomonadaceae___D_5__Sphingobium	growth_rate_mm_per_year	0.129709	0.170607	NA (q values only calculated for best models by AIC)	17	0.000371992	BM_Kappa	FALSE	-42.4452	-41.5221	0.628804	None	None	../output/PIC_results/A12a_Taxa_vs_Growth_Rate_Zeros_Excluded/PIC_tissue_D_0__Bacteria___D_1__Proteobacteria___D_2__Alphaproteobacteria___D_3__Sphingomonadales___D_4__Sphingomonadaceae___D_5__Sphingobium_vs_growth_rate_mm_per_year/PGLS_results.tsv	-0.00100949	tissue	lambda=1 delta=1kappa=ML	kappa	kappa : 1e-06 (95% CI NA - 0.358632215621546 )	0.104606	0.000257524	../output/trait_table_growth_rate_endos_present.tsv	../output/huang_roy_genus_tree.newick
A12a_Taxa_vs_Growth_Rate_Zeros_Excluded	skeleton_D_0__Bacteria___D_1__Firmicutes___D_2__Clostridia___D_3__Clostridiales___D_4__Clostridiaceae_4___D_5__Paramaledivibacter	growth_rate_mm_per_year	0.0104818	0.705953	NA (q values only calculated for best models by AIC)	8	-0.000145537	BM_Kappa	FALSE	-40.3909	-39.4678	1.46448	None	None	../output/PIC_results/A12a_Taxa_vs_Growth_Rate_Zeros_Excluded/PIC_skeleton_D_0__Bacteria___D_1__Firmicutes___D_2__Clostridia___D_3__Clostridiales___D_4__Clostridiaceae_4___D_5__Paramaledivibacter_vs_growth_rate_mm_per_year/PGLS_results.tsv	-0.00148146	skeleton	lambda=1 delta=1kappa=ML	kappa	kappa : 1e-06 (95% CI NA - 0.481644900266671 )	0.121828	0.000377923	../output/trait_table_growth_rate_endos_present.tsv	../output/huang_roy_genus_tree.newick
A12a_Taxa_vs_Growth_Rate_Zeros_Excluded	tissue_D_0__Bacteria___D_1__Proteobacteria___D_2__Alphaproteobacteria___D_3__Rhizobiales___D_4__Beijerinckiaceae___D_5__Methylobacterium	growth_rate_mm_per_year	0.074986	0.30476	NA (q values only calculated for best models by AIC)	4	-0.000774238	BM	FALSE	-30.6939	-29.7708	10.1417	None	None	../output/PIC_results/A12a_Taxa_vs_Growth_Rate_Zeros_Excluded/PIC_tissue_D_0__Bacteria___D_1__Proteobacteria___D_2__Alphaproteobacteria___D_3__Rhizobiales___D_4__Beijerinckiaceae___D_5__Methylobacterium_vs_growth_rate_mm_per_year/PGLS_results.tsv	-0.00284892	tissue	lambda=1 delta=1kappa=1	None	All parameters fixed	0.123221	0.000726766	../output/trait_table_growth_rate_endos_present.tsv	../output/huang_roy_genus_tree.newick
A12a_Taxa_vs_Growth_Rate_Zeros_Excluded	all_D_0__Bacteria___D_1__Proteobacteria___D_2__Gammaproteobacteria___D_3__Pseudomonadales___D_4__Pseudomonadaceae___D_5__Pseudomonas	growth_rate_mm_per_year	0.103016	0.225476	NA (q values only calculated for best models by AIC)	16	0.000457456	BM_Delta	FALSE	-31.1862	-30.2632	14.9835	None	None	../output/PIC_results/A12a_Taxa_vs_Growth_Rate_Zeros_Excluded/PIC_all_D_0__Bacteria___D_1__Proteobacteria___D_2__Gammaproteobacteria___D_3__Pseudomonadales___D_4__Pseudomonadaceae___D_5__Pseudomonas_vs_growth_rate_mm_per_year/PGLS_results.tsv	-0.0014142	all	lambda=1 delta=MLkappa=1	delta	delta : 1 (95% CI 0.308322137137061 - NA )	0.084647	0.000360766	../output/trait_table_growth_rate_endos_present.tsv	../output/huang_roy_genus_tree.newick
A12a_Taxa_vs_Growth_Rate_Zeros_Excluded	skeleton_D_0__Bacteria___D_1__Proteobacteria___D_2__Alphaproteobacteria___D_3__Rhodospirillales___D_4__Terasakiellaceae___D_5__uncultured	growth_rate_mm_per_year	0.605858	0.000383006	NA (q values only calculated for best models by AIC)	16	0.000449959	BM	FALSE	-44.3435	-43.4204	2.5395	None	None	../output/PIC_results/A12a_Taxa_vs_Growth_Rate_Zeros_Excluded/PIC_skeleton_D_0__Bacteria___D_1__Proteobacteria___D_2__Alphaproteobacteria___D_3__Rhodospirillales___D_4__Terasakiellaceae___D_5__uncultured_vs_growth_rate_mm_per_year/PGLS_results.tsv	0.000259848724749362 - 0.000640069706539523	skeleton	lambda=1 delta=1kappa=1	None	All parameters fixed	0.107172	9.69951e-05	../output/trait_table_growth_rate_endos_present.tsv	../output/huang_roy_genus_tree.newick
A12a_Taxa_vs_Growth_Rate_Zeros_Excluded	tissue_D_0__Bacteria___D_1__Bacteroidetes___D_2__Bacteroidia___D_3__Flavobacteriales___D_4__Flavobacteriaceae___D_5__Maritimimonas	growth_rate_mm_per_year	0.000579177	0.929505	NA (q values only calculated for best models by AIC)	8	-3.14358e-05	BM	FALSE	-29.456	-28.533	11.4041	None	None	../output/PIC_results/A12a_Taxa_vs_Growth_Rate_Zeros_Excluded/PIC_tissue_D_0__Bacteria___D_1__Bacteroidetes___D_2__Bacteroidia___D_3__Flavobacteriales___D_4__Flavobacteriaceae___D_5__Maritimimonas_vs_growth_rate_mm_per_year/PGLS_results.tsv	-0.00136809	tissue	lambda=1 delta=1kappa=1	None	All parameters fixed	0.11354	0.000349003	../output/trait_table_growth_rate_endos_present.tsv	../output/huang_roy_genus_tree.newick
A12a_Taxa_vs_Growth_Rate_Zeros_Excluded	all_D_0__Bacteria___D_1__Proteobacteria___D_2__Alphaproteobacteria___D_3__Rickettsiales___D_4__Midichloriaceae___D_5__MD3_55	growth_rate_mm_per_year	0.0906016	0.257273	NA (q values only calculated for best models by AIC)	12	-0.0122171	BM_Delta	FALSE	-30.9663	-30.0432	12.524	None	None	../output/PIC_results/A12a_Taxa_vs_Growth_Rate_Zeros_Excluded/PIC_all_D_0__Bacteria___D_1__Proteobacteria___D_2__Alphaproteobacteria___D_3__Rickettsiales___D_4__Midichloriaceae___D_5__MD3_55_vs_growth_rate_mm_per_year/PGLS_results.tsv	-0.0405507	all	lambda=1 delta=MLkappa=1	delta	delta : 1 (95% CI 0.303605134668668 - NA )	0.132886	0.0103446	../output/trait_table_growth_rate_endos_present.tsv	../output/huang_roy_genus_tree.newick
A12a_Taxa_vs_Growth_Rate_Zeros_Excluded	all_D_0__Bacteria___D_1__Tenericutes___D_2__Mollicutes___D_3__Mycoplasmatales___D_4__Mycoplasmataceae___D_5__Mycoplasma	growth_rate_mm_per_year	0.146802	0.142959	NA (q values only calculated for best models by AIC)	9	-0.0131027	BM	FALSE	-31.987	-31.0639	10.3585	None	None	../output/PIC_results/A12a_Taxa_vs_Growth_Rate_Zeros_Excluded/PIC_all_D_0__Bacteria___D_1__Tenericutes___D_2__Mollicutes___D_3__Mycoplasmatales___D_4__Mycoplasmataceae___D_5__Mycoplasma_vs_growth_rate_mm_per_year/PGLS_results.tsv	-0.0330935	all	lambda=1 delta=1kappa=1	None	All parameters fixed	0.115247	0.00844222	../output/trait_table_growth_rate_endos_present.tsv	../output/huang_roy_genus_tree.newick
A12a_Taxa_vs_Growth_Rate_Zeros_Excluded	mucus_D_0__Bacteria___D_1__Proteobacteria___D_2__Gammaproteobacteria___D_3__Vibrionales___D_4__Vibrionaceae___D_5__Photobacterium	growth_rate_mm_per_year	0.095596	0.262142	NA (q values only calculated for best models by AIC)	17	-0.000836926	BM_Delta	FALSE	-27.1559	-26.1559	12.697	None	None	../output/PIC_results/A12a_Taxa_vs_Growth_Rate_Zeros_Excluded/PIC_mucus_D_0__Bacteria___D_1__Proteobacteria___D_2__Gammaproteobacteria___D_3__Vibrionales___D_4__Vibrionaceae___D_5__Photobacterium_vs_growth_rate_mm_per_year/PGLS_results.tsv	-0.00279874	mucus	lambda=1 delta=MLkappa=1	delta	delta : 1 (95% CI 0.298896767967713 - NA )	0.119724	0.000713965	../output/trait_table_growth_rate_endos_present.tsv	../output/huang_roy_genus_tree.newick
A12a_Taxa_vs_Growth_Rate_Zeros_Excluded	skeleton_D_0__Bacteria___D_1__Bacteroidetes___D_2__Bacteroidia___D_3__Cytophagales___D_4__Cyclobacteriaceae___D_5__uncultured	growth_rate_mm_per_year	0.00257591	0.851923	NA (q values only calculated for best models by AIC)	16	7.07832e-05	BM_Kappa	FALSE	-40.2636	-39.3405	0.626394	None	None	../output/PIC_results/A12a_Taxa_vs_Growth_Rate_Zeros_Excluded/PIC_skeleton_D_0__Bacteria___D_1__Bacteroidetes___D_2__Bacteroidia___D_3__Cytophagales___D_4__Cyclobacteriaceae___D_5__uncultured_vs_growth_rate_mm_per_year/PGLS_results.tsv	-0.00145924	skeleton	lambda=1 delta=1kappa=ML	kappa	kappa : 1e-06 (95% CI NA - 0.494939896572121 )	0.116761	0.000372255	../output/trait_table_growth_rate_endos_present.tsv	../output/huang_roy_genus_tree.newick
A12a_Taxa_vs_Growth_Rate_Zeros_Excluded	all_D_0__Bacteria___D_1__Bacteroidetes___D_2__Bacteroidia___D_3__Bacteroidales___D_4__Rikenellaceae___D_5__Rikenellaceae_RC9_gut_group	growth_rate_mm_per_year	0.00804366	0.741164	NA (q values only calculated for best models by AIC)	7	-0.0422621	BM_Kappa	FALSE	-40.3515	-39.4285	0.528983	None	None	../output/PIC_results/A12a_Taxa_vs_Growth_Rate_Zeros_Excluded/PIC_all_D_0__Bacteria___D_1__Bacteroidetes___D_2__Bacteroidia___D_3__Bacteroidales___D_4__Rikenellaceae___D_5__Rikenellaceae_RC9_gut_group_vs_growth_rate_mm_per_year/PGLS_results.tsv	-0.491691	all	lambda=1 delta=1kappa=ML	kappa	kappa : 1e-06 (95% CI NA - 0.489491499252708 )	0.119512	0.125431	../output/trait_table_growth_rate_endos_present.tsv	../output/huang_roy_genus_tree.newick
A12a_Taxa_vs_Growth_Rate_Zeros_Excluded	all_D_0__Bacteria___D_1__Proteobacteria___D_2__Alphaproteobacteria___D_3__Rhodobacterales___D_4__Rhodobacteraceae___D_5__Ruegeria	growth_rate_mm_per_year	0.0611218	0.355935	NA (q values only calculated for best models by AIC)	17	-0.00254493	BM_Kappa	FALSE	-41.2314	-40.3084	1.02599	None	None	../output/PIC_results/A12a_Taxa_vs_Growth_Rate_Zeros_Excluded/PIC_all_D_0__Bacteria___D_1__Proteobacteria___D_2__Alphaproteobacteria___D_3__Rhodobacterales___D_4__Rhodobacteraceae___D_5__Ruegeria_vs_growth_rate_mm_per_year/PGLS_results.tsv	-0.0104497	all	lambda=1 delta=1kappa=ML	kappa	kappa : 1e-06 (95% CI NA - 0.512247890598337 )	0.139014	0.00266575	../output/trait_table_growth_rate_endos_present.tsv	../output/huang_roy_genus_tree.newick
A12a_Taxa_vs_Growth_Rate_Zeros_Excluded	tissue_D_0__Bacteria___D_1__Proteobacteria___D_2__Gammaproteobacteria___D_3__Oceanospirillales___D_4__Endozoicomonadaceae___D_5__Endozoicomonas	growth_rate_mm_per_year	0.401953	0.00835459	NA (q values only calculated for best models by AIC)	17	0.000168365	BM	FALSE	-37.6721	-36.7491	8.99096	None	None	../output/PIC_results/A12a_Taxa_vs_Growth_Rate_Zeros_Excluded/PIC_tissue_D_0__Bacteria___D_1__Proteobacteria___D_2__Gammaproteobacteria___D_3__Oceanospirillales___D_4__Endozoicomonadaceae___D_5__Endozoicomonas_vs_growth_rate_mm_per_year/PGLS_results.tsv	6.07867697340463e-05 - 0.000275942524869468	tissue	lambda=1 delta=1kappa=1	None	All parameters fixed	0.0892887	5.48867e-05	../output/trait_table_growth_rate_endos_present.tsv	../output/huang_roy_genus_tree.newick
A12a_Taxa_vs_Growth_Rate_Zeros_Excluded	mucus_D_0__Bacteria___D_1__Tenericutes___D_2__Mollicutes___D_3__Entomoplasmatales___D_4__Spiroplasmataceae___D_5__Spiroplasma	growth_rate_mm_per_year	0.0330904	0.516433	NA (q values only calculated for best models by AIC)	6	0.00657099	BM_Delta	FALSE	-26.1535	-25.1535	11.7193	None	None	../output/PIC_results/A12a_Taxa_vs_Growth_Rate_Zeros_Excluded/PIC_mucus_D_0__Bacteria___D_1__Tenericutes___D_2__Mollicutes___D_3__Entomoplasmatales___D_4__Spiroplasmataceae___D_5__Spiroplasma_vs_growth_rate_mm_per_year/PGLS_results.tsv	-0.0386177	mucus	lambda=1 delta=MLkappa=1	delta	delta : 1 (95% CI 0.281637750006013 - NA )	0.104217	0.00985146	../output/trait_table_growth_rate_endos_present.tsv	../output/huang_roy_genus_tree.newick
A12a_Taxa_vs_Growth_Rate_Zeros_Excluded	skeleton_D_0__Bacteria___D_1__Acidobacteria___D_2__Thermoanaerobaculia___D_3__Thermoanaerobaculales___D_4__Thermoanaerobaculaceae___D_5__Subgroup_10	growth_rate_mm_per_year	0.26087	0.0432045	NA (q values only calculated for best models by AIC)	12	-0.00335812	BM_Delta	FALSE	-34.2833	-33.3602	13.5601	None	None	../output/PIC_results/A12a_Taxa_vs_Growth_Rate_Zeros_Excluded/PIC_skeleton_D_0__Bacteria___D_1__Acidobacteria___D_2__Thermoanaerobaculia___D_3__Thermoanaerobaculales___D_4__Thermoanaerobaculaceae___D_5__Subgroup_10_vs_growth_rate_mm_per_year/PGLS_results.tsv	-0.00592197	skeleton	lambda=1 delta=MLkappa=1	delta	delta : 1 (95% CI 0.304695639010545 - NA )	0.134073	0.00151071	../output/trait_table_growth_rate_endos_present.tsv	../output/huang_roy_genus_tree.newick
A12a_Taxa_vs_Growth_Rate_Zeros_Excluded	skeleton_D_0__Bacteria___D_1__Bacteroidetes___D_2__Chlorobia___D_3__Chlorobiales___D_4__Chlorobiaceae___D_5__Prosthecochloris	growth_rate_mm_per_year	0.112266	0.204589	NA (q values only calculated for best models by AIC)	10	-0.000333514	BM_Delta	FALSE	-31.3521	-30.429	10.9378	None	None	../output/PIC_results/A12a_Taxa_vs_Growth_Rate_Zeros_Excluded/PIC_skeleton_D_0__Bacteria___D_1__Bacteroidetes___D_2__Chlorobia___D_3__Chlorobiales___D_4__Chlorobiaceae___D_5__Prosthecochloris_vs_growth_rate_mm_per_year/PGLS_results.tsv	-0.000982549	skeleton	lambda=1 delta=MLkappa=1	delta	delta : 1 (95% CI 0.293698557508506 - NA )	0.116192	0.00025065	../output/trait_table_growth_rate_endos_present.tsv	../output/huang_roy_genus_tree.newick
A12a_Taxa_vs_Growth_Rate_Zeros_Excluded	all_D_0__Bacteria___D_1__Bacteroidetes___D_2__Chlorobia___D_3__Chlorobiales___D_4__Chlorobiaceae___D_5__Prosthecochloris	growth_rate_mm_per_year	0.101451	0.229233	NA (q values only calculated for best models by AIC)	17	-0.000515839	BM_Delta	FALSE	-31.1584	-30.2353	11.0232	None	None	../output/PIC_results/A12a_Taxa_vs_Growth_Rate_Zeros_Excluded/PIC_all_D_0__Bacteria___D_1__Bacteroidetes___D_2__Chlorobia___D_3__Chlorobiales___D_4__Chlorobiaceae___D_5__Prosthecochloris_vs_growth_rate_mm_per_year/PGLS_results.tsv	-0.00160834	all	lambda=1 delta=MLkappa=1	delta	delta : 1 (95% CI 0.294325375369968 - NA )	0.116146	0.000410291	../output/trait_table_growth_rate_endos_present.tsv	../output/huang_roy_genus_tree.newick
A12a_Taxa_vs_Growth_Rate_Zeros_Excluded	skeleton_D_0__Archaea___D_1__Thaumarchaeota___D_2__Nitrososphaeria___D_3__Nitrosopumilales___D_4__Nitrosopumilaceae___D_5__Candidatus_Nitrosopumilus	growth_rate_mm_per_year	0.161484	0.122854	NA (q values only calculated for best models by AIC)	17	-0.00150455	BM_Delta	FALSE	-32.2647	-31.3416	11.1336	None	None	../output/PIC_results/A12a_Taxa_vs_Growth_Rate_Zeros_Excluded/PIC_skeleton_D_0__Archaea___D_1__Thaumarchaeota___D_2__Nitrososphaeria___D_3__Nitrosopumilales___D_4__Nitrosopumilaceae___D_5__Candidatus_Nitrosopumilus_vs_growth_rate_mm_per_year/PGLS_results.tsv	-0.00359187	skeleton	lambda=1 delta=MLkappa=1	delta	delta : 1 (95% CI 0.293881290048818 - NA )	0.140506	0.000916293	../output/trait_table_growth_rate_endos_present.tsv	../output/huang_roy_genus_tree.newick
A12a_Taxa_vs_Growth_Rate_Zeros_Excluded	all_D_0__Archaea___D_1__Thaumarchaeota___D_2__Nitrososphaeria___D_3__Nitrosopumilales___D_4__Nitrosopumilaceae___D_5__Candidatus_Nitrosopumilus	growth_rate_mm_per_year	0.444932	0.00476447	NA (q values only calculated for best models by AIC)	13	-0.00331339	BM_Delta	FALSE	-38.8654	-37.9423	13.7065	None	None	../output/PIC_results/A12a_Taxa_vs_Growth_Rate_Zeros_Excluded/PIC_all_D_0__Archaea___D_1__Thaumarchaeota___D_2__Nitrososphaeria___D_3__Nitrosopumilales___D_4__Nitrosopumilaceae___D_5__Candidatus_Nitrosopumilus_vs_growth_rate_mm_per_year/PGLS_results.tsv	-0.00387723	all	lambda=1 delta=MLkappa=1	delta	delta : 1 (95% CI 0.303639683018774 - NA )	0.15959	0.000989088	../output/trait_table_growth_rate_endos_present.tsv	../output/huang_roy_genus_tree.newick
A12a_Taxa_vs_Growth_Rate_Zeros_Excluded	tissue_D_0__Archaea___D_1__Thaumarchaeota___D_2__Nitrososphaeria___D_3__Nitrosopumilales___D_4__Nitrosopumilaceae___D_5__uncultured_archaeon	growth_rate_mm_per_year	0.164098	0.119582	NA (q values only calculated for best models by AIC)	14	-0.00691232	BM_Kappa	FALSE	-43.0902	-42.1672	2.03631	None	None	../output/PIC_results/A12a_Taxa_vs_Growth_Rate_Zeros_Excluded/PIC_tissue_D_0__Archaea___D_1__Thaumarchaeota___D_2__Nitrososphaeria___D_3__Nitrosopumilales___D_4__Nitrosopumilaceae___D_5__uncultured_archaeon_vs_growth_rate_mm_per_year/PGLS_results.tsv	-0.0163445	tissue	lambda=1 delta=1kappa=ML	kappa	kappa : 1e-06 (95% CI NA - 0.344345709939775 )	0.147936	0.00416951	../output/trait_table_growth_rate_endos_present.tsv	../output/huang_roy_genus_tree.newick
A12a_Taxa_vs_Growth_Rate_Zeros_Excluded	tissue_D_0__Bacteria___D_1__Proteobacteria___D_2__Alphaproteobacteria___D_3__Rickettsiales___D_4__Midichloriaceae___D_5__MD3_55	growth_rate_mm_per_year	0.120353	0.188023	NA (q values only calculated for best models by AIC)	7	-0.0341197	BM	FALSE	-31.4985	-30.5754	12.6681	None	None	../output/PIC_results/A12a_Taxa_vs_Growth_Rate_Zeros_Excluded/PIC_tissue_D_0__Bacteria___D_1__Proteobacteria___D_2__Alphaproteobacteria___D_3__Rickettsiales___D_4__Midichloriaceae___D_5__MD3_55_vs_growth_rate_mm_per_year/PGLS_results.tsv	-0.0966388	tissue	lambda=1 delta=1kappa=1	None	All parameters fixed	0.125031	0.0246528	../output/trait_table_growth_rate_endos_present.tsv	../output/huang_roy_genus_tree.newick
A12a_Taxa_vs_Growth_Rate_Zeros_Excluded	tissue_D_0__Bacteria___D_1__Proteobacteria___D_2__Alphaproteobacteria___D_3__Rhizobiales___D_4__Beijerinckiaceae___D_5__Methylobacterium	growth_rate_mm_per_year	0.074986	0.30476	NA (q values only calculated for best models by AIC)	4	-0.000774238	BM_Delta	FALSE	-30.6939	-29.7708	10.1417	None	None	../output/PIC_results/A12a_Taxa_vs_Growth_Rate_Zeros_Excluded/PIC_tissue_D_0__Bacteria___D_1__Proteobacteria___D_2__Alphaproteobacteria___D_3__Rhizobiales___D_4__Beijerinckiaceae___D_5__Methylobacterium_vs_growth_rate_mm_per_year/PGLS_results.tsv	-0.00284892	tissue	lambda=1 delta=MLkappa=1	delta	delta : 1 (95% CI 0.286236197219079 - NA )	0.123221	0.000726766	../output/trait_table_growth_rate_endos_present.tsv	../output/huang_roy_genus_tree.newick
A12a_Taxa_vs_Growth_Rate_Zeros_Excluded	all_D_0__Bacteria___D_1__Proteobacteria___D_2__Alphaproteobacteria___D_3__Rickettsiales___D_4__Midichloriaceae___D_5__MD3_55	growth_rate_mm_per_year	0.152223	0.135177	NA (q values only calculated for best models by AIC)	12	-0.00788474	BM_Lambda	FALSE	-43.4476	-42.5245	0.0427451	None	None	../output/PIC_results/A12a_Taxa_vs_Growth_Rate_Zeros_Excluded/PIC_all_D_0__Bacteria___D_1__Proteobacteria___D_2__Alphaproteobacteria___D_3__Rickettsiales___D_4__Midichloriaceae___D_5__MD3_55_vs_growth_rate_mm_per_year/PGLS_results.tsv	-0.0194944	all	lambda=ML delta=1kappa=1	lambda	lambda : 0.353211323309834 (95% CI NA - 0.868922416004205 )	0.127834	0.00497306	../output/trait_table_growth_rate_endos_present.tsv	../output/huang_roy_genus_tree.newick
A12a_Taxa_vs_Growth_Rate_Zeros_Excluded	mucus_D_0__Bacteria___D_1__Proteobacteria___D_2__Gammaproteobacteria___D_3__Pseudomonadales___D_4__Moraxellaceae___D_5__Enhydrobacter	growth_rate_mm_per_year	0.68375	0.000143477	NA (q values only calculated for best models by AIC)	16	0.162561	BM_Delta	FALSE	-42.917	-41.917	2.06288	None	None	../output/PIC_results/A12a_Taxa_vs_Growth_Rate_Zeros_Excluded/PIC_mucus_D_0__Bacteria___D_1__Proteobacteria___D_2__Gammaproteobacteria___D_3__Pseudomonadales___D_4__Moraxellaceae___D_5__Enhydrobacter_vs_growth_rate_mm_per_year/PGLS_results.tsv	0.102462078428501 - 0.222660295140797	mucus	lambda=1 delta=MLkappa=1	delta	delta : 1 (95% CI 0.225064068580573 - NA )	0.10341	0.0306628	../output/trait_table_growth_rate_endos_present.tsv	../output/huang_roy_genus_tree.newick
A12a_Taxa_vs_Growth_Rate_Zeros_Excluded	all_D_0__Bacteria___D_1__Proteobacteria___D_2__Deltaproteobacteria___D_3__Desulfobacterales___D_4__Desulfobacteraceae___D_5__Desulfobacter	growth_rate_mm_per_year	0.0648157	0.341321	NA (q values only calculated for best models by AIC)	15	0.0446701	BM_Delta	FALSE	-30.519	-29.5959	12.7432	None	None	../output/PIC_results/A12a_Taxa_vs_Growth_Rate_Zeros_Excluded/PIC_all_D_0__Bacteria___D_1__Proteobacteria___D_2__Deltaproteobacteria___D_3__Desulfobacterales___D_4__Desulfobacteraceae___D_5__Desulfobacter_vs_growth_rate_mm_per_year/PGLS_results.tsv	-0.177765	all	lambda=1 delta=MLkappa=1	delta	delta : 1 (95% CI 0.297691712554355 - NA )	0.102825	0.0453483	../output/trait_table_growth_rate_endos_present.tsv	../output/huang_roy_genus_tree.newick
A12a_Taxa_vs_Growth_Rate_Zeros_Excluded	mucus_D_0__Bacteria___D_1__Proteobacteria___D_2__Gammaproteobacteria___D_3__Vibrionales___D_4__Vibrionaceae___D_5__Vibrio	growth_rate_mm_per_year	0.0536844	0.406023	NA (q values only calculated for best models by AIC)	17	-0.000345034	BM_Kappa	FALSE	-37.9691	-36.9691	1.5265	None	None	../output/PIC_results/A12a_Taxa_vs_Growth_Rate_Zeros_Excluded/PIC_mucus_D_0__Bacteria___D_1__Proteobacteria___D_2__Gammaproteobacteria___D_3__Vibrionales___D_4__Vibrionaceae___D_5__Vibrio_vs_growth_rate_mm_per_year/PGLS_results.tsv	-0.00157496	mucus	lambda=1 delta=1kappa=ML	kappa	kappa : 1e-06 (95% CI NA - 0.474534876905767 )	0.124634	0.000401776	../output/trait_table_growth_rate_endos_present.tsv	../output/huang_roy_genus_tree.newick
A12a_Taxa_vs_Growth_Rate_Zeros_Excluded	skeleton_D_0__Bacteria___D_1__Bacteroidetes___D_2__Bacteroidia___D_3__Cytophagales___D_4__Cyclobacteriaceae___D_5__uncultured	growth_rate_mm_per_year	0.0104271	0.70669	NA (q values only calculated for best models by AIC)	16	-0.000145368	BM	FALSE	-29.6145	-28.6914	11.2755	None	None	../output/PIC_results/A12a_Taxa_vs_Growth_Rate_Zeros_Excluded/PIC_skeleton_D_0__Bacteria___D_1__Bacteroidetes___D_2__Bacteroidia___D_3__Cytophagales___D_4__Cyclobacteriaceae___D_5__uncultured_vs_growth_rate_mm_per_year/PGLS_results.tsv	-0.00148365	skeleton	lambda=1 delta=1kappa=1	None	All parameters fixed	0.117148	0.000378483	../output/trait_table_growth_rate_endos_present.tsv	../output/huang_roy_genus_tree.newick
A12a_Taxa_vs_Growth_Rate_Zeros_Excluded	skeleton_D_0__Bacteria___D_1__Spirochaetes___D_2__Spirochaetia___D_3__Spirochaetales___D_4__Spirochaetaceae___D_5__Spirochaeta_2	growth_rate_mm_per_year	0.0109098	0.700264	NA (q values only calculated for best models by AIC)	8	-0.000510906	BM_Kappa	FALSE	-40.3978	-39.4748	1.46857	None	None	../output/PIC_results/A12a_Taxa_vs_Growth_Rate_Zeros_Excluded/PIC_skeleton_D_0__Bacteria___D_1__Spirochaetes___D_2__Spirochaetia___D_3__Spirochaetales___D_4__Spirochaetaceae___D_5__Spirochaeta_2_vs_growth_rate_mm_per_year/PGLS_results.tsv	-0.00509652	skeleton	lambda=1 delta=1kappa=ML	kappa	kappa : 1e-06 (95% CI NA - 0.634486680758981 )	0.121652	0.00130013	../output/trait_table_growth_rate_endos_present.tsv	../output/huang_roy_genus_tree.newick
A12a_Taxa_vs_Growth_Rate_Zeros_Excluded	skeleton_D_0__Bacteria___D_1__Chloroflexi___D_2__Chloroflexia___D_3__Chloroflexales___D_4__Chloroflexaceae___D_5__Candidatus_Chlorothrix	growth_rate_mm_per_year	0.560863	0.000842476	NA (q values only calculated for best models by AIC)	15	0.0237228	BM_Delta	FALSE	-42.6139	-41.6908	1.20232	None	None	../output/PIC_results/A12a_Taxa_vs_Growth_Rate_Zeros_Excluded/PIC_skeleton_D_0__Bacteria___D_1__Chloroflexi___D_2__Chloroflexia___D_3__Chloroflexales___D_4__Chloroflexaceae___D_5__Candidatus_Chlorothrix_vs_growth_rate_mm_per_year/PGLS_results.tsv	0.0127269152328684 - 0.034718622444154	skeleton	lambda=1 delta=MLkappa=1	delta	delta : 1 (95% CI 0.19283162828543 - NA )	0.086182	0.00561013	../output/trait_table_growth_rate_endos_present.tsv	../output/huang_roy_genus_tree.newick
