# Supplementary material for: Evidence for microbially-mediated tradeoffs between growth and defense throughout coral evolution
Source: Anim Microbiome. 2025 Jan 3;7:1. doi: 10.1186/s42523-024-00370-z (PMC11697511; doi:10.1186/s42523-024-00370-z)
Supplement: Supplementary file 13 — Supplementary Material 13 [file 42523_2024_370_MOESM13_ESM.xlsx]

## Sheet: Table 5a
Supplementary Data Table 5.
PGLS correlations between Endozoicomonas relative abundance and host disease prevalence, dominance, observed richness, and evenness (gini index). Results generated from the PGLS analysis conducted between Endozoicomonas and disease prevalence or alpha diversity metrics, filtered by samples in the tissue. The x_trait column was always filtered to Endozoicomonas while the y_trait was either perc_di…
analysis_label	x_trait	y_trait	R2	p	FDR_q	slope	model_name	best_model	AIC	AICc	delta_AICc	filter_column	filter_value	results_dir	x_trait_slope_95CI	compartment	branch_length_transformation	estimated_parameter	parameter_value	intercept	x_trait_slope_stdev	trait_table
Endozoicomonas_vs_dominance_and_disease	tissue_D_0__Bacteria___D_1__Proteobacteria___D_2__Gammaproteobacteria___D_3__Oceanospirillales___D_4__Endozoicomonadaceae___D_5__Endozoicomonas	dominance_tissue	0.593225	6.17739e-10	2.47096e-09	0.000669915	BM_Lambda	TRUE	-87.6789	-87.3932	0	None	None	../output/PIC_results/A5_Endozoicomonas_vs_dominance_and_disease/PIC_tissue_D_0__Bacteria___D_1__Proteobacteria___D_2__Gammaproteobacteria___D_3__Oceanospirillales___D_4__Endozoicomonadaceae___D_5__Endozoicomonas_vs_dominance_tissue/PGLS_results.tsv	0.000504105394107334 - 0.000835724281959083	tissue	lambda=ML delta=1kappa=1	lambda	lambda : 1e-06 (95% CI NA - 0.588663551739053 )	0.104381	8.45967e-05	../output/GCMP_trait_table_with_abundances_and_adiv_and_metadata_zeros.tsv	../output/huang_roy_genus_tree.newick
Endozoicomonas_vs_dominance_and_disease	tissue_D_0__Bacteria___D_1__Proteobacteria___D_2__Gammaproteobacteria___D_3__Oceanospirillales___D_4__Endozoicomonadaceae___D_5__Endozoicomonas	observed_features_tissue	0.0173116	0.388941	0.388941	-0.0798671	BM_Lambda	TRUE	542.186	542.472	0	None	None	../output/PIC_results/A5_Endozoicomonas_vs_dominance_and_disease/PIC_tissue_D_0__Bacteria___D_1__Proteobacteria___D_2__Gammaproteobacteria___D_3__Oceanospirillales___D_4__Endozoicomonadaceae___D_5__Endozoicomonas_vs_observed_features_tissue/PGLS_results.tsv	-0.359716	tissue	lambda=ML delta=1kappa=1	lambda	lambda : 0.0357961118923065 (95% CI NA - 0.830773799162727 )	175.393	0.0917642	../output/GCMP_trait_table_with_abundances_and_adiv_and_metadata_zeros.tsv	../output/huang_roy_genus_tree.newick
Endozoicomonas_vs_dominance_and_disease	tissue_D_0__Bacteria___D_1__Proteobacteria___D_2__Gammaproteobacteria___D_3__Oceanospirillales___D_4__Endozoicomonadaceae___D_5__Endozoicomonas	gini_index_tissue	0.0400519	0.187466	0.249955	0.00013324	BM_Lambda	TRUE	-73.0977	-72.812	0	None	None	../output/PIC_results/A5_Endozoicomonas_vs_dominance_and_disease/PIC_tissue_D_0__Bacteria___D_1__Proteobacteria___D_2__Gammaproteobacteria___D_3__Oceanospirillales___D_4__Endozoicomonadaceae___D_5__Endozoicomonas_vs_gini_index_tissue/PGLS_results.tsv	-0.000389942	tissue	lambda=ML delta=1kappa=1	lambda	lambda : 1e-06 (95% CI NA - 0.533765461558564 )	0.861697	9.94751e-05	../output/GCMP_trait_table_with_abundances_and_adiv_and_metadata_zeros.tsv	../output/huang_roy_genus_tree.newick
Endozoicomonas_vs_dominance_and_disease	tissue_D_0__Bacteria___D_1__Proteobacteria___D_2__Gammaproteobacteria___D_3__Oceanospirillales___D_4__Endozoicomonadaceae___D_5__Endozoicomonas	perc_dis	0.30196	0.000240218	0.000480436	0.0150391	BM_Lambda	TRUE	223.569	223.893	0	None	None	../output/PIC_results/A5_Endozoicomonas_vs_dominance_and_disease/PIC_tissue_D_0__Bacteria___D_1__Proteobacteria___D_2__Gammaproteobacteria___D_3__Oceanospirillales___D_4__Endozoicomonadaceae___D_5__Endozoicomonas_vs_perc_dis/PGLS_results.tsv	0.00776882626930944 - 0.0223094227323264	tissue	lambda=ML delta=1kappa=1	lambda	lambda : 1e-06 (95% CI NA - 0.271255987848455 )	1.78006	0.00370934	../output/GCMP_trait_table_with_abundances_and_adiv_and_metadata_zeros.tsv	../output/huang_roy_genus_tree.newick
Endozoicomonas_vs_dominance_and_disease	tissue_D_0__Bacteria___D_1__Proteobacteria___D_2__Gammaproteobacteria___D_3__Oceanospirillales___D_4__Endozoicomonadaceae___D_5__Endozoicomonas	dominance_tissue	0.51768	2.56312e-08	NA (q values only calculated for best models by AIC)	0.000630052	BM	FALSE	-50.1554	-49.8697	37.5235	None	None	../output/PIC_results/A5_Endozoicomonas_vs_dominance_and_disease/PIC_tissue_D_0__Bacteria___D_1__Proteobacteria___D_2__Gammaproteobacteria___D_3__Oceanospirillales___D_4__Endozoicomonadaceae___D_5__Endozoicomonas_vs_dominance_tissue/PGLS_results.tsv	0.000448276744717259 - 0.000811827562996169	tissue	lambda=1 delta=1kappa=1	None	All parameters fixed	0.125446	9.27426e-05	../output/GCMP_trait_table_with_abundances_and_adiv_and_metadata_zeros.tsv	../output/huang_roy_genus_tree.newick
Endozoicomonas_vs_dominance_and_disease	tissue_D_0__Bacteria___D_1__Proteobacteria___D_2__Gammaproteobacteria___D_3__Oceanospirillales___D_4__Endozoicomonadaceae___D_5__Endozoicomonas	dominance_tissue	0.609635	2.51647e-10	NA (q values only calculated for best models by AIC)	0.000648768	BM_Kappa	FALSE	-72.9664	-72.6807	14.7125	None	None	../output/PIC_results/A5_Endozoicomonas_vs_dominance_and_disease/PIC_tissue_D_0__Bacteria___D_1__Proteobacteria___D_2__Gammaproteobacteria___D_3__Oceanospirillales___D_4__Endozoicomonadaceae___D_5__Endozoicomonas_vs_dominance_tissue/PGLS_results.tsv	0.000493596567592817 - 0.00080393959513008	tissue	lambda=1 delta=1kappa=ML	kappa	kappa : 0.225348315903438 (95% CI NA - 0.539267521091377 )	0.151384	7.91691e-05	../output/GCMP_trait_table_with_abundances_and_adiv_and_metadata_zeros.tsv	../output/huang_roy_genus_tree.newick
Endozoicomonas_vs_dominance_and_disease	tissue_D_0__Bacteria___D_1__Proteobacteria___D_2__Gammaproteobacteria___D_3__Oceanospirillales___D_4__Endozoicomonadaceae___D_5__Endozoicomonas	dominance_tissue	0.51768	2.56312e-08	NA (q values only calculated for best models by AIC)	0.000630052	BM_Delta	FALSE	-50.1554	-49.8697	37.5235	None	None	../output/PIC_results/A5_Endozoicomonas_vs_dominance_and_disease/PIC_tissue_D_0__Bacteria___D_1__Proteobacteria___D_2__Gammaproteobacteria___D_3__Oceanospirillales___D_4__Endozoicomonadaceae___D_5__Endozoicomonas_vs_dominance_tissue/PGLS_results.tsv	0.000448276744717259 - 0.000811827562996169	tissue	lambda=1 delta=MLkappa=1	delta	delta : 1 (95% CI 0.435538885291692 - NA )	0.125446	9.27426e-05	../output/GCMP_trait_table_with_abundances_and_adiv_and_metadata_zeros.tsv	../output/huang_roy_genus_tree.newick
Endozoicomonas_vs_dominance_and_disease	tissue_D_0__Bacteria___D_1__Proteobacteria___D_2__Gammaproteobacteria___D_3__Oceanospirillales___D_4__Endozoicomonadaceae___D_5__Endozoicomonas	observed_features_tissue	0.00627643	0.60494	NA (q values only calculated for best models by AIC)	-0.0439216	BM	FALSE	562.93	563.216	20.7442	None	None	../output/PIC_results/A5_Endozoicomonas_vs_dominance_and_disease/PIC_tissue_D_0__Bacteria___D_1__Proteobacteria___D_2__Gammaproteobacteria___D_3__Oceanospirillales___D_4__Endozoicomonadaceae___D_5__Endozoicomonas_vs_observed_features_tissue/PGLS_results.tsv	-0.330375	tissue	lambda=1 delta=1kappa=1	None	All parameters fixed	170.949	0.0842793	../output/GCMP_trait_table_with_abundances_and_adiv_and_metadata_zeros.tsv	../output/huang_roy_genus_tree.newick
Endozoicomonas_vs_dominance_and_disease	tissue_D_0__Bacteria___D_1__Proteobacteria___D_2__Gammaproteobacteria___D_3__Oceanospirillales___D_4__Endozoicomonadaceae___D_5__Endozoicomonas	observed_features_tissue	0.00153954	0.798027	NA (q values only calculated for best models by AIC)	0.0209491	BM_Kappa	FALSE	551.147	551.433	8.96107	None	None	../output/PIC_results/A5_Endozoicomonas_vs_dominance_and_disease/PIC_tissue_D_0__Bacteria___D_1__Proteobacteria___D_2__Gammaproteobacteria___D_3__Oceanospirillales___D_4__Endozoicomonadaceae___D_5__Endozoicomonas_vs_observed_features_tissue/PGLS_results.tsv	-0.318924	tissue	lambda=1 delta=1kappa=ML	kappa	kappa : 0.159760469547888 (95% CI NA - 0.660096548032606 )	143.17	0.0813582	../output/GCMP_trait_table_with_abundances_and_adiv_and_metadata_zeros.tsv	../output/huang_roy_genus_tree.newick
Endozoicomonas_vs_dominance_and_disease	tissue_D_0__Bacteria___D_1__Proteobacteria___D_2__Gammaproteobacteria___D_3__Oceanospirillales___D_4__Endozoicomonadaceae___D_5__Endozoicomonas	observed_features_tissue	0.00627643	0.60494	NA (q values only calculated for best models by AIC)	-0.0439216	BM_Delta	FALSE	562.93	563.216	20.7442	None	None	../output/PIC_results/A5_Endozoicomonas_vs_dominance_and_disease/PIC_tissue_D_0__Bacteria___D_1__Proteobacteria___D_2__Gammaproteobacteria___D_3__Oceanospirillales___D_4__Endozoicomonadaceae___D_5__Endozoicomonas_vs_observed_features_tissue/PGLS_results.tsv	-0.330375	tissue	lambda=1 delta=MLkappa=1	delta	delta : 1 (95% CI 0.410539626250887 - NA )	170.949	0.0842793	../output/GCMP_trait_table_with_abundances_and_adiv_and_metadata_zeros.tsv	../output/huang_roy_genus_tree.newick
Endozoicomonas_vs_dominance_and_disease	tissue_D_0__Bacteria___D_1__Proteobacteria___D_2__Gammaproteobacteria___D_3__Oceanospirillales___D_4__Endozoicomonadaceae___D_5__Endozoicomonas	gini_index_tissue	0.000386309	0.89803	NA (q values only calculated for best models by AIC)	-2.10447e-05	BM	FALSE	0.736391	1.02211	73.8341	None	None	../output/PIC_results/A5_Endozoicomonas_vs_dominance_and_disease/PIC_tissue_D_0__Bacteria___D_1__Proteobacteria___D_2__Gammaproteobacteria___D_3__Oceanospirillales___D_4__Endozoicomonadaceae___D_5__Endozoicomonas_vs_gini_index_tissue/PGLS_results.tsv	-0.000639946	tissue	lambda=1 delta=1kappa=1	None	All parameters fixed	0.888668	0.000163252	../output/GCMP_trait_table_with_abundances_and_adiv_and_metadata_zeros.tsv	../output/huang_roy_genus_tree.newick
Endozoicomonas_vs_dominance_and_disease	tissue_D_0__Bacteria___D_1__Proteobacteria___D_2__Gammaproteobacteria___D_3__Oceanospirillales___D_4__Endozoicomonadaceae___D_5__Endozoicomonas	gini_index_tissue	0.00325455	0.709723	NA (q values only calculated for best models by AIC)	3.09492e-05	BM_Kappa	FALSE	-68.8015	-68.5158	4.29625	None	None	../output/PIC_results/A5_Endozoicomonas_vs_dominance_and_disease/PIC_tissue_D_0__Bacteria___D_1__Proteobacteria___D_2__Gammaproteobacteria___D_3__Oceanospirillales___D_4__Endozoicomonadaceae___D_5__Endozoicomonas_vs_gini_index_tissue/PGLS_results.tsv	-0.000323778	tissue	lambda=1 delta=1kappa=ML	kappa	kappa : 1e-06 (95% CI NA - 0.121362864741749 )	0.896769	8.25964e-05	../output/GCMP_trait_table_with_abundances_and_adiv_and_metadata_zeros.tsv	../output/huang_roy_genus_tree.newick
Endozoicomonas_vs_dominance_and_disease	tissue_D_0__Bacteria___D_1__Proteobacteria___D_2__Gammaproteobacteria___D_3__Oceanospirillales___D_4__Endozoicomonadaceae___D_5__Endozoicomonas	gini_index_tissue	0.000386309	0.89803	NA (q values only calculated for best models by AIC)	-2.10447e-05	BM_Delta	FALSE	0.736391	1.02211	73.8341	None	None	../output/PIC_results/A5_Endozoicomonas_vs_dominance_and_disease/PIC_tissue_D_0__Bacteria___D_1__Proteobacteria___D_2__Gammaproteobacteria___D_3__Oceanospirillales___D_4__Endozoicomonadaceae___D_5__Endozoicomonas_vs_gini_index_tissue/PGLS_results.tsv	-0.000639946	tissue	lambda=1 delta=MLkappa=1	delta	delta : 1 (95% CI 0.493262414950923 - NA )	0.888668	0.000163252	../output/GCMP_trait_table_with_abundances_and_adiv_and_metadata_zeros.tsv	../output/huang_roy_genus_tree.newick
Endozoicomonas_vs_dominance_and_disease	tissue_D_0__Bacteria___D_1__Proteobacteria___D_2__Gammaproteobacteria___D_3__Oceanospirillales___D_4__Endozoicomonadaceae___D_5__Endozoicomonas	perc_dis	0.241546	0.00127953	NA (q values only calculated for best models by AIC)	0.0119941	BM	FALSE	246.599	246.923	23.0302	None	None	../output/PIC_results/A5_Endozoicomonas_vs_dominance_and_disease/PIC_tissue_D_0__Bacteria___D_1__Proteobacteria___D_2__Gammaproteobacteria___D_3__Oceanospirillales___D_4__Endozoicomonadaceae___D_5__Endozoicomonas_vs_perc_dis/PGLS_results.tsv	0.00523641443568262 - 0.0187517297621932	tissue	lambda=1 delta=1kappa=1	None	All parameters fixed	2.43906	0.00344778	../output/GCMP_trait_table_with_abundances_and_adiv_and_metadata_zeros.tsv	../output/huang_roy_genus_tree.newick
Endozoicomonas_vs_dominance_and_disease	tissue_D_0__Bacteria___D_1__Proteobacteria___D_2__Gammaproteobacteria___D_3__Oceanospirillales___D_4__Endozoicomonadaceae___D_5__Endozoicomonas	perc_dis	0.267471	0.000632766	NA (q values only calculated for best models by AIC)	0.0134675	BM_Kappa	FALSE	242.726	243.051	19.1575	None	None	../output/PIC_results/A5_Endozoicomonas_vs_dominance_and_disease/PIC_tissue_D_0__Bacteria___D_1__Proteobacteria___D_2__Gammaproteobacteria___D_3__Oceanospirillales___D_4__Endozoicomonadaceae___D_5__Endozoicomonas_vs_perc_dis/PGLS_results.tsv	0.00638108508209557 - 0.0205538332915471	tissue	lambda=1 delta=1kappa=ML	kappa	kappa : 0.468372104412783 (95% CI NA - 0.997791158040675 )	2.20322	0.0036155	../output/GCMP_trait_table_with_abundances_and_adiv_and_metadata_zeros.tsv	../output/huang_roy_genus_tree.newick
Endozoicomonas_vs_dominance_and_disease	tissue_D_0__Bacteria___D_1__Proteobacteria___D_2__Gammaproteobacteria___D_3__Oceanospirillales___D_4__Endozoicomonadaceae___D_5__Endozoicomonas	perc_dis	0.241546	0.00127953	NA (q values only calculated for best models by AIC)	0.0119941	BM_Delta	FALSE	246.599	246.923	23.0302	None	None	../output/PIC_results/A5_Endozoicomonas_vs_dominance_and_disease/PIC_tissue_D_0__Bacteria___D_1__Proteobacteria___D_2__Gammaproteobacteria___D_3__Oceanospirillales___D_4__Endozoicomonadaceae___D_5__Endozoicomonas_vs_perc_dis/PGLS_results.tsv	0.00523641443568262 - 0.0187517297621932	tissue	lambda=1 delta=MLkappa=1	delta	delta : 1 (95% CI 0.392847285008373 - NA )	2.43906	0.00344778	../output/GCMP_trait_table_with_abundances_and_adiv_and_metadata_zeros.tsv	../output/huang_roy_genus_tree.newick

## Sheet: Table 5b
Supplementary Data Table 5b
PGLS correlations between Endozoicomonas relative abundance and host disease prevalence with potential confounding factors, zero relative abundance counts of Endozoicomonas included. Results generated from the PGLS analysis conducted between Endozoicomonas and disease prevalence filtered by samples in the tissue. The x_trait(s) column was always filtered to Endozoicomonas, and included multiple m…
analysis_label	x_trait(s)	y_trait	output_x_trait	R2	p	FDR_q	formula	n_parameters	model_name	best_model	AIC	AICc	delta_AICc	filter_column	filter_value	results_dir	compartment	branch_length_transformation	estimated_parameter	parameter_value	trait_table	tree
Endozoicomonas_and_confounders_vs_disease_with_zeros	tissue_Endozoicomonas,turf_contact_percent	perc_dis	(Intercept)	0.397037	0.046986	0.166258	perc_dis ~ tissue_Endozoicomonas + turf_contact_percent	3	BM_Lambda	TRUE	147.307	148.45	0	None	None	../output/PIC_results/A5c_Endozoicomonas_and_confounders_vs_disease_with_zeros/PIC_tissue_Endozoicomonas_and_turf_contact_percent_vs_perc_dis/PGLS_results.tsv	tissue	lambda	lambda : 0.0138840725135879 (95% CI NA - 0.6373800422726 )	0.0138841	../output/GCMP_trait_table_with_abundances_and_adiv_and_metadata_zeros_depth.tsv	../output/huang_roy_genus_tree.newick
Endozoicomonas_and_confounders_vs_disease_with_zeros	tissue_Endozoicomonas,depth,turf_contact_percent	perc_dis	(Intercept)	0.413335	0.113481	0.370932	perc_dis ~ tissue_Endozoicomonas + depth + turf_contact_percent	4	BM_Lambda	TRUE	148.964	150.964	0	None	None	../output/PIC_results/A5c_Endozoicomonas_and_confounders_vs_disease_with_zeros/PIC_tissue_Endozoicomonas_and_depth_and_turf_contact_percent_vs_perc_dis/PGLS_results.tsv	tissue	lambda	lambda : 0.0386058838152481 (95% CI NA - 0.688576724188163 )	0.0386059	../output/GCMP_trait_table_with_abundances_and_adiv_and_metadata_zeros_depth.tsv	../output/huang_roy_genus_tree.newick
Endozoicomonas_and_confounders_vs_disease_with_zeros	tissue_Endozoicomonas,latitude	perc_dis	(Intercept)	0.384559	0.120956	0.370932	perc_dis ~ tissue_Endozoicomonas + latitude	3	BM_Lambda	TRUE	152.949	154.04	0	None	None	../output/PIC_results/A5c_Endozoicomonas_and_confounders_vs_disease_with_zeros/PIC_tissue_Endozoicomonas_and_latitude_vs_perc_dis/PGLS_results.tsv	tissue	lambda	lambda : 0.034979035782643 (95% CI NA - 0.703911267277632 )	0.034979	../output/GCMP_trait_table_with_abundances_and_adiv_and_metadata_zeros_depth.tsv	../output/huang_roy_genus_tree.newick
Endozoicomonas_and_confounders_vs_disease_with_zeros	tissue_Endozoicomonas,depth	perc_dis	(Intercept)	0.397822	0.147522	0.424126	perc_dis ~ tissue_Endozoicomonas + depth	3	BM_Lambda	TRUE	152.569	153.66	0	None	None	../output/PIC_results/A5c_Endozoicomonas_and_confounders_vs_disease_with_zeros/PIC_tissue_Endozoicomonas_and_depth_vs_perc_dis/PGLS_results.tsv	tissue	lambda	lambda : 0.0497743116092772 (95% CI NA - 0.694833483001245 )	0.0497743	../output/GCMP_trait_table_with_abundances_and_adiv_and_metadata_zeros_depth.tsv	../output/huang_roy_genus_tree.newick
Endozoicomonas_and_confounders_vs_disease_with_zeros	tissue_Endozoicomonas,latitude,depth,turf_contact_percent	perc_dis	(Intercept)	0.423867	0.251924	0.643805	perc_dis ~ tissue_Endozoicomonas + latitude + depth + turf_contact_percent	5	BM_Lambda	TRUE	150.764	153.922	0	None	None	../output/PIC_results/A5c_Endozoicomonas_and_confounders_vs_disease_with_zeros/PIC_tissue_Endozoicomonas_and_latitude_and_depth_and_turf_contact_percent_vs_perc_dis/PGLS_results.tsv	tissue	lambda	lambda : 0.058875293124495 (95% CI NA - 0.786353316983228 )	0.0588753	../output/GCMP_trait_table_with_abundances_and_adiv_and_metadata_zeros_depth.tsv	../output/huang_roy_genus_tree.newick
Endozoicomonas_and_confounders_vs_disease_with_zeros	tissue_Endozoicomonas,latitude,depth	perc_dis	(Intercept)	0.398317	0.240868	0.643805	perc_dis ~ tissue_Endozoicomonas + latitude + depth	4	BM_Lambda	TRUE	154.564	156.469	0	None	None	../output/PIC_results/A5c_Endozoicomonas_and_confounders_vs_disease_with_zeros/PIC_tissue_Endozoicomonas_and_latitude_and_depth_vs_perc_dis/PGLS_results.tsv	tissue	lambda	lambda : 0.0511303624751138 (95% CI NA - 0.7239319889783 )	0.0511304	../output/GCMP_trait_table_with_abundances_and_adiv_and_metadata_zeros_depth.tsv	../output/huang_roy_genus_tree.newick
Endozoicomonas_and_confounders_vs_disease_with_zeros	tissue_Endozoicomonas,observed_features_all	perc_dis	(Intercept)	0.379308	0.317368	0.712205	perc_dis ~ tissue_Endozoicomonas + observed_features_all	3	BM_Lambda	TRUE	153.045	154.136	0	None	None	../output/PIC_results/A5c_Endozoicomonas_and_confounders_vs_disease_with_zeros/PIC_tissue_Endozoicomonas_and_observed_features_all_vs_perc_dis/PGLS_results.tsv	tissue	lambda	lambda : 0.025653639186563 (95% CI NA - 0.647036597133267 )	0.0256536	../output/GCMP_trait_table_with_abundances_and_adiv_and_metadata_zeros_depth.tsv	../output/huang_roy_genus_tree.newick
Endozoicomonas_and_confounders_vs_disease_with_zeros	tissue_Endozoicomonas,observed_features_all	perc_dis	(Intercept)	0.379308	0.317368	0.712205	perc_dis ~ tissue_Endozoicomonas + observed_features_all	3	BM_Lambda	TRUE	153.045	154.136	0	None	None	../output/PIC_results/A5c_Endozoicomonas_and_confounders_vs_disease_with_zeros/PIC_tissue_Endozoicomonas_and_observed_features_all_vs_perc_dis/PGLS_results.tsv	tissue	lambda	lambda : 0.025653639186563 (95% CI NA - 0.647036597133267 )	0.0256536	../output/GCMP_trait_table_with_abundances_and_adiv_and_metadata_zeros_depth.tsv	../output/huang_roy_genus_tree.newick
Endozoicomonas_and_confounders_vs_disease_with_zeros	tissue_Endozoicomonas,depth,temperature,turf_contact_percent	perc_dis	(Intercept)	0.40726	0.936693	0.990049	perc_dis ~ tissue_Endozoicomonas + depth + temperature + turf_contact_percent	5	BM_Lambda	TRUE	150.919	154.077	0	None	None	../output/PIC_results/A5c_Endozoicomonas_and_confounders_vs_disease_with_zeros/PIC_tissue_Endozoicomonas_and_depth_and_temperature_and_turf_contact_percent_vs_perc_dis/PGLS_results.tsv	tissue	lambda	lambda : 0.016554697781182 (95% CI NA - 0.735034458075234 )	0.0165547	../output/GCMP_trait_table_with_abundances_and_adiv_and_metadata_zeros_depth.tsv	../output/huang_roy_genus_tree.newick
Endozoicomonas_and_confounders_vs_disease_with_zeros	tissue_Endozoicomonas,depth,temperature,turf_contact_percent,observed_features_all	perc_dis	(Intercept)	0.408504	0.990049	0.990049	perc_dis ~ tissue_Endozoicomonas + depth + temperature + turf_contact_percent + observed_features_all	6	BM_Lambda	TRUE	152.849	157.516	0	None	None	../output/PIC_results/A5c_Endozoicomonas_and_confounders_vs_disease_with_zeros/PIC_tissue_Endozoicomonas_and_depth_and_temperature_and_turf_contact_percent_and_observed_features_all_vs_perc_dis/PGLS_results.tsv	tissue	lambda	lambda : 0.0154069148058774 (95% CI NA - 0.729711629371128 )	0.0154069	../output/GCMP_trait_table_with_abundances_and_adiv_and_metadata_zeros_depth.tsv	../output/huang_roy_genus_tree.newick
Endozoicomonas_and_confounders_vs_disease_with_zeros	tissue_Endozoicomonas,depth,temperature	perc_dis	(Intercept)	0.394752	0.946564	0.990049	perc_dis ~ tissue_Endozoicomonas + depth + temperature	4	BM_Lambda	TRUE	154.525	156.43	0	None	None	../output/PIC_results/A5c_Endozoicomonas_and_confounders_vs_disease_with_zeros/PIC_tissue_Endozoicomonas_and_depth_and_temperature_vs_perc_dis/PGLS_results.tsv	tissue	lambda	lambda : 0.0358088007494115 (95% CI NA - 0.729746855004518 )	0.0358088	../output/GCMP_trait_table_with_abundances_and_adiv_and_metadata_zeros_depth.tsv	../output/huang_roy_genus_tree.newick
Endozoicomonas_and_confounders_vs_disease_with_zeros	tissue_Endozoicomonas,temperature	perc_dis	(Intercept)	0.37836	0.896529	0.990049	perc_dis ~ tissue_Endozoicomonas + temperature	3	BM_Lambda	TRUE	153.046	154.137	0	None	None	../output/PIC_results/A5c_Endozoicomonas_and_confounders_vs_disease_with_zeros/PIC_tissue_Endozoicomonas_and_temperature_vs_perc_dis/PGLS_results.tsv	tissue	lambda	lambda : 0.0228999700211193 (95% CI NA - 0.71700071681536 )	0.0229	../output/GCMP_trait_table_with_abundances_and_adiv_and_metadata_zeros_depth.tsv	../output/huang_roy_genus_tree.newick
Endozoicomonas_and_confounders_vs_disease_with_zeros	tissue_Endozoicomonas,latitude,depth	perc_dis	depth	0.398317	0.568678	0.868713	perc_dis ~ tissue_Endozoicomonas + latitude + depth	4	BM_Lambda	TRUE	154.564	156.469	0	None	None	../output/PIC_results/A5c_Endozoicomonas_and_confounders_vs_disease_with_zeros/PIC_tissue_Endozoicomonas_and_latitude_and_depth_vs_perc_dis/PGLS_results.tsv	tissue	lambda	lambda : 0.0511303624751138 (95% CI NA - 0.7239319889783 )	0.0511304	../output/GCMP_trait_table_with_abundances_and_adiv_and_metadata_zeros_depth.tsv	../output/huang_roy_genus_tree.newick
Endozoicomonas_and_confounders_vs_disease_with_zeros	tissue_Endozoicomonas,depth,temperature,turf_contact_percent	perc_dis	depth	0.40726	0.583109	0.868713	perc_dis ~ tissue_Endozoicomonas + depth + temperature + turf_contact_percent	5	BM_Lambda	TRUE	150.919	154.077	0	None	None	../output/PIC_results/A5c_Endozoicomonas_and_confounders_vs_disease_with_zeros/PIC_tissue_Endozoicomonas_and_depth_and_temperature_and_turf_contact_percent_vs_perc_dis/PGLS_results.tsv	tissue	lambda	lambda : 0.016554697781182 (95% CI NA - 0.735034458075234 )	0.0165547	../output/GCMP_trait_table_with_abundances_and_adiv_and_metadata_zeros_depth.tsv	../output/huang_roy_genus_tree.newick
Endozoicomonas_and_confounders_vs_disease_with_zeros	tissue_Endozoicomonas,depth,temperature,turf_contact_percent,observed_features_all	perc_dis	depth	0.408504	0.572846	0.868713	perc_dis ~ tissue_Endozoicomonas + depth + temperature + turf_contact_percent + observed_features_all	6	BM_Lambda	TRUE	152.849	157.516	0	None	None	../output/PIC_results/A5c_Endozoicomonas_and_confounders_vs_disease_with_zeros/PIC_tissue_Endozoicomonas_and_depth_and_temperature_and_turf_contact_percent_and_observed_features_all_vs_perc_dis/PGLS_results.tsv	tissue	lambda	lambda : 0.0154069148058774 (95% CI NA - 0.729711629371128 )	0.0154069	../output/GCMP_trait_table_with_abundances_and_adiv_and_metadata_zeros_depth.tsv	../output/huang_roy_genus_tree.newick
Endozoicomonas_and_confounders_vs_disease_with_zeros	tissue_Endozoicomonas,depth,turf_contact_percent	perc_dis	depth	0.413335	0.585437	0.868713	perc_dis ~ tissue_Endozoicomonas + depth + turf_contact_percent	4	BM_Lambda	TRUE	148.964	150.964	0	None	None	../output/PIC_results/A5c_Endozoicomonas_and_confounders_vs_disease_with_zeros/PIC_tissue_Endozoicomonas_and_depth_and_turf_contact_percent_vs_perc_dis/PGLS_results.tsv	tissue	lambda	lambda : 0.0386058838152481 (95% CI NA - 0.688576724188163 )	0.0386059	../output/GCMP_trait_table_with_abundances_and_adiv_and_metadata_zeros_depth.tsv	../output/huang_roy_genus_tree.newick
Endozoicomonas_and_confounders_vs_disease_with_zeros	tissue_Endozoicomonas,depth	perc_dis	depth	0.397822	0.51127	0.868713	perc_dis ~ tissue_Endozoicomonas + depth	3	BM_Lambda	TRUE	152.569	153.66	0	None	None	../output/PIC_results/A5c_Endozoicomonas_and_confounders_vs_disease_with_zeros/PIC_tissue_Endozoicomonas_and_depth_vs_perc_dis/PGLS_results.tsv	tissue	lambda	lambda : 0.0497743116092772 (95% CI NA - 0.694833483001245 )	0.0497743	../output/GCMP_trait_table_with_abundances_and_adiv_and_metadata_zeros_depth.tsv	../output/huang_roy_genus_tree.newick
Endozoicomonas_and_confounders_vs_disease_with_zeros	tissue_Endozoicomonas,depth,temperature	perc_dis	depth	0.394752	0.509471	0.868713	perc_dis ~ tissue_Endozoicomonas + depth + temperature	4	BM_Lambda	TRUE	154.525	156.43	0	None	None	../output/PIC_results/A5c_Endozoicomonas_and_confounders_vs_disease_with_zeros/PIC_tissue_Endozoicomonas_and_depth_and_temperature_vs_perc_dis/PGLS_results.tsv	tissue	lambda	lambda : 0.0358088007494115 (95% CI NA - 0.729746855004518 )	0.0358088	../output/GCMP_trait_table_with_abundances_and_adiv_and_metadata_zeros_depth.tsv	../output/huang_roy_genus_tree.newick
Endozoicomonas_and_confounders_vs_disease_with_zeros	tissue_Endozoicomonas,latitude,depth,turf_contact_percent	perc_dis	depth	0.423867	0.755839	0.990049	perc_dis ~ tissue_Endozoicomonas + latitude + depth + turf_contact_percent	5	BM_Lambda	TRUE	150.764	153.922	0	None	None	../output/PIC_results/A5c_Endozoicomonas_and_confounders_vs_disease_with_zeros/PIC_tissue_Endozoicomonas_and_latitude_and_depth_and_turf_contact_percent_vs_perc_dis/PGLS_results.tsv	tissue	lambda	lambda : 0.058875293124495 (95% CI NA - 0.786353316983228 )	0.0588753	../output/GCMP_trait_table_with_abundances_and_adiv_and_metadata_zeros_depth.tsv	../output/huang_roy_genus_tree.newick
Endozoicomonas_and_confounders_vs_disease_with_zeros	tissue_Endozoicomonas,latitude,depth,turf_contact_percent	perc_dis	latitude	0.423867	0.684219	0.983565	perc_dis ~ tissue_Endozoicomonas + latitude + depth + turf_contact_percent	5	BM_Lambda	TRUE	150.764	153.922	0	None	None	../output/PIC_results/A5c_Endozoicomonas_and_confounders_vs_disease_with_zeros/PIC_tissue_Endozoicomonas_and_latitude_and_depth_and_turf_contact_percent_vs_perc_dis/PGLS_results.tsv	tissue	lambda	lambda : 0.058875293124495 (95% CI NA - 0.786353316983228 )	0.0588753	../output/GCMP_trait_table_with_abundances_and_adiv_and_metadata_zeros_depth.tsv	../output/huang_roy_genus_tree.newick
Endozoicomonas_and_confounders_vs_disease_with_zeros	tissue_Endozoicomonas,latitude,depth	perc_dis	latitude	0.398317	0.949107	0.990049	perc_dis ~ tissue_Endozoicomonas + latitude + depth	4	BM_Lambda	TRUE	154.564	156.469	0	None	None	../output/PIC_results/A5c_Endozoicomonas_and_confounders_vs_disease_with_zeros/PIC_tissue_Endozoicomonas_and_latitude_and_depth_vs_perc_dis/PGLS_results.tsv	tissue	lambda	lambda : 0.0511303624751138 (95% CI NA - 0.7239319889783 )	0.0511304	../output/GCMP_trait_table_with_abundances_and_adiv_and_metadata_zeros_depth.tsv	../output/huang_roy_genus_tree.newick
Endozoicomonas_and_confounders_vs_disease_with_zeros	tissue_Endozoicomonas,latitude	perc_dis	latitude	0.384559	0.766267	0.990049	perc_dis ~ tissue_Endozoicomonas + latitude	3	BM_Lambda	TRUE	152.949	154.04	0	None	None	../output/PIC_results/A5c_Endozoicomonas_and_confounders_vs_disease_with_zeros/PIC_tissue_Endozoicomonas_and_latitude_vs_perc_dis/PGLS_results.tsv	tissue	lambda	lambda : 0.034979035782643 (95% CI NA - 0.703911267277632 )	0.034979	../output/GCMP_trait_table_with_abundances_and_adiv_and_metadata_zeros_depth.tsv	../output/huang_roy_genus_tree.newick
Endozoicomonas_and_confounders_vs_disease_with_zeros	tissue_Endozoicomonas,observed_features_all	perc_dis	observed_features_all	0.379308	0.9618	0.990049	perc_dis ~ tissue_Endozoicomonas + observed_features_all	3	BM_Lambda	TRUE	153.045	154.136	0	None	None	../output/PIC_results/A5c_Endozoicomonas_and_confounders_vs_disease_with_zeros/PIC_tissue_Endozoicomonas_and_observed_features_all_vs_perc_dis/PGLS_results.tsv	tissue	lambda	lambda : 0.025653639186563 (95% CI NA - 0.647036597133267 )	0.0256536	../output/GCMP_trait_table_with_abundances_and_adiv_and_metadata_zeros_depth.tsv	../output/huang_roy_genus_tree.newick
Endozoicomonas_and_confounders_vs_disease_with_zeros	tissue_Endozoicomonas,depth,temperature,turf_contact_percent,observed_features_all	perc_dis	observed_features_all	0.408504	0.820728	0.990049	perc_dis ~ tissue_Endozoicomonas + depth + temperature + turf_contact_percent + observed_features_all	6	BM_Lambda	TRUE	152.849	157.516	0	None	None	../output/PIC_results/A5c_Endozoicomonas_and_confounders_vs_disease_with_zeros/PIC_tissue_Endozoicomonas_and_depth_and_temperature_and_turf_contact_percent_and_observed_features_all_vs_perc_dis/PGLS_results.tsv	tissue	lambda	lambda : 0.0154069148058774 (95% CI NA - 0.729711629371128 )	0.0154069	../output/GCMP_trait_table_with_abundances_and_adiv_and_metadata_zeros_depth.tsv	../output/huang_roy_genus_tree.newick
Endozoicomonas_and_confounders_vs_disease_with_zeros	tissue_Endozoicomonas,observed_features_all	perc_dis	observed_features_all	0.379308	0.9618	0.990049	perc_dis ~ tissue_Endozoicomonas + observed_features_all	3	BM_Lambda	TRUE	153.045	154.136	0	None	None	../output/PIC_results/A5c_Endozoicomonas_and_confounders_vs_disease_with_zeros/PIC_tissue_Endozoicomonas_and_observed_features_all_vs_perc_dis/PGLS_results.tsv	tissue	lambda	lambda : 0.025653639186563 (95% CI NA - 0.647036597133267 )	0.0256536	../output/GCMP_trait_table_with_abundances_and_adiv_and_metadata_zeros_depth.tsv	../output/huang_roy_genus_tree.newick
Endozoicomonas_and_confounders_vs_disease_with_zeros	tissue_Endozoicomonas,temperature	perc_dis	temperature	0.37836	0.97355	0.990049	perc_dis ~ tissue_Endozoicomonas + temperature	3	BM_Lambda	TRUE	153.046	154.137	0	None	None	../output/PIC_results/A5c_Endozoicomonas_and_confounders_vs_disease_with_zeros/PIC_tissue_Endozoicomonas_and_temperature_vs_perc_dis/PGLS_results.tsv	tissue	lambda	lambda : 0.0228999700211193 (95% CI NA - 0.71700071681536 )	0.0229	../output/GCMP_trait_table_with_abundances_and_adiv_and_metadata_zeros_depth.tsv	../output/huang_roy_genus_tree.newick
Endozoicomonas_and_confounders_vs_disease_with_zeros	tissue_Endozoicomonas,depth,temperature,turf_contact_percent	perc_dis	temperature	0.40726	0.825544	0.990049	perc_dis ~ tissue_Endozoicomonas + depth + temperature + turf_contact_percent	5	BM_Lambda	TRUE	150.919	154.077	0	None	None	../output/PIC_results/A5c_Endozoicomonas_and_confounders_vs_disease_with_zeros/PIC_tissue_Endozoicomonas_and_depth_and_temperature_and_turf_contact_percent_vs_perc_dis/PGLS_results.tsv	tissue	lambda	lambda : 0.016554697781182 (95% CI NA - 0.735034458075234 )	0.0165547	../output/GCMP_trait_table_with_abundances_and_adiv_and_metadata_zeros_depth.tsv	../output/huang_roy_genus_tree.newick
Endozoicomonas_and_confounders_vs_disease_with_zeros	tissue_Endozoicomonas,depth,temperature,turf_contact_percent,observed_features_all	perc_dis	temperature	0.408504	0.80382	0.990049	perc_dis ~ tissue_Endozoicomonas + depth + temperature + turf_contact_percent + observed_features_all	6	BM_Lambda	TRUE	152.849	157.516	0	None	None	../output/PIC_results/A5c_Endozoicomonas_and_confounders_vs_disease_with_zeros/PIC_tissue_Endozoicomonas_and_depth_and_temperature_and_turf_contact_percent_and_observed_features_all_vs_perc_dis/PGLS_results.tsv	tissue	lambda	lambda : 0.0154069148058774 (95% CI NA - 0.729711629371128 )	0.0154069	../output/GCMP_trait_table_with_abundances_and_adiv_and_metadata_zeros_depth.tsv	../output/huang_roy_genus_tree.newick
Endozoicomonas_and_confounders_vs_disease_with_zeros	tissue_Endozoicomonas,depth,temperature	perc_dis	temperature	0.394752	0.837718	0.990049	perc_dis ~ tissue_Endozoicomonas + depth + temperature	4	BM_Lambda	TRUE	154.525	156.43	0	None	None	../output/PIC_results/A5c_Endozoicomonas_and_confounders_vs_disease_with_zeros/PIC_tissue_Endozoicomonas_and_depth_and_temperature_vs_perc_dis/PGLS_results.tsv	tissue	lambda	lambda : 0.0358088007494115 (95% CI NA - 0.729746855004518 )	0.0358088	../output/GCMP_trait_table_with_abundances_and_adiv_and_metadata_zeros_depth.tsv	../output/huang_roy_genus_tree.newick
Endozoicomonas_and_confounders_vs_disease_with_zeros	tissue_Endozoicomonas,observed_features_all	perc_dis	tissue_Endozoicomonas	0.379308	0.00130223	0.0137217	perc_dis ~ tissue_Endozoicomonas + observed_features_all	3	BM_Lambda	TRUE	153.045	154.136	0	None	None	../output/PIC_results/A5c_Endozoicomonas_and_confounders_vs_disease_with_zeros/PIC_tissue_Endozoicomonas_and_observed_features_all_vs_perc_dis/PGLS_results.tsv	tissue	lambda	lambda : 0.025653639186563 (95% CI NA - 0.647036597133267 )	0.0256536	../output/GCMP_trait_table_with_abundances_and_adiv_and_metadata_zeros_depth.tsv	../output/huang_roy_genus_tree.newick
Endozoicomonas_and_confounders_vs_disease_with_zeros	tissue_Endozoicomonas,turf_contact_percent	perc_dis	tissue_Endozoicomonas	0.397037	0.000998642	0.0137217	perc_dis ~ tissue_Endozoicomonas + turf_contact_percent	3	BM_Lambda	TRUE	147.307	148.45	0	None	None	../output/PIC_results/A5c_Endozoicomonas_and_confounders_vs_disease_with_zeros/PIC_tissue_Endozoicomonas_and_turf_contact_percent_vs_perc_dis/PGLS_results.tsv	tissue	lambda	lambda : 0.0138840725135879 (95% CI NA - 0.6373800422726 )	0.0138841	../output/GCMP_trait_table_with_abundances_and_adiv_and_metadata_zeros_depth.tsv	../output/huang_roy_genus_tree.newick
Endozoicomonas_and_confounders_vs_disease_with_zeros	tissue_Endozoicomonas,temperature	perc_dis	tissue_Endozoicomonas	0.37836	0.00124877	0.0137217	perc_dis ~ tissue_Endozoicomonas + temperature	3	BM_Lambda	TRUE	153.046	154.137	0	None	None	../output/PIC_results/A5c_Endozoicomonas_and_confounders_vs_disease_with_zeros/PIC_tissue_Endozoicomonas_and_temperature_vs_perc_dis/PGLS_results.tsv	tissue	lambda	lambda : 0.0228999700211193 (95% CI NA - 0.71700071681536 )	0.0229	../output/GCMP_trait_table_with_abundances_and_adiv_and_metadata_zeros_depth.tsv	../output/huang_roy_genus_tree.newick
Endozoicomonas_and_confounders_vs_disease_with_zeros	tissue_Endozoicomonas,latitude	perc_dis	tissue_Endozoicomonas	0.384559	0.00149149	0.0137217	perc_dis ~ tissue_Endozoicomonas + latitude	3	BM_Lambda	TRUE	152.949	154.04	0	None	None	../output/PIC_results/A5c_Endozoicomonas_and_confounders_vs_disease_with_zeros/PIC_tissue_Endozoicomonas_and_latitude_vs_perc_dis/PGLS_results.tsv	tissue	lambda	lambda : 0.034979035782643 (95% CI NA - 0.703911267277632 )	0.034979	../output/GCMP_trait_table_with_abundances_and_adiv_and_metadata_zeros_depth.tsv	../output/huang_roy_genus_tree.newick
Endozoicomonas_and_confounders_vs_disease_with_zeros	tissue_Endozoicomonas,observed_features_all	perc_dis	tissue_Endozoicomonas	0.379308	0.00130223	0.0137217	perc_dis ~ tissue_Endozoicomonas + observed_features_all	3	BM_Lambda	TRUE	153.045	154.136	0	None	None	../output/PIC_results/A5c_Endozoicomonas_and_confounders_vs_disease_with_zeros/PIC_tissue_Endozoicomonas_and_observed_features_all_vs_perc_dis/PGLS_results.tsv	tissue	lambda	lambda : 0.025653639186563 (95% CI NA - 0.647036597133267 )	0.0256536	../output/GCMP_trait_table_with_abundances_and_adiv_and_metadata_zeros_depth.tsv	../output/huang_roy_genus_tree.newick
Endozoicomonas_and_confounders_vs_disease_with_zeros	tissue_Endozoicomonas,depth,temperature	perc_dis	tissue_Endozoicomonas	0.394752	0.00417501	0.019205	perc_dis ~ tissue_Endozoicomonas + depth + temperature	4	BM_Lambda	TRUE	154.525	156.43	0	None	None	../output/PIC_results/A5c_Endozoicomonas_and_confounders_vs_disease_with_zeros/PIC_tissue_Endozoicomonas_and_depth_and_temperature_vs_perc_dis/PGLS_results.tsv	tissue	lambda	lambda : 0.0358088007494115 (95% CI NA - 0.729746855004518 )	0.0358088	../output/GCMP_trait_table_with_abundances_and_adiv_and_metadata_zeros_depth.tsv	../output/huang_roy_genus_tree.newick
Endozoicomonas_and_confounders_vs_disease_with_zeros	tissue_Endozoicomonas,latitude,depth	perc_dis	tissue_Endozoicomonas	0.398317	0.00411238	0.019205	perc_dis ~ tissue_Endozoicomonas + latitude + depth	4	BM_Lambda	TRUE	154.564	156.469	0	None	None	../output/PIC_results/A5c_Endozoicomonas_and_confounders_vs_disease_with_zeros/PIC_tissue_Endozoicomonas_and_latitude_and_depth_vs_perc_dis/PGLS_results.tsv	tissue	lambda	lambda : 0.0511303624751138 (95% CI NA - 0.7239319889783 )	0.0511304	../output/GCMP_trait_table_with_abundances_and_adiv_and_metadata_zeros_depth.tsv	../output/huang_roy_genus_tree.newick
Endozoicomonas_and_confounders_vs_disease_with_zeros	tissue_Endozoicomonas,depth,turf_contact_percent	perc_dis	tissue_Endozoicomonas	0.413335	0.00364149	0.019205	perc_dis ~ tissue_Endozoicomonas + depth + turf_contact_percent	4	BM_Lambda	TRUE	148.964	150.964	0	None	None	../output/PIC_results/A5c_Endozoicomonas_and_confounders_vs_disease_with_zeros/PIC_tissue_Endozoicomonas_and_depth_and_turf_contact_percent_vs_perc_dis/PGLS_results.tsv	tissue	lambda	lambda : 0.0386058838152481 (95% CI NA - 0.688576724188163 )	0.0386059	../output/GCMP_trait_table_with_abundances_and_adiv_and_metadata_zeros_depth.tsv	../output/huang_roy_genus_tree.newick
Endozoicomonas_and_confounders_vs_disease_with_zeros	tissue_Endozoicomonas,depth	perc_dis	tissue_Endozoicomonas	0.397822	0.00324021	0.019205	perc_dis ~ tissue_Endozoicomonas + depth	3	BM_Lambda	TRUE	152.569	153.66	0	None	None	../output/PIC_results/A5c_Endozoicomonas_and_confounders_vs_disease_with_zeros/PIC_tissue_Endozoicomonas_and_depth_vs_perc_dis/PGLS_results.tsv	tissue	lambda	lambda : 0.0497743116092772 (95% CI NA - 0.694833483001245 )	0.0497743	../output/GCMP_trait_table_with_abundances_and_adiv_and_metadata_zeros_depth.tsv	../output/huang_roy_genus_tree.newick
Endozoicomonas_and_confounders_vs_disease_with_zeros	tissue_Endozoicomonas,latitude,depth,turf_contact_percent	perc_dis	tissue_Endozoicomonas	0.423867	0.00393207	0.019205	perc_dis ~ tissue_Endozoicomonas + latitude + depth + turf_contact_percent	5	BM_Lambda	TRUE	150.764	153.922	0	None	None	../output/PIC_results/A5c_Endozoicomonas_and_confounders_vs_disease_with_zeros/PIC_tissue_Endozoicomonas_and_latitude_and_depth_and_turf_contact_percent_vs_perc_dis/PGLS_results.tsv	tissue	lambda	lambda : 0.058875293124495 (95% CI NA - 0.786353316983228 )	0.0588753	../output/GCMP_trait_table_with_abundances_and_adiv_and_metadata_zeros_depth.tsv	../output/huang_roy_genus_tree.newick
Endozoicomonas_and_confounders_vs_disease_with_zeros	tissue_Endozoicomonas,depth,temperature,turf_contact_percent	perc_dis	tissue_Endozoicomonas	0.40726	0.00501912	0.0209891	perc_dis ~ tissue_Endozoicomonas + depth + temperature + turf_contact_percent	5	BM_Lambda	TRUE	150.919	154.077	0	None	None	../output/PIC_results/A5c_Endozoicomonas_and_confounders_vs_disease_with_zeros/PIC_tissue_Endozoicomonas_and_depth_and_temperature_and_turf_contact_percent_vs_perc_dis/PGLS_results.tsv	tissue	lambda	lambda : 0.016554697781182 (95% CI NA - 0.735034458075234 )	0.0165547	../output/GCMP_trait_table_with_abundances_and_adiv_and_metadata_zeros_depth.tsv	../output/huang_roy_genus_tree.newick
Endozoicomonas_and_confounders_vs_disease_with_zeros	tissue_Endozoicomonas,depth,temperature,turf_contact_percent,observed_features_all	perc_dis	tissue_Endozoicomonas	0.408504	0.00670176	0.0256901	perc_dis ~ tissue_Endozoicomonas + depth + temperature + turf_contact_percent + observed_features_all	6	BM_Lambda	TRUE	152.849	157.516	0	None	None	../output/PIC_results/A5c_Endozoicomonas_and_confounders_vs_disease_with_zeros/PIC_tissue_Endozoicomonas_and_depth_and_temperature_and_turf_contact_percent_and_observed_features_all_vs_perc_dis/PGLS_results.tsv	tissue	lambda	lambda : 0.0154069148058774 (95% CI NA - 0.729711629371128 )	0.0154069	../output/GCMP_trait_table_with_abundances_and_adiv_and_metadata_zeros_depth.tsv	../output/huang_roy_genus_tree.newick
Endozoicomonas_and_confounders_vs_disease_with_zeros	tissue_Endozoicomonas,turf_contact_percent	perc_dis	turf_contact_percent	0.397037	0.337027	0.712205	perc_dis ~ tissue_Endozoicomonas + turf_contact_percent	3	BM_Lambda	TRUE	147.307	148.45	0	None	None	../output/PIC_results/A5c_Endozoicomonas_and_confounders_vs_disease_with_zeros/PIC_tissue_Endozoicomonas_and_turf_contact_percent_vs_perc_dis/PGLS_results.tsv	tissue	lambda	lambda : 0.0138840725135879 (95% CI NA - 0.6373800422726 )	0.0138841	../output/GCMP_trait_table_with_abundances_and_adiv_and_metadata_zeros_depth.tsv	../output/huang_roy_genus_tree.newick
Endozoicomonas_and_confounders_vs_disease_with_zeros	tissue_Endozoicomonas,depth,temperature,turf_contact_percent	perc_dis	turf_contact_percent	0.40726	0.387068	0.712205	perc_dis ~ tissue_Endozoicomonas + depth + temperature + turf_contact_percent	5	BM_Lambda	TRUE	150.919	154.077	0	None	None	../output/PIC_results/A5c_Endozoicomonas_and_confounders_vs_disease_with_zeros/PIC_tissue_Endozoicomonas_and_depth_and_temperature_and_turf_contact_percent_vs_perc_dis/PGLS_results.tsv	tissue	lambda	lambda : 0.016554697781182 (95% CI NA - 0.735034458075234 )	0.0165547	../output/GCMP_trait_table_with_abundances_and_adiv_and_metadata_zeros_depth.tsv	../output/huang_roy_genus_tree.newick
Endozoicomonas_and_confounders_vs_disease_with_zeros	tissue_Endozoicomonas,depth,temperature,turf_contact_percent,observed_features_all	perc_dis	turf_contact_percent	0.408504	0.384309	0.712205	perc_dis ~ tissue_Endozoicomonas + depth + temperature + turf_contact_percent + observed_features_all	6	BM_Lambda	TRUE	152.849	157.516	0	None	None	../output/PIC_results/A5c_Endozoicomonas_and_confounders_vs_disease_with_zeros/PIC_tissue_Endozoicomonas_and_depth_and_temperature_and_turf_contact_percent_and_observed_features_all_vs_perc_dis/PGLS_results.tsv	tissue	lambda	lambda : 0.0154069148058774 (95% CI NA - 0.729711629371128 )	0.0154069	../output/GCMP_trait_table_with_abundances_and_adiv_and_metadata_zeros_depth.tsv	../output/huang_roy_genus_tree.newick
Endozoicomonas_and_confounders_vs_disease_with_zeros	tissue_Endozoicomonas,depth,turf_contact_percent	perc_dis	turf_contact_percent	0.413335	0.375763	0.712205	perc_dis ~ tissue_Endozoicomonas + depth + turf_contact_percent	4	BM_Lambda	TRUE	148.964	150.964	0	None	None	../output/PIC_results/A5c_Endozoicomonas_and_confounders_vs_disease_with_zeros/PIC_tissue_Endozoicomonas_and_depth_and_turf_contact_percent_vs_perc_dis/PGLS_results.tsv	tissue	lambda	lambda : 0.0386058838152481 (95% CI NA - 0.688576724188163 )	0.0386059	../output/GCMP_trait_table_with_abundances_and_adiv_and_metadata_zeros_depth.tsv	../output/huang_roy_genus_tree.newick
Endozoicomonas_and_confounders_vs_disease_with_zeros	tissue_Endozoicomonas,latitude,depth,turf_contact_percent	perc_dis	turf_contact_percent	0.423867	0.344649	0.712205	perc_dis ~ tissue_Endozoicomonas + latitude + depth + turf_contact_percent	5	BM_Lambda	TRUE	150.764	153.922	0	None	None	../output/PIC_results/A5c_Endozoicomonas_and_confounders_vs_disease_with_zeros/PIC_tissue_Endozoicomonas_and_latitude_and_depth_and_turf_contact_percent_vs_perc_dis/PGLS_results.tsv	tissue	lambda	lambda : 0.058875293124495 (95% CI NA - 0.786353316983228 )	0.0588753	../output/GCMP_trait_table_with_abundances_and_adiv_and_metadata_zeros_depth.tsv	../output/huang_roy_genus_tree.newick
Endozoicomonas_and_confounders_vs_disease_with_zeros	tissue_Endozoicomonas,depth,temperature	perc_dis	(Intercept)	0.514529	0.0469536	NA (q values only calculated for best models by AIC)	perc_dis ~ tissue_Endozoicomonas + depth + temperature	4	BM	FALSE	161.084	162.989	6.55883	None	None	../output/PIC_results/A5c_Endozoicomonas_and_confounders_vs_disease_with_zeros/PIC_tissue_Endozoicomonas_and_depth_and_temperature_vs_perc_dis/PGLS_results.tsv	tissue	none	All parameters fixed	1	../output/GCMP_trait_table_with_abundances_and_adiv_and_metadata_zeros_depth.tsv	../output/huang_roy_genus_tree.newick
Endozoicomonas_and_confounders_vs_disease_with_zeros	tissue_Endozoicomonas,depth	perc_dis	(Intercept)	0.494406	0.036142	NA (q values only calculated for best models by AIC)	perc_dis ~ tissue_Endozoicomonas + depth	3	BM_Kappa	FALSE	156.763	157.854	4.19363	None	None	../output/PIC_results/A5c_Endozoicomonas_and_confounders_vs_disease_with_zeros/PIC_tissue_Endozoicomonas_and_depth_vs_perc_dis/PGLS_results.tsv	tissue	kappa	kappa : 0.21055177034392 (95% CI NA - 0.88778994357193 )	0.210552	../output/GCMP_trait_table_with_abundances_and_adiv_and_metadata_zeros_depth.tsv	../output/huang_roy_genus_tree.newick
Endozoicomonas_and_confounders_vs_disease_with_zeros	tissue_Endozoicomonas,depth,temperature	perc_dis	(Intercept)	0.547396	0.0317721	NA (q values only calculated for best models by AIC)	perc_dis ~ tissue_Endozoicomonas + depth + temperature	4	BM_Kappa	FALSE	155.839	157.744	1.31407	None	None	../output/PIC_results/A5c_Endozoicomonas_and_confounders_vs_disease_with_zeros/PIC_tissue_Endozoicomonas_and_depth_and_temperature_vs_perc_dis/PGLS_results.tsv	tissue	kappa	kappa : 0.228999438048949 (95% CI NA - 0.883955336365318 )	0.228999	../output/GCMP_trait_table_with_abundances_and_adiv_and_metadata_zeros_depth.tsv	../output/huang_roy_genus_tree.newick
Endozoicomonas_and_confounders_vs_disease_with_zeros	tissue_Endozoicomonas,latitude,depth	perc_dis	(Intercept)	0.516472	0.363647	NA (q values only calculated for best models by AIC)	perc_dis ~ tissue_Endozoicomonas + latitude + depth	4	BM_Delta	FALSE	160.98	162.885	6.41551	None	None	../output/PIC_results/A5c_Endozoicomonas_and_confounders_vs_disease_with_zeros/PIC_tissue_Endozoicomonas_and_latitude_and_depth_vs_perc_dis/PGLS_results.tsv	tissue	delta	delta : 1 (95% CI 0.297549740337073 - NA )	1	../output/GCMP_trait_table_with_abundances_and_adiv_and_metadata_zeros_depth.tsv	../output/huang_roy_genus_tree.newick
Endozoicomonas_and_confounders_vs_disease_with_zeros	tissue_Endozoicomonas,temperature	perc_dis	(Intercept)	0.502109	0.0222492	NA (q values only calculated for best models by AIC)	perc_dis ~ tissue_Endozoicomonas + temperature	3	BM_Kappa	FALSE	156.221	157.312	3.17486	None	None	../output/PIC_results/A5c_Endozoicomonas_and_confounders_vs_disease_with_zeros/PIC_tissue_Endozoicomonas_and_temperature_vs_perc_dis/PGLS_results.tsv	tissue	kappa	kappa : 0.283686267062126 (95% CI NA - 0.95103657059447 )	0.283686	../output/GCMP_trait_table_with_abundances_and_adiv_and_metadata_zeros_depth.tsv	../output/huang_roy_genus_tree.newick
Endozoicomonas_and_confounders_vs_disease_with_zeros	tissue_Endozoicomonas,latitude,depth,turf_contact_percent	perc_dis	(Intercept)	0.535881	0.413646	NA (q values only calculated for best models by AIC)	perc_dis ~ tissue_Endozoicomonas + latitude + depth + turf_contact_percent	5	BM	FALSE	157.206	160.364	6.4415	None	None	../output/PIC_results/A5c_Endozoicomonas_and_confounders_vs_disease_with_zeros/PIC_tissue_Endozoicomonas_and_latitude_and_depth_and_turf_contact_percent_vs_perc_dis/PGLS_results.tsv	tissue	none	All parameters fixed	1	../output/GCMP_trait_table_with_abundances_and_adiv_and_metadata_zeros_depth.tsv	../output/huang_roy_genus_tree.newick
Endozoicomonas_and_confounders_vs_disease_with_zeros	tissue_Endozoicomonas,turf_contact_percent	perc_dis	(Intercept)	0.366033	0.542967	NA (q values only calculated for best models by AIC)	perc_dis ~ tissue_Endozoicomonas + turf_contact_percent	3	BM	FALSE	161.002	162.145	13.695	None	None	../output/PIC_results/A5c_Endozoicomonas_and_confounders_vs_disease_with_zeros/PIC_tissue_Endozoicomonas_and_turf_contact_percent_vs_perc_dis/PGLS_results.tsv	tissue	none	All parameters fixed	1	../output/GCMP_trait_table_with_abundances_and_adiv_and_metadata_zeros_depth.tsv	../output/huang_roy_genus_tree.newick
Endozoicomonas_and_confounders_vs_disease_with_zeros	tissue_Endozoicomonas,depth	perc_dis	(Intercept)	0.458359	0.195337	NA (q values only calculated for best models by AIC)	perc_dis ~ tissue_Endozoicomonas + depth	3	BM	FALSE	161.931	163.022	9.3615	None	None	../output/PIC_results/A5c_Endozoicomonas_and_confounders_vs_disease_with_zeros/PIC_tissue_Endozoicomonas_and_depth_vs_perc_dis/PGLS_results.tsv	tissue	none	All parameters fixed	1	../output/GCMP_trait_table_with_abundances_and_adiv_and_metadata_zeros_depth.tsv	../output/huang_roy_genus_tree.newick
Endozoicomonas_and_confounders_vs_disease_with_zeros	tissue_Endozoicomonas,turf_contact_percent	perc_dis	(Intercept)	0.366033	0.542967	NA (q values only calculated for best models by AIC)	perc_dis ~ tissue_Endozoicomonas + turf_contact_percent	3	BM_Delta	FALSE	161.002	162.145	13.695	None	None	../output/PIC_results/A5c_Endozoicomonas_and_confounders_vs_disease_with_zeros/PIC_tissue_Endozoicomonas_and_turf_contact_percent_vs_perc_dis/PGLS_results.tsv	tissue	delta	delta : 1 (95% CI 0.327188683008134 - NA )	1	../output/GCMP_trait_table_with_abundances_and_adiv_and_metadata_zeros_depth.tsv	../output/huang_roy_genus_tree.newick
Endozoicomonas_and_confounders_vs_disease_with_zeros	tissue_Endozoicomonas,observed_features_all	perc_dis	(Intercept)	0.406714	0.502601	NA (q values only calculated for best models by AIC)	perc_dis ~ tissue_Endozoicomonas + observed_features_all	3	BM_Kappa	FALSE	160.908	161.999	7.86293	None	None	../output/PIC_results/A5c_Endozoicomonas_and_confounders_vs_disease_with_zeros/PIC_tissue_Endozoicomonas_and_observed_features_all_vs_perc_dis/PGLS_results.tsv	tissue	kappa	kappa : 0.215901580093862 (95% CI NA - 0.90495786746779 )	0.215902	../output/GCMP_trait_table_with_abundances_and_adiv_and_metadata_zeros_depth.tsv	../output/huang_roy_genus_tree.newick
Endozoicomonas_and_confounders_vs_disease_with_zeros	tissue_Endozoicomonas,depth,temperature,turf_contact_percent,observed_features_all	perc_dis	(Intercept)	0.530279	0.0552578	NA (q values only calculated for best models by AIC)	perc_dis ~ tissue_Endozoicomonas + depth + temperature + turf_contact_percent + observed_features_all	6	BM_Delta	FALSE	159.506	164.172	6.65614	None	None	../output/PIC_results/A5c_Endozoicomonas_and_confounders_vs_disease_with_zeros/PIC_tissue_Endozoicomonas_and_depth_and_temperature_and_turf_contact_percent_and_observed_features_all_vs_perc_dis/PGLS_results.tsv	tissue	delta	delta : 1 (95% CI 0.296969880566974 - NA )	1	../output/GCMP_trait_table_with_abundances_and_adiv_and_metadata_zeros_depth.tsv	../output/huang_roy_genus_tree.newick
Endozoicomonas_and_confounders_vs_disease_with_zeros	tissue_Endozoicomonas,depth,temperature,turf_contact_percent,observed_features_all	perc_dis	(Intercept)	0.558754	0.059615	NA (q values only calculated for best models by AIC)	perc_dis ~ tissue_Endozoicomonas + depth + temperature + turf_contact_percent + observed_features_all	6	BM_Kappa	FALSE	154.64	159.307	1.79048	None	None	../output/PIC_results/A5c_Endozoicomonas_and_confounders_vs_disease_with_zeros/PIC_tissue_Endozoicomonas_and_depth_and_temperature_and_turf_contact_percent_and_observed_features_all_vs_perc_dis/PGLS_results.tsv	tissue	kappa	kappa : 0.184041996926745 (95% CI NA - 0.907112906737849 )	0.184042	../output/GCMP_trait_table_with_abundances_and_adiv_and_metadata_zeros_depth.tsv	../output/huang_roy_genus_tree.newick
Endozoicomonas_and_confounders_vs_disease_with_zeros	tissue_Endozoicomonas,turf_contact_percent	perc_dis	(Intercept)	0.410925	0.25116	NA (q values only calculated for best models by AIC)	perc_dis ~ tissue_Endozoicomonas + turf_contact_percent	3	BM_Kappa	FALSE	155.893	157.035	8.58555	None	None	../output/PIC_results/A5c_Endozoicomonas_and_confounders_vs_disease_with_zeros/PIC_tissue_Endozoicomonas_and_turf_contact_percent_vs_perc_dis/PGLS_results.tsv	tissue	kappa	kappa : 0.173102516117009 (95% CI NA - 0.887594025660186 )	0.173103	../output/GCMP_trait_table_with_abundances_and_adiv_and_metadata_zeros_depth.tsv	../output/huang_roy_genus_tree.newick
Endozoicomonas_and_confounders_vs_disease_with_zeros	tissue_Endozoicomonas,depth,temperature,turf_contact_percent,observed_features_all	perc_dis	(Intercept)	0.530279	0.0552578	NA (q values only calculated for best models by AIC)	perc_dis ~ tissue_Endozoicomonas + depth + temperature + turf_contact_percent + observed_features_all	6	BM	FALSE	159.506	164.172	6.65614	None	None	../output/PIC_results/A5c_Endozoicomonas_and_confounders_vs_disease_with_zeros/PIC_tissue_Endozoicomonas_and_depth_and_temperature_and_turf_contact_percent_and_observed_features_all_vs_perc_dis/PGLS_results.tsv	tissue	none	All parameters fixed	1	../output/GCMP_trait_table_with_abundances_and_adiv_and_metadata_zeros_depth.tsv	../output/huang_roy_genus_tree.newick
Endozoicomonas_and_confounders_vs_disease_with_zeros	tissue_Endozoicomonas,depth,temperature,turf_contact_percent	perc_dis	(Intercept)	0.51854	0.0548295	NA (q values only calculated for best models by AIC)	perc_dis ~ tissue_Endozoicomonas + depth + temperature + turf_contact_percent	5	BM_Delta	FALSE	158.123	161.281	7.20389	None	None	../output/PIC_results/A5c_Endozoicomonas_and_confounders_vs_disease_with_zeros/PIC_tissue_Endozoicomonas_and_depth_and_temperature_and_turf_contact_percent_vs_perc_dis/PGLS_results.tsv	tissue	delta	delta : 1 (95% CI 0.306748250004833 - NA )	1	../output/GCMP_trait_table_with_abundances_and_adiv_and_metadata_zeros_depth.tsv	../output/huang_roy_genus_tree.newick
Endozoicomonas_and_confounders_vs_disease_with_zeros	tissue_Endozoicomonas,depth,temperature,turf_contact_percent	perc_dis	(Intercept)	0.55919	0.0363831	NA (q values only calculated for best models by AIC)	perc_dis ~ tissue_Endozoicomonas + depth + temperature + turf_contact_percent	5	BM_Kappa	FALSE	152.649	155.807	1.73021	None	None	../output/PIC_results/A5c_Endozoicomonas_and_confounders_vs_disease_with_zeros/PIC_tissue_Endozoicomonas_and_depth_and_temperature_and_turf_contact_percent_vs_perc_dis/PGLS_results.tsv	tissue	kappa	kappa : 0.171310499966546 (95% CI NA - 0.860485022384522 )	0.171311	../output/GCMP_trait_table_with_abundances_and_adiv_and_metadata_zeros_depth.tsv	../output/huang_roy_genus_tree.newick
Endozoicomonas_and_confounders_vs_disease_with_zeros	tissue_Endozoicomonas,depth,temperature,turf_contact_percent	perc_dis	(Intercept)	0.51854	0.0548295	NA (q values only calculated for best models by AIC)	perc_dis ~ tissue_Endozoicomonas + depth + temperature + turf_contact_percent	5	BM	FALSE	158.123	161.281	7.20389	None	None	../output/PIC_results/A5c_Endozoicomonas_and_confounders_vs_disease_with_zeros/PIC_tissue_Endozoicomonas_and_depth_and_temperature_and_turf_contact_percent_vs_perc_dis/PGLS_results.tsv	tissue	none	All parameters fixed	1	../output/GCMP_trait_table_with_abundances_and_adiv_and_metadata_zeros_depth.tsv	../output/huang_roy_genus_tree.newick
Endozoicomonas_and_confounders_vs_disease_with_zeros	tissue_Endozoicomonas,temperature	perc_dis	(Intercept)	0.484938	0.0305634	NA (q values only calculated for best models by AIC)	perc_dis ~ tissue_Endozoicomonas + temperature	3	BM_Delta	FALSE	160.622	161.713	7.57605	None	None	../output/PIC_results/A5c_Endozoicomonas_and_confounders_vs_disease_with_zeros/PIC_tissue_Endozoicomonas_and_temperature_vs_perc_dis/PGLS_results.tsv	tissue	delta	delta : 1 (95% CI 0.308785473581499 - NA )	1	../output/GCMP_trait_table_with_abundances_and_adiv_and_metadata_zeros_depth.tsv	../output/huang_roy_genus_tree.newick
Endozoicomonas_and_confounders_vs_disease_with_zeros	tissue_Endozoicomonas,observed_features_all	perc_dis	(Intercept)	0.370253	0.689905	NA (q values only calculated for best models by AIC)	perc_dis ~ tissue_Endozoicomonas + observed_features_all	3	BM	FALSE	165.849	166.94	12.8045	None	None	../output/PIC_results/A5c_Endozoicomonas_and_confounders_vs_disease_with_zeros/PIC_tissue_Endozoicomonas_and_observed_features_all_vs_perc_dis/PGLS_results.tsv	tissue	none	All parameters fixed	1	../output/GCMP_trait_table_with_abundances_and_adiv_and_metadata_zeros_depth.tsv	../output/huang_roy_genus_tree.newick
Endozoicomonas_and_confounders_vs_disease_with_zeros	tissue_Endozoicomonas,observed_features_all	perc_dis	(Intercept)	0.406714	0.502601	NA (q values only calculated for best models by AIC)	perc_dis ~ tissue_Endozoicomonas + observed_features_all	3	BM_Kappa	FALSE	160.908	161.999	7.86293	None	None	../output/PIC_results/A5c_Endozoicomonas_and_confounders_vs_disease_with_zeros/PIC_tissue_Endozoicomonas_and_observed_features_all_vs_perc_dis/PGLS_results.tsv	tissue	kappa	kappa : 0.215901580093862 (95% CI NA - 0.90495786746779 )	0.215902	../output/GCMP_trait_table_with_abundances_and_adiv_and_metadata_zeros_depth.tsv	../output/huang_roy_genus_tree.newick
Endozoicomonas_and_confounders_vs_disease_with_zeros	tissue_Endozoicomonas,latitude,depth	perc_dis	(Intercept)	0.518214	0.120348	NA (q values only calculated for best models by AIC)	perc_dis ~ tissue_Endozoicomonas + latitude + depth	4	BM_Kappa	FALSE	157.32	159.225	2.75583	None	None	../output/PIC_results/A5c_Endozoicomonas_and_confounders_vs_disease_with_zeros/PIC_tissue_Endozoicomonas_and_latitude_and_depth_vs_perc_dis/PGLS_results.tsv	tissue	kappa	kappa : 0.349785027443148 (95% CI NA - NA )	0.349785	../output/GCMP_trait_table_with_abundances_and_adiv_and_metadata_zeros_depth.tsv	../output/huang_roy_genus_tree.newick
Endozoicomonas_and_confounders_vs_disease_with_zeros	tissue_Endozoicomonas,observed_features_all	perc_dis	(Intercept)	0.370253	0.689905	NA (q values only calculated for best models by AIC)	perc_dis ~ tissue_Endozoicomonas + observed_features_all	3	BM_Delta	FALSE	165.849	166.94	12.8045	None	None	../output/PIC_results/A5c_Endozoicomonas_and_confounders_vs_disease_with_zeros/PIC_tissue_Endozoicomonas_and_observed_features_all_vs_perc_dis/PGLS_results.tsv	tissue	delta	delta : 1 (95% CI 0.325302602505045 - NA )	1	../output/GCMP_trait_table_with_abundances_and_adiv_and_metadata_zeros_depth.tsv	../output/huang_roy_genus_tree.newick
Endozoicomonas_and_confounders_vs_disease_with_zeros	tissue_Endozoicomonas,depth,turf_contact_percent	perc_dis	(Intercept)	0.503929	0.0368385	NA (q values only calculated for best models by AIC)	perc_dis ~ tissue_Endozoicomonas + depth + turf_contact_percent	4	BM_Kappa	FALSE	153.622	155.622	4.65806	None	None	../output/PIC_results/A5c_Endozoicomonas_and_confounders_vs_disease_with_zeros/PIC_tissue_Endozoicomonas_and_depth_and_turf_contact_percent_vs_perc_dis/PGLS_results.tsv	tissue	kappa	kappa : 0.163934296341628 (95% CI NA - 0.870845518993957 )	0.163934	../output/GCMP_trait_table_with_abundances_and_adiv_and_metadata_zeros_depth.tsv	../output/huang_roy_genus_tree.newick
Endozoicomonas_and_confounders_vs_disease_with_zeros	tissue_Endozoicomonas,latitude	perc_dis	(Intercept)	0.490767	0.611795	NA (q values only calculated for best models by AIC)	perc_dis ~ tissue_Endozoicomonas + latitude	3	BM_Delta	FALSE	160.327	161.417	7.37787	None	None	../output/PIC_results/A5c_Endozoicomonas_and_confounders_vs_disease_with_zeros/PIC_tissue_Endozoicomonas_and_latitude_vs_perc_dis/PGLS_results.tsv	tissue	delta	delta : 1 (95% CI 0.299194224845177 - NA )	1	../output/GCMP_trait_table_with_abundances_and_adiv_and_metadata_zeros_depth.tsv	../output/huang_roy_genus_tree.newick
Endozoicomonas_and_confounders_vs_disease_with_zeros	tissue_Endozoicomonas,depth	perc_dis	(Intercept)	0.458359	0.195337	NA (q values only calculated for best models by AIC)	perc_dis ~ tissue_Endozoicomonas + depth	3	BM_Delta	FALSE	161.931	163.022	9.3615	None	None	../output/PIC_results/A5c_Endozoicomonas_and_confounders_vs_disease_with_zeros/PIC_tissue_Endozoicomonas_and_depth_vs_perc_dis/PGLS_results.tsv	tissue	delta	delta : 1 (95% CI 0.312945701379965 - NA )	1	../output/GCMP_trait_table_with_abundances_and_adiv_and_metadata_zeros_depth.tsv	../output/huang_roy_genus_tree.newick
Endozoicomonas_and_confounders_vs_disease_with_zeros	tissue_Endozoicomonas,depth,turf_contact_percent	perc_dis	(Intercept)	0.461126	0.208628	NA (q values only calculated for best models by AIC)	perc_dis ~ tissue_Endozoicomonas + depth + turf_contact_percent	4	BM_Delta	FALSE	158.939	160.939	9.97485	None	None	../output/PIC_results/A5c_Endozoicomonas_and_confounders_vs_disease_with_zeros/PIC_tissue_Endozoicomonas_and_depth_and_turf_contact_percent_vs_perc_dis/PGLS_results.tsv	tissue	delta	delta : 1 (95% CI 0.313304126959618 - NA )	1	../output/GCMP_trait_table_with_abundances_and_adiv_and_metadata_zeros_depth.tsv	../output/huang_roy_genus_tree.newick
Endozoicomonas_and_confounders_vs_disease_with_zeros	tissue_Endozoicomonas,latitude,depth,turf_contact_percent	perc_dis	(Intercept)	0.535881	0.413646	NA (q values only calculated for best models by AIC)	perc_dis ~ tissue_Endozoicomonas + latitude + depth + turf_contact_percent	5	BM_Delta	FALSE	157.206	160.364	6.4415	None	None	../output/PIC_results/A5c_Endozoicomonas_and_confounders_vs_disease_with_zeros/PIC_tissue_Endozoicomonas_and_latitude_and_depth_and_turf_contact_percent_vs_perc_dis/PGLS_results.tsv	tissue	delta	delta : 1 (95% CI 0.29836430335127 - NA )	1	../output/GCMP_trait_table_with_abundances_and_adiv_and_metadata_zeros_depth.tsv	../output/huang_roy_genus_tree.newick
Endozoicomonas_and_confounders_vs_disease_with_zeros	tissue_Endozoicomonas,latitude	perc_dis	(Intercept)	0.47754	0.402788	NA (q values only calculated for best models by AIC)	perc_dis ~ tissue_Endozoicomonas + latitude	3	BM_Kappa	FALSE	157.492	158.583	4.54349	None	None	../output/PIC_results/A5c_Endozoicomonas_and_confounders_vs_disease_with_zeros/PIC_tissue_Endozoicomonas_and_latitude_vs_perc_dis/PGLS_results.tsv	tissue	kappa	kappa : 0.439955057862104 (95% CI NA - NA )	0.439955	../output/GCMP_trait_table_with_abundances_and_adiv_and_metadata_zeros_depth.tsv	../output/huang_roy_genus_tree.newick
Endozoicomonas_and_confounders_vs_disease_with_zeros	tissue_Endozoicomonas,latitude,depth,turf_contact_percent	perc_dis	(Intercept)	0.542592	0.148351	NA (q values only calculated for best models by AIC)	perc_dis ~ tissue_Endozoicomonas + latitude + depth + turf_contact_percent	5	BM_Kappa	FALSE	153.343	156.5	2.57845	None	None	../output/PIC_results/A5c_Endozoicomonas_and_confounders_vs_disease_with_zeros/PIC_tissue_Endozoicomonas_and_latitude_and_depth_and_turf_contact_percent_vs_perc_dis/PGLS_results.tsv	tissue	kappa	kappa : 0.318176115696801 (95% CI NA - 0.998037176569716 )	0.318176	../output/GCMP_trait_table_with_abundances_and_adiv_and_metadata_zeros_depth.tsv	../output/huang_roy_genus_tree.newick
Endozoicomonas_and_confounders_vs_disease_with_zeros	tissue_Endozoicomonas,temperature	perc_dis	(Intercept)	0.484938	0.0305634	NA (q values only calculated for best models by AIC)	perc_dis ~ tissue_Endozoicomonas + temperature	3	BM	FALSE	160.622	161.713	7.57605	None	None	../output/PIC_results/A5c_Endozoicomonas_and_confounders_vs_disease_with_zeros/PIC_tissue_Endozoicomonas_and_temperature_vs_perc_dis/PGLS_results.tsv	tissue	none	All parameters fixed	1	../output/GCMP_trait_table_with_abundances_and_adiv_and_metadata_zeros_depth.tsv	../output/huang_roy_genus_tree.newick
Endozoicomonas_and_confounders_vs_disease_with_zeros	tissue_Endozoicomonas,observed_features_all	perc_dis	(Intercept)	0.370253	0.689905	NA (q values only calculated for best models by AIC)	perc_dis ~ tissue_Endozoicomonas + observed_features_all	3	BM_Delta	FALSE	165.849	166.94	12.8045	None	None	../output/PIC_results/A5c_Endozoicomonas_and_confounders_vs_disease_with_zeros/PIC_tissue_Endozoicomonas_and_observed_features_all_vs_perc_dis/PGLS_results.tsv	tissue	delta	delta : 1 (95% CI 0.325302602505045 - NA )	1	../output/GCMP_trait_table_with_abundances_and_adiv_and_metadata_zeros_depth.tsv	../output/huang_roy_genus_tree.newick
Endozoicomonas_and_confounders_vs_disease_with_zeros	tissue_Endozoicomonas,depth,temperature	perc_dis	(Intercept)	0.514529	0.0469536	NA (q values only calculated for best models by AIC)	perc_dis ~ tissue_Endozoicomonas + depth + temperature	4	BM_Delta	FALSE	161.084	162.989	6.55883	None	None	../output/PIC_results/A5c_Endozoicomonas_and_confounders_vs_disease_with_zeros/PIC_tissue_Endozoicomonas_and_depth_and_temperature_vs_perc_dis/PGLS_results.tsv	tissue	delta	delta : 1 (95% CI 0.306567476218125 - NA )	1	../output/GCMP_trait_table_with_abundances_and_adiv_and_metadata_zeros_depth.tsv	../output/huang_roy_genus_tree.newick
Endozoicomonas_and_confounders_vs_disease_with_zeros	tissue_Endozoicomonas,latitude	perc_dis	(Intercept)	0.490767	0.611795	NA (q values only calculated for best models by AIC)	perc_dis ~ tissue_Endozoicomonas + latitude	3	BM	FALSE	160.327	161.417	7.37787	None	None	../output/PIC_results/A5c_Endozoicomonas_and_confounders_vs_disease_with_zeros/PIC_tissue_Endozoicomonas_and_latitude_vs_perc_dis/PGLS_results.tsv	tissue	none	All parameters fixed	1	../output/GCMP_trait_table_with_abundances_and_adiv_and_metadata_zeros_depth.tsv	../output/huang_roy_genus_tree.newick
Endozoicomonas_and_confounders_vs_disease_with_zeros	tissue_Endozoicomonas,observed_features_all	perc_dis	(Intercept)	0.370253	0.689905	NA (q values only calculated for best models by AIC)	perc_dis ~ tissue_Endozoicomonas + observed_features_all	3	BM	FALSE	165.849	166.94	12.8045	None	None	../output/PIC_results/A5c_Endozoicomonas_and_confounders_vs_disease_with_zeros/PIC_tissue_Endozoicomonas_and_observed_features_all_vs_perc_dis/PGLS_results.tsv	tissue	none	All parameters fixed	1	../output/GCMP_trait_table_with_abundances_and_adiv_and_metadata_zeros_depth.tsv	../output/huang_roy_genus_tree.newick
Endozoicomonas_and_confounders_vs_disease_with_zeros	tissue_Endozoicomonas,depth,turf_contact_percent	perc_dis	(Intercept)	0.461126	0.208628	NA (q values only calculated for best models by AIC)	perc_dis ~ tissue_Endozoicomonas + depth + turf_contact_percent	4	BM	FALSE	158.939	160.939	9.97485	None	None	../output/PIC_results/A5c_Endozoicomonas_and_confounders_vs_disease_with_zeros/PIC_tissue_Endozoicomonas_and_depth_and_turf_contact_percent_vs_perc_dis/PGLS_results.tsv	tissue	none	All parameters fixed	1	../output/GCMP_trait_table_with_abundances_and_adiv_and_metadata_zeros_depth.tsv	../output/huang_roy_genus_tree.newick
Endozoicomonas_and_confounders_vs_disease_with_zeros	tissue_Endozoicomonas,latitude,depth	perc_dis	(Intercept)	0.516472	0.363647	NA (q values only calculated for best models by AIC)	perc_dis ~ tissue_Endozoicomonas + latitude + depth	4	BM	FALSE	160.98	162.885	6.41551	None	None	../output/PIC_results/A5c_Endozoicomonas_and_confounders_vs_disease_with_zeros/PIC_tissue_Endozoicomonas_and_latitude_and_depth_vs_perc_dis/PGLS_results.tsv	tissue	none	All parameters fixed	1	../output/GCMP_trait_table_with_abundances_and_adiv_and_metadata_zeros_depth.tsv	../output/huang_roy_genus_tree.newick
Endozoicomonas_and_confounders_vs_disease_with_zeros	tissue_Endozoicomonas,depth,turf_contact_percent	perc_dis	depth	0.461126	0.0678753	NA (q values only calculated for best models by AIC)	perc_dis ~ tissue_Endozoicomonas + depth + turf_contact_percent	4	BM	FALSE	158.939	160.939	9.97485	None	None	../output/PIC_results/A5c_Endozoicomonas_and_confounders_vs_disease_with_zeros/PIC_tissue_Endozoicomonas_and_depth_and_turf_contact_percent_vs_perc_dis/PGLS_results.tsv	tissue	none	All parameters fixed	1	../output/GCMP_trait_table_with_abundances_and_adiv_and_metadata_zeros_depth.tsv	../output/huang_roy_genus_tree.newick
Endozoicomonas_and_confounders_vs_disease_with_zeros	tissue_Endozoicomonas,latitude,depth,turf_contact_percent	perc_dis	depth	0.535881	0.431472	NA (q values only calculated for best models by AIC)	perc_dis ~ tissue_Endozoicomonas + latitude + depth + turf_contact_percent	5	BM	FALSE	157.206	160.364	6.4415	None	None	../output/PIC_results/A5c_Endozoicomonas_and_confounders_vs_disease_with_zeros/PIC_tissue_Endozoicomonas_and_latitude_and_depth_and_turf_contact_percent_vs_perc_dis/PGLS_results.tsv	tissue	none	All parameters fixed	1	../output/GCMP_trait_table_with_abundances_and_adiv_and_metadata_zeros_depth.tsv	../output/huang_roy_genus_tree.newick
Endozoicomonas_and_confounders_vs_disease_with_zeros	tissue_Endozoicomonas,depth,turf_contact_percent	perc_dis	depth	0.461126	0.0678753	NA (q values only calculated for best models by AIC)	perc_dis ~ tissue_Endozoicomonas + depth + turf_contact_percent	4	BM_Delta	FALSE	158.939	160.939	9.97485	None	None	../output/PIC_results/A5c_Endozoicomonas_and_confounders_vs_disease_with_zeros/PIC_tissue_Endozoicomonas_and_depth_and_turf_contact_percent_vs_perc_dis/PGLS_results.tsv	tissue	delta	delta : 1 (95% CI 0.313304126959618 - NA )	1	../output/GCMP_trait_table_with_abundances_and_adiv_and_metadata_zeros_depth.tsv	../output/huang_roy_genus_tree.newick
Endozoicomonas_and_confounders_vs_disease_with_zeros	tissue_Endozoicomonas,depth,temperature	perc_dis	depth	0.514529	0.259281	NA (q values only calculated for best models by AIC)	perc_dis ~ tissue_Endozoicomonas + depth + temperature	4	BM	FALSE	161.084	162.989	6.55883	None	None	../output/PIC_results/A5c_Endozoicomonas_and_confounders_vs_disease_with_zeros/PIC_tissue_Endozoicomonas_and_depth_and_temperature_vs_perc_dis/PGLS_results.tsv	tissue	none	All parameters fixed	1	../output/GCMP_trait_table_with_abundances_and_adiv_and_metadata_zeros_depth.tsv	../output/huang_roy_genus_tree.newick
Endozoicomonas_and_confounders_vs_disease_with_zeros	tissue_Endozoicomonas,depth,temperature,turf_contact_percent	perc_dis	depth	0.51854	0.308621	NA (q values only calculated for best models by AIC)	perc_dis ~ tissue_Endozoicomonas + depth + temperature + turf_contact_percent	5	BM_Delta	FALSE	158.123	161.281	7.20389	None	None	../output/PIC_results/A5c_Endozoicomonas_and_confounders_vs_disease_with_zeros/PIC_tissue_Endozoicomonas_and_depth_and_temperature_and_turf_contact_percent_vs_perc_dis/PGLS_results.tsv	tissue	delta	delta : 1 (95% CI 0.306748250004833 - NA )	1	../output/GCMP_trait_table_with_abundances_and_adiv_and_metadata_zeros_depth.tsv	../output/huang_roy_genus_tree.newick
Endozoicomonas_and_confounders_vs_disease_with_zeros	tissue_Endozoicomonas,latitude,depth,turf_contact_percent	perc_dis	depth	0.535881	0.431472	NA (q values only calculated for best models by AIC)	perc_dis ~ tissue_Endozoicomonas + latitude + depth + turf_contact_percent	5	BM_Delta	FALSE	157.206	160.364	6.4415	None	None	../output/PIC_results/A5c_Endozoicomonas_and_confounders_vs_disease_with_zeros/PIC_tissue_Endozoicomonas_and_latitude_and_depth_and_turf_contact_percent_vs_perc_dis/PGLS_results.tsv	tissue	delta	delta : 1 (95% CI 0.29836430335127 - NA )	1	../output/GCMP_trait_table_with_abundances_and_adiv_and_metadata_zeros_depth.tsv	../output/huang_roy_genus_tree.newick
Endozoicomonas_and_confounders_vs_disease_with_zeros	tissue_Endozoicomonas,depth,temperature,turf_contact_percent	perc_dis	depth	0.55919	0.18756	NA (q values only calculated for best models by AIC)	perc_dis ~ tissue_Endozoicomonas + depth + temperature + turf_contact_percent	5	BM_Kappa	FALSE	152.649	155.807	1.73021	None	None	../output/PIC_results/A5c_Endozoicomonas_and_confounders_vs_disease_with_zeros/PIC_tissue_Endozoicomonas_and_depth_and_temperature_and_turf_contact_percent_vs_perc_dis/PGLS_results.tsv	tissue	kappa	kappa : 0.171310499966546 (95% CI NA - 0.860485022384522 )	0.171311	../output/GCMP_trait_table_with_abundances_and_adiv_and_metadata_zeros_depth.tsv	../output/huang_roy_genus_tree.newick
Endozoicomonas_and_confounders_vs_disease_with_zeros	tissue_Endozoicomonas,depth,temperature,turf_contact_percent,observed_features_all	perc_dis	depth	0.530279	0.31275	NA (q values only calculated for best models by AIC)	perc_dis ~ tissue_Endozoicomonas + depth + temperature + turf_contact_percent + observed_features_all	6	BM_Delta	FALSE	159.506	164.172	6.65614	None	None	../output/PIC_results/A5c_Endozoicomonas_and_confounders_vs_disease_with_zeros/PIC_tissue_Endozoicomonas_and_depth_and_temperature_and_turf_contact_percent_and_observed_features_all_vs_perc_dis/PGLS_results.tsv	tissue	delta	delta : 1 (95% CI 0.296969880566974 - NA )	1	../output/GCMP_trait_table_with_abundances_and_adiv_and_metadata_zeros_depth.tsv	../output/huang_roy_genus_tree.newick
Endozoicomonas_and_confounders_vs_disease_with_zeros	tissue_Endozoicomonas,depth,temperature,turf_contact_percent,observed_features_all	perc_dis	depth	0.558754	0.199772	NA (q values only calculated for best models by AIC)	perc_dis ~ tissue_Endozoicomonas + depth + temperature + turf_contact_percent + observed_features_all	6	BM_Kappa	FALSE	154.64	159.307	1.79048	None	None	../output/PIC_results/A5c_Endozoicomonas_and_confounders_vs_disease_with_zeros/PIC_tissue_Endozoicomonas_and_depth_and_temperature_and_turf_contact_percent_and_observed_features_all_vs_perc_dis/PGLS_results.tsv	tissue	kappa	kappa : 0.184041996926745 (95% CI NA - 0.907112906737849 )	0.184042	../output/GCMP_trait_table_with_abundances_and_adiv_and_metadata_zeros_depth.tsv	../output/huang_roy_genus_tree.newick
Endozoicomonas_and_confounders_vs_disease_with_zeros	tissue_Endozoicomonas,depth,temperature,turf_contact_percent,observed_features_all	perc_dis	depth	0.530279	0.31275	NA (q values only calculated for best models by AIC)	perc_dis ~ tissue_Endozoicomonas + depth + temperature + turf_contact_percent + observed_features_all	6	BM	FALSE	159.506	164.172	6.65614	None	None	../output/PIC_results/A5c_Endozoicomonas_and_confounders_vs_disease_with_zeros/PIC_tissue_Endozoicomonas_and_depth_and_temperature_and_turf_contact_percent_and_observed_features_all_vs_perc_dis/PGLS_results.tsv	tissue	none	All parameters fixed	1	../output/GCMP_trait_table_with_abundances_and_adiv_and_metadata_zeros_depth.tsv	../output/huang_roy_genus_tree.newick
Endozoicomonas_and_confounders_vs_disease_with_zeros	tissue_Endozoicomonas,depth,temperature,turf_contact_percent	perc_dis	depth	0.51854	0.308621	NA (q values only calculated for best models by AIC)	perc_dis ~ tissue_Endozoicomonas + depth + temperature + turf_contact_percent	5	BM	FALSE	158.123	161.281	7.20389	None	None	../output/PIC_results/A5c_Endozoicomonas_and_confounders_vs_disease_with_zeros/PIC_tissue_Endozoicomonas_and_depth_and_temperature_and_turf_contact_percent_vs_perc_dis/PGLS_results.tsv	tissue	none	All parameters fixed	1	../output/GCMP_trait_table_with_abundances_and_adiv_and_metadata_zeros_depth.tsv	../output/huang_roy_genus_tree.newick
Endozoicomonas_and_confounders_vs_disease_with_zeros	tissue_Endozoicomonas,depth	perc_dis	depth	0.458359	0.0534262	NA (q values only calculated for best models by AIC)	perc_dis ~ tissue_Endozoicomonas + depth	3	BM	FALSE	161.931	163.022	9.3615	None	None	../output/PIC_results/A5c_Endozoicomonas_and_confounders_vs_disease_with_zeros/PIC_tissue_Endozoicomonas_and_depth_vs_perc_dis/PGLS_results.tsv	tissue	none	All parameters fixed	1	../output/GCMP_trait_table_with_abundances_and_adiv_and_metadata_zeros_depth.tsv	../output/huang_roy_genus_tree.newick
Endozoicomonas_and_confounders_vs_disease_with_zeros	tissue_Endozoicomonas,depth	perc_dis	depth	0.494406	0.0491326	NA (q values only calculated for best models by AIC)	perc_dis ~ tissue_Endozoicomonas + depth	3	BM_Kappa	FALSE	156.763	157.854	4.19363	None	None	../output/PIC_results/A5c_Endozoicomonas_and_confounders_vs_disease_with_zeros/PIC_tissue_Endozoicomonas_and_depth_vs_perc_dis/PGLS_results.tsv	tissue	kappa	kappa : 0.21055177034392 (95% CI NA - 0.88778994357193 )	0.210552	../output/GCMP_trait_table_with_abundances_and_adiv_and_metadata_zeros_depth.tsv	../output/huang_roy_genus_tree.newick
Endozoicomonas_and_confounders_vs_disease_with_zeros	tissue_Endozoicomonas,latitude,depth	perc_dis	depth	0.516472	0.291203	NA (q values only calculated for best models by AIC)	perc_dis ~ tissue_Endozoicomonas + latitude + depth	4	BM	FALSE	160.98	162.885	6.41551	None	None	../output/PIC_results/A5c_Endozoicomonas_and_confounders_vs_disease_with_zeros/PIC_tissue_Endozoicomonas_and_latitude_and_depth_vs_perc_dis/PGLS_results.tsv	tissue	none	All parameters fixed	1	../output/GCMP_trait_table_with_abundances_and_adiv_and_metadata_zeros_depth.tsv	../output/huang_roy_genus_tree.newick
Endozoicomonas_and_confounders_vs_disease_with_zeros	tissue_Endozoicomonas,latitude,depth,turf_contact_percent	perc_dis	depth	0.542592	0.288245	NA (q values only calculated for best models by AIC)	perc_dis ~ tissue_Endozoicomonas + latitude + depth + turf_contact_percent	5	BM_Kappa	FALSE	153.343	156.5	2.57845	None	None	../output/PIC_results/A5c_Endozoicomonas_and_confounders_vs_disease_with_zeros/PIC_tissue_Endozoicomonas_and_latitude_and_depth_and_turf_contact_percent_vs_perc_dis/PGLS_results.tsv	tissue	kappa	kappa : 0.318176115696801 (95% CI NA - 0.998037176569716 )	0.318176	../output/GCMP_trait_table_with_abundances_and_adiv_and_metadata_zeros_depth.tsv	../output/huang_roy_genus_tree.newick
Endozoicomonas_and_confounders_vs_disease_with_zeros	tissue_Endozoicomonas,depth,turf_contact_percent	perc_dis	depth	0.503929	0.0612077	NA (q values only calculated for best models by AIC)	perc_dis ~ tissue_Endozoicomonas + depth + turf_contact_percent	4	BM_Kappa	FALSE	153.622	155.622	4.65806	None	None	../output/PIC_results/A5c_Endozoicomonas_and_confounders_vs_disease_with_zeros/PIC_tissue_Endozoicomonas_and_depth_and_turf_contact_percent_vs_perc_dis/PGLS_results.tsv	tissue	kappa	kappa : 0.163934296341628 (95% CI NA - 0.870845518993957 )	0.163934	../output/GCMP_trait_table_with_abundances_and_adiv_and_metadata_zeros_depth.tsv	../output/huang_roy_genus_tree.newick
Endozoicomonas_and_confounders_vs_disease_with_zeros	tissue_Endozoicomonas,latitude,depth	perc_dis	depth	0.518214	0.173137	NA (q values only calculated for best models by AIC)	perc_dis ~ tissue_Endozoicomonas + latitude + depth	4	BM_Kappa	FALSE	157.32	159.225	2.75583	None	None	../output/PIC_results/A5c_Endozoicomonas_and_confounders_vs_disease_with_zeros/PIC_tissue_Endozoicomonas_and_latitude_and_depth_vs_perc_dis/PGLS_results.tsv	tissue	kappa	kappa : 0.349785027443148 (95% CI NA - NA )	0.349785	../output/GCMP_trait_table_with_abundances_and_adiv_and_metadata_zeros_depth.tsv	../output/huang_roy_genus_tree.newick
Endozoicomonas_and_confounders_vs_disease_with_zeros	tissue_Endozoicomonas,latitude,depth	perc_dis	depth	0.516472	0.291203	NA (q values only calculated for best models by AIC)	perc_dis ~ tissue_Endozoicomonas + latitude + depth	4	BM_Delta	FALSE	160.98	162.885	6.41551	None	None	../output/PIC_results/A5c_Endozoicomonas_and_confounders_vs_disease_with_zeros/PIC_tissue_Endozoicomonas_and_latitude_and_depth_vs_perc_dis/PGLS_results.tsv	tissue	delta	delta : 1 (95% CI 0.297549740337073 - NA )	1	../output/GCMP_trait_table_with_abundances_and_adiv_and_metadata_zeros_depth.tsv	../output/huang_roy_genus_tree.newick
Endozoicomonas_and_confounders_vs_disease_with_zeros	tissue_Endozoicomonas,depth	perc_dis	depth	0.458359	0.0534262	NA (q values only calculated for best models by AIC)	perc_dis ~ tissue_Endozoicomonas + depth	3	BM_Delta	FALSE	161.931	163.022	9.3615	None	None	../output/PIC_results/A5c_Endozoicomonas_and_confounders_vs_disease_with_zeros/PIC_tissue_Endozoicomonas_and_depth_vs_perc_dis/PGLS_results.tsv	tissue	delta	delta : 1 (95% CI 0.312945701379965 - NA )	1	../output/GCMP_trait_table_with_abundances_and_adiv_and_metadata_zeros_depth.tsv	../output/huang_roy_genus_tree.newick
Endozoicomonas_and_confounders_vs_disease_with_zeros	tissue_Endozoicomonas,depth,temperature	perc_dis	depth	0.514529	0.259281	NA (q values only calculated for best models by AIC)	perc_dis ~ tissue_Endozoicomonas + depth + temperature	4	BM_Delta	FALSE	161.084	162.989	6.55883	None	None	../output/PIC_results/A5c_Endozoicomonas_and_confounders_vs_disease_with_zeros/PIC_tissue_Endozoicomonas_and_depth_and_temperature_vs_perc_dis/PGLS_results.tsv	tissue	delta	delta : 1 (95% CI 0.306567476218125 - NA )	1	../output/GCMP_trait_table_with_abundances_and_adiv_and_metadata_zeros_depth.tsv	../output/huang_roy_genus_tree.newick
Endozoicomonas_and_confounders_vs_disease_with_zeros	tissue_Endozoicomonas,depth,temperature	perc_dis	depth	0.547396	0.158164	NA (q values only calculated for best models by AIC)	perc_dis ~ tissue_Endozoicomonas + depth + temperature	4	BM_Kappa	FALSE	155.839	157.744	1.31407	None	None	../output/PIC_results/A5c_Endozoicomonas_and_confounders_vs_disease_with_zeros/PIC_tissue_Endozoicomonas_and_depth_and_temperature_vs_perc_dis/PGLS_results.tsv	tissue	kappa	kappa : 0.228999438048949 (95% CI NA - 0.883955336365318 )	0.228999	../output/GCMP_trait_table_with_abundances_and_adiv_and_metadata_zeros_depth.tsv	../output/huang_roy_genus_tree.newick
Endozoicomonas_and_confounders_vs_disease_with_zeros	tissue_Endozoicomonas,latitude,depth	perc_dis	latitude	0.516472	0.118177	NA (q values only calculated for best models by AIC)	perc_dis ~ tissue_Endozoicomonas + latitude + depth	4	BM	FALSE	160.98	162.885	6.41551	None	None	../output/PIC_results/A5c_Endozoicomonas_and_confounders_vs_disease_with_zeros/PIC_tissue_Endozoicomonas_and_latitude_and_depth_vs_perc_dis/PGLS_results.tsv	tissue	none	All parameters fixed	1	../output/GCMP_trait_table_with_abundances_and_adiv_and_metadata_zeros_depth.tsv	../output/huang_roy_genus_tree.newick
Endozoicomonas_and_confounders_vs_disease_with_zeros	tissue_Endozoicomonas,latitude	perc_dis	latitude	0.490767	0.0236506	NA (q values only calculated for best models by AIC)	perc_dis ~ tissue_Endozoicomonas + latitude	3	BM_Delta	FALSE	160.327	161.417	7.37787	None	None	../output/PIC_results/A5c_Endozoicomonas_and_confounders_vs_disease_with_zeros/PIC_tissue_Endozoicomonas_and_latitude_vs_perc_dis/PGLS_results.tsv	tissue	delta	delta : 1 (95% CI 0.299194224845177 - NA )	1	../output/GCMP_trait_table_with_abundances_and_adiv_and_metadata_zeros_depth.tsv	../output/huang_roy_genus_tree.newick
Endozoicomonas_and_confounders_vs_disease_with_zeros	tissue_Endozoicomonas,latitude,depth,turf_contact_percent	perc_dis	latitude	0.542592	0.165693	NA (q values only calculated for best models by AIC)	perc_dis ~ tissue_Endozoicomonas + latitude + depth + turf_contact_percent	5	BM_Kappa	FALSE	153.343	156.5	2.57845	None	None	../output/PIC_results/A5c_Endozoicomonas_and_confounders_vs_disease_with_zeros/PIC_tissue_Endozoicomonas_and_latitude_and_depth_and_turf_contact_percent_vs_perc_dis/PGLS_results.tsv	tissue	kappa	kappa : 0.318176115696801 (95% CI NA - 0.998037176569716 )	0.318176	../output/GCMP_trait_table_with_abundances_and_adiv_and_metadata_zeros_depth.tsv	../output/huang_roy_genus_tree.newick
Endozoicomonas_and_confounders_vs_disease_with_zeros	tissue_Endozoicomonas,latitude,depth	perc_dis	latitude	0.518214	0.249258	NA (q values only calculated for best models by AIC)	perc_dis ~ tissue_Endozoicomonas + latitude + depth	4	BM_Kappa	FALSE	157.32	159.225	2.75583	None	None	../output/PIC_results/A5c_Endozoicomonas_and_confounders_vs_disease_with_zeros/PIC_tissue_Endozoicomonas_and_latitude_and_depth_vs_perc_dis/PGLS_results.tsv	tissue	kappa	kappa : 0.349785027443148 (95% CI NA - NA )	0.349785	../output/GCMP_trait_table_with_abundances_and_adiv_and_metadata_zeros_depth.tsv	../output/huang_roy_genus_tree.newick
Endozoicomonas_and_confounders_vs_disease_with_zeros	tissue_Endozoicomonas,latitude,depth,turf_contact_percent	perc_dis	latitude	0.535881	0.0878126	NA (q values only calculated for best models by AIC)	perc_dis ~ tissue_Endozoicomonas + latitude + depth + turf_contact_percent	5	BM	FALSE	157.206	160.364	6.4415	None	None	../output/PIC_results/A5c_Endozoicomonas_and_confounders_vs_disease_with_zeros/PIC_tissue_Endozoicomonas_and_latitude_and_depth_and_turf_contact_percent_vs_perc_dis/PGLS_results.tsv	tissue	none	All parameters fixed	1	../output/GCMP_trait_table_with_abundances_and_adiv_and_metadata_zeros_depth.tsv	../output/huang_roy_genus_tree.newick
Endozoicomonas_and_confounders_vs_disease_with_zeros	tissue_Endozoicomonas,latitude	perc_dis	latitude	0.47754	0.0581895	NA (q values only calculated for best models by AIC)	perc_dis ~ tissue_Endozoicomonas + latitude	3	BM_Kappa	FALSE	157.492	158.583	4.54349	None	None	../output/PIC_results/A5c_Endozoicomonas_and_confounders_vs_disease_with_zeros/PIC_tissue_Endozoicomonas_and_latitude_vs_perc_dis/PGLS_results.tsv	tissue	kappa	kappa : 0.439955057862104 (95% CI NA - NA )	0.439955	../output/GCMP_trait_table_with_abundances_and_adiv_and_metadata_zeros_depth.tsv	../output/huang_roy_genus_tree.newick
Endozoicomonas_and_confounders_vs_disease_with_zeros	tissue_Endozoicomonas,latitude,depth,turf_contact_percent	perc_dis	latitude	0.535881	0.0878126	NA (q values only calculated for best models by AIC)	perc_dis ~ tissue_Endozoicomonas + latitude + depth + turf_contact_percent	5	BM_Delta	FALSE	157.206	160.364	6.4415	None	None	../output/PIC_results/A5c_Endozoicomonas_and_confounders_vs_disease_with_zeros/PIC_tissue_Endozoicomonas_and_latitude_and_depth_and_turf_contact_percent_vs_perc_dis/PGLS_results.tsv	tissue	delta	delta : 1 (95% CI 0.29836430335127 - NA )	1	../output/GCMP_trait_table_with_abundances_and_adiv_and_metadata_zeros_depth.tsv	../output/huang_roy_genus_tree.newick
Endozoicomonas_and_confounders_vs_disease_with_zeros	tissue_Endozoicomonas,latitude,depth	perc_dis	latitude	0.516472	0.118177	NA (q values only calculated for best models by AIC)	perc_dis ~ tissue_Endozoicomonas + latitude + depth	4	BM_Delta	FALSE	160.98	162.885	6.41551	None	None	../output/PIC_results/A5c_Endozoicomonas_and_confounders_vs_disease_with_zeros/PIC_tissue_Endozoicomonas_and_latitude_and_depth_vs_perc_dis/PGLS_results.tsv	tissue	delta	delta : 1 (95% CI 0.297549740337073 - NA )	1	../output/GCMP_trait_table_with_abundances_and_adiv_and_metadata_zeros_depth.tsv	../output/huang_roy_genus_tree.newick
Endozoicomonas_and_confounders_vs_disease_with_zeros	tissue_Endozoicomonas,latitude	perc_dis	latitude	0.490767	0.0236506	NA (q values only calculated for best models by AIC)	perc_dis ~ tissue_Endozoicomonas + latitude	3	BM	FALSE	160.327	161.417	7.37787	None	None	../output/PIC_results/A5c_Endozoicomonas_and_confounders_vs_disease_with_zeros/PIC_tissue_Endozoicomonas_and_latitude_vs_perc_dis/PGLS_results.tsv	tissue	none	All parameters fixed	1	../output/GCMP_trait_table_with_abundances_and_adiv_and_metadata_zeros_depth.tsv	../output/huang_roy_genus_tree.newick
Endozoicomonas_and_confounders_vs_disease_with_zeros	tissue_Endozoicomonas,observed_features_all	perc_dis	observed_features_all	0.370253	0.561284	NA (q values only calculated for best models by AIC)	perc_dis ~ tissue_Endozoicomonas + observed_features_all	3	BM_Delta	FALSE	165.849	166.94	12.8045	None	None	../output/PIC_results/A5c_Endozoicomonas_and_confounders_vs_disease_with_zeros/PIC_tissue_Endozoicomonas_and_observed_features_all_vs_perc_dis/PGLS_results.tsv	tissue	delta	delta : 1 (95% CI 0.325302602505045 - NA )	1	../output/GCMP_trait_table_with_abundances_and_adiv_and_metadata_zeros_depth.tsv	../output/huang_roy_genus_tree.newick
Endozoicomonas_and_confounders_vs_disease_with_zeros	tissue_Endozoicomonas,observed_features_all	perc_dis	observed_features_all	0.370253	0.561284	NA (q values only calculated for best models by AIC)	perc_dis ~ tissue_Endozoicomonas + observed_features_all	3	BM_Delta	FALSE	165.849	166.94	12.8045	None	None	../output/PIC_results/A5c_Endozoicomonas_and_confounders_vs_disease_with_zeros/PIC_tissue_Endozoicomonas_and_observed_features_all_vs_perc_dis/PGLS_results.tsv	tissue	delta	delta : 1 (95% CI 0.325302602505045 - NA )	1	../output/GCMP_trait_table_with_abundances_and_adiv_and_metadata_zeros_depth.tsv	../output/huang_roy_genus_tree.newick
Endozoicomonas_and_confounders_vs_disease_with_zeros	tissue_Endozoicomonas,depth,temperature,turf_contact_percent,observed_features_all	perc_dis	observed_features_all	0.558754	0.930214	NA (q values only calculated for best models by AIC)	perc_dis ~ tissue_Endozoicomonas + depth + temperature + turf_contact_percent + observed_features_all	6	BM_Kappa	FALSE	154.64	159.307	1.79048	None	None	../output/PIC_results/A5c_Endozoicomonas_and_confounders_vs_disease_with_zeros/PIC_tissue_Endozoicomonas_and_depth_and_temperature_and_turf_contact_percent_and_observed_features_all_vs_perc_dis/PGLS_results.tsv	tissue	kappa	kappa : 0.184041996926745 (95% CI NA - 0.907112906737849 )	0.184042	../output/GCMP_trait_table_with_abundances_and_adiv_and_metadata_zeros_depth.tsv	../output/huang_roy_genus_tree.newick
Endozoicomonas_and_confounders_vs_disease_with_zeros	tissue_Endozoicomonas,depth,temperature,turf_contact_percent,observed_features_all	perc_dis	observed_features_all	0.530279	0.499103	NA (q values only calculated for best models by AIC)	perc_dis ~ tissue_Endozoicomonas + depth + temperature + turf_contact_percent + observed_features_all	6	BM	FALSE	159.506	164.172	6.65614	None	None	../output/PIC_results/A5c_Endozoicomonas_and_confounders_vs_disease_with_zeros/PIC_tissue_Endozoicomonas_and_depth_and_temperature_and_turf_contact_percent_and_observed_features_all_vs_perc_dis/PGLS_results.tsv	tissue	none	All parameters fixed	1	../output/GCMP_trait_table_with_abundances_and_adiv_and_metadata_zeros_depth.tsv	../output/huang_roy_genus_tree.newick
Endozoicomonas_and_confounders_vs_disease_with_zeros	tissue_Endozoicomonas,observed_features_all	perc_dis	observed_features_all	0.406714	0.595771	NA (q values only calculated for best models by AIC)	perc_dis ~ tissue_Endozoicomonas + observed_features_all	3	BM_Kappa	FALSE	160.908	161.999	7.86293	None	None	../output/PIC_results/A5c_Endozoicomonas_and_confounders_vs_disease_with_zeros/PIC_tissue_Endozoicomonas_and_observed_features_all_vs_perc_dis/PGLS_results.tsv	tissue	kappa	kappa : 0.215901580093862 (95% CI NA - 0.90495786746779 )	0.215902	../output/GCMP_trait_table_with_abundances_and_adiv_and_metadata_zeros_depth.tsv	../output/huang_roy_genus_tree.newick
Endozoicomonas_and_confounders_vs_disease_with_zeros	tissue_Endozoicomonas,observed_features_all	perc_dis	observed_features_all	0.370253	0.561284	NA (q values only calculated for best models by AIC)	perc_dis ~ tissue_Endozoicomonas + observed_features_all	3	BM	FALSE	165.849	166.94	12.8045	None	None	../output/PIC_results/A5c_Endozoicomonas_and_confounders_vs_disease_with_zeros/PIC_tissue_Endozoicomonas_and_observed_features_all_vs_perc_dis/PGLS_results.tsv	tissue	none	All parameters fixed	1	../output/GCMP_trait_table_with_abundances_and_adiv_and_metadata_zeros_depth.tsv	../output/huang_roy_genus_tree.newick
Endozoicomonas_and_confounders_vs_disease_with_zeros	tissue_Endozoicomonas,observed_features_all	perc_dis	observed_features_all	0.370253	0.561284	NA (q values only calculated for best models by AIC)	perc_dis ~ tissue_Endozoicomonas + observed_features_all	3	BM	FALSE	165.849	166.94	12.8045	None	None	../output/PIC_results/A5c_Endozoicomonas_and_confounders_vs_disease_with_zeros/PIC_tissue_Endozoicomonas_and_observed_features_all_vs_perc_dis/PGLS_results.tsv	tissue	none	All parameters fixed	1	../output/GCMP_trait_table_with_abundances_and_adiv_and_metadata_zeros_depth.tsv	../output/huang_roy_genus_tree.newick
Endozoicomonas_and_confounders_vs_disease_with_zeros	tissue_Endozoicomonas,observed_features_all	perc_dis	observed_features_all	0.406714	0.595771	NA (q values only calculated for best models by AIC)	perc_dis ~ tissue_Endozoicomonas + observed_features_all	3	BM_Kappa	FALSE	160.908	161.999	7.86293	None	None	../output/PIC_results/A5c_Endozoicomonas_and_confounders_vs_disease_with_zeros/PIC_tissue_Endozoicomonas_and_observed_features_all_vs_perc_dis/PGLS_results.tsv	tissue	kappa	kappa : 0.215901580093862 (95% CI NA - 0.90495786746779 )	0.215902	../output/GCMP_trait_table_with_abundances_and_adiv_and_metadata_zeros_depth.tsv	../output/huang_roy_genus_tree.newick
Endozoicomonas_and_confounders_vs_disease_with_zeros	tissue_Endozoicomonas,depth,temperature,turf_contact_percent,observed_features_all	perc_dis	observed_features_all	0.530279	0.499103	NA (q values only calculated for best models by AIC)	perc_dis ~ tissue_Endozoicomonas + depth + temperature + turf_contact_percent + observed_features_all	6	BM_Delta	FALSE	159.506	164.172	6.65614	None	None	../output/PIC_results/A5c_Endozoicomonas_and_confounders_vs_disease_with_zeros/PIC_tissue_Endozoicomonas_and_depth_and_temperature_and_turf_contact_percent_and_observed_features_all_vs_perc_dis/PGLS_results.tsv	tissue	delta	delta : 1 (95% CI 0.296969880566974 - NA )	1	../output/GCMP_trait_table_with_abundances_and_adiv_and_metadata_zeros_depth.tsv	../output/huang_roy_genus_tree.newick
Endozoicomonas_and_confounders_vs_disease_with_zeros	tissue_Endozoicomonas,temperature	perc_dis	temperature	0.484938	0.027427	NA (q values only calculated for best models by AIC)	perc_dis ~ tissue_Endozoicomonas + temperature	3	BM	FALSE	160.622	161.713	7.57605	None	None	../output/PIC_results/A5c_Endozoicomonas_and_confounders_vs_disease_with_zeros/PIC_tissue_Endozoicomonas_and_temperature_vs_perc_dis/PGLS_results.tsv	tissue	none	All parameters fixed	1	../output/GCMP_trait_table_with_abundances_and_adiv_and_metadata_zeros_depth.tsv	../output/huang_roy_genus_tree.newick
Endozoicomonas_and_confounders_vs_disease_with_zeros	tissue_Endozoicomonas,temperature	perc_dis	temperature	0.484938	0.027427	NA (q values only calculated for best models by AIC)	perc_dis ~ tissue_Endozoicomonas + temperature	3	BM_Delta	FALSE	160.622	161.713	7.57605	None	None	../output/PIC_results/A5c_Endozoicomonas_and_confounders_vs_disease_with_zeros/PIC_tissue_Endozoicomonas_and_temperature_vs_perc_dis/PGLS_results.tsv	tissue	delta	delta : 1 (95% CI 0.308785473581499 - NA )	1	../output/GCMP_trait_table_with_abundances_and_adiv_and_metadata_zeros_depth.tsv	../output/huang_roy_genus_tree.newick
Endozoicomonas_and_confounders_vs_disease_with_zeros	tissue_Endozoicomonas,depth,temperature	perc_dis	temperature	0.514529	0.124879	NA (q values only calculated for best models by AIC)	perc_dis ~ tissue_Endozoicomonas + depth + temperature	4	BM_Delta	FALSE	161.084	162.989	6.55883	None	None	../output/PIC_results/A5c_Endozoicomonas_and_confounders_vs_disease_with_zeros/PIC_tissue_Endozoicomonas_and_depth_and_temperature_vs_perc_dis/PGLS_results.tsv	tissue	delta	delta : 1 (95% CI 0.306567476218125 - NA )	1	../output/GCMP_trait_table_with_abundances_and_adiv_and_metadata_zeros_depth.tsv	../output/huang_roy_genus_tree.newick
Endozoicomonas_and_confounders_vs_disease_with_zeros	tissue_Endozoicomonas,depth,temperature,turf_contact_percent,observed_features_all	perc_dis	temperature	0.530279	0.111288	NA (q values only calculated for best models by AIC)	perc_dis ~ tissue_Endozoicomonas + depth + temperature + turf_contact_percent + observed_features_all	6	BM	FALSE	159.506	164.172	6.65614	None	None	../output/PIC_results/A5c_Endozoicomonas_and_confounders_vs_disease_with_zeros/PIC_tissue_Endozoicomonas_and_depth_and_temperature_and_turf_contact_percent_and_observed_features_all_vs_perc_dis/PGLS_results.tsv	tissue	none	All parameters fixed	1	../output/GCMP_trait_table_with_abundances_and_adiv_and_metadata_zeros_depth.tsv	../output/huang_roy_genus_tree.newick
Endozoicomonas_and_confounders_vs_disease_with_zeros	tissue_Endozoicomonas,depth,temperature,turf_contact_percent,observed_features_all	perc_dis	temperature	0.530279	0.111288	NA (q values only calculated for best models by AIC)	perc_dis ~ tissue_Endozoicomonas + depth + temperature + turf_contact_percent + observed_features_all	6	BM_Delta	FALSE	159.506	164.172	6.65614	None	None	../output/PIC_results/A5c_Endozoicomonas_and_confounders_vs_disease_with_zeros/PIC_tissue_Endozoicomonas_and_depth_and_temperature_and_turf_contact_percent_and_observed_features_all_vs_perc_dis/PGLS_results.tsv	tissue	delta	delta : 1 (95% CI 0.296969880566974 - NA )	1	../output/GCMP_trait_table_with_abundances_and_adiv_and_metadata_zeros_depth.tsv	../output/huang_roy_genus_tree.newick
Endozoicomonas_and_confounders_vs_disease_with_zeros	tissue_Endozoicomonas,depth,temperature,turf_contact_percent,observed_features_all	perc_dis	temperature	0.558754	0.147869	NA (q values only calculated for best models by AIC)	perc_dis ~ tissue_Endozoicomonas + depth + temperature + turf_contact_percent + observed_features_all	6	BM_Kappa	FALSE	154.64	159.307	1.79048	None	None	../output/PIC_results/A5c_Endozoicomonas_and_confounders_vs_disease_with_zeros/PIC_tissue_Endozoicomonas_and_depth_and_temperature_and_turf_contact_percent_and_observed_features_all_vs_perc_dis/PGLS_results.tsv	tissue	kappa	kappa : 0.184041996926745 (95% CI NA - 0.907112906737849 )	0.184042	../output/GCMP_trait_table_with_abundances_and_adiv_and_metadata_zeros_depth.tsv	../output/huang_roy_genus_tree.newick
Endozoicomonas_and_confounders_vs_disease_with_zeros	tissue_Endozoicomonas,depth,temperature,turf_contact_percent	perc_dis	temperature	0.55919	0.127647	NA (q values only calculated for best models by AIC)	perc_dis ~ tissue_Endozoicomonas + depth + temperature + turf_contact_percent	5	BM_Kappa	FALSE	152.649	155.807	1.73021	None	None	../output/PIC_results/A5c_Endozoicomonas_and_confounders_vs_disease_with_zeros/PIC_tissue_Endozoicomonas_and_depth_and_temperature_and_turf_contact_percent_vs_perc_dis/PGLS_results.tsv	tissue	kappa	kappa : 0.171310499966546 (95% CI NA - 0.860485022384522 )	0.171311	../output/GCMP_trait_table_with_abundances_and_adiv_and_metadata_zeros_depth.tsv	../output/huang_roy_genus_tree.newick
Endozoicomonas_and_confounders_vs_disease_with_zeros	tissue_Endozoicomonas,depth,temperature,turf_contact_percent	perc_dis	temperature	0.51854	0.138181	NA (q values only calculated for best models by AIC)	perc_dis ~ tissue_Endozoicomonas + depth + temperature + turf_contact_percent	5	BM	FALSE	158.123	161.281	7.20389	None	None	../output/PIC_results/A5c_Endozoicomonas_and_confounders_vs_disease_with_zeros/PIC_tissue_Endozoicomonas_and_depth_and_temperature_and_turf_contact_percent_vs_perc_dis/PGLS_results.tsv	tissue	none	All parameters fixed	1	../output/GCMP_trait_table_with_abundances_and_adiv_and_metadata_zeros_depth.tsv	../output/huang_roy_genus_tree.newick
Endozoicomonas_and_confounders_vs_disease_with_zeros	tissue_Endozoicomonas,depth,temperature,turf_contact_percent	perc_dis	temperature	0.51854	0.138181	NA (q values only calculated for best models by AIC)	perc_dis ~ tissue_Endozoicomonas + depth + temperature + turf_contact_percent	5	BM_Delta	FALSE	158.123	161.281	7.20389	None	None	../output/PIC_results/A5c_Endozoicomonas_and_confounders_vs_disease_with_zeros/PIC_tissue_Endozoicomonas_and_depth_and_temperature_and_turf_contact_percent_vs_perc_dis/PGLS_results.tsv	tissue	delta	delta : 1 (95% CI 0.306748250004833 - NA )	1	../output/GCMP_trait_table_with_abundances_and_adiv_and_metadata_zeros_depth.tsv	../output/huang_roy_genus_tree.newick
Endozoicomonas_and_confounders_vs_disease_with_zeros	tissue_Endozoicomonas,temperature	perc_dis	temperature	0.502109	0.0365856	NA (q values only calculated for best models by AIC)	perc_dis ~ tissue_Endozoicomonas + temperature	3	BM_Kappa	FALSE	156.221	157.312	3.17486	None	None	../output/PIC_results/A5c_Endozoicomonas_and_confounders_vs_disease_with_zeros/PIC_tissue_Endozoicomonas_and_temperature_vs_perc_dis/PGLS_results.tsv	tissue	kappa	kappa : 0.283686267062126 (95% CI NA - 0.95103657059447 )	0.283686	../output/GCMP_trait_table_with_abundances_and_adiv_and_metadata_zeros_depth.tsv	../output/huang_roy_genus_tree.newick
Endozoicomonas_and_confounders_vs_disease_with_zeros	tissue_Endozoicomonas,depth,temperature	perc_dis	temperature	0.514529	0.124879	NA (q values only calculated for best models by AIC)	perc_dis ~ tissue_Endozoicomonas + depth + temperature	4	BM	FALSE	161.084	162.989	6.55883	None	None	../output/PIC_results/A5c_Endozoicomonas_and_confounders_vs_disease_with_zeros/PIC_tissue_Endozoicomonas_and_depth_and_temperature_vs_perc_dis/PGLS_results.tsv	tissue	none	All parameters fixed	1	../output/GCMP_trait_table_with_abundances_and_adiv_and_metadata_zeros_depth.tsv	../output/huang_roy_genus_tree.newick
Endozoicomonas_and_confounders_vs_disease_with_zeros	tissue_Endozoicomonas,depth,temperature	perc_dis	temperature	0.547396	0.11972	NA (q values only calculated for best models by AIC)	perc_dis ~ tissue_Endozoicomonas + depth + temperature	4	BM_Kappa	FALSE	155.839	157.744	1.31407	None	None	../output/PIC_results/A5c_Endozoicomonas_and_confounders_vs_disease_with_zeros/PIC_tissue_Endozoicomonas_and_depth_and_temperature_vs_perc_dis/PGLS_results.tsv	tissue	kappa	kappa : 0.228999438048949 (95% CI NA - 0.883955336365318 )	0.228999	../output/GCMP_trait_table_with_abundances_and_adiv_and_metadata_zeros_depth.tsv	../output/huang_roy_genus_tree.newick
Endozoicomonas_and_confounders_vs_disease_with_zeros	tissue_Endozoicomonas,depth,temperature,turf_contact_percent	perc_dis	tissue_Endozoicomonas	0.51854	0.00295169	NA (q values only calculated for best models by AIC)	perc_dis ~ tissue_Endozoicomonas + depth + temperature + turf_contact_percent	5	BM_Delta	FALSE	158.123	161.281	7.20389	None	None	../output/PIC_results/A5c_Endozoicomonas_and_confounders_vs_disease_with_zeros/PIC_tissue_Endozoicomonas_and_depth_and_temperature_and_turf_contact_percent_vs_perc_dis/PGLS_results.tsv	tissue	delta	delta : 1 (95% CI 0.306748250004833 - NA )	1	../output/GCMP_trait_table_with_abundances_and_adiv_and_metadata_zeros_depth.tsv	../output/huang_roy_genus_tree.newick
Endozoicomonas_and_confounders_vs_disease_with_zeros	tissue_Endozoicomonas,depth,turf_contact_percent	perc_dis	tissue_Endozoicomonas	0.461126	0.00808512	NA (q values only calculated for best models by AIC)	perc_dis ~ tissue_Endozoicomonas + depth + turf_contact_percent	4	BM_Delta	FALSE	158.939	160.939	9.97485	None	None	../output/PIC_results/A5c_Endozoicomonas_and_confounders_vs_disease_with_zeros/PIC_tissue_Endozoicomonas_and_depth_and_turf_contact_percent_vs_perc_dis/PGLS_results.tsv	tissue	delta	delta : 1 (95% CI 0.313304126959618 - NA )	1	../output/GCMP_trait_table_with_abundances_and_adiv_and_metadata_zeros_depth.tsv	../output/huang_roy_genus_tree.newick
Endozoicomonas_and_confounders_vs_disease_with_zeros	tissue_Endozoicomonas,temperature	perc_dis	tissue_Endozoicomonas	0.484938	0.000150505	NA (q values only calculated for best models by AIC)	perc_dis ~ tissue_Endozoicomonas + temperature	3	BM	FALSE	160.622	161.713	7.57605	None	None	../output/PIC_results/A5c_Endozoicomonas_and_confounders_vs_disease_with_zeros/PIC_tissue_Endozoicomonas_and_temperature_vs_perc_dis/PGLS_results.tsv	tissue	none	All parameters fixed	1	../output/GCMP_trait_table_with_abundances_and_adiv_and_metadata_zeros_depth.tsv	../output/huang_roy_genus_tree.newick
Endozoicomonas_and_confounders_vs_disease_with_zeros	tissue_Endozoicomonas,observed_features_all	perc_dis	tissue_Endozoicomonas	0.370253	0.00141501	NA (q values only calculated for best models by AIC)	perc_dis ~ tissue_Endozoicomonas + observed_features_all	3	BM_Delta	FALSE	165.849	166.94	12.8045	None	None	../output/PIC_results/A5c_Endozoicomonas_and_confounders_vs_disease_with_zeros/PIC_tissue_Endozoicomonas_and_observed_features_all_vs_perc_dis/PGLS_results.tsv	tissue	delta	delta : 1 (95% CI 0.325302602505045 - NA )	1	../output/GCMP_trait_table_with_abundances_and_adiv_and_metadata_zeros_depth.tsv	../output/huang_roy_genus_tree.newick
Endozoicomonas_and_confounders_vs_disease_with_zeros	tissue_Endozoicomonas,turf_contact_percent	perc_dis	tissue_Endozoicomonas	0.410925	0.00102981	NA (q values only calculated for best models by AIC)	perc_dis ~ tissue_Endozoicomonas + turf_contact_percent	3	BM_Kappa	FALSE	155.893	157.035	8.58555	None	None	../output/PIC_results/A5c_Endozoicomonas_and_confounders_vs_disease_with_zeros/PIC_tissue_Endozoicomonas_and_turf_contact_percent_vs_perc_dis/PGLS_results.tsv	tissue	kappa	kappa : 0.173102516117009 (95% CI NA - 0.887594025660186 )	0.173103	../output/GCMP_trait_table_with_abundances_and_adiv_and_metadata_zeros_depth.tsv	../output/huang_roy_genus_tree.newick
Endozoicomonas_and_confounders_vs_disease_with_zeros	tissue_Endozoicomonas,latitude,depth,turf_contact_percent	perc_dis	tissue_Endozoicomonas	0.535881	0.00233097	NA (q values only calculated for best models by AIC)	perc_dis ~ tissue_Endozoicomonas + latitude + depth + turf_contact_percent	5	BM_Delta	FALSE	157.206	160.364	6.4415	None	None	../output/PIC_results/A5c_Endozoicomonas_and_confounders_vs_disease_with_zeros/PIC_tissue_Endozoicomonas_and_latitude_and_depth_and_turf_contact_percent_vs_perc_dis/PGLS_results.tsv	tissue	delta	delta : 1 (95% CI 0.29836430335127 - NA )	1	../output/GCMP_trait_table_with_abundances_and_adiv_and_metadata_zeros_depth.tsv	../output/huang_roy_genus_tree.newick
Endozoicomonas_and_confounders_vs_disease_with_zeros	tissue_Endozoicomonas,depth	perc_dis	tissue_Endozoicomonas	0.458359	0.0038258	NA (q values only calculated for best models by AIC)	perc_dis ~ tissue_Endozoicomonas + depth	3	BM_Delta	FALSE	161.931	163.022	9.3615	None	None	../output/PIC_results/A5c_Endozoicomonas_and_confounders_vs_disease_with_zeros/PIC_tissue_Endozoicomonas_and_depth_vs_perc_dis/PGLS_results.tsv	tissue	delta	delta : 1 (95% CI 0.312945701379965 - NA )	1	../output/GCMP_trait_table_with_abundances_and_adiv_and_metadata_zeros_depth.tsv	../output/huang_roy_genus_tree.newick
Endozoicomonas_and_confounders_vs_disease_with_zeros	tissue_Endozoicomonas,turf_contact_percent	perc_dis	tissue_Endozoicomonas	0.366033	0.00270225	NA (q values only calculated for best models by AIC)	perc_dis ~ tissue_Endozoicomonas + turf_contact_percent	3	BM_Delta	FALSE	161.002	162.145	13.695	None	None	../output/PIC_results/A5c_Endozoicomonas_and_confounders_vs_disease_with_zeros/PIC_tissue_Endozoicomonas_and_turf_contact_percent_vs_perc_dis/PGLS_results.tsv	tissue	delta	delta : 1 (95% CI 0.327188683008134 - NA )	1	../output/GCMP_trait_table_with_abundances_and_adiv_and_metadata_zeros_depth.tsv	../output/huang_roy_genus_tree.newick
Endozoicomonas_and_confounders_vs_disease_with_zeros	tissue_Endozoicomonas,depth,temperature,turf_contact_percent,observed_features_all	perc_dis	tissue_Endozoicomonas	0.530279	0.00442721	NA (q values only calculated for best models by AIC)	perc_dis ~ tissue_Endozoicomonas + depth + temperature + turf_contact_percent + observed_features_all	6	BM_Delta	FALSE	159.506	164.172	6.65614	None	None	../output/PIC_results/A5c_Endozoicomonas_and_confounders_vs_disease_with_zeros/PIC_tissue_Endozoicomonas_and_depth_and_temperature_and_turf_contact_percent_and_observed_features_all_vs_perc_dis/PGLS_results.tsv	tissue	delta	delta : 1 (95% CI 0.296969880566974 - NA )	1	../output/GCMP_trait_table_with_abundances_and_adiv_and_metadata_zeros_depth.tsv	../output/huang_roy_genus_tree.newick
Endozoicomonas_and_confounders_vs_disease_with_zeros	tissue_Endozoicomonas,depth,temperature,turf_contact_percent,observed_features_all	perc_dis	tissue_Endozoicomonas	0.558754	0.00484551	NA (q values only calculated for best models by AIC)	perc_dis ~ tissue_Endozoicomonas + depth + temperature + turf_contact_percent + observed_features_all	6	BM_Kappa	FALSE	154.64	159.307	1.79048	None	None	../output/PIC_results/A5c_Endozoicomonas_and_confounders_vs_disease_with_zeros/PIC_tissue_Endozoicomonas_and_depth_and_temperature_and_turf_contact_percent_and_observed_features_all_vs_perc_dis/PGLS_results.tsv	tissue	kappa	kappa : 0.184041996926745 (95% CI NA - 0.907112906737849 )	0.184042	../output/GCMP_trait_table_with_abundances_and_adiv_and_metadata_zeros_depth.tsv	../output/huang_roy_genus_tree.newick
Endozoicomonas_and_confounders_vs_disease_with_zeros	tissue_Endozoicomonas,depth,temperature,turf_contact_percent,observed_features_all	perc_dis	tissue_Endozoicomonas	0.530279	0.00442721	NA (q values only calculated for best models by AIC)	perc_dis ~ tissue_Endozoicomonas + depth + temperature + turf_contact_percent + observed_features_all	6	BM	FALSE	159.506	164.172	6.65614	None	None	../output/PIC_results/A5c_Endozoicomonas_and_confounders_vs_disease_with_zeros/PIC_tissue_Endozoicomonas_and_depth_and_temperature_and_turf_contact_percent_and_observed_features_all_vs_perc_dis/PGLS_results.tsv	tissue	none	All parameters fixed	1	../output/GCMP_trait_table_with_abundances_and_adiv_and_metadata_zeros_depth.tsv	../output/huang_roy_genus_tree.newick
Endozoicomonas_and_confounders_vs_disease_with_zeros	tissue_Endozoicomonas,depth,temperature,turf_contact_percent	perc_dis	tissue_Endozoicomonas	0.55919	0.00340112	NA (q values only calculated for best models by AIC)	perc_dis ~ tissue_Endozoicomonas + depth + temperature + turf_contact_percent	5	BM_Kappa	FALSE	152.649	155.807	1.73021	None	None	../output/PIC_results/A5c_Endozoicomonas_and_confounders_vs_disease_with_zeros/PIC_tissue_Endozoicomonas_and_depth_and_temperature_and_turf_contact_percent_vs_perc_dis/PGLS_results.tsv	tissue	kappa	kappa : 0.171310499966546 (95% CI NA - 0.860485022384522 )	0.171311	../output/GCMP_trait_table_with_abundances_and_adiv_and_metadata_zeros_depth.tsv	../output/huang_roy_genus_tree.newick
Endozoicomonas_and_confounders_vs_disease_with_zeros	tissue_Endozoicomonas,depth,temperature,turf_contact_percent	perc_dis	tissue_Endozoicomonas	0.51854	0.00295169	NA (q values only calculated for best models by AIC)	perc_dis ~ tissue_Endozoicomonas + depth + temperature + turf_contact_percent	5	BM	FALSE	158.123	161.281	7.20389	None	None	../output/PIC_results/A5c_Endozoicomonas_and_confounders_vs_disease_with_zeros/PIC_tissue_Endozoicomonas_and_depth_and_temperature_and_turf_contact_percent_vs_perc_dis/PGLS_results.tsv	tissue	none	All parameters fixed	1	../output/GCMP_trait_table_with_abundances_and_adiv_and_metadata_zeros_depth.tsv	../output/huang_roy_genus_tree.newick
Endozoicomonas_and_confounders_vs_disease_with_zeros	tissue_Endozoicomonas,depth,temperature	perc_dis	tissue_Endozoicomonas	0.514529	0.00129396	NA (q values only calculated for best models by AIC)	perc_dis ~ tissue_Endozoicomonas + depth + temperature	4	BM	FALSE	161.084	162.989	6.55883	None	None	../output/PIC_results/A5c_Endozoicomonas_and_confounders_vs_disease_with_zeros/PIC_tissue_Endozoicomonas_and_depth_and_temperature_vs_perc_dis/PGLS_results.tsv	tissue	none	All parameters fixed	1	../output/GCMP_trait_table_with_abundances_and_adiv_and_metadata_zeros_depth.tsv	../output/huang_roy_genus_tree.newick
Endozoicomonas_and_confounders_vs_disease_with_zeros	tissue_Endozoicomonas,depth	perc_dis	tissue_Endozoicomonas	0.494406	0.00480587	NA (q values only calculated for best models by AIC)	perc_dis ~ tissue_Endozoicomonas + depth	3	BM_Kappa	FALSE	156.763	157.854	4.19363	None	None	../output/PIC_results/A5c_Endozoicomonas_and_confounders_vs_disease_with_zeros/PIC_tissue_Endozoicomonas_and_depth_vs_perc_dis/PGLS_results.tsv	tissue	kappa	kappa : 0.21055177034392 (95% CI NA - 0.88778994357193 )	0.210552	../output/GCMP_trait_table_with_abundances_and_adiv_and_metadata_zeros_depth.tsv	../output/huang_roy_genus_tree.newick
Endozoicomonas_and_confounders_vs_disease_with_zeros	tissue_Endozoicomonas,latitude,depth,turf_contact_percent	perc_dis	tissue_Endozoicomonas	0.535881	0.00233097	NA (q values only calculated for best models by AIC)	perc_dis ~ tissue_Endozoicomonas + latitude + depth + turf_contact_percent	5	BM	FALSE	157.206	160.364	6.4415	None	None	../output/PIC_results/A5c_Endozoicomonas_and_confounders_vs_disease_with_zeros/PIC_tissue_Endozoicomonas_and_latitude_and_depth_and_turf_contact_percent_vs_perc_dis/PGLS_results.tsv	tissue	none	All parameters fixed	1	../output/GCMP_trait_table_with_abundances_and_adiv_and_metadata_zeros_depth.tsv	../output/huang_roy_genus_tree.newick
Endozoicomonas_and_confounders_vs_disease_with_zeros	tissue_Endozoicomonas,turf_contact_percent	perc_dis	tissue_Endozoicomonas	0.366033	0.00270225	NA (q values only calculated for best models by AIC)	perc_dis ~ tissue_Endozoicomonas + turf_contact_percent	3	BM	FALSE	161.002	162.145	13.695	None	None	../output/PIC_results/A5c_Endozoicomonas_and_confounders_vs_disease_with_zeros/PIC_tissue_Endozoicomonas_and_turf_contact_percent_vs_perc_dis/PGLS_results.tsv	tissue	none	All parameters fixed	1	../output/GCMP_trait_table_with_abundances_and_adiv_and_metadata_zeros_depth.tsv	../output/huang_roy_genus_tree.newick
Endozoicomonas_and_confounders_vs_disease_with_zeros	tissue_Endozoicomonas,depth,turf_contact_percent	perc_dis	tissue_Endozoicomonas	0.461126	0.00808512	NA (q values only calculated for best models by AIC)	perc_dis ~ tissue_Endozoicomonas + depth + turf_contact_percent	4	BM	FALSE	158.939	160.939	9.97485	None	None	../output/PIC_results/A5c_Endozoicomonas_and_confounders_vs_disease_with_zeros/PIC_tissue_Endozoicomonas_and_depth_and_turf_contact_percent_vs_perc_dis/PGLS_results.tsv	tissue	none	All parameters fixed	1	../output/GCMP_trait_table_with_abundances_and_adiv_and_metadata_zeros_depth.tsv	../output/huang_roy_genus_tree.newick
Endozoicomonas_and_confounders_vs_disease_with_zeros	tissue_Endozoicomonas,latitude	perc_dis	tissue_Endozoicomonas	0.490767	0.000370509	NA (q values only calculated for best models by AIC)	perc_dis ~ tissue_Endozoicomonas + latitude	3	BM_Delta	FALSE	160.327	161.417	7.37787	None	None	../output/PIC_results/A5c_Endozoicomonas_and_confounders_vs_disease_with_zeros/PIC_tissue_Endozoicomonas_and_latitude_vs_perc_dis/PGLS_results.tsv	tissue	delta	delta : 1 (95% CI 0.299194224845177 - NA )	1	../output/GCMP_trait_table_with_abundances_and_adiv_and_metadata_zeros_depth.tsv	../output/huang_roy_genus_tree.newick
Endozoicomonas_and_confounders_vs_disease_with_zeros	tissue_Endozoicomonas,observed_features_all	perc_dis	tissue_Endozoicomonas	0.370253	0.00141501	NA (q values only calculated for best models by AIC)	perc_dis ~ tissue_Endozoicomonas + observed_features_all	3	BM_Delta	FALSE	165.849	166.94	12.8045	None	None	../output/PIC_results/A5c_Endozoicomonas_and_confounders_vs_disease_with_zeros/PIC_tissue_Endozoicomonas_and_observed_features_all_vs_perc_dis/PGLS_results.tsv	tissue	delta	delta : 1 (95% CI 0.325302602505045 - NA )	1	../output/GCMP_trait_table_with_abundances_and_adiv_and_metadata_zeros_depth.tsv	../output/huang_roy_genus_tree.newick
Endozoicomonas_and_confounders_vs_disease_with_zeros	tissue_Endozoicomonas,observed_features_all	perc_dis	tissue_Endozoicomonas	0.406714	0.000605584	NA (q values only calculated for best models by AIC)	perc_dis ~ tissue_Endozoicomonas + observed_features_all	3	BM_Kappa	FALSE	160.908	161.999	7.86293	None	None	../output/PIC_results/A5c_Endozoicomonas_and_confounders_vs_disease_with_zeros/PIC_tissue_Endozoicomonas_and_observed_features_all_vs_perc_dis/PGLS_results.tsv	tissue	kappa	kappa : 0.215901580093862 (95% CI NA - 0.90495786746779 )	0.215902	../output/GCMP_trait_table_with_abundances_and_adiv_and_metadata_zeros_depth.tsv	../output/huang_roy_genus_tree.newick
Endozoicomonas_and_confounders_vs_disease_with_zeros	tissue_Endozoicomonas,depth,turf_contact_percent	perc_dis	tissue_Endozoicomonas	0.503929	0.00656846	NA (q values only calculated for best models by AIC)	perc_dis ~ tissue_Endozoicomonas + depth + turf_contact_percent	4	BM_Kappa	FALSE	153.622	155.622	4.65806	None	None	../output/PIC_results/A5c_Endozoicomonas_and_confounders_vs_disease_with_zeros/PIC_tissue_Endozoicomonas_and_depth_and_turf_contact_percent_vs_perc_dis/PGLS_results.tsv	tissue	kappa	kappa : 0.163934296341628 (95% CI NA - 0.870845518993957 )	0.163934	../output/GCMP_trait_table_with_abundances_and_adiv_and_metadata_zeros_depth.tsv	../output/huang_roy_genus_tree.newick
Endozoicomonas_and_confounders_vs_disease_with_zeros	tissue_Endozoicomonas,latitude,depth	perc_dis	tissue_Endozoicomonas	0.516472	0.0016252	NA (q values only calculated for best models by AIC)	perc_dis ~ tissue_Endozoicomonas + latitude + depth	4	BM	FALSE	160.98	162.885	6.41551	None	None	../output/PIC_results/A5c_Endozoicomonas_and_confounders_vs_disease_with_zeros/PIC_tissue_Endozoicomonas_and_latitude_and_depth_vs_perc_dis/PGLS_results.tsv	tissue	none	All parameters fixed	1	../output/GCMP_trait_table_with_abundances_and_adiv_and_metadata_zeros_depth.tsv	../output/huang_roy_genus_tree.newick
Endozoicomonas_and_confounders_vs_disease_with_zeros	tissue_Endozoicomonas,latitude,depth	perc_dis	tissue_Endozoicomonas	0.518214	0.00433113	NA (q values only calculated for best models by AIC)	perc_dis ~ tissue_Endozoicomonas + latitude + depth	4	BM_Kappa	FALSE	157.32	159.225	2.75583	None	None	../output/PIC_results/A5c_Endozoicomonas_and_confounders_vs_disease_with_zeros/PIC_tissue_Endozoicomonas_and_latitude_and_depth_vs_perc_dis/PGLS_results.tsv	tissue	kappa	kappa : 0.349785027443148 (95% CI NA - NA )	0.349785	../output/GCMP_trait_table_with_abundances_and_adiv_and_metadata_zeros_depth.tsv	../output/huang_roy_genus_tree.newick
Endozoicomonas_and_confounders_vs_disease_with_zeros	tissue_Endozoicomonas,observed_features_all	perc_dis	tissue_Endozoicomonas	0.370253	0.00141501	NA (q values only calculated for best models by AIC)	perc_dis ~ tissue_Endozoicomonas + observed_features_all	3	BM	FALSE	165.849	166.94	12.8045	None	None	../output/PIC_results/A5c_Endozoicomonas_and_confounders_vs_disease_with_zeros/PIC_tissue_Endozoicomonas_and_observed_features_all_vs_perc_dis/PGLS_results.tsv	tissue	none	All parameters fixed	1	../output/GCMP_trait_table_with_abundances_and_adiv_and_metadata_zeros_depth.tsv	../output/huang_roy_genus_tree.newick
Endozoicomonas_and_confounders_vs_disease_with_zeros	tissue_Endozoicomonas,depth,temperature	perc_dis	tissue_Endozoicomonas	0.514529	0.00129396	NA (q values only calculated for best models by AIC)	perc_dis ~ tissue_Endozoicomonas + depth + temperature	4	BM_Delta	FALSE	161.084	162.989	6.55883	None	None	../output/PIC_results/A5c_Endozoicomonas_and_confounders_vs_disease_with_zeros/PIC_tissue_Endozoicomonas_and_depth_and_temperature_vs_perc_dis/PGLS_results.tsv	tissue	delta	delta : 1 (95% CI 0.306567476218125 - NA )	1	../output/GCMP_trait_table_with_abundances_and_adiv_and_metadata_zeros_depth.tsv	../output/huang_roy_genus_tree.newick
Endozoicomonas_and_confounders_vs_disease_with_zeros	tissue_Endozoicomonas,observed_features_all	perc_dis	tissue_Endozoicomonas	0.370253	0.00141501	NA (q values only calculated for best models by AIC)	perc_dis ~ tissue_Endozoicomonas + observed_features_all	3	BM	FALSE	165.849	166.94	12.8045	None	None	../output/PIC_results/A5c_Endozoicomonas_and_confounders_vs_disease_with_zeros/PIC_tissue_Endozoicomonas_and_observed_features_all_vs_perc_dis/PGLS_results.tsv	tissue	none	All parameters fixed	1	../output/GCMP_trait_table_with_abundances_and_adiv_and_metadata_zeros_depth.tsv	../output/huang_roy_genus_tree.newick
Endozoicomonas_and_confounders_vs_disease_with_zeros	tissue_Endozoicomonas,latitude	perc_dis	tissue_Endozoicomonas	0.47754	0.000764524	NA (q values only calculated for best models by AIC)	perc_dis ~ tissue_Endozoicomonas + latitude	3	BM_Kappa	FALSE	157.492	158.583	4.54349	None	None	../output/PIC_results/A5c_Endozoicomonas_and_confounders_vs_disease_with_zeros/PIC_tissue_Endozoicomonas_and_latitude_vs_perc_dis/PGLS_results.tsv	tissue	kappa	kappa : 0.439955057862104 (95% CI NA - NA )	0.439955	../output/GCMP_trait_table_with_abundances_and_adiv_and_metadata_zeros_depth.tsv	../output/huang_roy_genus_tree.newick
Endozoicomonas_and_confounders_vs_disease_with_zeros	tissue_Endozoicomonas,depth	perc_dis	tissue_Endozoicomonas	0.458359	0.0038258	NA (q values only calculated for best models by AIC)	perc_dis ~ tissue_Endozoicomonas + depth	3	BM	FALSE	161.931	163.022	9.3615	None	None	../output/PIC_results/A5c_Endozoicomonas_and_confounders_vs_disease_with_zeros/PIC_tissue_Endozoicomonas_and_depth_vs_perc_dis/PGLS_results.tsv	tissue	none	All parameters fixed	1	../output/GCMP_trait_table_with_abundances_and_adiv_and_metadata_zeros_depth.tsv	../output/huang_roy_genus_tree.newick
Endozoicomonas_and_confounders_vs_disease_with_zeros	tissue_Endozoicomonas,latitude,depth	perc_dis	tissue_Endozoicomonas	0.516472	0.0016252	NA (q values only calculated for best models by AIC)	perc_dis ~ tissue_Endozoicomonas + latitude + depth	4	BM_Delta	FALSE	160.98	162.885	6.41551	None	None	../output/PIC_results/A5c_Endozoicomonas_and_confounders_vs_disease_with_zeros/PIC_tissue_Endozoicomonas_and_latitude_and_depth_vs_perc_dis/PGLS_results.tsv	tissue	delta	delta : 1 (95% CI 0.297549740337073 - NA )	1	../output/GCMP_trait_table_with_abundances_and_adiv_and_metadata_zeros_depth.tsv	../output/huang_roy_genus_tree.newick
Endozoicomonas_and_confounders_vs_disease_with_zeros	tissue_Endozoicomonas,temperature	perc_dis	tissue_Endozoicomonas	0.502109	0.000208156	NA (q values only calculated for best models by AIC)	perc_dis ~ tissue_Endozoicomonas + temperature	3	BM_Kappa	FALSE	156.221	157.312	3.17486	None	None	../output/PIC_results/A5c_Endozoicomonas_and_confounders_vs_disease_with_zeros/PIC_tissue_Endozoicomonas_and_temperature_vs_perc_dis/PGLS_results.tsv	tissue	kappa	kappa : 0.283686267062126 (95% CI NA - 0.95103657059447 )	0.283686	../output/GCMP_trait_table_with_abundances_and_adiv_and_metadata_zeros_depth.tsv	../output/huang_roy_genus_tree.newick
Endozoicomonas_and_confounders_vs_disease_with_zeros	tissue_Endozoicomonas,latitude,depth,turf_contact_percent	perc_dis	tissue_Endozoicomonas	0.542592	0.00395934	NA (q values only calculated for best models by AIC)	perc_dis ~ tissue_Endozoicomonas + latitude + depth + turf_contact_percent	5	BM_Kappa	FALSE	153.343	156.5	2.57845	None	None	../output/PIC_results/A5c_Endozoicomonas_and_confounders_vs_disease_with_zeros/PIC_tissue_Endozoicomonas_and_latitude_and_depth_and_turf_contact_percent_vs_perc_dis/PGLS_results.tsv	tissue	kappa	kappa : 0.318176115696801 (95% CI NA - 0.998037176569716 )	0.318176	../output/GCMP_trait_table_with_abundances_and_adiv_and_metadata_zeros_depth.tsv	../output/huang_roy_genus_tree.newick
Endozoicomonas_and_confounders_vs_disease_with_zeros	tissue_Endozoicomonas,observed_features_all	perc_dis	tissue_Endozoicomonas	0.406714	0.000605584	NA (q values only calculated for best models by AIC)	perc_dis ~ tissue_Endozoicomonas + observed_features_all	3	BM_Kappa	FALSE	160.908	161.999	7.86293	None	None	../output/PIC_results/A5c_Endozoicomonas_and_confounders_vs_disease_with_zeros/PIC_tissue_Endozoicomonas_and_observed_features_all_vs_perc_dis/PGLS_results.tsv	tissue	kappa	kappa : 0.215901580093862 (95% CI NA - 0.90495786746779 )	0.215902	../output/GCMP_trait_table_with_abundances_and_adiv_and_metadata_zeros_depth.tsv	../output/huang_roy_genus_tree.newick
Endozoicomonas_and_confounders_vs_disease_with_zeros	tissue_Endozoicomonas,latitude	perc_dis	tissue_Endozoicomonas	0.490767	0.000370509	NA (q values only calculated for best models by AIC)	perc_dis ~ tissue_Endozoicomonas + latitude	3	BM	FALSE	160.327	161.417	7.37787	None	None	../output/PIC_results/A5c_Endozoicomonas_and_confounders_vs_disease_with_zeros/PIC_tissue_Endozoicomonas_and_latitude_vs_perc_dis/PGLS_results.tsv	tissue	none	All parameters fixed	1	../output/GCMP_trait_table_with_abundances_and_adiv_and_metadata_zeros_depth.tsv	../output/huang_roy_genus_tree.newick
Endozoicomonas_and_confounders_vs_disease_with_zeros	tissue_Endozoicomonas,temperature	perc_dis	tissue_Endozoicomonas	0.484938	0.000150505	NA (q values only calculated for best models by AIC)	perc_dis ~ tissue_Endozoicomonas + temperature	3	BM_Delta	FALSE	160.622	161.713	7.57605	None	None	../output/PIC_results/A5c_Endozoicomonas_and_confounders_vs_disease_with_zeros/PIC_tissue_Endozoicomonas_and_temperature_vs_perc_dis/PGLS_results.tsv	tissue	delta	delta : 1 (95% CI 0.308785473581499 - NA )	1	../output/GCMP_trait_table_with_abundances_and_adiv_and_metadata_zeros_depth.tsv	../output/huang_roy_genus_tree.newick
Endozoicomonas_and_confounders_vs_disease_with_zeros	tissue_Endozoicomonas,depth,temperature	perc_dis	tissue_Endozoicomonas	0.547396	0.00219425	NA (q values only calculated for best models by AIC)	perc_dis ~ tissue_Endozoicomonas + depth + temperature	4	BM_Kappa	FALSE	155.839	157.744	1.31407	None	None	../output/PIC_results/A5c_Endozoicomonas_and_confounders_vs_disease_with_zeros/PIC_tissue_Endozoicomonas_and_depth_and_temperature_vs_perc_dis/PGLS_results.tsv	tissue	kappa	kappa : 0.228999438048949 (95% CI NA - 0.883955336365318 )	0.228999	../output/GCMP_trait_table_with_abundances_and_adiv_and_metadata_zeros_depth.tsv	../output/huang_roy_genus_tree.newick
Endozoicomonas_and_confounders_vs_disease_with_zeros	tissue_Endozoicomonas,latitude,depth,turf_contact_percent	perc_dis	turf_contact_percent	0.535881	0.422813	NA (q values only calculated for best models by AIC)	perc_dis ~ tissue_Endozoicomonas + latitude + depth + turf_contact_percent	5	BM_Delta	FALSE	157.206	160.364	6.4415	None	None	../output/PIC_results/A5c_Endozoicomonas_and_confounders_vs_disease_with_zeros/PIC_tissue_Endozoicomonas_and_latitude_and_depth_and_turf_contact_percent_vs_perc_dis/PGLS_results.tsv	tissue	delta	delta : 1 (95% CI 0.29836430335127 - NA )	1	../output/GCMP_trait_table_with_abundances_and_adiv_and_metadata_zeros_depth.tsv	../output/huang_roy_genus_tree.newick
Endozoicomonas_and_confounders_vs_disease_with_zeros	tissue_Endozoicomonas,turf_contact_percent	perc_dis	turf_contact_percent	0.410925	0.568743	NA (q values only calculated for best models by AIC)	perc_dis ~ tissue_Endozoicomonas + turf_contact_percent	3	BM_Kappa	FALSE	155.893	157.035	8.58555	None	None	../output/PIC_results/A5c_Endozoicomonas_and_confounders_vs_disease_with_zeros/PIC_tissue_Endozoicomonas_and_turf_contact_percent_vs_perc_dis/PGLS_results.tsv	tissue	kappa	kappa : 0.173102516117009 (95% CI NA - 0.887594025660186 )	0.173103	../output/GCMP_trait_table_with_abundances_and_adiv_and_metadata_zeros_depth.tsv	../output/huang_roy_genus_tree.newick
Endozoicomonas_and_confounders_vs_disease_with_zeros	tissue_Endozoicomonas,turf_contact_percent	perc_dis	turf_contact_percent	0.366033	0.638583	NA (q values only calculated for best models by AIC)	perc_dis ~ tissue_Endozoicomonas + turf_contact_percent	3	BM	FALSE	161.002	162.145	13.695	None	None	../output/PIC_results/A5c_Endozoicomonas_and_confounders_vs_disease_with_zeros/PIC_tissue_Endozoicomonas_and_turf_contact_percent_vs_perc_dis/PGLS_results.tsv	tissue	none	All parameters fixed	1	../output/GCMP_trait_table_with_abundances_and_adiv_and_metadata_zeros_depth.tsv	../output/huang_roy_genus_tree.newick
Endozoicomonas_and_confounders_vs_disease_with_zeros	tissue_Endozoicomonas,depth,temperature,turf_contact_percent,observed_features_all	perc_dis	turf_contact_percent	0.530279	0.662802	NA (q values only calculated for best models by AIC)	perc_dis ~ tissue_Endozoicomonas + depth + temperature + turf_contact_percent + observed_features_all	6	BM_Delta	FALSE	159.506	164.172	6.65614	None	None	../output/PIC_results/A5c_Endozoicomonas_and_confounders_vs_disease_with_zeros/PIC_tissue_Endozoicomonas_and_depth_and_temperature_and_turf_contact_percent_and_observed_features_all_vs_perc_dis/PGLS_results.tsv	tissue	delta	delta : 1 (95% CI 0.296969880566974 - NA )	1	../output/GCMP_trait_table_with_abundances_and_adiv_and_metadata_zeros_depth.tsv	../output/huang_roy_genus_tree.newick
Endozoicomonas_and_confounders_vs_disease_with_zeros	tissue_Endozoicomonas,depth,temperature,turf_contact_percent,observed_features_all	perc_dis	turf_contact_percent	0.558754	0.614779	NA (q values only calculated for best models by AIC)	perc_dis ~ tissue_Endozoicomonas + depth + temperature + turf_contact_percent + observed_features_all	6	BM_Kappa	FALSE	154.64	159.307	1.79048	None	None	../output/PIC_results/A5c_Endozoicomonas_and_confounders_vs_disease_with_zeros/PIC_tissue_Endozoicomonas_and_depth_and_temperature_and_turf_contact_percent_and_observed_features_all_vs_perc_dis/PGLS_results.tsv	tissue	kappa	kappa : 0.184041996926745 (95% CI NA - 0.907112906737849 )	0.184042	../output/GCMP_trait_table_with_abundances_and_adiv_and_metadata_zeros_depth.tsv	../output/huang_roy_genus_tree.newick
Endozoicomonas_and_confounders_vs_disease_with_zeros	tissue_Endozoicomonas,depth,temperature,turf_contact_percent,observed_features_all	perc_dis	turf_contact_percent	0.530279	0.662802	NA (q values only calculated for best models by AIC)	perc_dis ~ tissue_Endozoicomonas + depth + temperature + turf_contact_percent + observed_features_all	6	BM	FALSE	159.506	164.172	6.65614	None	None	../output/PIC_results/A5c_Endozoicomonas_and_confounders_vs_disease_with_zeros/PIC_tissue_Endozoicomonas_and_depth_and_temperature_and_turf_contact_percent_and_observed_features_all_vs_perc_dis/PGLS_results.tsv	tissue	none	All parameters fixed	1	../output/GCMP_trait_table_with_abundances_and_adiv_and_metadata_zeros_depth.tsv	../output/huang_roy_genus_tree.newick
Endozoicomonas_and_confounders_vs_disease_with_zeros	tissue_Endozoicomonas,depth,temperature,turf_contact_percent	perc_dis	turf_contact_percent	0.55919	0.605435	NA (q values only calculated for best models by AIC)	perc_dis ~ tissue_Endozoicomonas + depth + temperature + turf_contact_percent	5	BM_Kappa	FALSE	152.649	155.807	1.73021	None	None	../output/PIC_results/A5c_Endozoicomonas_and_confounders_vs_disease_with_zeros/PIC_tissue_Endozoicomonas_and_depth_and_temperature_and_turf_contact_percent_vs_perc_dis/PGLS_results.tsv	tissue	kappa	kappa : 0.171310499966546 (95% CI NA - 0.860485022384522 )	0.171311	../output/GCMP_trait_table_with_abundances_and_adiv_and_metadata_zeros_depth.tsv	../output/huang_roy_genus_tree.newick
Endozoicomonas_and_confounders_vs_disease_with_zeros	tissue_Endozoicomonas,depth,temperature,turf_contact_percent	perc_dis	turf_contact_percent	0.51854	0.769033	NA (q values only calculated for best models by AIC)	perc_dis ~ tissue_Endozoicomonas + depth + temperature + turf_contact_percent	5	BM	FALSE	158.123	161.281	7.20389	None	None	../output/PIC_results/A5c_Endozoicomonas_and_confounders_vs_disease_with_zeros/PIC_tissue_Endozoicomonas_and_depth_and_temperature_and_turf_contact_percent_vs_perc_dis/PGLS_results.tsv	tissue	none	All parameters fixed	1	../output/GCMP_trait_table_with_abundances_and_adiv_and_metadata_zeros_depth.tsv	../output/huang_roy_genus_tree.newick
Endozoicomonas_and_confounders_vs_disease_with_zeros	tissue_Endozoicomonas,depth,turf_contact_percent	perc_dis	turf_contact_percent	0.503929	0.558322	NA (q values only calculated for best models by AIC)	perc_dis ~ tissue_Endozoicomonas + depth + turf_contact_percent	4	BM_Kappa	FALSE	153.622	155.622	4.65806	None	None	../output/PIC_results/A5c_Endozoicomonas_and_confounders_vs_disease_with_zeros/PIC_tissue_Endozoicomonas_and_depth_and_turf_contact_percent_vs_perc_dis/PGLS_results.tsv	tissue	kappa	kappa : 0.163934296341628 (95% CI NA - 0.870845518993957 )	0.163934	../output/GCMP_trait_table_with_abundances_and_adiv_and_metadata_zeros_depth.tsv	../output/huang_roy_genus_tree.newick
Endozoicomonas_and_confounders_vs_disease_with_zeros	tissue_Endozoicomonas,latitude,depth,turf_contact_percent	perc_dis	turf_contact_percent	0.542592	0.350716	NA (q values only calculated for best models by AIC)	perc_dis ~ tissue_Endozoicomonas + latitude + depth + turf_contact_percent	5	BM_Kappa	FALSE	153.343	156.5	2.57845	None	None	../output/PIC_results/A5c_Endozoicomonas_and_confounders_vs_disease_with_zeros/PIC_tissue_Endozoicomonas_and_latitude_and_depth_and_turf_contact_percent_vs_perc_dis/PGLS_results.tsv	tissue	kappa	kappa : 0.318176115696801 (95% CI NA - 0.998037176569716 )	0.318176	../output/GCMP_trait_table_with_abundances_and_adiv_and_metadata_zeros_depth.tsv	../output/huang_roy_genus_tree.newick
Endozoicomonas_and_confounders_vs_disease_with_zeros	tissue_Endozoicomonas,depth,turf_contact_percent	perc_dis	turf_contact_percent	0.461126	0.703867	NA (q values only calculated for best models by AIC)	perc_dis ~ tissue_Endozoicomonas + depth + turf_contact_percent	4	BM_Delta	FALSE	158.939	160.939	9.97485	None	None	../output/PIC_results/A5c_Endozoicomonas_and_confounders_vs_disease_with_zeros/PIC_tissue_Endozoicomonas_and_depth_and_turf_contact_percent_vs_perc_dis/PGLS_results.tsv	tissue	delta	delta : 1 (95% CI 0.313304126959618 - NA )	1	../output/GCMP_trait_table_with_abundances_and_adiv_and_metadata_zeros_depth.tsv	../output/huang_roy_genus_tree.newick
Endozoicomonas_and_confounders_vs_disease_with_zeros	tissue_Endozoicomonas,latitude,depth,turf_contact_percent	perc_dis	turf_contact_percent	0.535881	0.422813	NA (q values only calculated for best models by AIC)	perc_dis ~ tissue_Endozoicomonas + latitude + depth + turf_contact_percent	5	BM	FALSE	157.206	160.364	6.4415	None	None	../output/PIC_results/A5c_Endozoicomonas_and_confounders_vs_disease_with_zeros/PIC_tissue_Endozoicomonas_and_latitude_and_depth_and_turf_contact_percent_vs_perc_dis/PGLS_results.tsv	tissue	none	All parameters fixed	1	../output/GCMP_trait_table_with_abundances_and_adiv_and_metadata_zeros_depth.tsv	../output/huang_roy_genus_tree.newick
Endozoicomonas_and_confounders_vs_disease_with_zeros	tissue_Endozoicomonas,depth,temperature,turf_contact_percent	perc_dis	turf_contact_percent	0.51854	0.769033	NA (q values only calculated for best models by AIC)	perc_dis ~ tissue_Endozoicomonas + depth + temperature + turf_contact_percent	5	BM_Delta	FALSE	158.123	161.281	7.20389	None	None	../output/PIC_results/A5c_Endozoicomonas_and_confounders_vs_disease_with_zeros/PIC_tissue_Endozoicomonas_and_depth_and_temperature_and_turf_contact_percent_vs_perc_dis/PGLS_results.tsv	tissue	delta	delta : 1 (95% CI 0.306748250004833 - NA )	1	../output/GCMP_trait_table_with_abundances_and_adiv_and_metadata_zeros_depth.tsv	../output/huang_roy_genus_tree.newick
Endozoicomonas_and_confounders_vs_disease_with_zeros	tissue_Endozoicomonas,depth,turf_contact_percent	perc_dis	turf_contact_percent	0.461126	0.703867	NA (q values only calculated for best models by AIC)	perc_dis ~ tissue_Endozoicomonas + depth + turf_contact_percent	4	BM	FALSE	158.939	160.939	9.97485	None	None	../output/PIC_results/A5c_Endozoicomonas_and_confounders_vs_disease_with_zeros/PIC_tissue_Endozoicomonas_and_depth_and_turf_contact_percent_vs_perc_dis/PGLS_results.tsv	tissue	none	All parameters fixed	1	../output/GCMP_trait_table_with_abundances_and_adiv_and_metadata_zeros_depth.tsv	../output/huang_roy_genus_tree.newick
Endozoicomonas_and_confounders_vs_disease_with_zeros	tissue_Endozoicomonas,turf_contact_percent	perc_dis	turf_contact_percent	0.366033	0.638583	NA (q values only calculated for best models by AIC)	perc_dis ~ tissue_Endozoicomonas + turf_contact_percent	3	BM_Delta	FALSE	161.002	162.145	13.695	None	None	../output/PIC_results/A5c_Endozoicomonas_and_confounders_vs_disease_with_zeros/PIC_tissue_Endozoicomonas_and_turf_contact_percent_vs_perc_dis/PGLS_results.tsv	tissue	delta	delta : 1 (95% CI 0.327188683008134 - NA )	1	../output/GCMP_trait_table_with_abundances_and_adiv_and_metadata_zeros_depth.tsv	../output/huang_roy_genus_tree.newick

## Sheet: Table 5c
Supplementary Data Table 5c
PGLS correlations between Endozoicomonas relative abundance and host disease prevalence with potential confounding factors, zero relative abundance counts of Endozoicomonas excluded. Results generated from the PGLS analysis conducted between Endozoicomonas and disease prevalence filtered by samples in the tissue. The x_trait(s) column was always filtered to Endozoicomonas, and included depth, tem…
analysis_label	x_trait(s)	y_trait	output_x_trait	R2	p	FDR_q	formula	n_parameters	model_name	best_model	AIC	AICc	delta_AICc	filter_column	filter_value	results_dir	compartment	branch_length_transformation	estimated_parameter	parameter_value	trait_table	tree
Endozoicomonas_and_confounders_vs_disease	tissue_Endozoicomonas,observed_features_all	perc_dis	(Intercept)	0.43426	0.833906	0.98202	perc_dis ~ tissue_Endozoicomonas + observed_features_all	3	BM_Lambda	TRUE	139.852	141.052	0	None	None	../output/PIC_results/A5b_Endozoicomonas_and_confounders_vs_disease/PIC_tissue_Endozoicomonas_and_observed_features_all_vs_perc_dis/PGLS_results.tsv	tissue	lambda	lambda : 1e-06 (95% CI NA - 0.507489941749983 )	1e-06	../output/GCMP_trait_table_with_abundances_and_adiv_and_metadata_depth.tsv	../output/huang_roy_genus_tree.newick
Endozoicomonas_and_confounders_vs_disease	tissue_Endozoicomonas,observed_features_all	perc_dis	observed_features_all	0.43426	0.630137	0.98202	perc_dis ~ tissue_Endozoicomonas + observed_features_all	3	BM_Lambda	TRUE	139.852	141.052	0	None	None	../output/PIC_results/A5b_Endozoicomonas_and_confounders_vs_disease/PIC_tissue_Endozoicomonas_and_observed_features_all_vs_perc_dis/PGLS_results.tsv	tissue	lambda	lambda : 1e-06 (95% CI NA - 0.507489941749983 )	1e-06	../output/GCMP_trait_table_with_abundances_and_adiv_and_metadata_depth.tsv	../output/huang_roy_genus_tree.newick
Endozoicomonas_and_confounders_vs_disease	tissue_Endozoicomonas,latitude,depth	perc_dis	depth	0.428887	0.960909	0.98202	perc_dis ~ tissue_Endozoicomonas + latitude + depth	4	BM_Lambda	TRUE	142.079	144.184	0	None	None	../output/PIC_results/A5b_Endozoicomonas_and_confounders_vs_disease/PIC_tissue_Endozoicomonas_and_latitude_and_depth_vs_perc_dis/PGLS_results.tsv	tissue	lambda	lambda : 1e-06 (95% CI NA - 0.594799289368542 )	1e-06	../output/GCMP_trait_table_with_abundances_and_adiv_and_metadata_depth.tsv	../output/huang_roy_genus_tree.newick
Endozoicomonas_and_confounders_vs_disease	tissue_Endozoicomonas,turf_contact_percent	perc_dis	turf_contact_percent	0.438213	0.53993	0.98202	perc_dis ~ tissue_Endozoicomonas + turf_contact_percent	3	BM_Lambda	TRUE	139.684	140.884	0	None	None	../output/PIC_results/A5b_Endozoicomonas_and_confounders_vs_disease/PIC_tissue_Endozoicomonas_and_turf_contact_percent_vs_perc_dis/PGLS_results.tsv	tissue	lambda	lambda : 1e-06 (95% CI NA - 0.543217548111379 )	1e-06	../output/GCMP_trait_table_with_abundances_and_adiv_and_metadata_depth.tsv	../output/huang_roy_genus_tree.newick
Endozoicomonas_and_confounders_vs_disease	tissue_Endozoicomonas,observed_features_all	perc_dis	tissue_Endozoicomonas	0.43426	0.000743456	0.00878358	perc_dis ~ tissue_Endozoicomonas + observed_features_all	3	BM_Lambda	TRUE	139.852	141.052	0	None	None	../output/PIC_results/A5b_Endozoicomonas_and_confounders_vs_disease/PIC_tissue_Endozoicomonas_and_observed_features_all_vs_perc_dis/PGLS_results.tsv	tissue	lambda	lambda : 1e-06 (95% CI NA - 0.507489941749983 )	1e-06	../output/GCMP_trait_table_with_abundances_and_adiv_and_metadata_depth.tsv	../output/huang_roy_genus_tree.newick
Endozoicomonas_and_confounders_vs_disease	tissue_Endozoicomonas,latitude,depth,turf_contact_percent	perc_dis	(Intercept)	0.442779	0.621202	0.98202	perc_dis ~ tissue_Endozoicomonas + latitude + depth + turf_contact_percent	5	BM_Lambda	TRUE	143.488	146.821	0	None	None	../output/PIC_results/A5b_Endozoicomonas_and_confounders_vs_disease/PIC_tissue_Endozoicomonas_and_latitude_and_depth_and_turf_contact_percent_vs_perc_dis/PGLS_results.tsv	tissue	lambda	lambda : 1e-06 (95% CI NA - 0.671694313871125 )	1e-06	../output/GCMP_trait_table_with_abundances_and_adiv_and_metadata_depth.tsv	../output/huang_roy_genus_tree.newick
Endozoicomonas_and_confounders_vs_disease	tissue_Endozoicomonas,latitude,depth,turf_contact_percent	perc_dis	latitude	0.442779	0.698011	0.98202	perc_dis ~ tissue_Endozoicomonas + latitude + depth + turf_contact_percent	5	BM_Lambda	TRUE	143.488	146.821	0	None	None	../output/PIC_results/A5b_Endozoicomonas_and_confounders_vs_disease/PIC_tissue_Endozoicomonas_and_latitude_and_depth_and_turf_contact_percent_vs_perc_dis/PGLS_results.tsv	tissue	lambda	lambda : 1e-06 (95% CI NA - 0.671694313871125 )	1e-06	../output/GCMP_trait_table_with_abundances_and_adiv_and_metadata_depth.tsv	../output/huang_roy_genus_tree.newick
Endozoicomonas_and_confounders_vs_disease	tissue_Endozoicomonas,turf_contact_percent	perc_dis	tissue_Endozoicomonas	0.438213	0.000580377	0.00878358	perc_dis ~ tissue_Endozoicomonas + turf_contact_percent	3	BM_Lambda	TRUE	139.684	140.884	0	None	None	../output/PIC_results/A5b_Endozoicomonas_and_confounders_vs_disease/PIC_tissue_Endozoicomonas_and_turf_contact_percent_vs_perc_dis/PGLS_results.tsv	tissue	lambda	lambda : 1e-06 (95% CI NA - 0.543217548111379 )	1e-06	../output/GCMP_trait_table_with_abundances_and_adiv_and_metadata_depth.tsv	../output/huang_roy_genus_tree.newick
Endozoicomonas_and_confounders_vs_disease	tissue_Endozoicomonas,temperature	perc_dis	tissue_Endozoicomonas	0.428019	0.000783687	0.00878358	perc_dis ~ tissue_Endozoicomonas + temperature	3	BM_Lambda	TRUE	140.115	141.315	0	None	None	../output/PIC_results/A5b_Endozoicomonas_and_confounders_vs_disease/PIC_tissue_Endozoicomonas_and_temperature_vs_perc_dis/PGLS_results.tsv	tissue	lambda	lambda : 1e-06 (95% CI NA - 0.577210617933617 )	1e-06	../output/GCMP_trait_table_with_abundances_and_adiv_and_metadata_depth.tsv	../output/huang_roy_genus_tree.newick
Endozoicomonas_and_confounders_vs_disease	tissue_Endozoicomonas,depth,temperature,turf_contact_percent	perc_dis	(Intercept)	0.438485	0.938427	0.98202	perc_dis ~ tissue_Endozoicomonas + depth + temperature + turf_contact_percent	5	BM_Lambda	TRUE	143.672	147.006	0	None	None	../output/PIC_results/A5b_Endozoicomonas_and_confounders_vs_disease/PIC_tissue_Endozoicomonas_and_depth_and_temperature_and_turf_contact_percent_vs_perc_dis/PGLS_results.tsv	tissue	lambda	lambda : 1e-06 (95% CI NA - 0.61227469397527 )	1e-06	../output/GCMP_trait_table_with_abundances_and_adiv_and_metadata_depth.tsv	../output/huang_roy_genus_tree.newick
Endozoicomonas_and_confounders_vs_disease	tissue_Endozoicomonas,temperature	perc_dis	temperature	0.428019	0.933808	0.98202	perc_dis ~ tissue_Endozoicomonas + temperature	3	BM_Lambda	TRUE	140.115	141.315	0	None	None	../output/PIC_results/A5b_Endozoicomonas_and_confounders_vs_disease/PIC_tissue_Endozoicomonas_and_temperature_vs_perc_dis/PGLS_results.tsv	tissue	lambda	lambda : 1e-06 (95% CI NA - 0.577210617933617 )	1e-06	../output/GCMP_trait_table_with_abundances_and_adiv_and_metadata_depth.tsv	../output/huang_roy_genus_tree.newick
Endozoicomonas_and_confounders_vs_disease	tissue_Endozoicomonas,latitude,depth,turf_contact_percent	perc_dis	depth	0.442779	0.876608	0.98202	perc_dis ~ tissue_Endozoicomonas + latitude + depth + turf_contact_percent	5	BM_Lambda	TRUE	143.488	146.821	0	None	None	../output/PIC_results/A5b_Endozoicomonas_and_confounders_vs_disease/PIC_tissue_Endozoicomonas_and_latitude_and_depth_and_turf_contact_percent_vs_perc_dis/PGLS_results.tsv	tissue	lambda	lambda : 1e-06 (95% CI NA - 0.671694313871125 )	1e-06	../output/GCMP_trait_table_with_abundances_and_adiv_and_metadata_depth.tsv	../output/huang_roy_genus_tree.newick
Endozoicomonas_and_confounders_vs_disease	tissue_Endozoicomonas,depth,temperature,turf_contact_percent	perc_dis	tissue_Endozoicomonas	0.438485	0.00269652	0.0112764	perc_dis ~ tissue_Endozoicomonas + depth + temperature + turf_contact_percent	5	BM_Lambda	TRUE	143.672	147.006	0	None	None	../output/PIC_results/A5b_Endozoicomonas_and_confounders_vs_disease/PIC_tissue_Endozoicomonas_and_depth_and_temperature_and_turf_contact_percent_vs_perc_dis/PGLS_results.tsv	tissue	lambda	lambda : 1e-06 (95% CI NA - 0.61227469397527 )	1e-06	../output/GCMP_trait_table_with_abundances_and_adiv_and_metadata_depth.tsv	../output/huang_roy_genus_tree.newick
Endozoicomonas_and_confounders_vs_disease	tissue_Endozoicomonas,depth,temperature,turf_contact_percent	perc_dis	depth	0.438485	0.958064	0.98202	perc_dis ~ tissue_Endozoicomonas + depth + temperature + turf_contact_percent	5	BM_Lambda	TRUE	143.672	147.006	0	None	None	../output/PIC_results/A5b_Endozoicomonas_and_confounders_vs_disease/PIC_tissue_Endozoicomonas_and_depth_and_temperature_and_turf_contact_percent_vs_perc_dis/PGLS_results.tsv	tissue	lambda	lambda : 1e-06 (95% CI NA - 0.61227469397527 )	1e-06	../output/GCMP_trait_table_with_abundances_and_adiv_and_metadata_depth.tsv	../output/huang_roy_genus_tree.newick
Endozoicomonas_and_confounders_vs_disease	tissue_Endozoicomonas,depth,temperature,turf_contact_percent	perc_dis	temperature	0.438485	0.926711	0.98202	perc_dis ~ tissue_Endozoicomonas + depth + temperature + turf_contact_percent	5	BM_Lambda	TRUE	143.672	147.006	0	None	None	../output/PIC_results/A5b_Endozoicomonas_and_confounders_vs_disease/PIC_tissue_Endozoicomonas_and_depth_and_temperature_and_turf_contact_percent_vs_perc_dis/PGLS_results.tsv	tissue	lambda	lambda : 1e-06 (95% CI NA - 0.61227469397527 )	1e-06	../output/GCMP_trait_table_with_abundances_and_adiv_and_metadata_depth.tsv	../output/huang_roy_genus_tree.newick
Endozoicomonas_and_confounders_vs_disease	tissue_Endozoicomonas,depth,temperature,turf_contact_percent	perc_dis	turf_contact_percent	0.438485	0.561238	0.98202	perc_dis ~ tissue_Endozoicomonas + depth + temperature + turf_contact_percent	5	BM_Lambda	TRUE	143.672	147.006	0	None	None	../output/PIC_results/A5b_Endozoicomonas_and_confounders_vs_disease/PIC_tissue_Endozoicomonas_and_depth_and_temperature_and_turf_contact_percent_vs_perc_dis/PGLS_results.tsv	tissue	lambda	lambda : 1e-06 (95% CI NA - 0.61227469397527 )	1e-06	../output/GCMP_trait_table_with_abundances_and_adiv_and_metadata_depth.tsv	../output/huang_roy_genus_tree.newick
Endozoicomonas_and_confounders_vs_disease	tissue_Endozoicomonas,depth,temperature,turf_contact_percent,observed_features_all	perc_dis	observed_features_all	0.448114	0.582097	0.98202	perc_dis ~ tissue_Endozoicomonas + depth + temperature + turf_contact_percent + observed_features_all	6	BM_Lambda	TRUE	145.257	150.198	0	None	None	../output/PIC_results/A5b_Endozoicomonas_and_confounders_vs_disease/PIC_tissue_Endozoicomonas_and_depth_and_temperature_and_turf_contact_percent_and_observed_features_all_vs_perc_dis/PGLS_results.tsv	tissue	lambda	lambda : 1e-06 (95% CI NA - 0.564515690200483 )	1e-06	../output/GCMP_trait_table_with_abundances_and_adiv_and_metadata_depth.tsv	../output/huang_roy_genus_tree.newick
Endozoicomonas_and_confounders_vs_disease	tissue_Endozoicomonas,depth,temperature,turf_contact_percent,observed_features_all	perc_dis	turf_contact_percent	0.448114	0.522498	0.98202	perc_dis ~ tissue_Endozoicomonas + depth + temperature + turf_contact_percent + observed_features_all	6	BM_Lambda	TRUE	145.257	150.198	0	None	None	../output/PIC_results/A5b_Endozoicomonas_and_confounders_vs_disease/PIC_tissue_Endozoicomonas_and_depth_and_temperature_and_turf_contact_percent_and_observed_features_all_vs_perc_dis/PGLS_results.tsv	tissue	lambda	lambda : 1e-06 (95% CI NA - 0.564515690200483 )	1e-06	../output/GCMP_trait_table_with_abundances_and_adiv_and_metadata_depth.tsv	../output/huang_roy_genus_tree.newick
Endozoicomonas_and_confounders_vs_disease	tissue_Endozoicomonas,depth,temperature,turf_contact_percent,observed_features_all	perc_dis	temperature	0.448114	0.876718	0.98202	perc_dis ~ tissue_Endozoicomonas + depth + temperature + turf_contact_percent + observed_features_all	6	BM_Lambda	TRUE	145.257	150.198	0	None	None	../output/PIC_results/A5b_Endozoicomonas_and_confounders_vs_disease/PIC_tissue_Endozoicomonas_and_depth_and_temperature_and_turf_contact_percent_and_observed_features_all_vs_perc_dis/PGLS_results.tsv	tissue	lambda	lambda : 1e-06 (95% CI NA - 0.564515690200483 )	1e-06	../output/GCMP_trait_table_with_abundances_and_adiv_and_metadata_depth.tsv	../output/huang_roy_genus_tree.newick
Endozoicomonas_and_confounders_vs_disease	tissue_Endozoicomonas,depth,temperature,turf_contact_percent,observed_features_all	perc_dis	depth	0.448114	0.921213	0.98202	perc_dis ~ tissue_Endozoicomonas + depth + temperature + turf_contact_percent + observed_features_all	6	BM_Lambda	TRUE	145.257	150.198	0	None	None	../output/PIC_results/A5b_Endozoicomonas_and_confounders_vs_disease/PIC_tissue_Endozoicomonas_and_depth_and_temperature_and_turf_contact_percent_and_observed_features_all_vs_perc_dis/PGLS_results.tsv	tissue	lambda	lambda : 1e-06 (95% CI NA - 0.564515690200483 )	1e-06	../output/GCMP_trait_table_with_abundances_and_adiv_and_metadata_depth.tsv	../output/huang_roy_genus_tree.newick
Endozoicomonas_and_confounders_vs_disease	tissue_Endozoicomonas,depth,temperature,turf_contact_percent,observed_features_all	perc_dis	(Intercept)	0.448114	0.944537	0.98202	perc_dis ~ tissue_Endozoicomonas + depth + temperature + turf_contact_percent + observed_features_all	6	BM_Lambda	TRUE	145.257	150.198	0	None	None	../output/PIC_results/A5b_Endozoicomonas_and_confounders_vs_disease/PIC_tissue_Endozoicomonas_and_depth_and_temperature_and_turf_contact_percent_and_observed_features_all_vs_perc_dis/PGLS_results.tsv	tissue	lambda	lambda : 1e-06 (95% CI NA - 0.564515690200483 )	1e-06	../output/GCMP_trait_table_with_abundances_and_adiv_and_metadata_depth.tsv	../output/huang_roy_genus_tree.newick
Endozoicomonas_and_confounders_vs_disease	tissue_Endozoicomonas,depth	perc_dis	(Intercept)	0.427861	0.515582	0.98202	perc_dis ~ tissue_Endozoicomonas + depth	3	BM_Lambda	TRUE	140.122	141.322	0	None	None	../output/PIC_results/A5b_Endozoicomonas_and_confounders_vs_disease/PIC_tissue_Endozoicomonas_and_depth_vs_perc_dis/PGLS_results.tsv	tissue	lambda	lambda : 1e-06 (95% CI NA - 0.549784666883036 )	1e-06	../output/GCMP_trait_table_with_abundances_and_adiv_and_metadata_depth.tsv	../output/huang_roy_genus_tree.newick
Endozoicomonas_and_confounders_vs_disease	tissue_Endozoicomonas,latitude,depth	perc_dis	latitude	0.428887	0.851607	0.98202	perc_dis ~ tissue_Endozoicomonas + latitude + depth	4	BM_Lambda	TRUE	142.079	144.184	0	None	None	../output/PIC_results/A5b_Endozoicomonas_and_confounders_vs_disease/PIC_tissue_Endozoicomonas_and_latitude_and_depth_vs_perc_dis/PGLS_results.tsv	tissue	lambda	lambda : 1e-06 (95% CI NA - 0.594799289368542 )	1e-06	../output/GCMP_trait_table_with_abundances_and_adiv_and_metadata_depth.tsv	../output/huang_roy_genus_tree.newick
Endozoicomonas_and_confounders_vs_disease	tissue_Endozoicomonas,depth,temperature,turf_contact_percent,observed_features_all	perc_dis	tissue_Endozoicomonas	0.448114	0.00313603	0.0120215	perc_dis ~ tissue_Endozoicomonas + depth + temperature + turf_contact_percent + observed_features_all	6	BM_Lambda	TRUE	145.257	150.198	0	None	None	../output/PIC_results/A5b_Endozoicomonas_and_confounders_vs_disease/PIC_tissue_Endozoicomonas_and_depth_and_temperature_and_turf_contact_percent_and_observed_features_all_vs_perc_dis/PGLS_results.tsv	tissue	lambda	lambda : 1e-06 (95% CI NA - 0.564515690200483 )	1e-06	../output/GCMP_trait_table_with_abundances_and_adiv_and_metadata_depth.tsv	../output/huang_roy_genus_tree.newick
Endozoicomonas_and_confounders_vs_disease	tissue_Endozoicomonas,turf_contact_percent	perc_dis	(Intercept)	0.438213	0.140943	0.498721	perc_dis ~ tissue_Endozoicomonas + turf_contact_percent	3	BM_Lambda	TRUE	139.684	140.884	0	None	None	../output/PIC_results/A5b_Endozoicomonas_and_confounders_vs_disease/PIC_tissue_Endozoicomonas_and_turf_contact_percent_vs_perc_dis/PGLS_results.tsv	tissue	lambda	lambda : 1e-06 (95% CI NA - 0.543217548111379 )	1e-06	../output/GCMP_trait_table_with_abundances_and_adiv_and_metadata_depth.tsv	../output/huang_roy_genus_tree.newick
Endozoicomonas_and_confounders_vs_disease	tissue_Endozoicomonas,depth,temperature	perc_dis	tissue_Endozoicomonas	0.428149	0.00250288	0.0112764	perc_dis ~ tissue_Endozoicomonas + depth + temperature	4	BM_Lambda	TRUE	142.11	144.215	0	None	None	../output/PIC_results/A5b_Endozoicomonas_and_confounders_vs_disease/PIC_tissue_Endozoicomonas_and_depth_and_temperature_vs_perc_dis/PGLS_results.tsv	tissue	lambda	lambda : 1e-06 (95% CI NA - 0.587964235682021 )	1e-06	../output/GCMP_trait_table_with_abundances_and_adiv_and_metadata_depth.tsv	../output/huang_roy_genus_tree.newick
Endozoicomonas_and_confounders_vs_disease	tissue_Endozoicomonas,latitude,depth	perc_dis	tissue_Endozoicomonas	0.428887	0.00249281	0.0112764	perc_dis ~ tissue_Endozoicomonas + latitude + depth	4	BM_Lambda	TRUE	142.079	144.184	0	None	None	../output/PIC_results/A5b_Endozoicomonas_and_confounders_vs_disease/PIC_tissue_Endozoicomonas_and_latitude_and_depth_vs_perc_dis/PGLS_results.tsv	tissue	lambda	lambda : 1e-06 (95% CI NA - 0.594799289368542 )	1e-06	../output/GCMP_trait_table_with_abundances_and_adiv_and_metadata_depth.tsv	../output/huang_roy_genus_tree.newick
Endozoicomonas_and_confounders_vs_disease	tissue_Endozoicomonas,observed_features_all	perc_dis	observed_features_all	0.43426	0.630137	0.98202	perc_dis ~ tissue_Endozoicomonas + observed_features_all	3	BM_Lambda	TRUE	139.852	141.052	0	None	None	../output/PIC_results/A5b_Endozoicomonas_and_confounders_vs_disease/PIC_tissue_Endozoicomonas_and_observed_features_all_vs_perc_dis/PGLS_results.tsv	tissue	lambda	lambda : 1e-06 (95% CI NA - 0.507489941749983 )	1e-06	../output/GCMP_trait_table_with_abundances_and_adiv_and_metadata_depth.tsv	../output/huang_roy_genus_tree.newick
Endozoicomonas_and_confounders_vs_disease	tissue_Endozoicomonas,depth,turf_contact_percent	perc_dis	turf_contact_percent	0.438228	0.550347	0.98202	perc_dis ~ tissue_Endozoicomonas + depth + turf_contact_percent	4	BM_Lambda	TRUE	141.683	143.788	0	None	None	../output/PIC_results/A5b_Endozoicomonas_and_confounders_vs_disease/PIC_tissue_Endozoicomonas_and_depth_and_turf_contact_percent_vs_perc_dis/PGLS_results.tsv	tissue	lambda	lambda : 1e-06 (95% CI NA - 0.570352070704806 )	1e-06	../output/GCMP_trait_table_with_abundances_and_adiv_and_metadata_depth.tsv	../output/huang_roy_genus_tree.newick
Endozoicomonas_and_confounders_vs_disease	tissue_Endozoicomonas,depth,turf_contact_percent	perc_dis	depth	0.438228	0.98202	0.98202	perc_dis ~ tissue_Endozoicomonas + depth + turf_contact_percent	4	BM_Lambda	TRUE	141.683	143.788	0	None	None	../output/PIC_results/A5b_Endozoicomonas_and_confounders_vs_disease/PIC_tissue_Endozoicomonas_and_depth_and_turf_contact_percent_vs_perc_dis/PGLS_results.tsv	tissue	lambda	lambda : 1e-06 (95% CI NA - 0.570352070704806 )	1e-06	../output/GCMP_trait_table_with_abundances_and_adiv_and_metadata_depth.tsv	../output/huang_roy_genus_tree.newick
Endozoicomonas_and_confounders_vs_disease	tissue_Endozoicomonas,depth,turf_contact_percent	perc_dis	tissue_Endozoicomonas	0.438228	0.00207079	0.0112764	perc_dis ~ tissue_Endozoicomonas + depth + turf_contact_percent	4	BM_Lambda	TRUE	141.683	143.788	0	None	None	../output/PIC_results/A5b_Endozoicomonas_and_confounders_vs_disease/PIC_tissue_Endozoicomonas_and_depth_and_turf_contact_percent_vs_perc_dis/PGLS_results.tsv	tissue	lambda	lambda : 1e-06 (95% CI NA - 0.570352070704806 )	1e-06	../output/GCMP_trait_table_with_abundances_and_adiv_and_metadata_depth.tsv	../output/huang_roy_genus_tree.newick
Endozoicomonas_and_confounders_vs_disease	tissue_Endozoicomonas,latitude,depth,turf_contact_percent	perc_dis	turf_contact_percent	0.442779	0.499606	0.98202	perc_dis ~ tissue_Endozoicomonas + latitude + depth + turf_contact_percent	5	BM_Lambda	TRUE	143.488	146.821	0	None	None	../output/PIC_results/A5b_Endozoicomonas_and_confounders_vs_disease/PIC_tissue_Endozoicomonas_and_latitude_and_depth_and_turf_contact_percent_vs_perc_dis/PGLS_results.tsv	tissue	lambda	lambda : 1e-06 (95% CI NA - 0.671694313871125 )	1e-06	../output/GCMP_trait_table_with_abundances_and_adiv_and_metadata_depth.tsv	../output/huang_roy_genus_tree.newick
Endozoicomonas_and_confounders_vs_disease	tissue_Endozoicomonas,depth	perc_dis	tissue_Endozoicomonas	0.427861	0.0019424	0.0112764	perc_dis ~ tissue_Endozoicomonas + depth	3	BM_Lambda	TRUE	140.122	141.322	0	None	None	../output/PIC_results/A5b_Endozoicomonas_and_confounders_vs_disease/PIC_tissue_Endozoicomonas_and_depth_vs_perc_dis/PGLS_results.tsv	tissue	lambda	lambda : 1e-06 (95% CI NA - 0.549784666883036 )	1e-06	../output/GCMP_trait_table_with_abundances_and_adiv_and_metadata_depth.tsv	../output/huang_roy_genus_tree.newick
Endozoicomonas_and_confounders_vs_disease	tissue_Endozoicomonas,depth	perc_dis	depth	0.427861	0.972059	0.98202	perc_dis ~ tissue_Endozoicomonas + depth	3	BM_Lambda	TRUE	140.122	141.322	0	None	None	../output/PIC_results/A5b_Endozoicomonas_and_confounders_vs_disease/PIC_tissue_Endozoicomonas_and_depth_vs_perc_dis/PGLS_results.tsv	tissue	lambda	lambda : 1e-06 (95% CI NA - 0.549784666883036 )	1e-06	../output/GCMP_trait_table_with_abundances_and_adiv_and_metadata_depth.tsv	../output/huang_roy_genus_tree.newick
Endozoicomonas_and_confounders_vs_disease	tissue_Endozoicomonas,depth,turf_contact_percent	perc_dis	(Intercept)	0.438228	0.412871	0.98202	perc_dis ~ tissue_Endozoicomonas + depth + turf_contact_percent	4	BM_Lambda	TRUE	141.683	143.788	0	None	None	../output/PIC_results/A5b_Endozoicomonas_and_confounders_vs_disease/PIC_tissue_Endozoicomonas_and_depth_and_turf_contact_percent_vs_perc_dis/PGLS_results.tsv	tissue	lambda	lambda : 1e-06 (95% CI NA - 0.570352070704806 )	1e-06	../output/GCMP_trait_table_with_abundances_and_adiv_and_metadata_depth.tsv	../output/huang_roy_genus_tree.newick
Endozoicomonas_and_confounders_vs_disease	tissue_Endozoicomonas,depth,temperature	perc_dis	depth	0.428149	0.946987	0.98202	perc_dis ~ tissue_Endozoicomonas + depth + temperature	4	BM_Lambda	TRUE	142.11	144.215	0	None	None	../output/PIC_results/A5b_Endozoicomonas_and_confounders_vs_disease/PIC_tissue_Endozoicomonas_and_depth_and_temperature_vs_perc_dis/PGLS_results.tsv	tissue	lambda	lambda : 1e-06 (95% CI NA - 0.587964235682021 )	1e-06	../output/GCMP_trait_table_with_abundances_and_adiv_and_metadata_depth.tsv	../output/huang_roy_genus_tree.newick
Endozoicomonas_and_confounders_vs_disease	tissue_Endozoicomonas,observed_features_all	perc_dis	(Intercept)	0.43426	0.833906	0.98202	perc_dis ~ tissue_Endozoicomonas + observed_features_all	3	BM_Lambda	TRUE	139.852	141.052	0	None	None	../output/PIC_results/A5b_Endozoicomonas_and_confounders_vs_disease/PIC_tissue_Endozoicomonas_and_observed_features_all_vs_perc_dis/PGLS_results.tsv	tissue	lambda	lambda : 1e-06 (95% CI NA - 0.507489941749983 )	1e-06	../output/GCMP_trait_table_with_abundances_and_adiv_and_metadata_depth.tsv	../output/huang_roy_genus_tree.newick
Endozoicomonas_and_confounders_vs_disease	tissue_Endozoicomonas,depth,temperature	perc_dis	(Intercept)	0.428149	0.979784	0.98202	perc_dis ~ tissue_Endozoicomonas + depth + temperature	4	BM_Lambda	TRUE	142.11	144.215	0	None	None	../output/PIC_results/A5b_Endozoicomonas_and_confounders_vs_disease/PIC_tissue_Endozoicomonas_and_depth_and_temperature_vs_perc_dis/PGLS_results.tsv	tissue	lambda	lambda : 1e-06 (95% CI NA - 0.587964235682021 )	1e-06	../output/GCMP_trait_table_with_abundances_and_adiv_and_metadata_depth.tsv	../output/huang_roy_genus_tree.newick
Endozoicomonas_and_confounders_vs_disease	tissue_Endozoicomonas,latitude	perc_dis	latitude	0.428816	0.850573	0.98202	perc_dis ~ tissue_Endozoicomonas + latitude	3	BM_Lambda	TRUE	140.082	141.282	0	None	None	../output/PIC_results/A5b_Endozoicomonas_and_confounders_vs_disease/PIC_tissue_Endozoicomonas_and_latitude_vs_perc_dis/PGLS_results.tsv	tissue	lambda	lambda : 1e-06 (95% CI NA - 0.590191175733262 )	1e-06	../output/GCMP_trait_table_with_abundances_and_adiv_and_metadata_depth.tsv	../output/huang_roy_genus_tree.newick
Endozoicomonas_and_confounders_vs_disease	tissue_Endozoicomonas,latitude	perc_dis	tissue_Endozoicomonas	0.428816	0.000954737	0.00878358	perc_dis ~ tissue_Endozoicomonas + latitude	3	BM_Lambda	TRUE	140.082	141.282	0	None	None	../output/PIC_results/A5b_Endozoicomonas_and_confounders_vs_disease/PIC_tissue_Endozoicomonas_and_latitude_vs_perc_dis/PGLS_results.tsv	tissue	lambda	lambda : 1e-06 (95% CI NA - 0.590191175733262 )	1e-06	../output/GCMP_trait_table_with_abundances_and_adiv_and_metadata_depth.tsv	../output/huang_roy_genus_tree.newick
Endozoicomonas_and_confounders_vs_disease	tissue_Endozoicomonas,latitude	perc_dis	(Intercept)	0.428816	0.251885	0.8276212226399373	perc_dis ~ tissue_Endozoicomonas + latitude	3	BM_Lambda	TRUE	140.082	141.282	0	None	None	../output/PIC_results/A5b_Endozoicomonas_and_confounders_vs_disease/PIC_tissue_Endozoicomonas_and_latitude_vs_perc_dis/PGLS_results.tsv	tissue	lambda	lambda : 1e-06 (95% CI NA - 0.590191175733262 )	1e-06	../output/GCMP_trait_table_with_abundances_and_adiv_and_metadata_depth.tsv	../output/huang_roy_genus_tree.newick
Endozoicomonas_and_confounders_vs_disease	tissue_Endozoicomonas,temperature	perc_dis	(Intercept)	0.428019	0.96923	0.98202	perc_dis ~ tissue_Endozoicomonas + temperature	3	BM_Lambda	TRUE	140.115	141.315	0	None	None	../output/PIC_results/A5b_Endozoicomonas_and_confounders_vs_disease/PIC_tissue_Endozoicomonas_and_temperature_vs_perc_dis/PGLS_results.tsv	tissue	lambda	lambda : 1e-06 (95% CI NA - 0.577210617933617 )	1e-06	../output/GCMP_trait_table_with_abundances_and_adiv_and_metadata_depth.tsv	../output/huang_roy_genus_tree.newick
Endozoicomonas_and_confounders_vs_disease	tissue_Endozoicomonas,observed_features_all	perc_dis	tissue_Endozoicomonas	0.43426	0.000743456	0.00878358	perc_dis ~ tissue_Endozoicomonas + observed_features_all	3	BM_Lambda	TRUE	139.852	141.052	0	None	None	../output/PIC_results/A5b_Endozoicomonas_and_confounders_vs_disease/PIC_tissue_Endozoicomonas_and_observed_features_all_vs_perc_dis/PGLS_results.tsv	tissue	lambda	lambda : 1e-06 (95% CI NA - 0.507489941749983 )	1e-06	../output/GCMP_trait_table_with_abundances_and_adiv_and_metadata_depth.tsv	../output/huang_roy_genus_tree.newick
Endozoicomonas_and_confounders_vs_disease	tissue_Endozoicomonas,depth,temperature	perc_dis	temperature	0.428149	0.921079	0.98202	perc_dis ~ tissue_Endozoicomonas + depth + temperature	4	BM_Lambda	TRUE	142.11	144.215	0	None	None	../output/PIC_results/A5b_Endozoicomonas_and_confounders_vs_disease/PIC_tissue_Endozoicomonas_and_depth_and_temperature_vs_perc_dis/PGLS_results.tsv	tissue	lambda	lambda : 1e-06 (95% CI NA - 0.587964235682021 )	1e-06	../output/GCMP_trait_table_with_abundances_and_adiv_and_metadata_depth.tsv	../output/huang_roy_genus_tree.newick
Endozoicomonas_and_confounders_vs_disease	tissue_Endozoicomonas,latitude,depth,turf_contact_percent	perc_dis	tissue_Endozoicomonas	0.442779	0.00253443	0.0112764	perc_dis ~ tissue_Endozoicomonas + latitude + depth + turf_contact_percent	5	BM_Lambda	TRUE	143.488	146.821	0	None	None	../output/PIC_results/A5b_Endozoicomonas_and_confounders_vs_disease/PIC_tissue_Endozoicomonas_and_latitude_and_depth_and_turf_contact_percent_vs_perc_dis/PGLS_results.tsv	tissue	lambda	lambda : 1e-06 (95% CI NA - 0.671694313871125 )	1e-06	../output/GCMP_trait_table_with_abundances_and_adiv_and_metadata_depth.tsv	../output/huang_roy_genus_tree.newick
Endozoicomonas_and_confounders_vs_disease	tissue_Endozoicomonas,latitude,depth	perc_dis	(Intercept)	0.428887	0.689909	0.98202	perc_dis ~ tissue_Endozoicomonas + latitude + depth	4	BM_Lambda	TRUE	142.079	144.184	0	None	None	../output/PIC_results/A5b_Endozoicomonas_and_confounders_vs_disease/PIC_tissue_Endozoicomonas_and_latitude_and_depth_vs_perc_dis/PGLS_results.tsv	tissue	lambda	lambda : 1e-06 (95% CI NA - 0.594799289368542 )	1e-06	../output/GCMP_trait_table_with_abundances_and_adiv_and_metadata_depth.tsv	../output/huang_roy_genus_tree.newick
Endozoicomonas_and_confounders_vs_disease	tissue_Endozoicomonas,depth,turf_contact_percent	perc_dis	depth	0.461166	0.0949285	NA (q values only calculated for best models by AIC)	perc_dis ~ tissue_Endozoicomonas + depth + turf_contact_percent	4	BM	FALSE	153.032	155.137	11.349	None	None	../output/PIC_results/A5b_Endozoicomonas_and_confounders_vs_disease/PIC_tissue_Endozoicomonas_and_depth_and_turf_contact_percent_vs_perc_dis/PGLS_results.tsv	tissue	none	All parameters fixed	1	../output/GCMP_trait_table_with_abundances_and_adiv_and_metadata_depth.tsv	../output/huang_roy_genus_tree.newick
Endozoicomonas_and_confounders_vs_disease	tissue_Endozoicomonas,depth,temperature,turf_contact_percent	perc_dis	tissue_Endozoicomonas	0.524227	0.00296223	NA (q values only calculated for best models by AIC)	perc_dis ~ tissue_Endozoicomonas + depth + temperature + turf_contact_percent	5	BM_Delta	FALSE	152.045	155.378	8.3728	None	None	../output/PIC_results/A5b_Endozoicomonas_and_confounders_vs_disease/PIC_tissue_Endozoicomonas_and_depth_and_temperature_and_turf_contact_percent_vs_perc_dis/PGLS_results.tsv	tissue	delta	delta : 1 (95% CI 0.303758240130284 - NA )	1	../output/GCMP_trait_table_with_abundances_and_adiv_and_metadata_depth.tsv	../output/huang_roy_genus_tree.newick
Endozoicomonas_and_confounders_vs_disease	tissue_Endozoicomonas,depth,temperature	perc_dis	(Intercept)	0.522527	0.0514568	NA (q values only calculated for best models by AIC)	perc_dis ~ tissue_Endozoicomonas + depth + temperature	4	BM	FALSE	150.131	152.236	8.02069	None	None	../output/PIC_results/A5b_Endozoicomonas_and_confounders_vs_disease/PIC_tissue_Endozoicomonas_and_depth_and_temperature_vs_perc_dis/PGLS_results.tsv	tissue	none	All parameters fixed	1	../output/GCMP_trait_table_with_abundances_and_adiv_and_metadata_depth.tsv	../output/huang_roy_genus_tree.newick
Endozoicomonas_and_confounders_vs_disease	tissue_Endozoicomonas,latitude,depth,turf_contact_percent	perc_dis	depth	0.546034	0.563924	NA (q values only calculated for best models by AIC)	perc_dis ~ tissue_Endozoicomonas + latitude + depth + turf_contact_percent	5	BM	FALSE	150.919	154.252	7.43105	None	None	../output/PIC_results/A5b_Endozoicomonas_and_confounders_vs_disease/PIC_tissue_Endozoicomonas_and_latitude_and_depth_and_turf_contact_percent_vs_perc_dis/PGLS_results.tsv	tissue	none	All parameters fixed	1	../output/GCMP_trait_table_with_abundances_and_adiv_and_metadata_depth.tsv	../output/huang_roy_genus_tree.newick
Endozoicomonas_and_confounders_vs_disease	tissue_Endozoicomonas,depth,turf_contact_percent	perc_dis	depth	0.461166	0.0949285	NA (q values only calculated for best models by AIC)	perc_dis ~ tissue_Endozoicomonas + depth + turf_contact_percent	4	BM_Delta	FALSE	153.032	155.137	11.349	None	None	../output/PIC_results/A5b_Endozoicomonas_and_confounders_vs_disease/PIC_tissue_Endozoicomonas_and_depth_and_turf_contact_percent_vs_perc_dis/PGLS_results.tsv	tissue	delta	delta : 1 (95% CI 0.308576422514507 - NA )	1	../output/GCMP_trait_table_with_abundances_and_adiv_and_metadata_depth.tsv	../output/huang_roy_genus_tree.newick
Endozoicomonas_and_confounders_vs_disease	tissue_Endozoicomonas,depth,turf_contact_percent	perc_dis	tissue_Endozoicomonas	0.461166	0.00852094	NA (q values only calculated for best models by AIC)	perc_dis ~ tissue_Endozoicomonas + depth + turf_contact_percent	4	BM_Delta	FALSE	153.032	155.137	11.349	None	None	../output/PIC_results/A5b_Endozoicomonas_and_confounders_vs_disease/PIC_tissue_Endozoicomonas_and_depth_and_turf_contact_percent_vs_perc_dis/PGLS_results.tsv	tissue	delta	delta : 1 (95% CI 0.308576422514507 - NA )	1	../output/GCMP_trait_table_with_abundances_and_adiv_and_metadata_depth.tsv	../output/huang_roy_genus_tree.newick
Endozoicomonas_and_confounders_vs_disease	tissue_Endozoicomonas,depth	perc_dis	(Intercept)	0.498291	0.0690058	NA (q values only calculated for best models by AIC)	perc_dis ~ tissue_Endozoicomonas + depth	3	BM_Kappa	FALSE	145.865	147.065	5.74332	None	None	../output/PIC_results/A5b_Endozoicomonas_and_confounders_vs_disease/PIC_tissue_Endozoicomonas_and_depth_vs_perc_dis/PGLS_results.tsv	tissue	kappa	kappa : 0.137377573749937 (95% CI NA - 0.868617380911555 )	0.137378	../output/GCMP_trait_table_with_abundances_and_adiv_and_metadata_depth.tsv	../output/huang_roy_genus_tree.newick
Endozoicomonas_and_confounders_vs_disease	tissue_Endozoicomonas,observed_features_all	perc_dis	observed_features_all	0.386592	0.501377	NA (q values only calculated for best models by AIC)	perc_dis ~ tissue_Endozoicomonas + observed_features_all	3	BM_Delta	FALSE	154.143	155.343	14.2911	None	None	../output/PIC_results/A5b_Endozoicomonas_and_confounders_vs_disease/PIC_tissue_Endozoicomonas_and_observed_features_all_vs_perc_dis/PGLS_results.tsv	tissue	delta	delta : 1 (95% CI 0.324074953392683 - NA )	1	../output/GCMP_trait_table_with_abundances_and_adiv_and_metadata_depth.tsv	../output/huang_roy_genus_tree.newick
Endozoicomonas_and_confounders_vs_disease	tissue_Endozoicomonas,depth,temperature	perc_dis	depth	0.522527	0.384816	NA (q values only calculated for best models by AIC)	perc_dis ~ tissue_Endozoicomonas + depth + temperature	4	BM	FALSE	150.131	152.236	8.02069	None	None	../output/PIC_results/A5b_Endozoicomonas_and_confounders_vs_disease/PIC_tissue_Endozoicomonas_and_depth_and_temperature_vs_perc_dis/PGLS_results.tsv	tissue	none	All parameters fixed	1	../output/GCMP_trait_table_with_abundances_and_adiv_and_metadata_depth.tsv	../output/huang_roy_genus_tree.newick
Endozoicomonas_and_confounders_vs_disease	tissue_Endozoicomonas,latitude,depth,turf_contact_percent	perc_dis	turf_contact_percent	0.546034	0.42946	NA (q values only calculated for best models by AIC)	perc_dis ~ tissue_Endozoicomonas + latitude + depth + turf_contact_percent	5	BM_Delta	FALSE	150.919	154.252	7.43105	None	None	../output/PIC_results/A5b_Endozoicomonas_and_confounders_vs_disease/PIC_tissue_Endozoicomonas_and_latitude_and_depth_and_turf_contact_percent_vs_perc_dis/PGLS_results.tsv	tissue	delta	delta : 1 (95% CI 0.293841002866072 - NA )	1	../output/GCMP_trait_table_with_abundances_and_adiv_and_metadata_depth.tsv	../output/huang_roy_genus_tree.newick
Endozoicomonas_and_confounders_vs_disease	tissue_Endozoicomonas,depth,temperature,turf_contact_percent	perc_dis	depth	0.524227	0.398737	NA (q values only calculated for best models by AIC)	perc_dis ~ tissue_Endozoicomonas + depth + temperature + turf_contact_percent	5	BM_Delta	FALSE	152.045	155.378	8.3728	None	None	../output/PIC_results/A5b_Endozoicomonas_and_confounders_vs_disease/PIC_tissue_Endozoicomonas_and_depth_and_temperature_and_turf_contact_percent_vs_perc_dis/PGLS_results.tsv	tissue	delta	delta : 1 (95% CI 0.303758240130284 - NA )	1	../output/GCMP_trait_table_with_abundances_and_adiv_and_metadata_depth.tsv	../output/huang_roy_genus_tree.newick
Endozoicomonas_and_confounders_vs_disease	tissue_Endozoicomonas,temperature	perc_dis	temperature	0.503679	0.0284993	NA (q values only calculated for best models by AIC)	perc_dis ~ tissue_Endozoicomonas + temperature	3	BM	FALSE	149.06	150.26	8.94442	None	None	../output/PIC_results/A5b_Endozoicomonas_and_confounders_vs_disease/PIC_tissue_Endozoicomonas_and_temperature_vs_perc_dis/PGLS_results.tsv	tissue	none	All parameters fixed	1	../output/GCMP_trait_table_with_abundances_and_adiv_and_metadata_depth.tsv	../output/huang_roy_genus_tree.newick
Endozoicomonas_and_confounders_vs_disease	tissue_Endozoicomonas,temperature	perc_dis	tissue_Endozoicomonas	0.503679	0.000192564	NA (q values only calculated for best models by AIC)	perc_dis ~ tissue_Endozoicomonas + temperature	3	BM	FALSE	149.06	150.26	8.94442	None	None	../output/PIC_results/A5b_Endozoicomonas_and_confounders_vs_disease/PIC_tissue_Endozoicomonas_and_temperature_vs_perc_dis/PGLS_results.tsv	tissue	none	All parameters fixed	1	../output/GCMP_trait_table_with_abundances_and_adiv_and_metadata_depth.tsv	../output/huang_roy_genus_tree.newick
Endozoicomonas_and_confounders_vs_disease	tissue_Endozoicomonas,depth,temperature	perc_dis	(Intercept)	0.563359	0.0337619	NA (q values only calculated for best models by AIC)	perc_dis ~ tissue_Endozoicomonas + depth + temperature	4	BM_Kappa	FALSE	144.502	146.607	2.39178	None	None	../output/PIC_results/A5b_Endozoicomonas_and_confounders_vs_disease/PIC_tissue_Endozoicomonas_and_depth_and_temperature_vs_perc_dis/PGLS_results.tsv	tissue	kappa	kappa : 0.148730098322732 (95% CI NA - 0.8472248197606 )	0.14873	../output/GCMP_trait_table_with_abundances_and_adiv_and_metadata_depth.tsv	../output/huang_roy_genus_tree.newick
Endozoicomonas_and_confounders_vs_disease	tissue_Endozoicomonas,latitude,depth	perc_dis	(Intercept)	0.53046	0.482224	NA (q values only calculated for best models by AIC)	perc_dis ~ tissue_Endozoicomonas + latitude + depth	4	BM_Delta	FALSE	149.729	151.834	7.64955	None	None	../output/PIC_results/A5b_Endozoicomonas_and_confounders_vs_disease/PIC_tissue_Endozoicomonas_and_latitude_and_depth_vs_perc_dis/PGLS_results.tsv	tissue	delta	delta : 1 (95% CI 0.292067129571648 - NA )	1	../output/GCMP_trait_table_with_abundances_and_adiv_and_metadata_depth.tsv	../output/huang_roy_genus_tree.newick
Endozoicomonas_and_confounders_vs_disease	tissue_Endozoicomonas,temperature	perc_dis	(Intercept)	0.543285	0.0249193	NA (q values only calculated for best models by AIC)	perc_dis ~ tissue_Endozoicomonas + temperature	3	BM_Kappa	FALSE	143.616	144.816	3.50023	None	None	../output/PIC_results/A5b_Endozoicomonas_and_confounders_vs_disease/PIC_tissue_Endozoicomonas_and_temperature_vs_perc_dis/PGLS_results.tsv	tissue	kappa	kappa : 0.135423216556155 (95% CI NA - 0.858796211071738 )	0.135423	../output/GCMP_trait_table_with_abundances_and_adiv_and_metadata_depth.tsv	../output/huang_roy_genus_tree.newick
Endozoicomonas_and_confounders_vs_disease	tissue_Endozoicomonas,latitude,depth,turf_contact_percent	perc_dis	(Intercept)	0.546034	0.493586	NA (q values only calculated for best models by AIC)	perc_dis ~ tissue_Endozoicomonas + latitude + depth + turf_contact_percent	5	BM	FALSE	150.919	154.252	7.43105	None	None	../output/PIC_results/A5b_Endozoicomonas_and_confounders_vs_disease/PIC_tissue_Endozoicomonas_and_latitude_and_depth_and_turf_contact_percent_vs_perc_dis/PGLS_results.tsv	tissue	none	All parameters fixed	1	../output/GCMP_trait_table_with_abundances_and_adiv_and_metadata_depth.tsv	../output/huang_roy_genus_tree.newick
Endozoicomonas_and_confounders_vs_disease	tissue_Endozoicomonas,observed_features_all	perc_dis	observed_features_all	0.386592	0.501377	NA (q values only calculated for best models by AIC)	perc_dis ~ tissue_Endozoicomonas + observed_features_all	3	BM_Delta	FALSE	154.143	155.343	14.2911	None	None	../output/PIC_results/A5b_Endozoicomonas_and_confounders_vs_disease/PIC_tissue_Endozoicomonas_and_observed_features_all_vs_perc_dis/PGLS_results.tsv	tissue	delta	delta : 1 (95% CI 0.324074953392683 - NA )	1	../output/GCMP_trait_table_with_abundances_and_adiv_and_metadata_depth.tsv	../output/huang_roy_genus_tree.newick
Endozoicomonas_and_confounders_vs_disease	tissue_Endozoicomonas,turf_contact_percent	perc_dis	turf_contact_percent	0.454629	0.673851	NA (q values only calculated for best models by AIC)	perc_dis ~ tissue_Endozoicomonas + turf_contact_percent	3	BM_Kappa	FALSE	148.254	149.454	8.57027	None	None	../output/PIC_results/A5b_Endozoicomonas_and_confounders_vs_disease/PIC_tissue_Endozoicomonas_and_turf_contact_percent_vs_perc_dis/PGLS_results.tsv	tissue	kappa	kappa : 0.0272560301136365 (95% CI NA - 0.79205032145477 )	0.027256	../output/GCMP_trait_table_with_abundances_and_adiv_and_metadata_depth.tsv	../output/huang_roy_genus_tree.newick
Endozoicomonas_and_confounders_vs_disease	tissue_Endozoicomonas,turf_contact_percent	perc_dis	(Intercept)	0.37838	0.574335	NA (q values only calculated for best models by AIC)	perc_dis ~ tissue_Endozoicomonas + turf_contact_percent	3	BM	FALSE	154.462	155.662	14.7785	None	None	../output/PIC_results/A5b_Endozoicomonas_and_confounders_vs_disease/PIC_tissue_Endozoicomonas_and_turf_contact_percent_vs_perc_dis/PGLS_results.tsv	tissue	none	All parameters fixed	1	../output/GCMP_trait_table_with_abundances_and_adiv_and_metadata_depth.tsv	../output/huang_roy_genus_tree.newick
Endozoicomonas_and_confounders_vs_disease	tissue_Endozoicomonas,observed_features_all	perc_dis	tissue_Endozoicomonas	0.386592	0.00177548	NA (q values only calculated for best models by AIC)	perc_dis ~ tissue_Endozoicomonas + observed_features_all	3	BM_Delta	FALSE	154.143	155.343	14.2911	None	None	../output/PIC_results/A5b_Endozoicomonas_and_confounders_vs_disease/PIC_tissue_Endozoicomonas_and_observed_features_all_vs_perc_dis/PGLS_results.tsv	tissue	delta	delta : 1 (95% CI 0.324074953392683 - NA )	1	../output/GCMP_trait_table_with_abundances_and_adiv_and_metadata_depth.tsv	../output/huang_roy_genus_tree.newick
Endozoicomonas_and_confounders_vs_disease	tissue_Endozoicomonas,depth	perc_dis	(Intercept)	0.45777	0.24039	NA (q values only calculated for best models by AIC)	perc_dis ~ tissue_Endozoicomonas + depth	3	BM	FALSE	151.183	152.383	11.061	None	None	../output/PIC_results/A5b_Endozoicomonas_and_confounders_vs_disease/PIC_tissue_Endozoicomonas_and_depth_vs_perc_dis/PGLS_results.tsv	tissue	none	All parameters fixed	1	../output/GCMP_trait_table_with_abundances_and_adiv_and_metadata_depth.tsv	../output/huang_roy_genus_tree.newick
Endozoicomonas_and_confounders_vs_disease	tissue_Endozoicomonas,latitude,depth,turf_contact_percent	perc_dis	depth	0.546034	0.563924	NA (q values only calculated for best models by AIC)	perc_dis ~ tissue_Endozoicomonas + latitude + depth + turf_contact_percent	5	BM_Delta	FALSE	150.919	154.252	7.43105	None	None	../output/PIC_results/A5b_Endozoicomonas_and_confounders_vs_disease/PIC_tissue_Endozoicomonas_and_latitude_and_depth_and_turf_contact_percent_vs_perc_dis/PGLS_results.tsv	tissue	delta	delta : 1 (95% CI 0.293841002866072 - NA )	1	../output/GCMP_trait_table_with_abundances_and_adiv_and_metadata_depth.tsv	../output/huang_roy_genus_tree.newick
Endozoicomonas_and_confounders_vs_disease	tissue_Endozoicomonas,turf_contact_percent	perc_dis	tissue_Endozoicomonas	0.454629	0.000631001	NA (q values only calculated for best models by AIC)	perc_dis ~ tissue_Endozoicomonas + turf_contact_percent	3	BM_Kappa	FALSE	148.254	149.454	8.57027	None	None	../output/PIC_results/A5b_Endozoicomonas_and_confounders_vs_disease/PIC_tissue_Endozoicomonas_and_turf_contact_percent_vs_perc_dis/PGLS_results.tsv	tissue	kappa	kappa : 0.0272560301136365 (95% CI NA - 0.79205032145477 )	0.027256	../output/GCMP_trait_table_with_abundances_and_adiv_and_metadata_depth.tsv	../output/huang_roy_genus_tree.newick
Endozoicomonas_and_confounders_vs_disease	tissue_Endozoicomonas,temperature	perc_dis	temperature	0.503679	0.0284993	NA (q values only calculated for best models by AIC)	perc_dis ~ tissue_Endozoicomonas + temperature	3	BM_Delta	FALSE	149.06	150.26	8.94442	None	None	../output/PIC_results/A5b_Endozoicomonas_and_confounders_vs_disease/PIC_tissue_Endozoicomonas_and_temperature_vs_perc_dis/PGLS_results.tsv	tissue	delta	delta : 1 (95% CI 0.307359897884773 - NA )	1	../output/GCMP_trait_table_with_abundances_and_adiv_and_metadata_depth.tsv	../output/huang_roy_genus_tree.newick
Endozoicomonas_and_confounders_vs_disease	tissue_Endozoicomonas,latitude,depth,turf_contact_percent	perc_dis	tissue_Endozoicomonas	0.546034	0.00218552	NA (q values only calculated for best models by AIC)	perc_dis ~ tissue_Endozoicomonas + latitude + depth + turf_contact_percent	5	BM_Delta	FALSE	150.919	154.252	7.43105	None	None	../output/PIC_results/A5b_Endozoicomonas_and_confounders_vs_disease/PIC_tissue_Endozoicomonas_and_latitude_and_depth_and_turf_contact_percent_vs_perc_dis/PGLS_results.tsv	tissue	delta	delta : 1 (95% CI 0.293841002866072 - NA )	1	../output/GCMP_trait_table_with_abundances_and_adiv_and_metadata_depth.tsv	../output/huang_roy_genus_tree.newick
Endozoicomonas_and_confounders_vs_disease	tissue_Endozoicomonas,depth	perc_dis	tissue_Endozoicomonas	0.45777	0.00496647	NA (q values only calculated for best models by AIC)	perc_dis ~ tissue_Endozoicomonas + depth	3	BM_Delta	FALSE	151.183	152.383	11.061	None	None	../output/PIC_results/A5b_Endozoicomonas_and_confounders_vs_disease/PIC_tissue_Endozoicomonas_and_depth_vs_perc_dis/PGLS_results.tsv	tissue	delta	delta : 1 (95% CI 0.307143793549461 - NA )	1	../output/GCMP_trait_table_with_abundances_and_adiv_and_metadata_depth.tsv	../output/huang_roy_genus_tree.newick
Endozoicomonas_and_confounders_vs_disease	tissue_Endozoicomonas,turf_contact_percent	perc_dis	tissue_Endozoicomonas	0.37838	0.00286051	NA (q values only calculated for best models by AIC)	perc_dis ~ tissue_Endozoicomonas + turf_contact_percent	3	BM_Delta	FALSE	154.462	155.662	14.7785	None	None	../output/PIC_results/A5b_Endozoicomonas_and_confounders_vs_disease/PIC_tissue_Endozoicomonas_and_turf_contact_percent_vs_perc_dis/PGLS_results.tsv	tissue	delta	delta : 1 (95% CI 0.325517177430006 - NA )	1	../output/GCMP_trait_table_with_abundances_and_adiv_and_metadata_depth.tsv	../output/huang_roy_genus_tree.newick
Endozoicomonas_and_confounders_vs_disease	tissue_Endozoicomonas,turf_contact_percent	perc_dis	(Intercept)	0.37838	0.574335	NA (q values only calculated for best models by AIC)	perc_dis ~ tissue_Endozoicomonas + turf_contact_percent	3	BM_Delta	FALSE	154.462	155.662	14.7785	None	None	../output/PIC_results/A5b_Endozoicomonas_and_confounders_vs_disease/PIC_tissue_Endozoicomonas_and_turf_contact_percent_vs_perc_dis/PGLS_results.tsv	tissue	delta	delta : 1 (95% CI 0.325517177430006 - NA )	1	../output/GCMP_trait_table_with_abundances_and_adiv_and_metadata_depth.tsv	../output/huang_roy_genus_tree.newick
Endozoicomonas_and_confounders_vs_disease	tissue_Endozoicomonas,observed_features_all	perc_dis	(Intercept)	0.469258	0.596366	NA (q values only calculated for best models by AIC)	perc_dis ~ tissue_Endozoicomonas + observed_features_all	3	BM_Kappa	FALSE	147.723	148.923	7.87064	None	None	../output/PIC_results/A5b_Endozoicomonas_and_confounders_vs_disease/PIC_tissue_Endozoicomonas_and_observed_features_all_vs_perc_dis/PGLS_results.tsv	tissue	kappa	kappa : 1e-06 (95% CI NA - 0.772097415542153 )	1e-06	../output/GCMP_trait_table_with_abundances_and_adiv_and_metadata_depth.tsv	../output/huang_roy_genus_tree.newick
Endozoicomonas_and_confounders_vs_disease	tissue_Endozoicomonas,depth,temperature	perc_dis	temperature	0.522527	0.115191	NA (q values only calculated for best models by AIC)	perc_dis ~ tissue_Endozoicomonas + depth + temperature	4	BM_Delta	FALSE	150.131	152.236	8.02069	None	None	../output/PIC_results/A5b_Endozoicomonas_and_confounders_vs_disease/PIC_tissue_Endozoicomonas_and_depth_and_temperature_vs_perc_dis/PGLS_results.tsv	tissue	delta	delta : 1 (95% CI 0.302742359231334 - NA )	1	../output/GCMP_trait_table_with_abundances_and_adiv_and_metadata_depth.tsv	../output/huang_roy_genus_tree.newick
Endozoicomonas_and_confounders_vs_disease	tissue_Endozoicomonas,depth,temperature,turf_contact_percent	perc_dis	depth	0.567144	0.35096	NA (q values only calculated for best models by AIC)	perc_dis ~ tissue_Endozoicomonas + depth + temperature + turf_contact_percent	5	BM_Kappa	FALSE	146.32	149.653	2.64758	None	None	../output/PIC_results/A5b_Endozoicomonas_and_confounders_vs_disease/PIC_tissue_Endozoicomonas_and_depth_and_temperature_and_turf_contact_percent_vs_perc_dis/PGLS_results.tsv	tissue	kappa	kappa : 0.13842189397326 (95% CI NA - 0.839131698930934 )	0.138422	../output/GCMP_trait_table_with_abundances_and_adiv_and_metadata_depth.tsv	../output/huang_roy_genus_tree.newick
Endozoicomonas_and_confounders_vs_disease	tissue_Endozoicomonas,turf_contact_percent	perc_dis	turf_contact_percent	0.37838	0.671981	NA (q values only calculated for best models by AIC)	perc_dis ~ tissue_Endozoicomonas + turf_contact_percent	3	BM	FALSE	154.462	155.662	14.7785	None	None	../output/PIC_results/A5b_Endozoicomonas_and_confounders_vs_disease/PIC_tissue_Endozoicomonas_and_turf_contact_percent_vs_perc_dis/PGLS_results.tsv	tissue	none	All parameters fixed	1	../output/GCMP_trait_table_with_abundances_and_adiv_and_metadata_depth.tsv	../output/huang_roy_genus_tree.newick
Endozoicomonas_and_confounders_vs_disease	tissue_Endozoicomonas,depth,temperature,turf_contact_percent,observed_features_all	perc_dis	temperature	0.533628	0.113571	NA (q values only calculated for best models by AIC)	perc_dis ~ tissue_Endozoicomonas + depth + temperature + turf_contact_percent + observed_features_all	6	BM	FALSE	153.566	158.507	8.30901	None	None	../output/PIC_results/A5b_Endozoicomonas_and_confounders_vs_disease/PIC_tissue_Endozoicomonas_and_depth_and_temperature_and_turf_contact_percent_and_observed_features_all_vs_perc_dis/PGLS_results.tsv	tissue	none	All parameters fixed	1	../output/GCMP_trait_table_with_abundances_and_adiv_and_metadata_depth.tsv	../output/huang_roy_genus_tree.newick
Endozoicomonas_and_confounders_vs_disease	tissue_Endozoicomonas,depth,temperature,turf_contact_percent,observed_features_all	perc_dis	turf_contact_percent	0.533628	0.70157	NA (q values only calculated for best models by AIC)	perc_dis ~ tissue_Endozoicomonas + depth + temperature + turf_contact_percent + observed_features_all	6	BM_Delta	FALSE	153.566	158.507	8.30901	None	None	../output/PIC_results/A5b_Endozoicomonas_and_confounders_vs_disease/PIC_tissue_Endozoicomonas_and_depth_and_temperature_and_turf_contact_percent_and_observed_features_all_vs_perc_dis/PGLS_results.tsv	tissue	delta	delta : 1 (95% CI 0.29339553380489 - NA )	1	../output/GCMP_trait_table_with_abundances_and_adiv_and_metadata_depth.tsv	../output/huang_roy_genus_tree.newick
Endozoicomonas_and_confounders_vs_disease	tissue_Endozoicomonas,depth,temperature,turf_contact_percent,observed_features_all	perc_dis	temperature	0.533628	0.113571	NA (q values only calculated for best models by AIC)	perc_dis ~ tissue_Endozoicomonas + depth + temperature + turf_contact_percent + observed_features_all	6	BM_Delta	FALSE	153.566	158.507	8.30901	None	None	../output/PIC_results/A5b_Endozoicomonas_and_confounders_vs_disease/PIC_tissue_Endozoicomonas_and_depth_and_temperature_and_turf_contact_percent_and_observed_features_all_vs_perc_dis/PGLS_results.tsv	tissue	delta	delta : 1 (95% CI 0.29339553380489 - NA )	1	../output/GCMP_trait_table_with_abundances_and_adiv_and_metadata_depth.tsv	../output/huang_roy_genus_tree.newick
Endozoicomonas_and_confounders_vs_disease	tissue_Endozoicomonas,depth,temperature,turf_contact_percent,observed_features_all	perc_dis	depth	0.533628	0.398139	NA (q values only calculated for best models by AIC)	perc_dis ~ tissue_Endozoicomonas + depth + temperature + turf_contact_percent + observed_features_all	6	BM_Delta	FALSE	153.566	158.507	8.30901	None	None	../output/PIC_results/A5b_Endozoicomonas_and_confounders_vs_disease/PIC_tissue_Endozoicomonas_and_depth_and_temperature_and_turf_contact_percent_and_observed_features_all_vs_perc_dis/PGLS_results.tsv	tissue	delta	delta : 1 (95% CI 0.29339553380489 - NA )	1	../output/GCMP_trait_table_with_abundances_and_adiv_and_metadata_depth.tsv	../output/huang_roy_genus_tree.newick
Endozoicomonas_and_confounders_vs_disease	tissue_Endozoicomonas,depth,temperature,turf_contact_percent,observed_features_all	perc_dis	tissue_Endozoicomonas	0.533628	0.00454394	NA (q values only calculated for best models by AIC)	perc_dis ~ tissue_Endozoicomonas + depth + temperature + turf_contact_percent + observed_features_all	6	BM_Delta	FALSE	153.566	158.507	8.30901	None	None	../output/PIC_results/A5b_Endozoicomonas_and_confounders_vs_disease/PIC_tissue_Endozoicomonas_and_depth_and_temperature_and_turf_contact_percent_and_observed_features_all_vs_perc_dis/PGLS_results.tsv	tissue	delta	delta : 1 (95% CI 0.29339553380489 - NA )	1	../output/GCMP_trait_table_with_abundances_and_adiv_and_metadata_depth.tsv	../output/huang_roy_genus_tree.newick
Endozoicomonas_and_confounders_vs_disease	tissue_Endozoicomonas,depth,temperature,turf_contact_percent,observed_features_all	perc_dis	(Intercept)	0.533628	0.0649082	NA (q values only calculated for best models by AIC)	perc_dis ~ tissue_Endozoicomonas + depth + temperature + turf_contact_percent + observed_features_all	6	BM_Delta	FALSE	153.566	158.507	8.30901	None	None	../output/PIC_results/A5b_Endozoicomonas_and_confounders_vs_disease/PIC_tissue_Endozoicomonas_and_depth_and_temperature_and_turf_contact_percent_and_observed_features_all_vs_perc_dis/PGLS_results.tsv	tissue	delta	delta : 1 (95% CI 0.29339553380489 - NA )	1	../output/GCMP_trait_table_with_abundances_and_adiv_and_metadata_depth.tsv	../output/huang_roy_genus_tree.newick
Endozoicomonas_and_confounders_vs_disease	tissue_Endozoicomonas,depth,temperature,turf_contact_percent,observed_features_all	perc_dis	observed_features_all	0.569557	0.857692	NA (q values only calculated for best models by AIC)	perc_dis ~ tissue_Endozoicomonas + depth + temperature + turf_contact_percent + observed_features_all	6	BM_Kappa	FALSE	148.284	153.225	3.02676	None	None	../output/PIC_results/A5b_Endozoicomonas_and_confounders_vs_disease/PIC_tissue_Endozoicomonas_and_depth_and_temperature_and_turf_contact_percent_and_observed_features_all_vs_perc_dis/PGLS_results.tsv	tissue	kappa	kappa : 0.105053314646494 (95% CI NA - 0.867540346627207 )	0.105053	../output/GCMP_trait_table_with_abundances_and_adiv_and_metadata_depth.tsv	../output/huang_roy_genus_tree.newick
Endozoicomonas_and_confounders_vs_disease	tissue_Endozoicomonas,depth,temperature,turf_contact_percent,observed_features_all	perc_dis	turf_contact_percent	0.569557	0.714062	NA (q values only calculated for best models by AIC)	perc_dis ~ tissue_Endozoicomonas + depth + temperature + turf_contact_percent + observed_features_all	6	BM_Kappa	FALSE	148.284	153.225	3.02676	None	None	../output/PIC_results/A5b_Endozoicomonas_and_confounders_vs_disease/PIC_tissue_Endozoicomonas_and_depth_and_temperature_and_turf_contact_percent_and_observed_features_all_vs_perc_dis/PGLS_results.tsv	tissue	kappa	kappa : 0.105053314646494 (95% CI NA - 0.867540346627207 )	0.105053	../output/GCMP_trait_table_with_abundances_and_adiv_and_metadata_depth.tsv	../output/huang_roy_genus_tree.newick
Endozoicomonas_and_confounders_vs_disease	tissue_Endozoicomonas,depth,temperature,turf_contact_percent,observed_features_all	perc_dis	temperature	0.569557	0.146753	NA (q values only calculated for best models by AIC)	perc_dis ~ tissue_Endozoicomonas + depth + temperature + turf_contact_percent + observed_features_all	6	BM_Kappa	FALSE	148.284	153.225	3.02676	None	None	../output/PIC_results/A5b_Endozoicomonas_and_confounders_vs_disease/PIC_tissue_Endozoicomonas_and_depth_and_temperature_and_turf_contact_percent_and_observed_features_all_vs_perc_dis/PGLS_results.tsv	tissue	kappa	kappa : 0.105053314646494 (95% CI NA - 0.867540346627207 )	0.105053	../output/GCMP_trait_table_with_abundances_and_adiv_and_metadata_depth.tsv	../output/huang_roy_genus_tree.newick
Endozoicomonas_and_confounders_vs_disease	tissue_Endozoicomonas,depth,temperature,turf_contact_percent,observed_features_all	perc_dis	depth	0.569557	0.366426	NA (q values only calculated for best models by AIC)	perc_dis ~ tissue_Endozoicomonas + depth + temperature + turf_contact_percent + observed_features_all	6	BM_Kappa	FALSE	148.284	153.225	3.02676	None	None	../output/PIC_results/A5b_Endozoicomonas_and_confounders_vs_disease/PIC_tissue_Endozoicomonas_and_depth_and_temperature_and_turf_contact_percent_and_observed_features_all_vs_perc_dis/PGLS_results.tsv	tissue	kappa	kappa : 0.105053314646494 (95% CI NA - 0.867540346627207 )	0.105053	../output/GCMP_trait_table_with_abundances_and_adiv_and_metadata_depth.tsv	../output/huang_roy_genus_tree.newick
Endozoicomonas_and_confounders_vs_disease	tissue_Endozoicomonas,depth,temperature,turf_contact_percent,observed_features_all	perc_dis	tissue_Endozoicomonas	0.569557	0.003439	NA (q values only calculated for best models by AIC)	perc_dis ~ tissue_Endozoicomonas + depth + temperature + turf_contact_percent + observed_features_all	6	BM_Kappa	FALSE	148.284	153.225	3.02676	None	None	../output/PIC_results/A5b_Endozoicomonas_and_confounders_vs_disease/PIC_tissue_Endozoicomonas_and_depth_and_temperature_and_turf_contact_percent_and_observed_features_all_vs_perc_dis/PGLS_results.tsv	tissue	kappa	kappa : 0.105053314646494 (95% CI NA - 0.867540346627207 )	0.105053	../output/GCMP_trait_table_with_abundances_and_adiv_and_metadata_depth.tsv	../output/huang_roy_genus_tree.newick
Endozoicomonas_and_confounders_vs_disease	tissue_Endozoicomonas,depth,temperature,turf_contact_percent,observed_features_all	perc_dis	(Intercept)	0.569557	0.0754892	NA (q values only calculated for best models by AIC)	perc_dis ~ tissue_Endozoicomonas + depth + temperature + turf_contact_percent + observed_features_all	6	BM_Kappa	FALSE	148.284	153.225	3.02676	None	None	../output/PIC_results/A5b_Endozoicomonas_and_confounders_vs_disease/PIC_tissue_Endozoicomonas_and_depth_and_temperature_and_turf_contact_percent_and_observed_features_all_vs_perc_dis/PGLS_results.tsv	tissue	kappa	kappa : 0.105053314646494 (95% CI NA - 0.867540346627207 )	0.105053	../output/GCMP_trait_table_with_abundances_and_adiv_and_metadata_depth.tsv	../output/huang_roy_genus_tree.newick
Endozoicomonas_and_confounders_vs_disease	tissue_Endozoicomonas,latitude,depth	perc_dis	latitude	0.53046	0.0937636	NA (q values only calculated for best models by AIC)	perc_dis ~ tissue_Endozoicomonas + latitude + depth	4	BM	FALSE	149.729	151.834	7.64955	None	None	../output/PIC_results/A5b_Endozoicomonas_and_confounders_vs_disease/PIC_tissue_Endozoicomonas_and_latitude_and_depth_vs_perc_dis/PGLS_results.tsv	tissue	none	All parameters fixed	1	../output/GCMP_trait_table_with_abundances_and_adiv_and_metadata_depth.tsv	../output/huang_roy_genus_tree.newick
Endozoicomonas_and_confounders_vs_disease	tissue_Endozoicomonas,depth,temperature,turf_contact_percent,observed_features_all	perc_dis	observed_features_all	0.533628	0.554457	NA (q values only calculated for best models by AIC)	perc_dis ~ tissue_Endozoicomonas + depth + temperature + turf_contact_percent + observed_features_all	6	BM	FALSE	153.566	158.507	8.30901	None	None	../output/PIC_results/A5b_Endozoicomonas_and_confounders_vs_disease/PIC_tissue_Endozoicomonas_and_depth_and_temperature_and_turf_contact_percent_and_observed_features_all_vs_perc_dis/PGLS_results.tsv	tissue	none	All parameters fixed	1	../output/GCMP_trait_table_with_abundances_and_adiv_and_metadata_depth.tsv	../output/huang_roy_genus_tree.newick
Endozoicomonas_and_confounders_vs_disease	tissue_Endozoicomonas,depth,temperature,turf_contact_percent,observed_features_all	perc_dis	turf_contact_percent	0.533628	0.70157	NA (q values only calculated for best models by AIC)	perc_dis ~ tissue_Endozoicomonas + depth + temperature + turf_contact_percent + observed_features_all	6	BM	FALSE	153.566	158.507	8.30901	None	None	../output/PIC_results/A5b_Endozoicomonas_and_confounders_vs_disease/PIC_tissue_Endozoicomonas_and_depth_and_temperature_and_turf_contact_percent_and_observed_features_all_vs_perc_dis/PGLS_results.tsv	tissue	none	All parameters fixed	1	../output/GCMP_trait_table_with_abundances_and_adiv_and_metadata_depth.tsv	../output/huang_roy_genus_tree.newick
Endozoicomonas_and_confounders_vs_disease	tissue_Endozoicomonas,depth,temperature,turf_contact_percent,observed_features_all	perc_dis	depth	0.533628	0.398139	NA (q values only calculated for best models by AIC)	perc_dis ~ tissue_Endozoicomonas + depth + temperature + turf_contact_percent + observed_features_all	6	BM	FALSE	153.566	158.507	8.30901	None	None	../output/PIC_results/A5b_Endozoicomonas_and_confounders_vs_disease/PIC_tissue_Endozoicomonas_and_depth_and_temperature_and_turf_contact_percent_and_observed_features_all_vs_perc_dis/PGLS_results.tsv	tissue	none	All parameters fixed	1	../output/GCMP_trait_table_with_abundances_and_adiv_and_metadata_depth.tsv	../output/huang_roy_genus_tree.newick
Endozoicomonas_and_confounders_vs_disease	tissue_Endozoicomonas,turf_contact_percent	perc_dis	(Intercept)	0.454629	0.224204	NA (q values only calculated for best models by AIC)	perc_dis ~ tissue_Endozoicomonas + turf_contact_percent	3	BM_Kappa	FALSE	148.254	149.454	8.57027	None	None	../output/PIC_results/A5b_Endozoicomonas_and_confounders_vs_disease/PIC_tissue_Endozoicomonas_and_turf_contact_percent_vs_perc_dis/PGLS_results.tsv	tissue	kappa	kappa : 0.0272560301136365 (95% CI NA - 0.79205032145477 )	0.027256	../output/GCMP_trait_table_with_abundances_and_adiv_and_metadata_depth.tsv	../output/huang_roy_genus_tree.newick
Endozoicomonas_and_confounders_vs_disease	tissue_Endozoicomonas,depth,temperature,turf_contact_percent,observed_features_all	perc_dis	tissue_Endozoicomonas	0.533628	0.00454394	NA (q values only calculated for best models by AIC)	perc_dis ~ tissue_Endozoicomonas + depth + temperature + turf_contact_percent + observed_features_all	6	BM	FALSE	153.566	158.507	8.30901	None	None	../output/PIC_results/A5b_Endozoicomonas_and_confounders_vs_disease/PIC_tissue_Endozoicomonas_and_depth_and_temperature_and_turf_contact_percent_and_observed_features_all_vs_perc_dis/PGLS_results.tsv	tissue	none	All parameters fixed	1	../output/GCMP_trait_table_with_abundances_and_adiv_and_metadata_depth.tsv	../output/huang_roy_genus_tree.newick
Endozoicomonas_and_confounders_vs_disease	tissue_Endozoicomonas,depth,temperature,turf_contact_percent,observed_features_all	perc_dis	(Intercept)	0.533628	0.0649082	NA (q values only calculated for best models by AIC)	perc_dis ~ tissue_Endozoicomonas + depth + temperature + turf_contact_percent + observed_features_all	6	BM	FALSE	153.566	158.507	8.30901	None	None	../output/PIC_results/A5b_Endozoicomonas_and_confounders_vs_disease/PIC_tissue_Endozoicomonas_and_depth_and_temperature_and_turf_contact_percent_and_observed_features_all_vs_perc_dis/PGLS_results.tsv	tissue	none	All parameters fixed	1	../output/GCMP_trait_table_with_abundances_and_adiv_and_metadata_depth.tsv	../output/huang_roy_genus_tree.newick
Endozoicomonas_and_confounders_vs_disease	tissue_Endozoicomonas,latitude	perc_dis	latitude	0.517614	0.0203432	NA (q values only calculated for best models by AIC)	perc_dis ~ tissue_Endozoicomonas + latitude	3	BM_Delta	FALSE	148.376	149.576	8.29436	None	None	../output/PIC_results/A5b_Endozoicomonas_and_confounders_vs_disease/PIC_tissue_Endozoicomonas_and_latitude_vs_perc_dis/PGLS_results.tsv	tissue	delta	delta : 1 (95% CI 0.295329207489471 - NA )	1	../output/GCMP_trait_table_with_abundances_and_adiv_and_metadata_depth.tsv	../output/huang_roy_genus_tree.newick
Endozoicomonas_and_confounders_vs_disease	tissue_Endozoicomonas,depth,temperature,turf_contact_percent	perc_dis	(Intercept)	0.524227	0.0580611	NA (q values only calculated for best models by AIC)	perc_dis ~ tissue_Endozoicomonas + depth + temperature + turf_contact_percent	5	BM_Delta	FALSE	152.045	155.378	8.3728	None	None	../output/PIC_results/A5b_Endozoicomonas_and_confounders_vs_disease/PIC_tissue_Endozoicomonas_and_depth_and_temperature_and_turf_contact_percent_vs_perc_dis/PGLS_results.tsv	tissue	delta	delta : 1 (95% CI 0.303758240130284 - NA )	1	../output/GCMP_trait_table_with_abundances_and_adiv_and_metadata_depth.tsv	../output/huang_roy_genus_tree.newick
Endozoicomonas_and_confounders_vs_disease	tissue_Endozoicomonas,depth,temperature,turf_contact_percent	perc_dis	turf_contact_percent	0.567144	0.707385	NA (q values only calculated for best models by AIC)	perc_dis ~ tissue_Endozoicomonas + depth + temperature + turf_contact_percent	5	BM_Kappa	FALSE	146.32	149.653	2.64758	None	None	../output/PIC_results/A5b_Endozoicomonas_and_confounders_vs_disease/PIC_tissue_Endozoicomonas_and_depth_and_temperature_and_turf_contact_percent_vs_perc_dis/PGLS_results.tsv	tissue	kappa	kappa : 0.13842189397326 (95% CI NA - 0.839131698930934 )	0.138422	../output/GCMP_trait_table_with_abundances_and_adiv_and_metadata_depth.tsv	../output/huang_roy_genus_tree.newick
Endozoicomonas_and_confounders_vs_disease	tissue_Endozoicomonas,depth,temperature,turf_contact_percent	perc_dis	temperature	0.567144	0.109701	NA (q values only calculated for best models by AIC)	perc_dis ~ tissue_Endozoicomonas + depth + temperature + turf_contact_percent	5	BM_Kappa	FALSE	146.32	149.653	2.64758	None	None	../output/PIC_results/A5b_Endozoicomonas_and_confounders_vs_disease/PIC_tissue_Endozoicomonas_and_depth_and_temperature_and_turf_contact_percent_vs_perc_dis/PGLS_results.tsv	tissue	kappa	kappa : 0.13842189397326 (95% CI NA - 0.839131698930934 )	0.138422	../output/GCMP_trait_table_with_abundances_and_adiv_and_metadata_depth.tsv	../output/huang_roy_genus_tree.newick
Endozoicomonas_and_confounders_vs_disease	tissue_Endozoicomonas,depth,temperature,turf_contact_percent	perc_dis	tissue_Endozoicomonas	0.567144	0.00260922	NA (q values only calculated for best models by AIC)	perc_dis ~ tissue_Endozoicomonas + depth + temperature + turf_contact_percent	5	BM_Kappa	FALSE	146.32	149.653	2.64758	None	None	../output/PIC_results/A5b_Endozoicomonas_and_confounders_vs_disease/PIC_tissue_Endozoicomonas_and_depth_and_temperature_and_turf_contact_percent_vs_perc_dis/PGLS_results.tsv	tissue	kappa	kappa : 0.13842189397326 (95% CI NA - 0.839131698930934 )	0.138422	../output/GCMP_trait_table_with_abundances_and_adiv_and_metadata_depth.tsv	../output/huang_roy_genus_tree.newick
Endozoicomonas_and_confounders_vs_disease	tissue_Endozoicomonas,depth,temperature,turf_contact_percent	perc_dis	(Intercept)	0.567144	0.0381717	NA (q values only calculated for best models by AIC)	perc_dis ~ tissue_Endozoicomonas + depth + temperature + turf_contact_percent	5	BM_Kappa	FALSE	146.32	149.653	2.64758	None	None	../output/PIC_results/A5b_Endozoicomonas_and_confounders_vs_disease/PIC_tissue_Endozoicomonas_and_depth_and_temperature_and_turf_contact_percent_vs_perc_dis/PGLS_results.tsv	tissue	kappa	kappa : 0.13842189397326 (95% CI NA - 0.839131698930934 )	0.138422	../output/GCMP_trait_table_with_abundances_and_adiv_and_metadata_depth.tsv	../output/huang_roy_genus_tree.newick
Endozoicomonas_and_confounders_vs_disease	tissue_Endozoicomonas,observed_features_all	perc_dis	observed_features_all	0.469258	0.426677	NA (q values only calculated for best models by AIC)	perc_dis ~ tissue_Endozoicomonas + observed_features_all	3	BM_Kappa	FALSE	147.723	148.923	7.87064	None	None	../output/PIC_results/A5b_Endozoicomonas_and_confounders_vs_disease/PIC_tissue_Endozoicomonas_and_observed_features_all_vs_perc_dis/PGLS_results.tsv	tissue	kappa	kappa : 1e-06 (95% CI NA - 0.772097415542153 )	1e-06	../output/GCMP_trait_table_with_abundances_and_adiv_and_metadata_depth.tsv	../output/huang_roy_genus_tree.newick
Endozoicomonas_and_confounders_vs_disease	tissue_Endozoicomonas,depth,temperature,turf_contact_percent	perc_dis	turf_contact_percent	0.524227	0.797197	NA (q values only calculated for best models by AIC)	perc_dis ~ tissue_Endozoicomonas + depth + temperature + turf_contact_percent	5	BM	FALSE	152.045	155.378	8.3728	None	None	../output/PIC_results/A5b_Endozoicomonas_and_confounders_vs_disease/PIC_tissue_Endozoicomonas_and_depth_and_temperature_and_turf_contact_percent_vs_perc_dis/PGLS_results.tsv	tissue	none	All parameters fixed	1	../output/GCMP_trait_table_with_abundances_and_adiv_and_metadata_depth.tsv	../output/huang_roy_genus_tree.newick
Endozoicomonas_and_confounders_vs_disease	tissue_Endozoicomonas,depth,temperature,turf_contact_percent	perc_dis	temperature	0.524227	0.129031	NA (q values only calculated for best models by AIC)	perc_dis ~ tissue_Endozoicomonas + depth + temperature + turf_contact_percent	5	BM	FALSE	152.045	155.378	8.3728	None	None	../output/PIC_results/A5b_Endozoicomonas_and_confounders_vs_disease/PIC_tissue_Endozoicomonas_and_depth_and_temperature_and_turf_contact_percent_vs_perc_dis/PGLS_results.tsv	tissue	none	All parameters fixed	1	../output/GCMP_trait_table_with_abundances_and_adiv_and_metadata_depth.tsv	../output/huang_roy_genus_tree.newick
Endozoicomonas_and_confounders_vs_disease	tissue_Endozoicomonas,depth,temperature,turf_contact_percent	perc_dis	depth	0.524227	0.398737	NA (q values only calculated for best models by AIC)	perc_dis ~ tissue_Endozoicomonas + depth + temperature + turf_contact_percent	5	BM	FALSE	152.045	155.378	8.3728	None	None	../output/PIC_results/A5b_Endozoicomonas_and_confounders_vs_disease/PIC_tissue_Endozoicomonas_and_depth_and_temperature_and_turf_contact_percent_vs_perc_dis/PGLS_results.tsv	tissue	none	All parameters fixed	1	../output/GCMP_trait_table_with_abundances_and_adiv_and_metadata_depth.tsv	../output/huang_roy_genus_tree.newick
Endozoicomonas_and_confounders_vs_disease	tissue_Endozoicomonas,depth,temperature,turf_contact_percent	perc_dis	tissue_Endozoicomonas	0.524227	0.00296223	NA (q values only calculated for best models by AIC)	perc_dis ~ tissue_Endozoicomonas + depth + temperature + turf_contact_percent	5	BM	FALSE	152.045	155.378	8.3728	None	None	../output/PIC_results/A5b_Endozoicomonas_and_confounders_vs_disease/PIC_tissue_Endozoicomonas_and_depth_and_temperature_and_turf_contact_percent_vs_perc_dis/PGLS_results.tsv	tissue	none	All parameters fixed	1	../output/GCMP_trait_table_with_abundances_and_adiv_and_metadata_depth.tsv	../output/huang_roy_genus_tree.newick
Endozoicomonas_and_confounders_vs_disease	tissue_Endozoicomonas,depth,temperature,turf_contact_percent	perc_dis	(Intercept)	0.524227	0.0580611	NA (q values only calculated for best models by AIC)	perc_dis ~ tissue_Endozoicomonas + depth + temperature + turf_contact_percent	5	BM	FALSE	152.045	155.378	8.3728	None	None	../output/PIC_results/A5b_Endozoicomonas_and_confounders_vs_disease/PIC_tissue_Endozoicomonas_and_depth_and_temperature_and_turf_contact_percent_vs_perc_dis/PGLS_results.tsv	tissue	none	All parameters fixed	1	../output/GCMP_trait_table_with_abundances_and_adiv_and_metadata_depth.tsv	../output/huang_roy_genus_tree.newick
Endozoicomonas_and_confounders_vs_disease	tissue_Endozoicomonas,temperature	perc_dis	(Intercept)	0.503679	0.0335249	NA (q values only calculated for best models by AIC)	perc_dis ~ tissue_Endozoicomonas + temperature	3	BM_Delta	FALSE	149.06	150.26	8.94442	None	None	../output/PIC_results/A5b_Endozoicomonas_and_confounders_vs_disease/PIC_tissue_Endozoicomonas_and_temperature_vs_perc_dis/PGLS_results.tsv	tissue	delta	delta : 1 (95% CI 0.307359897884773 - NA )	1	../output/GCMP_trait_table_with_abundances_and_adiv_and_metadata_depth.tsv	../output/huang_roy_genus_tree.newick
Endozoicomonas_and_confounders_vs_disease	tissue_Endozoicomonas,depth,temperature	perc_dis	tissue_Endozoicomonas	0.522527	0.00157163	NA (q values only calculated for best models by AIC)	perc_dis ~ tissue_Endozoicomonas + depth + temperature	4	BM	FALSE	150.131	152.236	8.02069	None	None	../output/PIC_results/A5b_Endozoicomonas_and_confounders_vs_disease/PIC_tissue_Endozoicomonas_and_depth_and_temperature_vs_perc_dis/PGLS_results.tsv	tissue	none	All parameters fixed	1	../output/GCMP_trait_table_with_abundances_and_adiv_and_metadata_depth.tsv	../output/huang_roy_genus_tree.newick
Endozoicomonas_and_confounders_vs_disease	tissue_Endozoicomonas,observed_features_all	perc_dis	(Intercept)	0.386592	0.766253	NA (q values only calculated for best models by AIC)	perc_dis ~ tissue_Endozoicomonas + observed_features_all	3	BM	FALSE	154.143	155.343	14.2911	None	None	../output/PIC_results/A5b_Endozoicomonas_and_confounders_vs_disease/PIC_tissue_Endozoicomonas_and_observed_features_all_vs_perc_dis/PGLS_results.tsv	tissue	none	All parameters fixed	1	../output/GCMP_trait_table_with_abundances_and_adiv_and_metadata_depth.tsv	../output/huang_roy_genus_tree.newick
Endozoicomonas_and_confounders_vs_disease	tissue_Endozoicomonas,observed_features_all	perc_dis	(Intercept)	0.469258	0.596366	NA (q values only calculated for best models by AIC)	perc_dis ~ tissue_Endozoicomonas + observed_features_all	3	BM_Kappa	FALSE	147.723	148.923	7.87064	None	None	../output/PIC_results/A5b_Endozoicomonas_and_confounders_vs_disease/PIC_tissue_Endozoicomonas_and_observed_features_all_vs_perc_dis/PGLS_results.tsv	tissue	kappa	kappa : 1e-06 (95% CI NA - 0.772097415542153 )	1e-06	../output/GCMP_trait_table_with_abundances_and_adiv_and_metadata_depth.tsv	../output/huang_roy_genus_tree.newick
Endozoicomonas_and_confounders_vs_disease	tissue_Endozoicomonas,latitude,depth	perc_dis	(Intercept)	0.535588	0.2552	NA (q values only calculated for best models by AIC)	perc_dis ~ tissue_Endozoicomonas + latitude + depth	4	BM_Kappa	FALSE	145.775	147.88	3.69625	None	None	../output/PIC_results/A5b_Endozoicomonas_and_confounders_vs_disease/PIC_tissue_Endozoicomonas_and_latitude_and_depth_vs_perc_dis/PGLS_results.tsv	tissue	kappa	kappa : 0.300206166866397 (95% CI NA - 0.989861146635694 )	0.300206	../output/GCMP_trait_table_with_abundances_and_adiv_and_metadata_depth.tsv	../output/huang_roy_genus_tree.newick
Endozoicomonas_and_confounders_vs_disease	tissue_Endozoicomonas,depth	perc_dis	tissue_Endozoicomonas	0.498291	0.00390184	NA (q values only calculated for best models by AIC)	perc_dis ~ tissue_Endozoicomonas + depth	3	BM_Kappa	FALSE	145.865	147.065	5.74332	None	None	../output/PIC_results/A5b_Endozoicomonas_and_confounders_vs_disease/PIC_tissue_Endozoicomonas_and_depth_vs_perc_dis/PGLS_results.tsv	tissue	kappa	kappa : 0.137377573749937 (95% CI NA - 0.868617380911555 )	0.137378	../output/GCMP_trait_table_with_abundances_and_adiv_and_metadata_depth.tsv	../output/huang_roy_genus_tree.newick
Endozoicomonas_and_confounders_vs_disease	tissue_Endozoicomonas,latitude,depth,turf_contact_percent	perc_dis	latitude	0.553413	0.128987	NA (q values only calculated for best models by AIC)	perc_dis ~ tissue_Endozoicomonas + latitude + depth + turf_contact_percent	5	BM_Kappa	FALSE	146.836	150.169	3.34793	None	None	../output/PIC_results/A5b_Endozoicomonas_and_confounders_vs_disease/PIC_tissue_Endozoicomonas_and_latitude_and_depth_and_turf_contact_percent_vs_perc_dis/PGLS_results.tsv	tissue	kappa	kappa : 0.300429606630933 (95% CI NA - 0.978387893468781 )	0.30043	../output/GCMP_trait_table_with_abundances_and_adiv_and_metadata_depth.tsv	../output/huang_roy_genus_tree.newick
Endozoicomonas_and_confounders_vs_disease	tissue_Endozoicomonas,observed_features_all	perc_dis	(Intercept)	0.386592	0.766253	NA (q values only calculated for best models by AIC)	perc_dis ~ tissue_Endozoicomonas + observed_features_all	3	BM_Delta	FALSE	154.143	155.343	14.2911	None	None	../output/PIC_results/A5b_Endozoicomonas_and_confounders_vs_disease/PIC_tissue_Endozoicomonas_and_observed_features_all_vs_perc_dis/PGLS_results.tsv	tissue	delta	delta : 1 (95% CI 0.324074953392683 - NA )	1	../output/GCMP_trait_table_with_abundances_and_adiv_and_metadata_depth.tsv	../output/huang_roy_genus_tree.newick
Endozoicomonas_and_confounders_vs_disease	tissue_Endozoicomonas,latitude,depth	perc_dis	latitude	0.535588	0.174305	NA (q values only calculated for best models by AIC)	perc_dis ~ tissue_Endozoicomonas + latitude + depth	4	BM_Kappa	FALSE	145.775	147.88	3.69625	None	None	../output/PIC_results/A5b_Endozoicomonas_and_confounders_vs_disease/PIC_tissue_Endozoicomonas_and_latitude_and_depth_vs_perc_dis/PGLS_results.tsv	tissue	kappa	kappa : 0.300206166866397 (95% CI NA - 0.989861146635694 )	0.300206	../output/GCMP_trait_table_with_abundances_and_adiv_and_metadata_depth.tsv	../output/huang_roy_genus_tree.newick
Endozoicomonas_and_confounders_vs_disease	tissue_Endozoicomonas,depth	perc_dis	depth	0.45777	0.0841888	NA (q values only calculated for best models by AIC)	perc_dis ~ tissue_Endozoicomonas + depth	3	BM	FALSE	151.183	152.383	11.061	None	None	../output/PIC_results/A5b_Endozoicomonas_and_confounders_vs_disease/PIC_tissue_Endozoicomonas_and_depth_vs_perc_dis/PGLS_results.tsv	tissue	none	All parameters fixed	1	../output/GCMP_trait_table_with_abundances_and_adiv_and_metadata_depth.tsv	../output/huang_roy_genus_tree.newick
Endozoicomonas_and_confounders_vs_disease	tissue_Endozoicomonas,depth	perc_dis	depth	0.498291	0.130424	NA (q values only calculated for best models by AIC)	perc_dis ~ tissue_Endozoicomonas + depth	3	BM_Kappa	FALSE	145.865	147.065	5.74332	None	None	../output/PIC_results/A5b_Endozoicomonas_and_confounders_vs_disease/PIC_tissue_Endozoicomonas_and_depth_vs_perc_dis/PGLS_results.tsv	tissue	kappa	kappa : 0.137377573749937 (95% CI NA - 0.868617380911555 )	0.137378	../output/GCMP_trait_table_with_abundances_and_adiv_and_metadata_depth.tsv	../output/huang_roy_genus_tree.newick
Endozoicomonas_and_confounders_vs_disease	tissue_Endozoicomonas,latitude,depth,turf_contact_percent	perc_dis	tissue_Endozoicomonas	0.546034	0.00218552	NA (q values only calculated for best models by AIC)	perc_dis ~ tissue_Endozoicomonas + latitude + depth + turf_contact_percent	5	BM	FALSE	150.919	154.252	7.43105	None	None	../output/PIC_results/A5b_Endozoicomonas_and_confounders_vs_disease/PIC_tissue_Endozoicomonas_and_latitude_and_depth_and_turf_contact_percent_vs_perc_dis/PGLS_results.tsv	tissue	none	All parameters fixed	1	../output/GCMP_trait_table_with_abundances_and_adiv_and_metadata_depth.tsv	../output/huang_roy_genus_tree.newick
Endozoicomonas_and_confounders_vs_disease	tissue_Endozoicomonas,turf_contact_percent	perc_dis	tissue_Endozoicomonas	0.37838	0.00286051	NA (q values only calculated for best models by AIC)	perc_dis ~ tissue_Endozoicomonas + turf_contact_percent	3	BM	FALSE	154.462	155.662	14.7785	None	None	../output/PIC_results/A5b_Endozoicomonas_and_confounders_vs_disease/PIC_tissue_Endozoicomonas_and_turf_contact_percent_vs_perc_dis/PGLS_results.tsv	tissue	none	All parameters fixed	1	../output/GCMP_trait_table_with_abundances_and_adiv_and_metadata_depth.tsv	../output/huang_roy_genus_tree.newick
Endozoicomonas_and_confounders_vs_disease	tissue_Endozoicomonas,observed_features_all	perc_dis	observed_features_all	0.386592	0.501377	NA (q values only calculated for best models by AIC)	perc_dis ~ tissue_Endozoicomonas + observed_features_all	3	BM	FALSE	154.143	155.343	14.2911	None	None	../output/PIC_results/A5b_Endozoicomonas_and_confounders_vs_disease/PIC_tissue_Endozoicomonas_and_observed_features_all_vs_perc_dis/PGLS_results.tsv	tissue	none	All parameters fixed	1	../output/GCMP_trait_table_with_abundances_and_adiv_and_metadata_depth.tsv	../output/huang_roy_genus_tree.newick
Endozoicomonas_and_confounders_vs_disease	tissue_Endozoicomonas,depth,turf_contact_percent	perc_dis	(Intercept)	0.503017	0.0691761	NA (q values only calculated for best models by AIC)	perc_dis ~ tissue_Endozoicomonas + depth + turf_contact_percent	4	BM_Kappa	FALSE	147.637	149.742	5.95353	None	None	../output/PIC_results/A5b_Endozoicomonas_and_confounders_vs_disease/PIC_tissue_Endozoicomonas_and_depth_and_turf_contact_percent_vs_perc_dis/PGLS_results.tsv	tissue	kappa	kappa : 0.137923646906168 (95% CI NA - 0.862227115195933 )	0.137924	../output/GCMP_trait_table_with_abundances_and_adiv_and_metadata_depth.tsv	../output/huang_roy_genus_tree.newick
Endozoicomonas_and_confounders_vs_disease	tissue_Endozoicomonas,latitude,depth,turf_contact_percent	perc_dis	latitude	0.546034	0.0748653	NA (q values only calculated for best models by AIC)	perc_dis ~ tissue_Endozoicomonas + latitude + depth + turf_contact_percent	5	BM	FALSE	150.919	154.252	7.43105	None	None	../output/PIC_results/A5b_Endozoicomonas_and_confounders_vs_disease/PIC_tissue_Endozoicomonas_and_latitude_and_depth_and_turf_contact_percent_vs_perc_dis/PGLS_results.tsv	tissue	none	All parameters fixed	1	../output/GCMP_trait_table_with_abundances_and_adiv_and_metadata_depth.tsv	../output/huang_roy_genus_tree.newick
Endozoicomonas_and_confounders_vs_disease	tissue_Endozoicomonas,depth,turf_contact_percent	perc_dis	tissue_Endozoicomonas	0.461166	0.00852094	NA (q values only calculated for best models by AIC)	perc_dis ~ tissue_Endozoicomonas + depth + turf_contact_percent	4	BM	FALSE	153.032	155.137	11.349	None	None	../output/PIC_results/A5b_Endozoicomonas_and_confounders_vs_disease/PIC_tissue_Endozoicomonas_and_depth_and_turf_contact_percent_vs_perc_dis/PGLS_results.tsv	tissue	none	All parameters fixed	1	../output/GCMP_trait_table_with_abundances_and_adiv_and_metadata_depth.tsv	../output/huang_roy_genus_tree.newick
Endozoicomonas_and_confounders_vs_disease	tissue_Endozoicomonas,latitude	perc_dis	tissue_Endozoicomonas	0.517614	0.000387857	NA (q values only calculated for best models by AIC)	perc_dis ~ tissue_Endozoicomonas + latitude	3	BM_Delta	FALSE	148.376	149.576	8.29436	None	None	../output/PIC_results/A5b_Endozoicomonas_and_confounders_vs_disease/PIC_tissue_Endozoicomonas_and_latitude_vs_perc_dis/PGLS_results.tsv	tissue	delta	delta : 1 (95% CI 0.295329207489471 - NA )	1	../output/GCMP_trait_table_with_abundances_and_adiv_and_metadata_depth.tsv	../output/huang_roy_genus_tree.newick
Endozoicomonas_and_confounders_vs_disease	tissue_Endozoicomonas,latitude	perc_dis	(Intercept)	0.517614	0.669278	NA (q values only calculated for best models by AIC)	perc_dis ~ tissue_Endozoicomonas + latitude	3	BM_Delta	FALSE	148.376	149.576	8.29436	None	None	../output/PIC_results/A5b_Endozoicomonas_and_confounders_vs_disease/PIC_tissue_Endozoicomonas_and_latitude_vs_perc_dis/PGLS_results.tsv	tissue	delta	delta : 1 (95% CI 0.295329207489471 - NA )	1	../output/GCMP_trait_table_with_abundances_and_adiv_and_metadata_depth.tsv	../output/huang_roy_genus_tree.newick
Endozoicomonas_and_confounders_vs_disease	tissue_Endozoicomonas,depth	perc_dis	(Intercept)	0.45777	0.24039	NA (q values only calculated for best models by AIC)	perc_dis ~ tissue_Endozoicomonas + depth	3	BM_Delta	FALSE	151.183	152.383	11.061	None	None	../output/PIC_results/A5b_Endozoicomonas_and_confounders_vs_disease/PIC_tissue_Endozoicomonas_and_depth_vs_perc_dis/PGLS_results.tsv	tissue	delta	delta : 1 (95% CI 0.307143793549461 - NA )	1	../output/GCMP_trait_table_with_abundances_and_adiv_and_metadata_depth.tsv	../output/huang_roy_genus_tree.newick
Endozoicomonas_and_confounders_vs_disease	tissue_Endozoicomonas,observed_features_all	perc_dis	tissue_Endozoicomonas	0.386592	0.00177548	NA (q values only calculated for best models by AIC)	perc_dis ~ tissue_Endozoicomonas + observed_features_all	3	BM_Delta	FALSE	154.143	155.343	14.2911	None	None	../output/PIC_results/A5b_Endozoicomonas_and_confounders_vs_disease/PIC_tissue_Endozoicomonas_and_observed_features_all_vs_perc_dis/PGLS_results.tsv	tissue	delta	delta : 1 (95% CI 0.324074953392683 - NA )	1	../output/GCMP_trait_table_with_abundances_and_adiv_and_metadata_depth.tsv	../output/huang_roy_genus_tree.newick
Endozoicomonas_and_confounders_vs_disease	tissue_Endozoicomonas,latitude,depth	perc_dis	depth	0.53046	0.468075	NA (q values only calculated for best models by AIC)	perc_dis ~ tissue_Endozoicomonas + latitude + depth	4	BM	FALSE	149.729	151.834	7.64955	None	None	../output/PIC_results/A5b_Endozoicomonas_and_confounders_vs_disease/PIC_tissue_Endozoicomonas_and_latitude_and_depth_vs_perc_dis/PGLS_results.tsv	tissue	none	All parameters fixed	1	../output/GCMP_trait_table_with_abundances_and_adiv_and_metadata_depth.tsv	../output/huang_roy_genus_tree.newick
Endozoicomonas_and_confounders_vs_disease	tissue_Endozoicomonas,depth,turf_contact_percent	perc_dis	turf_contact_percent	0.503017	0.666407	NA (q values only calculated for best models by AIC)	perc_dis ~ tissue_Endozoicomonas + depth + turf_contact_percent	4	BM_Kappa	FALSE	147.637	149.742	5.95353	None	None	../output/PIC_results/A5b_Endozoicomonas_and_confounders_vs_disease/PIC_tissue_Endozoicomonas_and_depth_and_turf_contact_percent_vs_perc_dis/PGLS_results.tsv	tissue	kappa	kappa : 0.137923646906168 (95% CI NA - 0.862227115195933 )	0.137924	../output/GCMP_trait_table_with_abundances_and_adiv_and_metadata_depth.tsv	../output/huang_roy_genus_tree.newick
Endozoicomonas_and_confounders_vs_disease	tissue_Endozoicomonas,latitude,depth,turf_contact_percent	perc_dis	depth	0.553413	0.530689	NA (q values only calculated for best models by AIC)	perc_dis ~ tissue_Endozoicomonas + latitude + depth + turf_contact_percent	5	BM_Kappa	FALSE	146.836	150.169	3.34793	None	None	../output/PIC_results/A5b_Endozoicomonas_and_confounders_vs_disease/PIC_tissue_Endozoicomonas_and_latitude_and_depth_and_turf_contact_percent_vs_perc_dis/PGLS_results.tsv	tissue	kappa	kappa : 0.300429606630933 (95% CI NA - 0.978387893468781 )	0.30043	../output/GCMP_trait_table_with_abundances_and_adiv_and_metadata_depth.tsv	../output/huang_roy_genus_tree.newick
Endozoicomonas_and_confounders_vs_disease	tissue_Endozoicomonas,observed_features_all	perc_dis	tissue_Endozoicomonas	0.469258	0.000311501	NA (q values only calculated for best models by AIC)	perc_dis ~ tissue_Endozoicomonas + observed_features_all	3	BM_Kappa	FALSE	147.723	148.923	7.87064	None	None	../output/PIC_results/A5b_Endozoicomonas_and_confounders_vs_disease/PIC_tissue_Endozoicomonas_and_observed_features_all_vs_perc_dis/PGLS_results.tsv	tissue	kappa	kappa : 1e-06 (95% CI NA - 0.772097415542153 )	1e-06	../output/GCMP_trait_table_with_abundances_and_adiv_and_metadata_depth.tsv	../output/huang_roy_genus_tree.newick
Endozoicomonas_and_confounders_vs_disease	tissue_Endozoicomonas,depth,turf_contact_percent	perc_dis	tissue_Endozoicomonas	0.503017	0.0053931	NA (q values only calculated for best models by AIC)	perc_dis ~ tissue_Endozoicomonas + depth + turf_contact_percent	4	BM_Kappa	FALSE	147.637	149.742	5.95353	None	None	../output/PIC_results/A5b_Endozoicomonas_and_confounders_vs_disease/PIC_tissue_Endozoicomonas_and_depth_and_turf_contact_percent_vs_perc_dis/PGLS_results.tsv	tissue	kappa	kappa : 0.137923646906168 (95% CI NA - 0.862227115195933 )	0.137924	../output/GCMP_trait_table_with_abundances_and_adiv_and_metadata_depth.tsv	../output/huang_roy_genus_tree.newick
Endozoicomonas_and_confounders_vs_disease	tissue_Endozoicomonas,depth,turf_contact_percent	perc_dis	depth	0.503017	0.139187	NA (q values only calculated for best models by AIC)	perc_dis ~ tissue_Endozoicomonas + depth + turf_contact_percent	4	BM_Kappa	FALSE	147.637	149.742	5.95353	None	None	../output/PIC_results/A5b_Endozoicomonas_and_confounders_vs_disease/PIC_tissue_Endozoicomonas_and_depth_and_turf_contact_percent_vs_perc_dis/PGLS_results.tsv	tissue	kappa	kappa : 0.137923646906168 (95% CI NA - 0.862227115195933 )	0.137924	../output/GCMP_trait_table_with_abundances_and_adiv_and_metadata_depth.tsv	../output/huang_roy_genus_tree.newick
Endozoicomonas_and_confounders_vs_disease	tissue_Endozoicomonas,latitude,depth	perc_dis	tissue_Endozoicomonas	0.53046	0.00169197	NA (q values only calculated for best models by AIC)	perc_dis ~ tissue_Endozoicomonas + latitude + depth	4	BM	FALSE	149.729	151.834	7.64955	None	None	../output/PIC_results/A5b_Endozoicomonas_and_confounders_vs_disease/PIC_tissue_Endozoicomonas_and_latitude_and_depth_vs_perc_dis/PGLS_results.tsv	tissue	none	All parameters fixed	1	../output/GCMP_trait_table_with_abundances_and_adiv_and_metadata_depth.tsv	../output/huang_roy_genus_tree.newick
Endozoicomonas_and_confounders_vs_disease	tissue_Endozoicomonas,latitude,depth	perc_dis	tissue_Endozoicomonas	0.535588	0.00308637	NA (q values only calculated for best models by AIC)	perc_dis ~ tissue_Endozoicomonas + latitude + depth	4	BM_Kappa	FALSE	145.775	147.88	3.69625	None	None	../output/PIC_results/A5b_Endozoicomonas_and_confounders_vs_disease/PIC_tissue_Endozoicomonas_and_latitude_and_depth_vs_perc_dis/PGLS_results.tsv	tissue	kappa	kappa : 0.300206166866397 (95% CI NA - 0.989861146635694 )	0.300206	../output/GCMP_trait_table_with_abundances_and_adiv_and_metadata_depth.tsv	../output/huang_roy_genus_tree.newick
Endozoicomonas_and_confounders_vs_disease	tissue_Endozoicomonas,depth,turf_contact_percent	perc_dis	(Intercept)	0.461166	0.244013	NA (q values only calculated for best models by AIC)	perc_dis ~ tissue_Endozoicomonas + depth + turf_contact_percent	4	BM_Delta	FALSE	153.032	155.137	11.349	None	None	../output/PIC_results/A5b_Endozoicomonas_and_confounders_vs_disease/PIC_tissue_Endozoicomonas_and_depth_and_turf_contact_percent_vs_perc_dis/PGLS_results.tsv	tissue	delta	delta : 1 (95% CI 0.308576422514507 - NA )	1	../output/GCMP_trait_table_with_abundances_and_adiv_and_metadata_depth.tsv	../output/huang_roy_genus_tree.newick
Endozoicomonas_and_confounders_vs_disease	tissue_Endozoicomonas,observed_features_all	perc_dis	tissue_Endozoicomonas	0.386592	0.00177548	NA (q values only calculated for best models by AIC)	perc_dis ~ tissue_Endozoicomonas + observed_features_all	3	BM	FALSE	154.143	155.343	14.2911	None	None	../output/PIC_results/A5b_Endozoicomonas_and_confounders_vs_disease/PIC_tissue_Endozoicomonas_and_observed_features_all_vs_perc_dis/PGLS_results.tsv	tissue	none	All parameters fixed	1	../output/GCMP_trait_table_with_abundances_and_adiv_and_metadata_depth.tsv	../output/huang_roy_genus_tree.newick
Endozoicomonas_and_confounders_vs_disease	tissue_Endozoicomonas,depth,temperature	perc_dis	tissue_Endozoicomonas	0.522527	0.00157163	NA (q values only calculated for best models by AIC)	perc_dis ~ tissue_Endozoicomonas + depth + temperature	4	BM_Delta	FALSE	150.131	152.236	8.02069	None	None	../output/PIC_results/A5b_Endozoicomonas_and_confounders_vs_disease/PIC_tissue_Endozoicomonas_and_depth_and_temperature_vs_perc_dis/PGLS_results.tsv	tissue	delta	delta : 1 (95% CI 0.302742359231334 - NA )	1	../output/GCMP_trait_table_with_abundances_and_adiv_and_metadata_depth.tsv	../output/huang_roy_genus_tree.newick
Endozoicomonas_and_confounders_vs_disease	tissue_Endozoicomonas,latitude,depth	perc_dis	depth	0.535588	0.442449	NA (q values only calculated for best models by AIC)	perc_dis ~ tissue_Endozoicomonas + latitude + depth	4	BM_Kappa	FALSE	145.775	147.88	3.69625	None	None	../output/PIC_results/A5b_Endozoicomonas_and_confounders_vs_disease/PIC_tissue_Endozoicomonas_and_latitude_and_depth_vs_perc_dis/PGLS_results.tsv	tissue	kappa	kappa : 0.300206166866397 (95% CI NA - 0.989861146635694 )	0.300206	../output/GCMP_trait_table_with_abundances_and_adiv_and_metadata_depth.tsv	../output/huang_roy_genus_tree.newick
Endozoicomonas_and_confounders_vs_disease	tissue_Endozoicomonas,latitude,depth,turf_contact_percent	perc_dis	turf_contact_percent	0.553413	0.394702	NA (q values only calculated for best models by AIC)	perc_dis ~ tissue_Endozoicomonas + latitude + depth + turf_contact_percent	5	BM_Kappa	FALSE	146.836	150.169	3.34793	None	None	../output/PIC_results/A5b_Endozoicomonas_and_confounders_vs_disease/PIC_tissue_Endozoicomonas_and_latitude_and_depth_and_turf_contact_percent_vs_perc_dis/PGLS_results.tsv	tissue	kappa	kappa : 0.300429606630933 (95% CI NA - 0.978387893468781 )	0.30043	../output/GCMP_trait_table_with_abundances_and_adiv_and_metadata_depth.tsv	../output/huang_roy_genus_tree.newick
Endozoicomonas_and_confounders_vs_disease	tissue_Endozoicomonas,observed_features_all	perc_dis	tissue_Endozoicomonas	0.386592	0.00177548	NA (q values only calculated for best models by AIC)	perc_dis ~ tissue_Endozoicomonas + observed_features_all	3	BM	FALSE	154.143	155.343	14.2911	None	None	../output/PIC_results/A5b_Endozoicomonas_and_confounders_vs_disease/PIC_tissue_Endozoicomonas_and_observed_features_all_vs_perc_dis/PGLS_results.tsv	tissue	none	All parameters fixed	1	../output/GCMP_trait_table_with_abundances_and_adiv_and_metadata_depth.tsv	../output/huang_roy_genus_tree.newick
Endozoicomonas_and_confounders_vs_disease	tissue_Endozoicomonas,latitude,depth,turf_contact_percent	perc_dis	(Intercept)	0.546034	0.493586	NA (q values only calculated for best models by AIC)	perc_dis ~ tissue_Endozoicomonas + latitude + depth + turf_contact_percent	5	BM_Delta	FALSE	150.919	154.252	7.43105	None	None	../output/PIC_results/A5b_Endozoicomonas_and_confounders_vs_disease/PIC_tissue_Endozoicomonas_and_latitude_and_depth_and_turf_contact_percent_vs_perc_dis/PGLS_results.tsv	tissue	delta	delta : 1 (95% CI 0.293841002866072 - NA )	1	../output/GCMP_trait_table_with_abundances_and_adiv_and_metadata_depth.tsv	../output/huang_roy_genus_tree.newick
Endozoicomonas_and_confounders_vs_disease	tissue_Endozoicomonas,latitude,depth	perc_dis	depth	0.53046	0.468075	NA (q values only calculated for best models by AIC)	perc_dis ~ tissue_Endozoicomonas + latitude + depth	4	BM_Delta	FALSE	149.729	151.834	7.64955	None	None	../output/PIC_results/A5b_Endozoicomonas_and_confounders_vs_disease/PIC_tissue_Endozoicomonas_and_latitude_and_depth_vs_perc_dis/PGLS_results.tsv	tissue	delta	delta : 1 (95% CI 0.292067129571648 - NA )	1	../output/GCMP_trait_table_with_abundances_and_adiv_and_metadata_depth.tsv	../output/huang_roy_genus_tree.newick
Endozoicomonas_and_confounders_vs_disease	tissue_Endozoicomonas,latitude	perc_dis	latitude	0.521332	0.0516823	NA (q values only calculated for best models by AIC)	perc_dis ~ tissue_Endozoicomonas + latitude	3	BM_Kappa	FALSE	144.501	145.701	4.41906	None	None	../output/PIC_results/A5b_Endozoicomonas_and_confounders_vs_disease/PIC_tissue_Endozoicomonas_and_latitude_vs_perc_dis/PGLS_results.tsv	tissue	kappa	kappa : 0.299510024338522 (95% CI NA - 0.996892316291648 )	0.29951	../output/GCMP_trait_table_with_abundances_and_adiv_and_metadata_depth.tsv	../output/huang_roy_genus_tree.newick
Endozoicomonas_and_confounders_vs_disease	tissue_Endozoicomonas,latitude	perc_dis	tissue_Endozoicomonas	0.521332	0.000624267	NA (q values only calculated for best models by AIC)	perc_dis ~ tissue_Endozoicomonas + latitude	3	BM_Kappa	FALSE	144.501	145.701	4.41906	None	None	../output/PIC_results/A5b_Endozoicomonas_and_confounders_vs_disease/PIC_tissue_Endozoicomonas_and_latitude_vs_perc_dis/PGLS_results.tsv	tissue	kappa	kappa : 0.299510024338522 (95% CI NA - 0.996892316291648 )	0.29951	../output/GCMP_trait_table_with_abundances_and_adiv_and_metadata_depth.tsv	../output/huang_roy_genus_tree.newick
Endozoicomonas_and_confounders_vs_disease	tissue_Endozoicomonas,latitude	perc_dis	(Intercept)	0.521332	0.389024	NA (q values only calculated for best models by AIC)	perc_dis ~ tissue_Endozoicomonas + latitude	3	BM_Kappa	FALSE	144.501	145.701	4.41906	None	None	../output/PIC_results/A5b_Endozoicomonas_and_confounders_vs_disease/PIC_tissue_Endozoicomonas_and_latitude_vs_perc_dis/PGLS_results.tsv	tissue	kappa	kappa : 0.299510024338522 (95% CI NA - 0.996892316291648 )	0.29951	../output/GCMP_trait_table_with_abundances_and_adiv_and_metadata_depth.tsv	../output/huang_roy_genus_tree.newick
Endozoicomonas_and_confounders_vs_disease	tissue_Endozoicomonas,latitude,depth,turf_contact_percent	perc_dis	latitude	0.546034	0.0748653	NA (q values only calculated for best models by AIC)	perc_dis ~ tissue_Endozoicomonas + latitude + depth + turf_contact_percent	5	BM_Delta	FALSE	150.919	154.252	7.43105	None	None	../output/PIC_results/A5b_Endozoicomonas_and_confounders_vs_disease/PIC_tissue_Endozoicomonas_and_latitude_and_depth_and_turf_contact_percent_vs_perc_dis/PGLS_results.tsv	tissue	delta	delta : 1 (95% CI 0.293841002866072 - NA )	1	../output/GCMP_trait_table_with_abundances_and_adiv_and_metadata_depth.tsv	../output/huang_roy_genus_tree.newick
Endozoicomonas_and_confounders_vs_disease	tissue_Endozoicomonas,latitude,depth,turf_contact_percent	perc_dis	(Intercept)	0.553413	0.258018	NA (q values only calculated for best models by AIC)	perc_dis ~ tissue_Endozoicomonas + latitude + depth + turf_contact_percent	5	BM_Kappa	FALSE	146.836	150.169	3.34793	None	None	../output/PIC_results/A5b_Endozoicomonas_and_confounders_vs_disease/PIC_tissue_Endozoicomonas_and_latitude_and_depth_and_turf_contact_percent_vs_perc_dis/PGLS_results.tsv	tissue	kappa	kappa : 0.300429606630933 (95% CI NA - 0.978387893468781 )	0.30043	../output/GCMP_trait_table_with_abundances_and_adiv_and_metadata_depth.tsv	../output/huang_roy_genus_tree.newick
Endozoicomonas_and_confounders_vs_disease	tissue_Endozoicomonas,depth	perc_dis	tissue_Endozoicomonas	0.45777	0.00496647	NA (q values only calculated for best models by AIC)	perc_dis ~ tissue_Endozoicomonas + depth	3	BM	FALSE	151.183	152.383	11.061	None	None	../output/PIC_results/A5b_Endozoicomonas_and_confounders_vs_disease/PIC_tissue_Endozoicomonas_and_depth_vs_perc_dis/PGLS_results.tsv	tissue	none	All parameters fixed	1	../output/GCMP_trait_table_with_abundances_and_adiv_and_metadata_depth.tsv	../output/huang_roy_genus_tree.newick
Endozoicomonas_and_confounders_vs_disease	tissue_Endozoicomonas,depth,turf_contact_percent	perc_dis	turf_contact_percent	0.461166	0.726293	NA (q values only calculated for best models by AIC)	perc_dis ~ tissue_Endozoicomonas + depth + turf_contact_percent	4	BM_Delta	FALSE	153.032	155.137	11.349	None	None	../output/PIC_results/A5b_Endozoicomonas_and_confounders_vs_disease/PIC_tissue_Endozoicomonas_and_depth_and_turf_contact_percent_vs_perc_dis/PGLS_results.tsv	tissue	delta	delta : 1 (95% CI 0.308576422514507 - NA )	1	../output/GCMP_trait_table_with_abundances_and_adiv_and_metadata_depth.tsv	../output/huang_roy_genus_tree.newick
Endozoicomonas_and_confounders_vs_disease	tissue_Endozoicomonas,latitude,depth	perc_dis	tissue_Endozoicomonas	0.53046	0.00169197	NA (q values only calculated for best models by AIC)	perc_dis ~ tissue_Endozoicomonas + latitude + depth	4	BM_Delta	FALSE	149.729	151.834	7.64955	None	None	../output/PIC_results/A5b_Endozoicomonas_and_confounders_vs_disease/PIC_tissue_Endozoicomonas_and_latitude_and_depth_vs_perc_dis/PGLS_results.tsv	tissue	delta	delta : 1 (95% CI 0.292067129571648 - NA )	1	../output/GCMP_trait_table_with_abundances_and_adiv_and_metadata_depth.tsv	../output/huang_roy_genus_tree.newick
Endozoicomonas_and_confounders_vs_disease	tissue_Endozoicomonas,depth,temperature,turf_contact_percent	perc_dis	temperature	0.524227	0.129031	NA (q values only calculated for best models by AIC)	perc_dis ~ tissue_Endozoicomonas + depth + temperature + turf_contact_percent	5	BM_Delta	FALSE	152.045	155.378	8.3728	None	None	../output/PIC_results/A5b_Endozoicomonas_and_confounders_vs_disease/PIC_tissue_Endozoicomonas_and_depth_and_temperature_and_turf_contact_percent_vs_perc_dis/PGLS_results.tsv	tissue	delta	delta : 1 (95% CI 0.303758240130284 - NA )	1	../output/GCMP_trait_table_with_abundances_and_adiv_and_metadata_depth.tsv	../output/huang_roy_genus_tree.newick
Endozoicomonas_and_confounders_vs_disease	tissue_Endozoicomonas,temperature	perc_dis	tissue_Endozoicomonas	0.543285	0.000177713	NA (q values only calculated for best models by AIC)	perc_dis ~ tissue_Endozoicomonas + temperature	3	BM_Kappa	FALSE	143.616	144.816	3.50023	None	None	../output/PIC_results/A5b_Endozoicomonas_and_confounders_vs_disease/PIC_tissue_Endozoicomonas_and_temperature_vs_perc_dis/PGLS_results.tsv	tissue	kappa	kappa : 0.135423216556155 (95% CI NA - 0.858796211071738 )	0.135423	../output/GCMP_trait_table_with_abundances_and_adiv_and_metadata_depth.tsv	../output/huang_roy_genus_tree.newick
Endozoicomonas_and_confounders_vs_disease	tissue_Endozoicomonas,temperature	perc_dis	(Intercept)	0.503679	0.0335249	NA (q values only calculated for best models by AIC)	perc_dis ~ tissue_Endozoicomonas + temperature	3	BM	FALSE	149.06	150.26	8.94442	None	None	../output/PIC_results/A5b_Endozoicomonas_and_confounders_vs_disease/PIC_tissue_Endozoicomonas_and_temperature_vs_perc_dis/PGLS_results.tsv	tissue	none	All parameters fixed	1	../output/GCMP_trait_table_with_abundances_and_adiv_and_metadata_depth.tsv	../output/huang_roy_genus_tree.newick
Endozoicomonas_and_confounders_vs_disease	tissue_Endozoicomonas,temperature	perc_dis	temperature	0.543285	0.0402189	NA (q values only calculated for best models by AIC)	perc_dis ~ tissue_Endozoicomonas + temperature	3	BM_Kappa	FALSE	143.616	144.816	3.50023	None	None	../output/PIC_results/A5b_Endozoicomonas_and_confounders_vs_disease/PIC_tissue_Endozoicomonas_and_temperature_vs_perc_dis/PGLS_results.tsv	tissue	kappa	kappa : 0.135423216556155 (95% CI NA - 0.858796211071738 )	0.135423	../output/GCMP_trait_table_with_abundances_and_adiv_and_metadata_depth.tsv	../output/huang_roy_genus_tree.newick
Endozoicomonas_and_confounders_vs_disease	tissue_Endozoicomonas,latitude,depth,turf_contact_percent	perc_dis	tissue_Endozoicomonas	0.553413	0.0029728	NA (q values only calculated for best models by AIC)	perc_dis ~ tissue_Endozoicomonas + latitude + depth + turf_contact_percent	5	BM_Kappa	FALSE	146.836	150.169	3.34793	None	None	../output/PIC_results/A5b_Endozoicomonas_and_confounders_vs_disease/PIC_tissue_Endozoicomonas_and_latitude_and_depth_and_turf_contact_percent_vs_perc_dis/PGLS_results.tsv	tissue	kappa	kappa : 0.300429606630933 (95% CI NA - 0.978387893468781 )	0.30043	../output/GCMP_trait_table_with_abundances_and_adiv_and_metadata_depth.tsv	../output/huang_roy_genus_tree.newick
Endozoicomonas_and_confounders_vs_disease	tissue_Endozoicomonas,depth	perc_dis	depth	0.45777	0.0841888	NA (q values only calculated for best models by AIC)	perc_dis ~ tissue_Endozoicomonas + depth	3	BM_Delta	FALSE	151.183	152.383	11.061	None	None	../output/PIC_results/A5b_Endozoicomonas_and_confounders_vs_disease/PIC_tissue_Endozoicomonas_and_depth_vs_perc_dis/PGLS_results.tsv	tissue	delta	delta : 1 (95% CI 0.307143793549461 - NA )	1	../output/GCMP_trait_table_with_abundances_and_adiv_and_metadata_depth.tsv	../output/huang_roy_genus_tree.newick
Endozoicomonas_and_confounders_vs_disease	tissue_Endozoicomonas,observed_features_all	perc_dis	(Intercept)	0.386592	0.766253	NA (q values only calculated for best models by AIC)	perc_dis ~ tissue_Endozoicomonas + observed_features_all	3	BM_Delta	FALSE	154.143	155.343	14.2911	None	None	../output/PIC_results/A5b_Endozoicomonas_and_confounders_vs_disease/PIC_tissue_Endozoicomonas_and_observed_features_all_vs_perc_dis/PGLS_results.tsv	tissue	delta	delta : 1 (95% CI 0.324074953392683 - NA )	1	../output/GCMP_trait_table_with_abundances_and_adiv_and_metadata_depth.tsv	../output/huang_roy_genus_tree.newick
Endozoicomonas_and_confounders_vs_disease	tissue_Endozoicomonas,latitude,depth,turf_contact_percent	perc_dis	turf_contact_percent	0.546034	0.42946	NA (q values only calculated for best models by AIC)	perc_dis ~ tissue_Endozoicomonas + latitude + depth + turf_contact_percent	5	BM	FALSE	150.919	154.252	7.43105	None	None	../output/PIC_results/A5b_Endozoicomonas_and_confounders_vs_disease/PIC_tissue_Endozoicomonas_and_latitude_and_depth_and_turf_contact_percent_vs_perc_dis/PGLS_results.tsv	tissue	none	All parameters fixed	1	../output/GCMP_trait_table_with_abundances_and_adiv_and_metadata_depth.tsv	../output/huang_roy_genus_tree.newick
Endozoicomonas_and_confounders_vs_disease	tissue_Endozoicomonas,observed_features_all	perc_dis	tissue_Endozoicomonas	0.469258	0.000311501	NA (q values only calculated for best models by AIC)	perc_dis ~ tissue_Endozoicomonas + observed_features_all	3	BM_Kappa	FALSE	147.723	148.923	7.87064	None	None	../output/PIC_results/A5b_Endozoicomonas_and_confounders_vs_disease/PIC_tissue_Endozoicomonas_and_observed_features_all_vs_perc_dis/PGLS_results.tsv	tissue	kappa	kappa : 1e-06 (95% CI NA - 0.772097415542153 )	1e-06	../output/GCMP_trait_table_with_abundances_and_adiv_and_metadata_depth.tsv	../output/huang_roy_genus_tree.newick
Endozoicomonas_and_confounders_vs_disease	tissue_Endozoicomonas,observed_features_all	perc_dis	observed_features_all	0.386592	0.501377	NA (q values only calculated for best models by AIC)	perc_dis ~ tissue_Endozoicomonas + observed_features_all	3	BM	FALSE	154.143	155.343	14.2911	None	None	../output/PIC_results/A5b_Endozoicomonas_and_confounders_vs_disease/PIC_tissue_Endozoicomonas_and_observed_features_all_vs_perc_dis/PGLS_results.tsv	tissue	none	All parameters fixed	1	../output/GCMP_trait_table_with_abundances_and_adiv_and_metadata_depth.tsv	../output/huang_roy_genus_tree.newick
Endozoicomonas_and_confounders_vs_disease	tissue_Endozoicomonas,observed_features_all	perc_dis	observed_features_all	0.469258	0.426677	NA (q values only calculated for best models by AIC)	perc_dis ~ tissue_Endozoicomonas + observed_features_all	3	BM_Kappa	FALSE	147.723	148.923	7.87064	None	None	../output/PIC_results/A5b_Endozoicomonas_and_confounders_vs_disease/PIC_tissue_Endozoicomonas_and_observed_features_all_vs_perc_dis/PGLS_results.tsv	tissue	kappa	kappa : 1e-06 (95% CI NA - 0.772097415542153 )	1e-06	../output/GCMP_trait_table_with_abundances_and_adiv_and_metadata_depth.tsv	../output/huang_roy_genus_tree.newick
Endozoicomonas_and_confounders_vs_disease	tissue_Endozoicomonas,latitude,depth	perc_dis	latitude	0.53046	0.0937636	NA (q values only calculated for best models by AIC)	perc_dis ~ tissue_Endozoicomonas + latitude + depth	4	BM_Delta	FALSE	149.729	151.834	7.64955	None	None	../output/PIC_results/A5b_Endozoicomonas_and_confounders_vs_disease/PIC_tissue_Endozoicomonas_and_latitude_and_depth_vs_perc_dis/PGLS_results.tsv	tissue	delta	delta : 1 (95% CI 0.292067129571648 - NA )	1	../output/GCMP_trait_table_with_abundances_and_adiv_and_metadata_depth.tsv	../output/huang_roy_genus_tree.newick
Endozoicomonas_and_confounders_vs_disease	tissue_Endozoicomonas,latitude	perc_dis	latitude	0.517614	0.0203432	NA (q values only calculated for best models by AIC)	perc_dis ~ tissue_Endozoicomonas + latitude	3	BM	FALSE	148.376	149.576	8.29436	None	None	../output/PIC_results/A5b_Endozoicomonas_and_confounders_vs_disease/PIC_tissue_Endozoicomonas_and_latitude_vs_perc_dis/PGLS_results.tsv	tissue	none	All parameters fixed	1	../output/GCMP_trait_table_with_abundances_and_adiv_and_metadata_depth.tsv	../output/huang_roy_genus_tree.newick
Endozoicomonas_and_confounders_vs_disease	tissue_Endozoicomonas,depth,temperature	perc_dis	(Intercept)	0.522527	0.0514568	NA (q values only calculated for best models by AIC)	perc_dis ~ tissue_Endozoicomonas + depth + temperature	4	BM_Delta	FALSE	150.131	152.236	8.02069	None	None	../output/PIC_results/A5b_Endozoicomonas_and_confounders_vs_disease/PIC_tissue_Endozoicomonas_and_depth_and_temperature_vs_perc_dis/PGLS_results.tsv	tissue	delta	delta : 1 (95% CI 0.302742359231334 - NA )	1	../output/GCMP_trait_table_with_abundances_and_adiv_and_metadata_depth.tsv	../output/huang_roy_genus_tree.newick
Endozoicomonas_and_confounders_vs_disease	tissue_Endozoicomonas,latitude	perc_dis	tissue_Endozoicomonas	0.517614	0.000387857	NA (q values only calculated for best models by AIC)	perc_dis ~ tissue_Endozoicomonas + latitude	3	BM	FALSE	148.376	149.576	8.29436	None	None	../output/PIC_results/A5b_Endozoicomonas_and_confounders_vs_disease/PIC_tissue_Endozoicomonas_and_latitude_vs_perc_dis/PGLS_results.tsv	tissue	none	All parameters fixed	1	../output/GCMP_trait_table_with_abundances_and_adiv_and_metadata_depth.tsv	../output/huang_roy_genus_tree.newick
Endozoicomonas_and_confounders_vs_disease	tissue_Endozoicomonas,latitude	perc_dis	(Intercept)	0.517614	0.669278	NA (q values only calculated for best models by AIC)	perc_dis ~ tissue_Endozoicomonas + latitude	3	BM	FALSE	148.376	149.576	8.29436	None	None	../output/PIC_results/A5b_Endozoicomonas_and_confounders_vs_disease/PIC_tissue_Endozoicomonas_and_latitude_vs_perc_dis/PGLS_results.tsv	tissue	none	All parameters fixed	1	../output/GCMP_trait_table_with_abundances_and_adiv_and_metadata_depth.tsv	../output/huang_roy_genus_tree.newick
Endozoicomonas_and_confounders_vs_disease	tissue_Endozoicomonas,depth,temperature,turf_contact_percent	perc_dis	turf_contact_percent	0.524227	0.797197	NA (q values only calculated for best models by AIC)	perc_dis ~ tissue_Endozoicomonas + depth + temperature + turf_contact_percent	5	BM_Delta	FALSE	152.045	155.378	8.3728	None	None	../output/PIC_results/A5b_Endozoicomonas_and_confounders_vs_disease/PIC_tissue_Endozoicomonas_and_depth_and_temperature_and_turf_contact_percent_vs_perc_dis/PGLS_results.tsv	tissue	delta	delta : 1 (95% CI 0.303758240130284 - NA )	1	../output/GCMP_trait_table_with_abundances_and_adiv_and_metadata_depth.tsv	../output/huang_roy_genus_tree.newick
Endozoicomonas_and_confounders_vs_disease	tissue_Endozoicomonas,depth,temperature	perc_dis	depth	0.522527	0.384816	NA (q values only calculated for best models by AIC)	perc_dis ~ tissue_Endozoicomonas + depth + temperature	4	BM_Delta	FALSE	150.131	152.236	8.02069	None	None	../output/PIC_results/A5b_Endozoicomonas_and_confounders_vs_disease/PIC_tissue_Endozoicomonas_and_depth_and_temperature_vs_perc_dis/PGLS_results.tsv	tissue	delta	delta : 1 (95% CI 0.302742359231334 - NA )	1	../output/GCMP_trait_table_with_abundances_and_adiv_and_metadata_depth.tsv	../output/huang_roy_genus_tree.newick
Endozoicomonas_and_confounders_vs_disease	tissue_Endozoicomonas,observed_features_all	perc_dis	(Intercept)	0.386592	0.766253	NA (q values only calculated for best models by AIC)	perc_dis ~ tissue_Endozoicomonas + observed_features_all	3	BM	FALSE	154.143	155.343	14.2911	None	None	../output/PIC_results/A5b_Endozoicomonas_and_confounders_vs_disease/PIC_tissue_Endozoicomonas_and_observed_features_all_vs_perc_dis/PGLS_results.tsv	tissue	none	All parameters fixed	1	../output/GCMP_trait_table_with_abundances_and_adiv_and_metadata_depth.tsv	../output/huang_roy_genus_tree.newick
Endozoicomonas_and_confounders_vs_disease	tissue_Endozoicomonas,depth,turf_contact_percent	perc_dis	turf_contact_percent	0.461166	0.726293	NA (q values only calculated for best models by AIC)	perc_dis ~ tissue_Endozoicomonas + depth + turf_contact_percent	4	BM	FALSE	153.032	155.137	11.349	None	None	../output/PIC_results/A5b_Endozoicomonas_and_confounders_vs_disease/PIC_tissue_Endozoicomonas_and_depth_and_turf_contact_percent_vs_perc_dis/PGLS_results.tsv	tissue	none	All parameters fixed	1	../output/GCMP_trait_table_with_abundances_and_adiv_and_metadata_depth.tsv	../output/huang_roy_genus_tree.newick
Endozoicomonas_and_confounders_vs_disease	tissue_Endozoicomonas,temperature	perc_dis	tissue_Endozoicomonas	0.503679	0.000192564	NA (q values only calculated for best models by AIC)	perc_dis ~ tissue_Endozoicomonas + temperature	3	BM_Delta	FALSE	149.06	150.26	8.94442	None	None	../output/PIC_results/A5b_Endozoicomonas_and_confounders_vs_disease/PIC_tissue_Endozoicomonas_and_temperature_vs_perc_dis/PGLS_results.tsv	tissue	delta	delta : 1 (95% CI 0.307359897884773 - NA )	1	../output/GCMP_trait_table_with_abundances_and_adiv_and_metadata_depth.tsv	../output/huang_roy_genus_tree.newick
Endozoicomonas_and_confounders_vs_disease	tissue_Endozoicomonas,depth,temperature	perc_dis	temperature	0.522527	0.115191	NA (q values only calculated for best models by AIC)	perc_dis ~ tissue_Endozoicomonas + depth + temperature	4	BM	FALSE	150.131	152.236	8.02069	None	None	../output/PIC_results/A5b_Endozoicomonas_and_confounders_vs_disease/PIC_tissue_Endozoicomonas_and_depth_and_temperature_vs_perc_dis/PGLS_results.tsv	tissue	none	All parameters fixed	1	../output/GCMP_trait_table_with_abundances_and_adiv_and_metadata_depth.tsv	../output/huang_roy_genus_tree.newick
Endozoicomonas_and_confounders_vs_disease	tissue_Endozoicomonas,depth,turf_contact_percent	perc_dis	(Intercept)	0.461166	0.244013	NA (q values only calculated for best models by AIC)	perc_dis ~ tissue_Endozoicomonas + depth + turf_contact_percent	4	BM	FALSE	153.032	155.137	11.349	None	None	../output/PIC_results/A5b_Endozoicomonas_and_confounders_vs_disease/PIC_tissue_Endozoicomonas_and_depth_and_turf_contact_percent_vs_perc_dis/PGLS_results.tsv	tissue	none	All parameters fixed	1	../output/GCMP_trait_table_with_abundances_and_adiv_and_metadata_depth.tsv	../output/huang_roy_genus_tree.newick
Endozoicomonas_and_confounders_vs_disease	tissue_Endozoicomonas,turf_contact_percent	perc_dis	turf_contact_percent	0.37838	0.671981	NA (q values only calculated for best models by AIC)	perc_dis ~ tissue_Endozoicomonas + turf_contact_percent	3	BM_Delta	FALSE	154.462	155.662	14.7785	None	None	../output/PIC_results/A5b_Endozoicomonas_and_confounders_vs_disease/PIC_tissue_Endozoicomonas_and_turf_contact_percent_vs_perc_dis/PGLS_results.tsv	tissue	delta	delta : 1 (95% CI 0.325517177430006 - NA )	1	../output/GCMP_trait_table_with_abundances_and_adiv_and_metadata_depth.tsv	../output/huang_roy_genus_tree.newick
Endozoicomonas_and_confounders_vs_disease	tissue_Endozoicomonas,depth,temperature	perc_dis	temperature	0.563359	0.0981509	NA (q values only calculated for best models by AIC)	perc_dis ~ tissue_Endozoicomonas + depth + temperature	4	BM_Kappa	FALSE	144.502	146.607	2.39178	None	None	../output/PIC_results/A5b_Endozoicomonas_and_confounders_vs_disease/PIC_tissue_Endozoicomonas_and_depth_and_temperature_vs_perc_dis/PGLS_results.tsv	tissue	kappa	kappa : 0.148730098322732 (95% CI NA - 0.8472248197606 )	0.14873	../output/GCMP_trait_table_with_abundances_and_adiv_and_metadata_depth.tsv	../output/huang_roy_genus_tree.newick
Endozoicomonas_and_confounders_vs_disease	tissue_Endozoicomonas,depth,temperature	perc_dis	depth	0.563359	0.341078	NA (q values only calculated for best models by AIC)	perc_dis ~ tissue_Endozoicomonas + depth + temperature	4	BM_Kappa	FALSE	144.502	146.607	2.39178	None	None	../output/PIC_results/A5b_Endozoicomonas_and_confounders_vs_disease/PIC_tissue_Endozoicomonas_and_depth_and_temperature_vs_perc_dis/PGLS_results.tsv	tissue	kappa	kappa : 0.148730098322732 (95% CI NA - 0.8472248197606 )	0.14873	../output/GCMP_trait_table_with_abundances_and_adiv_and_metadata_depth.tsv	../output/huang_roy_genus_tree.newick
Endozoicomonas_and_confounders_vs_disease	tissue_Endozoicomonas,depth,temperature	perc_dis	tissue_Endozoicomonas	0.563359	0.00164605	NA (q values only calculated for best models by AIC)	perc_dis ~ tissue_Endozoicomonas + depth + temperature	4	BM_Kappa	FALSE	144.502	146.607	2.39178	None	None	../output/PIC_results/A5b_Endozoicomonas_and_confounders_vs_disease/PIC_tissue_Endozoicomonas_and_depth_and_temperature_vs_perc_dis/PGLS_results.tsv	tissue	kappa	kappa : 0.148730098322732 (95% CI NA - 0.8472248197606 )	0.14873	../output/GCMP_trait_table_with_abundances_and_adiv_and_metadata_depth.tsv	../output/huang_roy_genus_tree.newick
Endozoicomonas_and_confounders_vs_disease	tissue_Endozoicomonas,latitude,depth	perc_dis	(Intercept)	0.53046	0.482224	NA (q values only calculated for best models by AIC)	perc_dis ~ tissue_Endozoicomonas + latitude + depth	4	BM	FALSE	149.729	151.834	7.64955	None	None	../output/PIC_results/A5b_Endozoicomonas_and_confounders_vs_disease/PIC_tissue_Endozoicomonas_and_latitude_and_depth_vs_perc_dis/PGLS_results.tsv	tissue	none	All parameters fixed	1	../output/GCMP_trait_table_with_abundances_and_adiv_and_metadata_depth.tsv	../output/huang_roy_genus_tree.newick
Endozoicomonas_and_confounders_vs_disease	tissue_Endozoicomonas,depth,temperature,turf_contact_percent,observed_features_all	perc_dis	observed_features_all	0.533628	0.554457	NA (q values only calculated for best models by AIC)	perc_dis ~ tissue_Endozoicomonas + depth + temperature + turf_contact_percent + observed_features_all	6	BM_Delta	FALSE	153.566	158.507	8.30901	None	None	../output/PIC_results/A5b_Endozoicomonas_and_confounders_vs_disease/PIC_tissue_Endozoicomonas_and_depth_and_temperature_and_turf_contact_percent_and_observed_features_all_vs_perc_dis/PGLS_results.tsv	tissue	delta	delta : 1 (95% CI 0.29339553380489 - NA )	1	../output/GCMP_trait_table_with_abundances_and_adiv_and_metadata_depth.tsv	../output/huang_roy_genus_tree.newick
